# Supplementary material for: Discovery of Novel and Differentially Expressed MicroRNAs between Fetal and Adult Backfat in Cattle
Source: PLoS One. 2014 Feb 28;9(2):e90244. doi: 10.1371/journal.pone.0090244 (PMC3938653; doi:10.1371/journal.pone.0090244)
Supplement: Table S1 — Bovine conserved miRNAs. (XLS) [file pone.0090244.s005.xls]

## Sheet: Sheet1
Table S1 Bovine conserved miRNAs
miR Name	miRNa sequence	Length	Coordinates	Mature arm	This paper	Total reads
						Fetal bovine	Adult bovine
bta-let-7a-3p	cuauacaaucuacugucuuuc	21	5: 123307212-123307285 [+]	3p	+	34	5
bta-let-7a-5p	ugagguaguagguuguauaguu	22	8: 89743299-89743378 [+]/15: 31455126-31455197 [-]/5: 123307212-123307285 [+]	5p	+	2493211	1636370
bta-let-7b	ugagguaguagguugugugguu	23	5: 123308012-123308092 [+]	5p	+	1664463	985216
bta-let-7c	ugagguaguagguuguaugguu	22	1: 20136237-20136320 [-]	5p	+	666825	1145565
bta-let-7d	agagguaguagguugcauaguu	22	8: 89745858-89745944 [+]	5p	+	44687	40611
bta-let-7e	ugagguaggagguuguauagu	22	18: 57588165-57588243 [+]	5p	+	91664	126261
bta-let-7f	ugagguaguagauuguauaguu	23	8: 89743652-89743738 [+]/X: 58738526-58738608 [-]	5p	+	1972960	1566366
bta-let-7g	ugagguaguaguuuguacaguu	22	22: 49631988-49632070 [+]	5p	+	107328	74014
bta-let-7i	ugagguaguaguuugugcuguu	22	5: 55133072-55133155 [-]	5p	+	68217	78797
bta-miR-1	uggaauguaaagaaguauguau	22	13: 55460036-55460111 [-]/24: 35579228-35579312 [+]	3p	+	79444	89060
bta-miR-7	uggaagacuagugauuuuguuguu	24	7: 17936705-17936786 [-]	5p	+	17	5
bta-miR-9-3p	ucuuugguuaucuagcuguaug	22	21: 20602252-20602341 [+]/7: 89436733-89436819 [-]	5p	+	11	12
bta-miR-9-5p	auaaagcuagauaaccg	18	21: 20602252-20602341 [+]/7: 89436733-89436819 [-]	3p	+	7	21
bta-miR-10a	uacccuguagauccgaauuugug	23	19: 39116883-39116991 [+]	5p	+	8222	1706
bta-miR-10b	uacccuguagaaccgaauuugug	23	2: 21426193-21426291 [-]	5p	+	2656	2639
bta-miR-15a	uagcagcacauaaugguuugu	21	12: 18887743-18887825 [-]	5p	+	893	480
bta-miR-15b	uagcagcacaucaugguuuaca	22	1: 108876544-108876641 [-]	5p	+	351	325
bta-miR-16a	uagcagcacguaaauauuggug	23	12: 18887597-18887685 [-]	5p	+	2055	1021
bta-miR-16b	uagcagcacguaaauauuggc	21	1: 108876401-108876493 [-]	5p	+	869	938
bta-miR-17-3p	acugcagugaaggcacuugu	20	12: 64665102-64665185 [+]	3p	+	51	62
bta-miR-17-5p	caaagugcuuacagugcagguagu	24	12: 64665102-64665185 [+]	5p	+	290	111
bta-miR-18a	uaaggugcaucuagugcagaua	22	12: 64665245-64665315 [+]	5p	+	16	13
bta-miR-18b	uaaggugcaucuagugcaguua	22	un.004.53: 181499-181573 [-]	5p	+	1	0
bta-miR-19a	ugugcaaaucuaugcaaaacuga	24	12: 64665384-64665465 [+]	3p	+	1	1
bta-miR-19b	ugugcaaauccaugcaaaacuga	23	12: 64665681-64665767 [+]	3p	+	118	105
bta-miR-20a	uaaagugcuuauagugcagguag	23	12: 64665553-64665623 [+]	5p	+	134	48
bta-miR-20b	caaagugcucacagugcaggua	22	un.004.53: 181264-181332 [-]	5p	+	3	15
bta-miR-21-3p	uagcuuaucagacugauguugacu	24	19: 10049133-10049204 [+]	5p	+	13	1
bta-miR-21-5p	aacagcagucgaugggcugucu	23	19: 10049133-10049204 [+]	3p	+	39208	11732
bta-miR-22-3p	aagcugccaguugaagaacug	21	19: 22901894-22901978 [-]	3p	+	9083	2231
bta-miR-22-5p	aguucuucaguggcaagcuuua	22	19: 22901894-22901978 [-]	5p	+	649	99
bta-miR-23a	aucacauugccagggauuucca	23	7: 10102128-10102200 [+]	3p	+	15926	4351
bta-miR-23b-3p	aucacauugccagggauuaccac	24	8: 85962044-85962103 [+]	3p	+	5493	1657
bta-miR-23b-5p	ggguuccuggcaugcugauuu	21	8: 85962044-85962103 [+]	5p	+	136	8
bta-miR-24	gugccuacugagcugauaucagu	23	8: 85962806-85962873 [+]	5p	+	15	4
bta-miR-24-3p	uggcucaguucagcaggaacag	22	7: 10102457-10102528 [+]	3p	+	17046	4274
bta-miR-25	cauugcacuugucucggucuga	22	25: 38455975-38456058 [+]	3p	+	10183	5962
bta-miR-26a	uucaaguaauccaggauaggcu	22	22: 11464097-11464186 [+]/5: 60085852-60085935 [+]	5p	+	22459	11773
bta-miR-26b	uucaaguaauucaggauagguu	22	2: 110812687-110812771 [+]	5p	+	19611	12095
bta-miR-26c	agccuauccuggauuacuugaa	22	22: 11464097-11464186 [-]	3p	-	0	0
bta-miR-27a-3p	uucacaguggcuaaguuccg	22	7: 10102302-10102379 [+]	3p	+	2435	215
bta-miR-27a-5p	agggcuuagcugcuugugagca	23	7: 10102302-10102379 [+]	5p	+	5	1
bta-miR-27b	uucacaguggcuaaguucugc	21	8: 85962252-85962348 [+]	3p	+	4506	538
bta-miR-28	aaggagcucacagucuauugag	22	1: 80395799-80395884 [-]	5p	+	248	77
bta-miR-29a	cuagcaccaucugaaaucgguua	24	4: 97826811-97826874 [-]	3p	+	51073	1895
bta-miR-29b	uagcaccauuugaaaucaguguu	23	4: 97827186-97827266 [-]/16: 73886657-73886737 [+]	3p	+	630	29
bta-miR-29c	uagcaccauuugaaaucgguua	22	16: 73887217-73887304 [+]	3p	+	4711	270
bta-miR-29d	uagcaccauuugaaaucgauua	22	16: 73970390-73970477 [+]	3p	+	4	0
bta-miR-29e	uagcaucauuugaaaucaguguuu	24	16: 73969851-73969931 [+]	3p	-	0	0
bta-miR-30a-5p	uguaaacauccucgacuggaagcu	24	9: 9888794-9888860 [-]	5p	+	10497	4323
bta-miR-30b-3p	cugggagguggauguuuacuu	22	14: 6477866-6477953 [+]	3p	+	127	41
bta-miR-30b-5p	uguaaacauccuacacucagcu	23	14: 6477866-6477953 [+]	5p	+	342	64
bta-miR-30c	uguaaacauccuacacucucagc	23	3: 112437430-112437534 [-]	5p	+	547	276
bta-miR-30d	uguaaacauccccgacuggaagcu	24	14: 6473522-6473591 [+]	5p	+	9621	2557
bta-miR-30e-5p	uguaaacauccuugacuggaagcu	24	3: 112440564-112440655 [-]	5p	+	837	435
bta-miR-30f	uguaaacacccuacacucucagcu	24	9: 9851442-9851525 [-]	5p	+	572	117
bta-miR-31	aggcaagaugcuggcauagcu	22	unknow	5p	+	165	31
bta-miR-32	uauugcacaugacuaaguugcau	24	8: 103684285-103684354 [-]	5p	+	22	8
bta-miR-33a	gugcauuguaguugcauugca	21	5: 120037611-120037679 [+]	5p	+	318	227
bta-miR-33b	gugcauugcuguugcauugc	20	19: 35685568-35685661 [+]	5p	+	4	0
bta-miR-34a	uggcagugucuuagcugguugu	22	16: 45197390-45197496 [+]	5p	+	68	20
bta-miR-34b	aggcaguguaauuagcugauug	22	15: 22134725-22134808 [+]	5p	+	0	16
bta-miR-34c	aggcaguguaguuagcugauug	22	15: 22135426-22135502 [+]	5p	+	72	643
bta-miR-92a	uauugcacuugucccggccugu	22	12: 64665803-64665880 [+]/un.004.53: 180988-181055 [-]	3p	+	1530	1465
bta-miR-92b	uauugcacucgucccggccucc	22	3: 16805639-16805734 [-]	3p	+	114	154
bta-miR-93	caaagugcuguucgugcaggua	22	25: 38455775-38455851 [+]	5p	+	1064	371
bta-miR-95	uucaacggguauuuauugagca	22	6: 122474331-122474411 [-]	3p	+	17	12
bta-miR-96	uuuggcacuagcacauuuuugcu	24	4: 96835689-96835791 [-]	5p	+	0	1
bta-miR-98	ugagguaguaaguuguauuguu	23	X: 58737622-58737740 [-]	5p	+	1538	1584
bta-miR-99a-3p	aacccguagauccgaucuugu	21	1: 20136963-20137043 [-]	5p	+	315	493
bta-miR-99a-5p	caagcucgcuucuaugggu	19	1: 20136963-20137043 [-]	3p	+	3960	5048
bta-miR-99b	cacccguagaaccgaccuugcg	22	18: 57587997-57588066 [+]	5p	+	1317	1174
bta-miR-100	aacccguagauccgaacuugug	22	15: 31460951-31461026 [-]	5p	+	821	590
bta-miR-101	uacaguacugugauaacugaa	21	8: 41898819-41898897 [-]	3p	+	19629	9029
bta-miR-103	agcagcauuguacagggcuauga	23	20: 2864127-2864198 [+]/13: 51838778-51838853 [-]	3p	+	76996	73318
bta-miR-105a	ucaaaugcucagacuccuguggu	24	X: 22160084-22160164 [-]	5p	+	0	3
bta-miR-105b	ucaaaugcucagacuccuuggu	23	X: 22162538-22162617 [-]	5p	-	0	0
bta-miR-106a	aaaagugcuuacagugcaggua	22	un.004.53: 181658-181738 [-]	5p	+	1	6
bta-miR-106b	uaaagugcugacagugcagau	21	25: 38455572-38455651 [+]	5p	+	739	400
bta-miR-107	agcagcauuguacagggcuauc	22	26: 11661289-11661369 [-]	3p	+	51205	66464
bta-miR-122	uggagugugacaaugguguuug	22	24: 59932223-59932307 [+]	5p	+	24	333
bta-miR-124a	uaaggcacgcggugaaugccaag	23	8: 9359005-9359089 [+]/14: 29053691-29053801 [+]	3p	+	3	2
bta-miR-124b	uaaggcacgcggugaaugccaag	23	13: 55037785-55037871 [-]	3p	+	3	2
bta-miR-125a	ucccugagacccuuuaaccugug	23	18: 57588664-57588749 [+]	5p	+	3479	2514
bta-miR-125b	ucccugagacccuaacuuguga	22	15: 31406340-31406427 [-]/1: 20087113-20087197 [-]	5p	+	7550	7589
bta-miR-126-3p	cguaccgugaguaauaaugcg	21	11: 108009392-108009464 [+]	5p	+	400	93
bta-miR-126-5p	cauuauuacuuuugguacgcg	21	11: 108009392-108009464 [+]	3p	+	2104	508
bta-miR-127	ucggauccgucugagcuuggcu	22	21: 65868433-65868527 [+]	3p	+	527	4011
bta-miR-128	ucacagugaaccggucucuuu	21	2: 64640134-64640215 [-]/22: 9722970-9723053 [+]	3p	+	1982	1321
bta-miR-129	cuuuuugcggucugggcuugcu	22	4: 95648391-95648462 [+]/15: 73770152-73770245 [+]	5p	+	3	2
bta-miR-129-3p	aagcccuuaccccaaaaagcau	22	15: 73770152-73770245 [+]	3p	+	16	16
bta-miR-129-5p	cuuuuugcggucugggcuugcu	23	15: 73770152-73770245 [+]	5p	+	3	2
bta-miR-130a	cagugcaauguuaaaagggcau	22	15: 81392289-81392377 [+]	3p	+	349	787
bta-miR-130b	cagugcaaugaugaaagggcau	23	17: 75481463-75481544 [+]/17: 75467528-75467609 [-]	3p	+	45	137
bta-miR-132	uaacagucuacagccauggucg	22	19: 23161083-23161183 [-]	3p	+	18	5
bta-miR-133a	uuugguccccuucaaccagcug	22	13: 55449781-55449875 [-]/24: 35582547-35582633 [+]	3p	+	112	127
bta-miR-133b	uuugguccccuucaaccagcua	22	23: 25083929-25084012 [+]	3p	+	34	30
bta-miR-134	ugugacugguugaccagagugg	23	21: 66032126-66032198 [+]	5p	+	2	11
bta-miR-135a	uauggcuuuuuauuccuauguga	23	22: 49584590-49584679 [+]/5: 66525406-66525505 [+]	5p	+	2	5
bta-miR-135b	uauggcuuuucauuccuauguga	23	16: 2212374-2212468 [-]	5p	-	0	0
bta-miR-136	acuccauuuguuuugaugaugga	23	21: 65870107-65870198 [+]	5p	+	39	416
bta-miR-137	uuauugcuuaagaauacgcguag	23	3: 48211601-48211702 [+]	3p	+	1	0
bta-miR-138	agcugguguugugaaucaggccg	23	22: 16421446-16421542 [+]/un.004.5037: 7051-7147 [+]/18: 24486250-24486332 [+]	5p	+	14	6
bta-miR-139	ucuacagugcacgugucuccagu	23	15: 51684276-51684343 [-]	5p	+	1503	364
bta-miR-140	uaccacaggguagaaccacgga	22	18: 35987036-35987129 [+]	3p	+	120716	41135
bta-miR-141	uaacacugucugguaaagaugg	22	5: 10482928-10483017 [-]	3p	+	1	0
bta-miR-142-3p	cauaaaguagaaagcacuac	20	19: 8516953-8517039 [-]	5p	+	24	12
bta-miR-142-5p	aguguuuccuacuuuauggaug	22	19: 8516953-8517039 [-]	3p	+	1269	283
bta-miR-143	ugagaugaagcacuguagcucg	22	7: 60268802-60268902 [+]	3p	+	62498	11037
bta-miR-144	uacaguauagaugauguacuag	22	19: 20148035-20148118 [-]	3p	+	2	25
bta-miR-145	guccaguuuucccaggaaucccu	23	7: 60270231-60270318 [+]	5p	+	8834	2494
bta-miR-146a	ugagaacugaauuccauagguugu	24	7: 71934149-71934247 [+]	5p	+	18	4
bta-miR-146b	ugagaacugaauuccauaggcugu	25	26: 23509753-23509858 [+]	5p	+	297	86
bta-miR-147	gugugcggaaaugcuucugcua	22	10: 66634241-66634320 [-]	3p	+	4	0
bta-miR-148a	ucagugcacuacagaacuuugu	22	4: 72669200-72669267 [+]	3p	+	2274	6393
bta-miR-148b	ucagugcaucacagaacuuugu	22	5: 28577700-28577789 [-]	3p	+	238	310
bta-miR-149-3p	gagggagggacgggggcugugc	22	3: 120467948-120468037 [+]	3p	-	0	0
bta-miR-149-5p	ucuggcuccgugucuucacuccc	23	3: 120467948-120468037 [+]	5p	+	3	0
bta-miR-150	ucucccaacccuuguaccagugu	23	18: 55905298-55905397 [-]	5p	+	47	10
bta-miR-151-3p	cuagacugaagcuccuugagg	21	14: 2275085-2275153 [+]	5p	+	574	409
bta-miR-151-5p	ucgaggagcucacagucuagu	21	14: 2275085-2275153 [+]	3p	+	943	777
bta-miR-152	ucagugcaugacagaacuuggg	22	19: 39650347-39650432 [+]	3p	+	19529	30510
bta-miR-153	uugcauagucacaaaagugauc	22	2: 111642403-111642492 [-]/4: 123025181-123025267 [-]	3p	-	0	0
bta-miR-154a	uagguuauccguguagccuucg	22	21: 67598039-67598122 [+]	5p	+	2	24
bta-miR-154b	agaggucuuccauggugcauucg	23	21: 67598357-67598437 [+]	5p	+	147	1533
bta-miR-154c	agauauugcacgguugaucucu	22	21: 67575252-67575326 [+]	3p	+	10151	120128
bta-miR-155	uuaaugcuaaucgugauaggggu	23	1: 10199629-10199691 [-]	5p	+	209	156
bta-miR-181a	aacauucaacgcugucggugaguu	24	16: 76125598-76125707 [-]/11: 99136761-99136870 [+]	5p	+	9809	7258
bta-miR-181b	aacauucauugcugucgguggguu	24	16: 76125426-76125535 [-]/11: 99137976-99138064 [+]	5p	+	2923	2850
bta-miR-181c	aacauucaaccugucggugaguuu	24	7: 10020276-10020372 [-]	5p	+	72	90
bta-miR-181d	aacauucauuguugucggugggu	23	7: 10020094-10020206 [-]	5p	+	473	725
bta-miR-182	uuuggcaaugguagaacucacacu	24	4: 96831184-96831294 [-]	5p	-	0	0
bta-miR-183	uauggcacugguagaauucacug	23	4: 96835927-96835996 [-]	5p	+	1	0
bta-miR-184	uggacggagaacugauaagggu	22	21: 25184435-25184517 [+]	3p	+	3	20
bta-miR-185	uggagagaaaggcaguuccuga	22	17: 76422702-76422780 [+]	5p	+	18533	8332
bta-miR-186	caaagaauucuccuuuugggcu	22	3: 79661860-79661945 [+]	5p	+	1093	629
bta-miR-187	ucgugucuuguguugcagccgg	22	24: 22320849-22320957 [+]	3p	+	0	2
bta-miR-188	caucccuugcaugguggagggu	23	X: 54782811-54782896 [-]	5p	+	4	4
bta-miR-190a	ugauauguuugauauauuaggu	22	10: 47649323-47649407 [-]	5p	+	8	0
bta-miR-190b	ugauauguuugauauuggguu	22	3: 17700109-17700187 [+]	5p	+	4	0
bta-miR-191	caacggaaucccaaaagcagcug	23	22: 51902736-51902826 [+]	5p	+	13639	7995
bta-miR-192	cugaccuaugaauugacagccag	23	29: 44934706-44934811 [-]	5p	+	9260	3346
bta-miR-193a-3p	aacuggccuacaaagucccagu	22	19: 18311025-18311105 [-]	3p	+	535	575
bta-miR-193a-5p	ugggucuuugcgggcgagauga	22	19: 18311025-18311105 [-]	5p	+	1531	522
bta-miR-193b	aacuggcccacaaagucccgcuuu	24	25: 14328086-14328168 [+]	3p	+	1766	476
bta-miR-194	uguaacagcaacuccaugugga	22	un.004.2: 1796071-1796167 [+]/29: 44934929-44935011 [-]	5p	+	248	61
bta-miR-195	uagcagcacagaaauauuggca	22	19: 27179312-27179398 [-]	5p	+	1955	799
bta-miR-196a	uagguaguuucauguuguuggg	22	19: 39066680-39066781 [+]/5: 28892094-28892178 [-]	5p	+	697	1360
bta-miR-196b	uagguaguuuccuguuguuggga	23	4: 71605730-71605814 [+]	5p	+	249	311
bta-miR-197	uucaccaccuucuccacccagc	22	3: 36533536-36533616 [-]	3p	+	34	20
bta-miR-199a-3p	acaguagucugcacauugguua	23	16: 36247788-36247891 [-]/7: 13733560-13733630 [-]	3p	+	116725	260952
bta-miR-199a-5p	cccaguguucagacuaccuguu	22	16: 36247788-36247891 [-]/7: 13733560-13733630 [-]	5p	+	375	669
bta-miR-199b	cccaguguuuagacuaucuguuc	23	11: 102419001-102419100 [-]	5p	+	325	312
bta-miR-199c	uacaguagucugcacauugg	21	19: 26439960-26440035 [+]	3p	+	310	603
bta-miR-200a	uaacacugucugguaacgauguu	23	16: 48594359-48594444 [-]	3p	+	1	15
bta-miR-200b	uaauacugccugguaaugaug	21	16: 48595027-48595085 [-]	3p	+	0	2
bta-miR-200c	uaauacugccggguaaugaugga	23	5: 10483359-10483423 [-]	3p	+	4	6
bta-miR-202	uuccuaugcauauacuucuuu	22	26: 51566615-51566713 [-]	5p	+	1	1
bta-miR-204	uucccuuugucauccuaugccu	22	8: 49279772-49279867 [-]	5p	+	759	82
bta-miR-205	uccuucauuccaccggagucug	22	16: 72083257-72083325 [-]	5p	+	0	9
bta-miR-206	uggaauguaaggaagugugugg	22	23: 25079829-25079914 [+]	3p	+	10654	28690
bta-miR-208a	auaagacgagcaaaaagcuugu	23	10: 21824720-21824790 [+]	3p	-	0	0
bta-miR-208b	auaagacgaacaaaagguuugu	22	10: 21810349-21810425 [-]	3p	+	5	1
bta-miR-210	acugugcgugugacagcggcuga	23	unknow	3p	+	120	61
bta-miR-211	uucccuuugucauccuuugcc	21	un.004.8326: 870-979 [-]/21: 27312625-27312734 [-]	5p	+	2	0
bta-miR-212	accuuggcucuagacugcuuacu	24	19: 23161513-23161623 [-]	5p	+	8	3
bta-miR-214	acagcaggcacagacaggcagu	22	16: 36241995-36242104 [-]	3p	+	600	1450
bta-miR-215	augaccuaugaauugacagaca	22	un.004.2: 1796376-1796454 [+]	5p	+	145	72
bta-miR-216a	uaaucucagcuggcaacuguga	22	11: 40146876-40146984 [-]		-	0	0
bta-miR-216b	aaaucucugcaggcaaauguga	23	11: 40163266-40163347 [-]	5p	+	1	12
bta-miR-217	uacugcaucaggaacugauuggau	24	11: 40134638-40134747 [-]	5p	+	2	5
bta-miR-218	uugugcuugaucuaaccaugug	22	6: 41257092-41257201 [+]/20: 2621242-2621303 [+]	5p	+	4	5
bta-miR-219-3p	agaauuguggcuggacaucug	21	11: 102549645-102549740 [-]/11: 102619129-102619216 [+]	3p	-	0	0
bta-miR-219-5p	ugauuguccaaacgcaauucuu	23	11: 102549645-102549740 [-]/11: 102619129-102619216 [+]	5p	+	0	1
bta-miR-221	agcuacauugucugcuggguuu	22	X: 61412746-61412855 [+]	3p	+	8907	2364
bta-miR-222	agcuacaucuggcuacugggu	21	X: 61412052-61412161 [+]	3p	+	2731	788
bta-miR-223	ugucaguuugucaaauacccca	23	X: 56723506-56723613 [-]	3p	+	107	4
bta-miR-224	caagucacuagugguuccguuua	24	X: 21831350-21831430 [-]	5p	+	98	484
bta-miR-292	aagugccgccauguuuugagugu	23	18: 61126593-61126671 [+]	3p	-	0	0
bta-miR-296	gaggguugggcggaggcuuucc	23	13: 58301120-58301197 [+]	3p	+	297	811
bta-miR-299	ugguuuaccgucccacauacau	22	21: 66002437-66002499 [+]	5p	+	30	394
bta-miR-301a	cagugcaauaguauugucaaagcau	26	19: 9367738-9367822 [-]	3p	+	3	5
bta-miR-301b	cagugcaaugauauugucaaagcau	26	17: 75467839-75467933 [-]	3p	+	1	6
bta-miR-302a	aagugcuuccauguuuuaguga	22	6: 14129903-14129972 [+]	3p	-	0	0
bta-miR-302b	uaagugcuuccauguuuuaguag	23	6: 14129346-14129420 [+]	3p	-	0	0
bta-miR-302c	uaagugcuuccauguuucagugg	23	6: 14129489-14129556 [+]	3p	-	0	0
bta-miR-302d	uaagugcuuccauguuuuagu	21	6: 14130080-14130149 [+]	3p	-	0	0
bta-miR-320a	aaaagcuggguugagagggcga	23	20: 16455494-16455575 [+]	3p	+	51875	86405
bta-miR-320b	agcuggguugagaggguggu	20	4: 98829729-98829800 [-]	3p	-	0	0
bta-miR-323	gcacauuacacggucgaccucu	22	21: 66004335-66004420 [+]	3p	+	31	119
bta-miR-324	cgcauccccuagggcauuggugu	24	19: 27316364-27316452 [-]	5p	+	12	33
bta-miR-326	ccucugggcccuuccuccag	21	15: 54104559-54104653 [-]	3p	+	4	0
bta-miR-328	cuggcccucucugcccuuccgu	22	18: 33853547-33853638 [-]	3p	+	13	13
bta-miR-329a	aacacaccugguuaaccuuuuu	22	21: 66005684-66005766 [+]	3p	+	6	35
bta-miR-329b	agagguuuucuggguuucuguuu	23	21: 66005374-66005456 [+]	5p	-	0	0
bta-miR-330	gcaaagcacacggccugcagaga	23	18: 53011220-53011313 [-]	3p	+	139	90
bta-miR-331	gccccugggccuauccuagaa	21	5: 27849198-27849287 [+]	3p	+	234	28
bta-miR-335	ucaagagcaauaacgaaaaaugu	23	4: 97493656-97493747 [+]	5p	+	137	3030
bta-miR-338	uccagcaucagugauuuuguuga	23	19: 53057553-53057644 [+]	3p	+	41	16
bta-miR-339a	ucccuguccuccaggagcucac	23	25: 43648256-43648333 [+]	5p	+	217	99
bta-miR-339b	ucccuguccuccaggagcuc	21	7: 15613887-15613944 [-]	5p	+	18	1
bta-miR-340	uccgucucaguuacuuuauagcc	23	7: 1208875-1208969 [+]	3p	+	2	1
bta-miR-342	ucucacacagaaaucgcacccaucu	26	21: 65160823-65160916 [+]	3p	+	6198	5486
bta-miR-345-3p	ccugaacuaggggucuggag	21	21: 65320259-65320349 [+]	3p	+	480	288
bta-miR-345-5p	gcugacuccuaguccagugcu	21	21: 65320259-65320349 [+]	5p	+	120	75
bta-miR-346	ugucugcccgcaugccugccucu	24	28: 40932048-40932142 [-]	5p	+	32	75
bta-miR-361	uuaucagaaucuccagggguac	23	X: 42524578-42524648 [+]	5p	+	157	151
bta-miR-362-3p	aacacaccuauucaaggauuc	22	X: 54771217-54771281 [-]	3p	+	45	41
bta-miR-362-5p	aauccuuggaaccuaggugugagu	25	X: 54771217-54771281 [-]	5p	+	89	159
bta-miR-363	auugcacgguauccaucugcg	22	un.004.53: 180833-180906 [-]	3p	+	15	42
bta-miR-365-3p	uaaugccccuaaaaauccuuau	23	25: 14332837-14332923 [+]	3p	+	2166	607
bta-miR-365-5p	agggacuuuugggggcagaugug	24	25: 14332837-14332923 [+]	5p	+	381	60
bta-miR-367	gaauugcacuuuagcaaugguga	23	6: 14130206-14130273 [+]	3p	-	0	0
bta-miR-369-3p	aauaauacaugguugaucuuu	22	21: 66042411-66042479 [+]	3p	+	138	1515
bta-miR-369-5p	aucgaccguguuauauucgc	21	21: 66042411-66042479 [+]	5p	+	62	549
bta-miR-370	gccugcugggguggaaccuggu	23	21: 65895988-65896062 [+]	3p	+	1	0
bta-miR-374a	uuauaauacaaccugauaagug	22	X: 46871549-46871620 [+]	5p	+	599	230
bta-miR-374b	auauaauacaaccugcuaagug	23	X: 46943042-46943136 [+]	5p	+	1324	1078
bta-miR-375	uuuuguucguucggcucgcguga	24	2: 111347583-111347646 [-]	3p	+	4	1
bta-miR-376a	aucauagaggaaaauccacgu	22	21: 66018291-66018389 [+]	3p	+	1	22
bta-miR-376b	aucauagaggaaaauccauguu	23	21: 66017932-66018024 [+]	3p	+	18	208
bta-miR-376c	guggauauuccuucuauguuua	23	21: 66017182-66017267 [+]	5p	+	23	127
bta-miR-376d	aucauagaggaaaauccacau	22	21: 66017556-66017637 [+]	3p	+	11	29
bta-miR-376e	aacauagaggaaaauccacauu	23	chr21: 67577941-67578022 [+]	3p	+	56	348
bta-miR-377	aucacacaaaggcaacuuuugu	23	21: 66039360-66039428 [+]	3p	+	0	9
bta-miR-378	acuggacuuggagucagaaggc	23	7: 63067301-63067366 [+], 4: 10715298-10715373 [+]	3p	+	5384	2209
bta-miR-378b	acuugacuuggagucagaaggc	23	15: 30727297-30727394 [+]	3p	+	226	71
bta-miR-378c	acuggacuuggagucagaagu	22	24: 31729549-31729617 [-]	5p	+	277	52
bta-miR-379	ugguagacuauggaacguagg	22	21: 66000737-66000822 [+]	5p	+	216	1804
bta-miR-380-3p	uauguaaugugguccacgucu	22	21: 66003670-66003730 [+]	3p	+	163	1534
bta-miR-380-5p	ugguugaccauagaacaugcgc	22	21: 66003670-66003730 [+]	5p	+	0	1
bta-miR-381	uauacaagggcaagcucucugu	23	21: 66021942-66022016 [+]	3p	+	3	8
bta-miR-382	gaaguuguucgugguggauucg	23	21: 66031747-66031822 [+]	5p	+	229	2480
bta-miR-383	agaucagaaggugauuguggcu	22	27: 24263528-24263600 [+]	5p	+	8	17
bta-miR-409a	agguuacccgagcaacuuugcau	24	21: 66042116-66042194 [+]	5p	+	21	304
bta-miR-409b	gggguucaccgagcaacauuc	21	21: 66042116-66042194 [-]	5p	-	0	0
bta-miR-410	aauauaacacagauggccugu	22	21: 66042735-66042815 [+]	3p	+	41	309
bta-miR-411a	auaguagaccguauagcguacg	23	21: 67563098-67563179 [+]	5p	+	1029	9578
bta-miR-411b	uggucgaccauaaaacguacgu	23	21: 67564957-67565031 [+]	5p	+	4	26
bta-miR-411c-3p	uguaugucaacugauccacagu	23	21: 67589478-67589551 [+]	3p	+	0	2
bta-miR-411c-5p	gguugaucagagaacauacauu	23	21: 67589478-67589551 [+]	5p	+	134	1052
bta-miR-412	auaguagaccguauagcguacg	23	21: 66001965-66002046 [+]	5p	+	1	2
bta-miR-421	acuucaccugguccacuagcugu	24	21: 66042258-66042347 [+]	3p	+	133	68
bta-miR-423-3p	aucaacagacauuaauugggcgc	24	X: 46943210-46943294 [+]	3p	+	426	225
bta-miR-423-5p	aagcucggucugaggccccucagu	25	19: 21234483-21234576 [+]	3p	+	48497	63491
bta-miR-424-3p	ugaggggcagagagcgagacuuu	24	19: 21234483-21234576 [+]	5p	+	131	2273
bta-miR-424-5p	cagcagcaauucauguuuuga	22	un.004.53: 446856-446951 [-]	5p	+	102	8417
bta-miR-425-3p	caaaacgugaggcgcugcuau	22	un.004.53: 446856-446951 [-]	3p	+	53	23
bta-miR-425-5p	aucgggaaugucguguccgccc	23	22: 51903218-51903304 [+]	3p	+	131	53
bta-miR-429	augacacgaucacucccguuga	23	22: 51903218-51903304 [+]	5p	+	0	1
bta-miR-431	uaauacugucugguaaugccgu	23	16: 48593123-48593206 [-]	3p	+	0	5
bta-miR-432	ugucuugcaggccgucaugcagg	23	21: 65866459-65866572 [+]	5p	+	1474	31136
bta-miR-433	ucuuggaguaggucauugggugg	24	21: 65869923-65870012 [+]	5p	+	98	1771
bta-miR-448	aucaugaugggcuccucggugu	23	21: 65867335-65867458 [+]	3p	+	0	0
bta-miR-449a	uugcauauguaggaugucccau	22	X: 40668011-40668121 [+]	3p	+	2	36
bta-miR-449b	uggcaguguauuguuagcuggu	23	20: 25597468-25597555 [+]	5p	+	0	13
bta-miR-449c	aggcaguguauuguuagcuggc	23	20: 25597344-25597441 [+]	5p	+	0	7
bta-miR-449d	aggcagugcaucucuagcugg	22	20: 25595834-25595939 [+]	5p	-	0	0
bta-miR-450a	gaaggcugugugcuguggag	20	29: 26149888-26149962 [-]	5p	+	24	386
bta-miR-450b	uuuugcgauguguuccuaauau	23	un.004.53: 440638-440729 [-]	5p	+	19	174
bta-miR-451	aaaccguuaccauuacugaguuu	24	19: 20147873-20147943 [-]	5p	+	628	2208
bta-miR-452	uguuugcagaggaaacugagac	23	X: 21832384-21832468 [-]	5p	+	775	6914
bta-miR-453	agguuguccguggugaguucgca	23	21: 66033555-66033634 [+]	3p	-	0	0
bta-miR-454	uagugcaauauugcuuauagggu	24	19: 9358077-9358190 [-]	3p	+	0	1
bta-miR-455-3p	uaugugccuuuggacuacauc	22	8: 108764289-108764377 [+]	5p	+	53	439
bta-miR-455-5p	gcaguccaugggcauauacacu	23	8: 108764289-108764377 [+]	3p	+	27	109
bta-miR-483	ucacuccucuccucccgucuu	22	29: 51272420-51272487 [+]	3p	+	7	189
bta-miR-484	ucaggcucaguccccucccgau	23	25: 14994311-14994373 [+]	5p	+	39	79
bta-miR-485	agaggcuggccgugaugaauucg	24	21: 66032824-66032896 [+]	5p	+	238	1859
bta-miR-486	uccuguacugagcugccccgag	23	27: 38990844-38990967 [-]	5p	+	466	459
bta-miR-487a	aaucauacagggacauccagu	22	21: 66028733-66028812 [+]	3p	+	2	49
bta-miR-487b	aaucguacagggucauccacuu	23	21: 66022427-66022510 [+]	3p	+	172	1599
bta-miR-488	uugaaaggcuguuucuugguc	22	16: 55942923-55943018 [-]	3p	-	0	2
bta-miR-489	gugacaucacauauauggcgac	22	4: 11055889-11055970 [-]	3p	-	0	0
bta-miR-490	caaccuggaggacuccaugcug	23	4: 104248331-104248457 [+]	3p	-	0	0
bta-miR-491	aguggggaacccuuccaugagg	23	8: 25175955-25176038 [-]	5p	+	7	14
bta-miR-493	ugaaggucuacugugugccagg	23	21: 65852824-65852912 [+]	3p	+	16	274
bta-miR-494	ugaaacauacacgggaaaccuc	23	21: 66008543-66008627 [+]	3p	+	156	855
bta-miR-495	aaacaaacauggugcacuucuu	23	21: 66012106-66012186 [+]	3p	+	290	3547
bta-miR-496	ugaguauuacauggccaaucuc	23	21: 66037738-66037839 [+]	3p	+	4	66
bta-miR-497	cagcagcacacugugguuugua	23	19: 27179621-27179732 [-]	5p	+	1811	623
bta-miR-499	uuaagacuugcagugauguuu	22	13: 64874840-64874942 [+]	5p	+	840	504
bta-miR-500	uaauccuugcuaccugggugaga	24	X: 54769942-54770025 [-]	5p	+	6	22
bta-miR-502a	aaugcaccugggcaaggauuca	23	X: 54765843-54765927 [-]/X: 54775816-54775905 [-]	3p	+	6	12
bta-miR-502b	aauccaccugggcaaggauuc	21	X: 54771689-54771771 [-]	3p	+	0	3
bta-miR-503-3p	ggaguauuguuucugcugcccgg	24	X: 18185095-18185177 [-]	3p	+	2	49
bta-miR-503-5p	uagcagcgggaacaguacug	21	X: 18185095-18185177 [-]	3p	+	274	12140
bta-miR-504	agacccuggucugcacucuguc	23	X: 12002353-12002435 [-]	5p	+	97	36
bta-miR-505	cgucaacacuugcugguuuccu	23	X: 13241304-13241393 [+]	3p	+	13	7
bta-miR-532	caugccuugaguguaggaccgu	23	X: 54783137-54783222 [-]	5p	+	288	585
bta-miR-539	ggagaaauuauccuuggugugu	23	21: 66023241-66023318 [+]	5p	+	1	2
bta-miR-541	uggugggcacagaauccggccu	23	21: 66041214-66041297 [+]	3p	+	2	29
bta-miR-542-5p	ucggggaucaucaugucacgag	23	un.004.53: 441550-441646 [-]	5p	+	7	687
bta-miR-543	aaacauucgcggugcacuucuu	23	21: 66010696-66010775 [+]	3p	+	290	1524
bta-miR-544a	auucugcauuuuuagcaaguuc	23	21: 66025227-66025317 [+]	3p	+	0	4
bta-miR-544b	auucugcauuucuaacaaguuc	22	13: 70753422-70753506 [+]/24: 36345244-36345335 [-]	3p	-	0	0
bta-miR-545-3p	aucaacaaacauuuauugugug	22	X: 46871699-46871804 [+]	5p	-	0	0
bta-miR-545-5p	ucaguaaauguuuauuggaug	22	X: 46871699-46871804 [+]	3p	+	2	0
bta-miR-551a	gcgacccaaucuugguuucca	21	16: 46819245-46819339 [+]	3p	-	0	0
bta-miR-551b	ggcgacccauacuugguuucag	23	1: 101235421-101235515 [-]	3p	+	1	0
bta-miR-562	aaagcagcuguaccauuuac	21	25: 14779893-14779974 [-]	3p	-	0	0
bta-miR-568	auguauaaauguauacacac	20	1: 59787762-59787855 [-]	5p	-	0	0
bta-miR-574	ugagugugugugugugagugugug	24	18: 63074631-63074697 [-]	3p	+	86	92
bta-miR-582	uuacaguuguucaaccaguuacu	23	20: 21086837-21086934 [+]	5p	-	0	0
bta-miR-584	ugguuugccugggacugag	19	14: 65203544-65203619 [+]/19: 37414950-37415038 [+]/28: 30054350-30054434 [+]/22: 36332657-36332732 [+]/4: 9978832-9978926 [-]/20: 6421606-6421681 [-]/29: 38485680-38485746 [+]/un.004.9: 1004901-1004988 [-]	5p	-	0	0
bta-miR-592	auugugucaauaugcgaugaugu	24	4: 94505277-94505372 [-]	5p	+	3	0
bta-miR-599	guugugucaguuuaucaaac	20	14: 62892614-62892708 [+]	3p	-	0	0
bta-miR-615	ggggguccccggugcucggauc	23	5: 28850122-28850214 [-]	5p	+	8	3
bta-miR-628	augcugacauauuuacuagagg	23	10: 55831464-55831558 [+]	5p	+	20	12
bta-miR-631	agaccuggcuuagaccucagc	21	21: 33462542-33462616 [+]	5p	-	0	0
bta-miR-652	aauggcgccacuaggguugug	21	X: 62939283-62939380 [+]	3p	+	14	20
bta-miR-653	guguugaaacaaucucuguug	22	4: 11055220-11055309 [-]	5p	-	0	0
bta-miR-654	uaugucugcugaccaucaccuu	22	21: 66017709-66017789 [+]	3p	+	1	1
bta-miR-655	auaauacaugguuaaccucucu	23	21: 66026184-66026280 [+]	3p	+	33	220
bta-miR-656	aauauuauacagucaaccucu	22	21: 66043558-66043636 [+]	3p	+	1	2
bta-miR-658	ggcggagggaagcggguccguuggu	25	2: 85641260-85641359 [-]/5: 116720587-116720686 [-]	3p	-	0	0
bta-miR-660	uacccauugcauaucggagcug	23	X: 54767794-54767873 [-]	5p	+	835	1151
bta-miR-664	caggcugggguguguguggaug	23	un.004.16: 281939-282020 [+]	5p	+	0	2
bta-miR-665	accaguaggccgaggccccu	21	21: 65862137-65862208 [+]	3p	+	19	279
bta-miR-669	ugugggugugugcaugugcgug	22	16: 59370641-59370704 [-]	5p	-	0	0
bta-miR-670	ucccugaguauauguggugaa	21	15: 73744253-73744351 [+]	5p	-	0	0
bta-miR-671	aggaagcccuggaggggcuggag	24	4: 118104981-118105098 [+]	5p	+	3	2
bta-miR-677	cucacugaugagcagcuucugac	24	5: 61357599-61357664 [+]	5p	-	0	0
bta-miR-708	aaggagcuuacaaucuagcuggg	24	29: 17503322-17503430 [+]	5p	+	2677	466
bta-miR-744	ugcggggcuagggcuaacagca	23	19: 31440583-31440682 [+]	5p	+	97	80
bta-miR-758	uuugugaccugguccacuaacc	23	21: 66004633-66004720 [+]	3p	+	0	1
bta-miR-759	gcagacugcaaacaauuuugac	23	12: 9596081-9596176 [-]	5p	-	0	0
bta-miR-760-3p	cggcucugggucugugggga	21	3: 49797090-49797206 [-]	3p	+	97	139
bta-miR-760-5p	ccccucaguccaccagagcccg	23	3: 49797090-49797206 [-]	5p	-	0	0
bta-miR-761	gcagcagggugaaacugacaca	22	3: 101218816-101218891 [+]	5p	-	0	0
bta-miR-763	ccagcugggaggaaccaguggc	22	5: 51853870-51853989 [-]	5p	-	0	0
bta-miR-764	ggugcucacucguccuucu	19	X: 40485669-40485763 [+]	5p	-	0	0
bta-miR-767	ugcaccaugguugucugagcaug	24	X: 22161601-22161705 [-]	5p	+	0	47
bta-miR-769	ugagaccuccggguucugagcu	23	18: 53308744-53308862 [+]	5p	+	2	3
bta-miR-873	gcaggaacuugugagucuccu	21	8: 15484769-15484845 [+]	5p	-	0	0
bta-miR-874	cugcccuggcccgagggaccga	23	7: 48336722-48336797 [-]	3p	+	42	41
bta-miR-875	uauaccucaguuuuaucaggug	22	14: 62892482-62892558 [+]	5p	-	0	0
bta-miR-876	uggauuucuuugugaaucacca	23	8: 15508403-15508483 [+]	5p	+	0	29
bta-miR-877	guagaggagauggcgcaggg	21	23: 28321737-28321838 [-]	5p	+	29	29
bta-miR-885	uccauuacacuacccugccucu	23	22: 55829275-55829348 [-]	5p	-	0	0
bta-miR-935	ccaguuaccgcuuccgcuaccgc	24	18: 62026034-62026124 [+]	3p	+	62	5
bta-miR-940	aaggcugggcccccgcuccgc	21	25: 2299999-2300091 [+]	3p	-	0	0
bta-miR-1179	aagcauucuuucauugguugg	21	21: 19206077-19206166 [+]	5p	-	0	0
bta-miR-1185	agaggauacccuuuguauguu	22	21: 66020239-66020324 [+]	5p	+	31	213
bta-miR-1193	uaggucacccguuugacuauc	22	21: 66008875-66008979 [+]	3p	-	0	0
bta-miR-1197	uaggacacauggucuacuucu	22	21: 66004166-66004262 [+]	3p	+	1	3
bta-miR-1224	gugaggacucgggagguggag	22	1: 84809206-84809291 [-]	5p	+	7	19
bta-miR-1225-3p	ccgagccccugugccgcccccag	23	25: 2137420-2137512 [-]	3p	-	0	0
bta-miR-1246	aauggauuuuuggagcagg	19	1: 116822069-116822141 [+]	5p	+	75	186
bta-miR-1247-3p	cgggaacgucgggacuggagc	21	21: 68149435-68149512 [-]	3p	+	6	0
bta-miR-1247-5p	acccgucccgugcguccccgga	21	21: 68149435-68149512 [-]	5p	+	46	1
bta-miR-1248	accuucuuguauaagcacugugcuaaa	28	1: 82287561-82287665 [-]/10: 59173227-59173331 [+]	5p	+	3	1
bta-miR-1249	acgcccuucccccccuucuuca	23	5: 122416962-122417026 [-]	3p	+	29	4
bta-miR-1251	acucuagcugccaaaggcgcu	21	5: 66450840-66450909 [+]	5p	-	0	0
bta-miR-1256	aggcauugacuucucucuagau	22	12: 57679215-57679296 [-]	5p	-	0	0
bta-miR-1260b	aucccaccacugccacca	19	15: 14156932-14157031 [-]	5p	+	4	0
bta-miR-1271	cuuggcaccuaguaaguacuca	23	7: 37163625-37163710 [+]	5p	+	4	4
bta-miR-1277	uacguagauauauauguauuuu	23	X: 2445303-2445380 [+]	3p	+	45	59
bta-miR-1281	ucgccuccuccucuccc	17	5: 119437517-119437570 [+]	3p	-	0	0
bta-miR-1282	ucguuugccuuuuucugcuu	20	21: 55885040-55885140 [-]	5p	-	0	0
bta-miR-1284	ucugcacagacccuggcuuuuc	22	22: 30815732-30815849 [+]	5p	-	0	0
bta-miR-1287	ugcuggaucagugguuugaguc	22	26: 19813467-19813557 [+]	5p	-	0	0
bta-miR-1291	uggcccugacugaagaccugcagu	25	5: 34153700-34153773 [+]	5p	-	0	2
bta-miR-1296	uuagggcccuggcuccaucucc	23	28: 18380763-18380853 [-]	5p	-	0	0
bta-miR-1298	uucauucggcuguccagaugua	23	X: 40585227-40585334 [+]	5p	+	0	7
bta-miR-1301	uugcagcugccuaggagugauuuc	24	11: 76123586-76123665 [+]	5p	+	1	1
bta-miR-1306	ccaccuccccugcaaacgucc	22	17: 76443949-76444006 [+]	5p	+	94	65
bta-miR-1307	acucggcguggcgucggucgug	22	26: 24439257-24439405 [-]	3p	+	613	378
bta-miR-1343-3p	uggggagcggcccccgggcggg	23	15: 65174947-65175024 [+]	5p	+	6	1
bta-miR-1343-5p	cuccuggggcccgcacucuc	21	15: 65174947-65175024 [+]	3p	+	3	3
bta-miR-1388-3p	aucucagguuugucagcccgca	23	13: 54580810-54580901 [+]	3p	+	15	2
bta-miR-1388-5p	aggacuguccaaccugagaau	22	13: 54580810-54580901 [+]	5p	+	2	0
bta-miR-1434-3p	gaagaaaucuaaggucugagg	22	7: 18628728-18628800 [+]	5p	+	5	8
bta-miR-1434-5p	guacaugaugacuaaaauuucu	23	7: 18628728-18628800 [+]	3p	-	0	0
bta-miR-1468	cuccguuugccuguuuugcuga	23	X: 58411908-58412004 [+]	5p	+	336	141
bta-miR-1584-3p	uuggggcugggcugggggca	20	3: 10736926-10736998 [+]	5p	-	0	0
bta-miR-1584-5p	cucucuccgcagaccucagccg	22	3: 10736926-10736998 [+]	3p	+	1	0
bta-miR-1603	gugguuuguuuuguguuuuu	20	un.004.1: 2535522-2535592 [-]	5p	-	0	0
bta-miR-1721	cacagaugaugugauucugaga	22	17: 54627041-54627106 [-]	5p	-	0	0
bta-miR-1777a	ugggggcgguggggggcggg	20	6: 120390010-120390085 [+]	5p	-	0	0
bta-miR-1777b	gggggcgguggggggcgggg	20	7: 60971894-60971973 [-]	3p	-	0	0
bta-miR-1814a	agguuuuuugguuuuguuuu	20	19: 38983137-38983208 [+]	5p	-	0	0
bta-miR-1814b	agauuguuuaguuuuguuug	20	22: 4893674-4893751 [+]	5p	-	0	0
bta-miR-1814c	guuuuguuuggguuuguuuu	21	4: 65524088-65524162 [+]	5p	+	1	0
bta-miR-1835	ugcacccugagagcuggggcug	22	5: 81313179-81313241 [-]	5p	-	0	0
bta-miR-1839	aagguagauagaacaggucuug	23	21: 22773186-22773257 [+]	5p	+	15702	12093
bta-miR-1843	aagcuucguggucucugucuugcc	24	4: 96226467-96226535 [-]	5p	-	0	0
bta-miR-1940	cuggaggacuaagaaggcugagucu	26	3: 16178668-16178727 [+]	5p	+	6	11
bta-miR-2284a	aaaaguucguugggguuuuu	23	21: 61304011-61304084 [+]	5p	+	2	0
bta-miR-2284aa-1	aaaaaaguuuguuuggguuuu	24	11: 89357282-89357369 [-]	5p	+	14	11
bta-miR-2284aa-2	aaaaaaguuuguuuggguuuu	24	19: 57410252-57410330 [+]	5p	+	14	11
bta-miR-2284aa-3	aaaaaaguuuguuuggguuuu	24	19: 29030430-29030509 [-]	5p	+	14	11
bta-miR-2284aa-4	aaaaaaguuuguuuggguuuu	24	9: 81192448-81192528 [+]	5p	+	14	11
bta-miR-2284b	aaaaguucguuugguuuuuuc	21	4: 49007583-49007653 [-]	5p	+	1	0
bta-miR-2284c	aaaaaguucguuuugguuuu	21	23: 36161293-36161372 [+]	5p	+	2	0
bta-miR-2284d	aaaaaguucguuaggguuuuuc	22	15: 41974661-41974738 [-]	5p	+	10	7
bta-miR-2284e	aaguucguucggauuuuucc	20	X: 34504824-34504887 [-]	5p	-	0	0
bta-miR-2284f	aaaguucguucggauuuuuc	20	21: 57749997-57750058 [+]	5p	+	0	1
bta-miR-2284g	aaaaguucguucggcuuuuu	21	17: 13698247-13698317 [+]	5p	+	0	1
bta-miR-2284h-3p	cccaaaaguucguucggguuu	22	5: 124162581-124162647 [+]	5p	-	0	0
bta-miR-2284h-5p	accccaaugagcuuuugacc	20	5: 124162581-124162647 [+]	3p	+	11	0
bta-miR-2284i	gagaaguucguucugguguuu	22	1: 3446516-3446592 [+]	5p	-	0	0
bta-miR-2284j	gaaaaguucguucagguuuu	21	15: 30005861-30005935 [-]	5p	-	0	0
bta-miR-2284k	gaaaaguucggucggguuuuu	21	21: 68761049-68761122 [-]	5p	+	4	3
bta-miR-2284l	aaaaguugguucggguuuuu	20	un.004.1: 1781573-1781645 [-]	5p	-	0	0
bta-miR-2284m	gaaaaguuuguucggguuuu	21	2: 121606373-121606439 [-]/3: 77475975-77476041 [+]	5p	+	4	1
bta-miR-2284n	aaaaaguuuauucggguuuuu	21	16: 74734983-74735052 [-]	5p	+	0	2
bta-miR-2284o	aaaguucguucgggguuuuc	20	9: 26160635-26160695 [+]	5p	-	0	0
bta-miR-2284p	ugaaaguuuguucgggauuuu	22	19: 64559736-64559812 [+]	5p	-	0	0
bta-miR-2284q	ggccaaaaaguucguucgga	20	27: 37630057-37630121 [-]	5p	-	0	0
bta-miR-2284r	uuggcccaaaaguucguucggau	23	5: 108484886-108484948 [-]	5p	-	0	0
bta-miR-2284s	uggcccaaaaguuuguucggau	22	12: 53400119-53400186 [+]	5p	-	0	0
bta-miR-2284t-3p	aaacucgaaugaauguuuuggc	23	15: 37413453-37413525 [-]	5p	-	0	0
bta-miR-2284t-5p	gaaacauucacucggguuuuu	22	15: 37413453-37413525 [-]	3p	+	1	0
bta-miR-2284u	aaaaguucguucgguuuuucu	22	2: 134784371-134784446 [+]	3p	+	5	3
bta-miR-2284v	aaaaaguucguuugggguuu	21	25: 24770830-24770889 [-]	3p	-	0	0
bta-miR-2284w	aagaguuuguucggguuucuc	22	un.004.13: 739760-739855 [+]	5p	+	309	77
bta-miR-2284x	ugaaaaguucguucggguuuu	21	1: 3473974-3474069 [-]	5p	+	57585	28437
bta-miR-2284y	aaaaguucguucggguuuuuc	21	11: 73158267-73158390 [+], 13: 73061014-73061091 [-], 1: 83105400-83105475 [-], 24: 33897667-33897743 [-], 2: 111136402-111136490 [+], 5: 555325-555398 [+], 7: 60546374-60546450 [+]	5p	+	3041	2154
bta-miR-2284z	aaaaaaguuuguuuggguuuuu	22	10: 9091982-9092060 [-], 11: 21374968-21375044 [-],15: 54235817-54235891 [-], 3: 18716627-18716706 [+],5: 43233811-43233890 [+], 5: 91263057-91263136 [-], 7: 96924889-96924965 [-]	5p	+	90	58
bta-miR-2285a	aaaaacugaaugaaauucuugg	22	1: 150203609-150203680 [-]	3p	-	0	0
bta-miR-2285b	aaaaucugagugaacuuuuugg	22	15: 37846485-37846556 [-]/un.004.4928: 4699-4770 [-]	3p	+	3	0
bta-miR-2285c	aaaccugaacaaacuuuuuggc	22	26: 47602456-47602520 [-]	3p	+	1	0
bta-miR-2285d	aaaccugaacgaaauuuuuggc	22	13: 22061392-22061461 [-]	3p	-	0	0
bta-miR-2285e	aaaccugaacgaacuuuuuggc	22	1: 158102076-158102139 [+], 9: 89564117-89564189 [+]	3p	+	9	2
bta-miR-2285f	aaaaccugaaugaacuuuuugg	22	5: 49530783-49530852 [+], 20: 21839467-21839555 [+]	3p	+	14	6
bta-miR-2285g	aaaccugaacaagcuuuuuggc	22	18: 25103670-25103730 [+]	3p	+	4	11
bta-miR-2285h	gaaaaccgaaacgaacuuuaug	22	12: 15678829-15678917 [+]	3p	-	0	0
bta-miR-2285i	aaaaccggaacgaacuuuuugg	22	8: 46941385-46941462 [+]	3p	-	0	0
bta-miR-2285j	aaaaaccagaacgaacuuuuug	22	17: 1350295-1350363 [+], 23: 3208831-3208915 [-]	3p	+	2	2
bta-miR-2285k	aaaaccggaaugaacuuuuug	21	29: 10834181-10834250 [+], 13: 23904418-23904498 [-], 1: 80871201-80871281 [-],26: 29429648-29429720 [+], 3: 53564233-53564313 [-]	3p	+	1	0
bta-miR-2285l	aaaacccgcaugaacuuuuuggc	23	2: 103938884-103938965 [-]	3p	-	0	0
bta-miR-2285m	aaaacgcaaaugaacuuuuugg	22	13: 1393944-1394026 [-], 13: 47087660-47087740 [-], 24: 23897857-23897939 [-], 5: 111012078-111012159 [+], 8: 13102606-13102686 [+]	3p	+	1	7
bta-miR-2285n	aaaaacccgaaugaacuuuugg	22	12: 80287474-80287555 [-], 13: 8642568-8642648 [+], 18: 25148117-25148192 [+], 18: 26729655-26729740 [-], 8: 102208750-102208830 [-], 14: 83413773-83413852 [+], X: 130147082-130147161 [+]	3p	-	0	0
bta-miR-2285o	aaacccgaacgaacuuuugg	20	12: 16533020-16533101 [-], 12: 32285419-32285500 [-], 24: 33897665-33897745 [+], 24: 41395912-41395989 [+], 5: 118347305-118347380 [-]	3p	+	21	15
bta-miR-2285p	aaaaacuugagugaacuuuugg	22	13: 36660304-36660384 [+]	3p	+	0	1
bta-miR-2285q	aaggaccugaaugaacuuucugg	23	20: 13408711-13408793 [-]	3p	-	0	0
bta-miR-2285r	agaaaccuggaugaacuuuuugg	23	29: 29085613-29085694 [+]	3p	+	0	1
bta-miR-2285s	aagacccaagugaacucuuugg	22	unknow	3p	-	0	0
bta-miR-2285t	agaaucuggaugaacuuuuugg	22	3: 7929177-7929259 [-]	3p	+	9	0
bta-miR-2285u	aaaaucugagugaacuuuuugg	22	3: 52524771-52524851 [-]	3p	+	3	0
bta-miR-2285v	agaaccggaacgaacuuuuug	21	10: 9079852-9079932 [-]	3p	+	1	1
bta-miR-2286	gaagcagggcggaacgaugugu	22	1: 52331376-52331449 [-]	3p	-	0	0
bta-miR-2287	cugggacugguggcagcacuu	21	1: 74316891-74316964 [-]/1: 74130540-74130613 [+]	3p	-	0	0
bta-miR-2288	agguaguaggugugugguuu	20	1: 140020296-140020372 [-]	3p	-	0	0
bta-miR-2289	ucguguucgagcucgcgucc	20	1: 149294913-149294986 [-]	3p	-	0	0
bta-miR-2290	gccucugguggucgguuugu	20	10: 12568464-12568543 [-]	3p	-	0	0
bta-miR-2291	gcugauagugagcgacuggggcag	25	10: 66855803-66855876 [-]	3p	-	0	0
bta-miR-2292	gagucugagauugaggaaggca	22	10: 68840602-68840671 [+]	3p	-	0	0
bta-miR-2293	ugauuuuguuguuuuguauu	20	10: 98986706-98986777 [-]	5p	-	0	0
bta-miR-2294	gaggcuguagagggcaucugcu	22	11: 11793441-11793503 [+]	5p	+	1	0
bta-miR-2295	ucggggugggaggaagguucu	22	11: 11283736-11283802 [-]	3p	+	1	0
bta-miR-2296	uggacaacugagguuccugcu	21	11: 38776584-38776653 [-]	3p	-	0	0
bta-miR-2297	cacucuuuuuucuuauuccu	20	11: 38813843-38813915 [-]	5p	-	0	0
bta-miR-2298	gacugauguuguuguuugca	20	11: 91121961-91122029 [+]	3p	-	0	0
bta-miR-2299-3p	uccggggaauggauccagcgu	22	12: 29435243-29435321 [-]	3p	+	16	20
bta-miR-2299-5p	acuggauucauuucucugaaa	22	12: 29435243-29435321 [-]	5p	+	1	0
bta-miR-2300a-5p	uccucagcuaguuuugucuccc	22	12: 31722917-31722994 [-]	5p	-	0	0
bta-miR-2300b-3p	gggagacaaaacuagcugagga	22	12: 31722919-31722992 [+]	3p	+	18	40
bta-miR-2301	gugguuuugguuucccucuu	20	12: 80849387-80849447 [+]	3p	-	0	0
bta-miR-2302	ggagcgggugcaggaccccgg	21	12: 84810723-84810798 [-]	3p	-	0	0
bta-miR-2303	ucugaaugaugucgacugaug	21	12: 85231999-85232077 [+]	5p	-	0	0
bta-miR-2304	gguugugugguugugugugu	20	13: 28152301-28152374 [-]	3p	-	0	0
bta-miR-2305	cggggguggcggggaggggg	20	13: 39508063-39508128 [+]	5p	-	0	0
bta-miR-2306	caggccugcccaucuaggacac	22	13: 55596385-55596463 [+	3p	-	0	0
bta-miR-2307	agugaugaugaacccucugagc	22	13: 59721168-59721236 [+]	3p	-	0	0
bta-miR-2308	uugggcuugcagcagagaguaa	23	14: 152314-152382 [+]	3p	+	2	1
bta-miR-2309	ugugagggugguggacggcaggg	25	14: 696340-696414 [+]	5p	-	0	0
bta-miR-2310	guuuuguuuggguuuguuucu	22	un.004.840: 10064-10127 [+]	5p	+	1	0
bta-miR-2311	uacugaaacugugcucguggugu	24	14: 75494398-75494452 [-]	5p	+	1	2
bta-miR-2312	aaaaccugaacgaacuuuuc	22	15: 30005862-30005934 [+]	3p	-	0	0
bta-miR-2313-3p	agugcagcugaggaccaaggca	23	15: 32789445-32789518 [+]	5p	-	0	0
bta-miR-2313-5p	agugcagcugaggaccaaggca	23	15: 32789445-32789518 [+]	3p	-	0	0
bta-miR-2314	ugcccaugaugacugcugacc	23	15: 38654588-38654648 [-]	5p	-	0	0
bta-miR-2315	agcagaauuuuuggauacugg	22	15: 41197036-41197115 [+]	3p	-	0	0
bta-miR-2316	acuccggccuggacugcggcggg	23	15: 45749056-45749130 [+]	5p	+	43	21
bta-miR-2317	cucugugaugacaauaccugaua	25	15: 51042955-51043026 [-]	5p	-	0	0
bta-miR-2318	guguaugaugaauuaucugacc	24	15: 77505318-77505396 [+]	5p	-	0	0
bta-miR-2319a	cuacucuguauuaggcacuuag	24	15: 77119157-77119231 [-]	3p	-	0	0
bta-miR-2319b	uacucuguauuaggcacuuag	23	15: 77119159-77119229 [+]	3p	-	0	0
bta-miR-2320-3p	uggcacaggguccagcugucggc	24	16: 46581526-46581600 [+]	5p	+	4	1
bta-miR-2320-5p	ucgaugauggucccuguguuuu	22	16: 46581526-46581600 [+]	3p	+	8	10
bta-miR-2321	ugucgguugguuuuuguuug	22	17: 44064460-44064525 [+]	5p	-	0	0
bta-miR-2322-3p	aagaaagcgaaguccauccucau	25	un.004.492: 27861-27930 [-]	5p	-	0	0
bta-miR-2322-5p	augaggauggacuuagcuuucg	24	un.004.492: 27861-27930 [-]	3p	-	0	0
bta-miR-2323	ugaccugaucaugcuuacugagc	24	17: 74885199-74885274 [-]	5p	+	1	0
bta-miR-2324	ugggguuggggcaguguggcugu	24	18: 933617-933687 [-]	3p	+	0	1
bta-miR-2325a	guuuuguuuggguuuuuuuc	22	18: 11146000-11146074 [-]	3p	-	0	0
bta-miR-2325b	agguuguuugguuuuguguu	22	23: 40582216-40582281 [+]	3p	-	0	0
bta-miR-2325c	gguuguuuuuuuucuuuuuc	22	25: 28236883-28236948 [-]	3p	-	0	0
bta-miR-2326	ccccccuuccucuggaaaaa	22	18: 11182373-11182446 [-]	3p	-	0	0
bta-miR-2327	agggggcgagacucaagcacuggc	26	18: 12956214-12956283 [-]	3p	-	0	0
bta-miR-2328-3p	gcccccucccuuggucgccgg	22	18: 38310583-38310660 [+]	5p	-	0	0
bta-miR-2328-5p	cugcgucuggggagggggcca	22	18: 38310583-38310660 [+]	3p	-	0	0
bta-miR-2329-3p	ucugugaugugagcugauaagu	24	18: 47837416-47837481 [-]	3p	+	1	0
bta-miR-2329-5p	acuuaucagcucacaucacaga	24	18: 47837416-47837481 [+]	5p	-	0	0
bta-miR-2330-3p	ugggcuugggcagugaggacugg	23	18: 55782046-55782123 [-]	5p	+	1	0
bta-miR-2330-5p	acuccuuaccccuggccguc	21	18: 55782046-55782123 [-]	3p	-	0	0
bta-miR-2331-3p	ggcuuccgugccugcagaugucu	24	19: 14449695-14449765 [+]	5p	+	4	0
bta-miR-2331-5p	acccugcagccaaagaagcua	21	19: 14449695-14449765 [+]	3p	+	5	12
bta-miR-2332	cgguuuaaggucuuggagacaaag	24	19: 18069460-18069528 [+]	3p	+	3	18
bta-miR-2333	gcaaugcagacuccagggccc	23	19: 18300359-18300421 [-]	5p	-	0	0
bta-miR-2334	acagcagccuguguucucaccu	24	19: 20843132-20843203 [-]	3p	-	0	0
bta-miR-2335	agauaaugaugacuaacugaau	24	19: 22090109-22090177 [+]	5p	-	0	0
bta-miR-2336	cuaaccguaacuuugaagugcu	23	19: 22276029-22276104 [+]	3p	-	0	0
bta-miR-2337	gugguuucuuauuccuuuuu	22	19: 23182875-23182954 [+]	5p	-	0	0
bta-miR-2338	aggcugaggacaggggcugacgu	24	19: 27031909-27031981 [+]	5p	-	0	0
bta-miR-2339	ucacuggaccuagcagagcu	21	19: 32087697-32087768 [-]	3p	+	2	1
bta-miR-2340	ggacuucccugguggucuugug	24	19: 39468391-39468466 [+]	3p	-	0	0
bta-miR-2341	caguagguagaaagaaggcuga	24	19: 40695013-40695071 [+]	5p	-	0	0
bta-miR-2342	cucugcggaaguuggcgcuuu	22	19: 41127254-41127327 [+]	3p	-	0	0
bta-miR-2343	aaggggagacgguggaacuuau	23	19: 46012359-46012432 [-]	5p	+	2	1
bta-miR-2344	gcacgaugauggcggaucugaguu	24	19: 51269695-51269755 [-]	3p	+	14	2
bta-miR-2345	guuguguguuuucuuauuuc	22	19: 51836197-51836259 [+]/un.004.1138: 39342-39404 [-]	3p	-	0	0
bta-miR-2346	acugaugugaaggugguuuggc	23	19: 52392004-52392082 [-]	5p	+	14	3
bta-miR-2347	ugcagaggaacaaggcugaac	23	19: 52469339-52469397 [+]	5p	+	2	0
bta-miR-2348	uucgggugguguggagcggcc	23	19: 55616736-55616814 [+]	5p	-	0	0
bta-miR-2349	uggcacuucuggucucagacuca	24	19: 55153877-55153941 [-]	3p	+	2	0
bta-miR-2350	cagcuccuguuucucuccucag	24	2: 5643711-5643786 [+]	5p	-	0	0
bta-miR-2351	auaguuauuguauuguguuu	22	2: 10263371-10263446 [-]	5p	-	0	0
bta-miR-2352	aaacugaaagaacaggauugcug	25	2: 24988430-24988505 [+]	5p	-	0	0
bta-miR-2353	uagccugcaguacagaggacugg	25	2: 28578347-28578421 [-]	3p	+	1	0
bta-miR-2354	uaguagguuguguuguuuagu	23	2: 49567871-49567945 [+]	5p	-	0	0
bta-miR-2355-3p	auuguccuugcuguuuggagau	24	2: 100487609-100487688 [-]	3p	+	6	2
bta-miR-2355-5p	cccagauacaauggacaauaugc	25	2: 100487609-100487688 [-]	5p	-	0	0
bta-miR-2356	ucuugugaugagggagucugagg	25	2: 110418862-110418934 [-]	5p	-	0	0
bta-miR-2357	uuggucuggcacagagcaugugag	26	2: 124872029-124872107 [-]	5p	-	0	0
bta-miR-2358	ccaaauaguugggaucgugga	23	2: 139894709-139894772 [+]	3p	-	0	0
bta-miR-2359	gauuguguuguuuucuuuuu	22	20: 24806320-24806398 [+]	5p	-	0	0
bta-miR-2360	cgggcaggaggcuggaggcguu	24	20: 39285911-39285980 [-]	3p	-	0	0
bta-miR-2361	guuguguuguuuuuuuuugu	22	20: 56578987-56579062 [+]/20: 56704529-56704604 [+]	5p	-	0	0
bta-miR-2362	cacugugauggagcguucugacc	25	21: 4137113-4137179 [-]	3p	-	0	0
bta-miR-2363	ucaacuuggucaaggaauauuu	24	21: 20509651-20509724 [+]/21: 20509652-20509723 [-]	3p	-	0	0
bta-miR-2364	ucucuguggauggaugugggcag	25	21: 22175992-22176065 [+]	5p	-	0	0
bta-miR-2365	aguuuuugcuguuucuuauc	22	21: 50877361-50877439 [+]	3p	-	0	0
bta-miR-2366	ugggucacagaagagggucugg	24	21: 55735301-55735369 [+]	3p	+	0	2
bta-miR-2367-3p	acccuguaacucagccaucagag	25	22: 11412589-11412667 [+]	5p	+	1	0
bta-miR-2367-5p	uugaaaggcacuuacaggaag	23	22: 11412589-11412667 [+]	3p	-	0	0
bta-miR-2368-3p	agaggguggccugguaucug	22	22: 15668316-15668396 [+]	5p	-	0	0
bta-miR-2368-5p	acugucagaccaccucugcc	22	22: 15668316-15668396 [+]	3p	-	0	0
bta-miR-2369	guagguuguggguuuuuguuu	23	22: 40597455-40597524 [-]	3p	-	0	0
bta-miR-2370-3p	ugggaaaaugaaaguugguuau	24	22: 44049182-44049260 [-]	5p	-	0	0
bta-miR-2370-5p	uaagcaacuuuccuuucucca	23	22: 44049182-44049260 [-]	3p	+	1	0
bta-miR-2371	uauaguuuugugugguuuuu	22	22: 45446066-45446137 [+]	3p	-	0	0
bta-miR-2372	gaaugaugaaaggauuggguca	24	22: 57544689-57544765 [+]	3p	-	0	0
bta-miR-2373-3p	cuuccccggucagggcucggc	23	22: 58437953-58438030 [+]	5p	-	0	0
bta-miR-2373-5p	cgagcccggcacguggaagagcc	25	22: 58437953-58438030 [+]	3p	-	0	0
bta-miR-2374	uuggggcuggggagaggcggg	23	22: 60954477-60954553 [+]	3p	-	0	0
bta-miR-2375	cccagugauggagaggucugauc	25	23: 3284969-3285042 [-]/23: 3285128-3285201 [-]	3p	-	0	0
bta-miR-2376	ccucugagaucuugcuaggcgcu	25	23: 7775476-7775543 [-]	3p	+	8	0
bta-miR-2377	acugcacagaccuaggcucu	22	23: 13583268-13583336 [-]	3p	-	0	0
bta-miR-2378	uguggguugucugagcaaggg	23	23: 28321364-28321441 [-]	3p	+	1	0
bta-miR-2379	aggcugcuggagaagauauuuu	24	23: 31084618-31084695 [-]	3p	-	0	0
bta-miR-2380	gugacuguacuuuaaaagguua	24	24: 31800215-31800286 [+]	3p	-	0	0
bta-miR-2381	caggcugcucugugcuuggcu	23	24: 51002338-51002407 [+]	3p	-	0	0
bta-miR-2382-3p	aggggagugccugggaagcugu	25	25: 2252090-2252166 [-]	5p	-	0	0
bta-miR-2382-5p	cuacuuccuggugccucgccccac	26	25: 2252090-2252166 [-]	3p	-	0	0
bta-miR-2383	cugagugaugacugcugacc	21	25: 3560922-3560997 [+]	3p	-	0	0
bta-miR-2384	aacuguacuggaaggauggaugg	25	25: 19626795-19626867 [+]/25: 19733049-19733121 [-]	5p	+	3	0
bta-miR-2385-3p	aaguacucgcccugucucagua	24	25: 28248427-28248501 [-]	3p	-	0	0
bta-miR-2385-5p	cuggggcaaguggaguacguu	23	25: 28248427-28248501 [-]	5p	-	0	0
bta-miR-2386	uguuugguuuuucguuuucc	22	25: 31026647-31026721 [+]	5p	-	0	0
bta-miR-2387	uggaaggccuggcuuugcagcg	22	25: 35000092-35000169 [-]	5p	+	6	8
bta-miR-2388-3p	gcucgaggaagcuggagauga	21	25: 36924245-36924323 [-]	3p	+	2	1
bta-miR-2388-5p	agcucccgucuccucugugcuga	25	25: 36924245-36924323 [-]	5p	-	0	0
bta-miR-2389	gaggggacucgggagucggag	23	25: 43637000-43637081 [+]	5p	+	1	0
bta-miR-2390	guuguguguuuuuguuuucc	22	25: 41932297-41932368 [+]	5p	-	0	0
bta-miR-2391	aaaaaaaaaaacuccccccc	22	26: 11323546-11323608 [+]	3p	-	0	0
bta-miR-2392	auggaugggggugaggggugca	24	26: 24251646-24251716 [+]	3p	+	1	0
bta-miR-2393	uagauuuuuuguuuucuuuu	22	26: 25376691-25376744 [+]	3p	-	0	0
bta-miR-2394	uucuccccucaaucucaggacu	22	26: 31333627-31333694 [-]	5p	-	0	0
bta-miR-2395	ucggggugggaggaagguucu	22	chr11: 11283736-11283802 [-]	3p	-	0	0
bta-miR-2396	ucaugcacuggggucuugaugg	23	26: 42723918-42723986 [+]/un.004.6308: 1073-1141 [+]	3p	+	6	2
bta-miR-2397-3p	cagagcaguggcaagaacgcau	22	26: 50182724-50182797 [+]	3p	+	7	5
bta-miR-2397-5p	ugcguucuuaccacuggccugua	25	26: 50182724-50182797 [+]	5p	-	0	0
bta-miR-2398	aucuagggacgcgucggcaacu	24	27: 20996354-20996432 [-]	5p	+	7	2
bta-miR-2399-3p	cuuucuguagcuguuggaacua	22	27: 28650451-28650528 [+]	5p	-	0	0
bta-miR-2399-5p	uucuaacaacuacagaaagugu	22	27: 28650451-28650528 [+]	3p	+	1	1
bta-miR-2400	ccagcacaggcagcucggacuga	23	27: 35688961-35689034 [-]	3p	+	6	6
bta-miR-2401	agagcuugugucuagggcug	20	27: 48443604-48443678 [-]	5p	-	0	0
bta-miR-2402	auaccugccacucugccagca	21	28:6315410-6315477 [+]	3p	-	0	0
bta-miR-2403	cucgggaagcuagcuggccuu	21	28:14092696-14092770 [+]/un.004.111: 142412-142486 [+]	3p	+	1	1
bta-miR-2404	uugcacugcaugguaucugc	22	17: 6680044-6680108 [-]/29: 663487-663551 [+]/8: 77332931-77332997 [-]	5P	-	0	0
bta-miR-2405	ugugugguuuguuuggccuc	20	29:41608126-41608195 [-]	3p	-	0	0
bta-miR-2406	aagggaagaaggaagcuggauu	22	29:43986782-43986854 [+]	5p	-	0	0
bta-miR-2407	cugggcggaugggaagggcugg	22	29:45240279-45240351 [+]	3p	-	0	0
bta-miR-2408	cacgugugugagcucagccgg	21	29:46787091-46787151 [-]	3p	+	2	0
bta-miR-2409	ucucacauggacgcugcccu	20	un.004.171: 39232-39295 [-]	3p	-	0	0
bta-miR-2410	cugagcugaggaggaccuguga	22	un.004.171: 232649-232724 [+]	5p	+	2	4
bta-miR-2411-3p	uggagugacugucagaugcagcca	24	3:17653012-17653088 [-]	5p	+	3	14
bta-miR-2411-5p	gcugaacugucuuacucccacaucc	25	3:17653012-17653088 [-]	3p	+	19	12
bta-miR-2412	uuggggcuggguggggagaggg	22	3:20317878-20317955 [-]	5p	-	0	0
bta-miR-2413	ucggacccagggggacugcggu	22	3: 36265500-36265578 [-]	3p	-	0	0
bta-miR-2414	uguguuagugcggaugguguua	22	3: 108596991-108597064 [+]	5p	-	0	0
bta-miR-2415-3p	gggagucgguccugccggcca	22	3: 109262174-109262240 [+]	5p	-	0	0
bta-miR-2415-5p	ccaggccugcuggaccgacgc	22	3: 109262174-109262240 [+]	3p	-	0	0
bta-miR-2416	ugcagugcccacuguggaagaug	23	3:113685171-113685252 [-]	3p	+	0	2
bta-miR-2417	agauggaggcacugaaaauuu	21	4: 52061360-52061434 [-]	5p	+	2	1
bta-miR-2418	ugggaugaguguggcguggucg	22	4: 51049028-51049103 [-]	5p	-	0	0
bta-miR-2419-3p	aucgcaucaacacucgucuguu	22	4:68649829-68649904 [-]	5p	-	0	0
bta-miR-2419-5p	caggcgggugcugauacgauca	22	4:68649829-68649904 [-]	3p	+	22	16
bta-miR-2420	agguuguguguuuauucuuu	20	4: 78780832-78780909 [-]	3p	-	0	0
bta-miR-2421	uauuuuuuuguuucguguuu	20	4:81224835-81224912 [-]	5p	-	0	0
bta-miR-2422	uugaggggacugaggugcggag	22	4: 96046190-96046257 [+]	5p	+	20	48
bta-miR-2423	uugugugguuguuguuuuccu	21	4: 100689422-100689494 [+]	3p	-	0	0
bta-miR-2424	agaucuuugguaaucugauggcu	23	5: 10876539-10876618 [-]/5: 110682441-110682520 [-]	3p	+	7	6
bta-miR-2425-3p	ccagggcacggauccaugaacu	22	5: 33112496-33112576 [+]	5p	-	0	0
bta-miR-2425-5p	uucguagacccugcccuccu	21	5: 33112496-33112576 [+]	3p	-	0	0
bta-miR-2426	aaggaaguggcuuggggaaag	21	5:33822899-33822972 [+]	5p	+	2	0
bta-miR-2427	aggucauuucaaagagggcug	21	5:47391963-47392037 [+]	5p	+	1	1
bta-miR-2428	uggcuggagugcggcggaggu	21	5: 45205131-45205195 [+]	5p	+	1	0
bta-miR-2429	aaaaacuuuucccuuuuuuu	20	5: 52654883-52654957 [-]	3p	-	0	0
bta-miR-2430	ucugggucggcagggguuuccgg	23	5: 60423524-60423596 [-]	5p	+	0	1
bta-miR-2431-3p	cacccccacuugcaugacccuga	24	5: 60834348-60834415 [-]	3p	+	24	7
bta-miR-2431-5p	caggucauauaaguguggaguu	23	5: 60834348-60834415 [-]	5p	+	6	0
bta-miR-2432	ucaggauucuaggcuuagaggu	22	5:61578775-61578845 [-]	3p	+	0	1
bta-miR-2433	ugggggcgcugcagacacggaug	23	5:61640707-61640783 [-]	5p	+	1	0
bta-miR-2434	uuguugggguuuuuuuguau	20	5: 69547311-69547384 [-]	5p	-	0	0
bta-miR-2435	aaacucgaaugaacucuuuggc	22	5: 72878035-72878104 [+]	5p	+	1	0
bta-miR-2436-3p	cccgcccgaccgccucgcccaa	22	5:90148367-90148441 [-]	3p	+	1	0
bta-miR-2436-5p	cggcgcagcugucgggagggcg	22	5:90148367-90148441 [-]	5p	-	0	0
bta-miR-2437	ugugguuuuuuguuuuccuuu	21	5: 114462944-114463004 [-]	3p	-	0	0
bta-miR-2438	uggggugugugcuggagccugcu	23	5: 116541310-116541376 [+]	5p	-	0	0
bta-miR-2439-3p	uaucagaagacagguaggcaga	23	5: 118997144-118997221 [-]	3p	+	0	2
bta-miR-2439-5p	ucuggccuggcugaugaucuca	22	5: 118997144-118997221 [-]	5p	-	0	0
bta-miR-2440	ugcagugaugagacccugga	21	5: 117901201-117901276 [-]	3p	+	2	1
bta-miR-2441	acaggacaggacagugggag	21	5: 119531961-119532030 [+]	3p	+	0	1
bta-miR-2442	agagcaggggcugugggcugca	22	5:120260660-120260735 [-]	5p	-	0	0
bta-miR-2443	ugagggcaggaccguaugaggugu	24	5:123307467-123307539 [+]	5p	+	73	28
bta-miR-2444	uuuguguuguuuuuuguuuu	20	6: 15687696-15687770 [-]	3p	+	0	0
bta-miR-2446	uaaaauauauuugaaaucgggcc	23	6: 101983182-101983252 [-]	5p	+	2	1
bta-miR-2447	ucugggaaccgguuuggcugcu	22	6: 101595195-101595271 [-]	5p	+	2	4
bta-miR-2448-3p	gugguugauuggauccgugggu	23	6: 115367431-115367503 [-]	5p	+	3	1
bta-miR-2448-5p	cugcggauacaaccaaacacgg	22	6: 115367431-115367503 [-]	3p	-	0	0
bta-miR-2449	ugggcaggagacagcagggc	20	6:118184830-118184901 [+]	3p	-	0	0
bta-miR-2450a	ugggcaguagaggugcaugug	21	6: 120137271-120137343 [+]	3p	+	5	9
bta-miR-2450b	cauggucaguagaggugcaugug	25	6: 120137001-120137073 [+]	3p	+	1	1
bta-miR-2450c	caugucaguagaggcgcgugug	24	6: 120136359-120136430 [+]	3p	-	0	0
bta-miR-2451	augaggugcucuggagagugga	24	6: 120201649-120201715 [+]	3p	-	0	0
bta-miR-2452	gugcuguuuguuuuccuuuuuu	22	6: 122170547-122170624 [+]	5p	-	0	0
bta-miR-2453	uccucagggcaggaagugcgcag	23	6: 121590276-121590354 [+]	5p	+	0	1
bta-miR-2454-3p	cugggggcugccaggcaggaggc	25	7: 13154956-13155027 [-]	5p	-	0	0
bta-miR-2454-5p	ucuccucuggccgcucuccu	22	7: 13154956-13155027 [-]	3p	+	0	1
bta-miR-2455	ucugugcucggggaggcaggga	22	7: 15162225-15162300 [-]	3p	-	0	0
bta-miR-2456	acgcacuguccugggaagugg	23	7: 18645271-18645342 [+]	3p	-	0	0
bta-miR-2457	uugccaacugcagagccgcgcu	24	7: 20813862-20813932 [-]	3p	+	1	1
bta-miR-2458	auuggaaagaguaagcuggugu	24	7: 26303241-26303307 [-]	3p	-	0	0
bta-miR-2459	gccagaugaugggagcugauu	23	7: 49053559-49053628 [+]	3p	-	0	0
bta-miR-2460	uggagcucuugaggccuggcau	24	7: 53124827-53124894 [-]	5p	+	2	1
bta-miR-2461-3p	ucagacugagagcagugugccu	24	7: 61354363-61354444 [+]	3p	-	0	0
bta-miR-2461-5p	ccacucugucucggauccuggca	23	7: 61354363-61354444 [+]	5p	-	0	0
bta-miR-2462	aaaggauuggcugaauuguag	23	7: 81272963-81273031 [+]	3p	-	0	0
bta-miR-2463	cugcaugugguggaaaugucug	24	7: 83912135-83912205 [-]	5p	+	3	0
bta-miR-2464-3p	cuccagagcugagcagaacug	23	7: 91572682-91572751 [+]	3p	-	0	0
bta-miR-2464-5p	acuucugcugcagaccuggaagac	26	7: 91572682-91572751 [+]	5p	-	0	0
bta-miR-2465	ugagccacaguagagccuuggau	24	7: 109383360-109383439 [-]	5p	+	1	3
bta-miR-2466-3p	gcagccccuccgucugacucag	22	8: 759080-759137 [+]	3p	+	1	0
bta-miR-2466-5p	cugaguccgguggggcagugugu	24	8: 759080-759137 [+]	5p	-	0	0
bta-miR-2467-3p	gagggcagugaggcucagggcug	24	8: 1033360-1033438 [-]	5p	-	0	0
bta-miR-2467-5p	accccaagccuggcugcuaccu	23	8: 1033360-1033438 [-]	3p	-	0	0
bta-miR-2468	auaggaacauggaagauuguca	24	8: 5686692-5686764 [+]	5p	+	5	10
bta-miR-2469	uuacuguagggccugcggcuu	23	8: 11611414-11611480 [-]	5p	-	0	0
bta-miR-2470	uugugugguuuuggaugucug	23	8: 42887291-42887364 [+]	3p	-	0	0
bta-miR-2471-3p	gaggaucugucuaaucucagagg	25	8: 42516598-42516667 [+]	5p	-	0	0
bta-miR-2471-5p	ucugaugaagacagcccugcu	23	8: 42516598-42516667 [+]	3p	-	0	0
bta-miR-2472	ucaggguuugggauucaggugc	24	8: 64877916-64877986 [-]	3p	-	0	0
bta-miR-2473	aaauuggcagagcuuccucuu	23	8: 64893909-64893980 [-]	3p	-	0	0
bta-miR-2474	uaccgggccagcuggaaggaga	23	8: 64927380-64927438 [-]	3p	+	1	1
bta-miR-2475	ugaagugugugaaacugcagcgg	23	8: 85961383-85961453 [+]	3p	-	0	0
bta-miR-2477	guggaaugaugauaagucugacg	25	9: 27012633-27012704 [+]	3p	-	0	0
bta-miR-2478	guaucccacuucugacacca	22	9: 28787337-28787413 [-]	3p	+	62	27
bta-miR-2479	aguuuguauuguuucuuuug	22	9: 38861715-38861787 [+]	5p	-	0	0
bta-miR-2480	auuguauuguuucuuaugac	22	9: 93650771-93650838 [-]	5p	-	0	0
bta-miR-2481	uacguugucugcuggguuuu	22	9: 97604713-97604776 [+]	5p	-	0	0
bta-miR-2482	guaguuuucuuugucguuuu	22	9: 102147572-102147648 [-]	3p	-	0	0
bta-miR-2483-3p	aaacaucugguugguugagaga	22	X: 3009828-3009907 [-]	3p	+	16	10
bta-miR-2483-5p	cgucaaccauccagcuguuuga	24	X: 3009828-3009907 [-]	5p	+	5	11
bta-miR-2484	gagcuaugaugacuuugauugcau	26	X: 10305961-10306036 [-]	3p	+	14	17
bta-miR-2485	uuucuagaaucugcagguagu	23	X: 23441113-23441174 [-]	3p	-	0	0
bta-miR-2486-3p	ggagaagcacgguguaggguggg	25	X: 55318820-55318898 [+]	5p	-	0	0
bta-miR-2486-5p	aaaugaggggcaaaaucuguguu	25	X: 55318820-55318898 [+]	3p	-	0	0
bta-miR-2487	cucuaagggcugggccggucgg	24	X: 58075952-58076025 [+]	3p	-	2	2
bta-miR-2488	auguugauccuauucccucu	22	X: 65000724-65000796 [+]	5p	-	0	0
bta-miR-2489	aaaugacaggggacaugaguuu	24	14: 43221983-43222060 [+]	5p	-	0	0
bta-miR-2881	ggggcgggggggcgggug	20	7: 10905950-10906020 [+]	5p	-	0	0
bta-miR-2882	agcccgggccccuccccug	21	7: 13891717-13891774 [+]	5p	-	0	0
bta-miR-2883	cuucccguguguugagcc	20	18: 7202568-7202632 [+]	3p	-	0	0
bta-miR-2885	cggcggcagcgccggggcg	21	29: 41706131-41706188 [-]	3p	-	0	0
bta-miR-2886	agcgccgccggccgcacc	18	19: 39110468-39110542 [+]	3p	-	0	0
bta-miR-2887	cgggaccgggguccggugcg	22	18: 59928730-59928786 [+]/21: 52041884-52041940 [-]	5p	+	66	305
bta-miR-2888	ggugggguggggggguugg	19	21: 35870333-35870397 [+]/22: 59347353-59347420 [+]	3p	-	0	0
bta-miR-2889	guccccggggcucccgccggc	23	20: 19373708-19373768 [-]	5p	-	0	0
bta-miR-2890	gccccggccgcucccggccu	22	25: 41129445-41129520 [+]	3p	-	0	0
bta-miR-2891	aucuuugggcuagguuaguu	22	28: 27885032-27885119 [+]	5p	-	0	0
bta-miR-2892	ggcgacggaggcgcgacccccc	24	12: 75101950-75102053 [-]	5p	-	0	0
bta-miR-2893	guggaggagaaugcccgggg	22	un.004.1059: 20638-20698 [+]	5p	-	0	0
bta-miR-2894	agcccuggcccugccaucgug	23	un.004.152: 123132-123213 [+]	3p	-	0	0
bta-miR-2895	ccugcugaucucacauuaauuca	25	26: 12405822-12405907 [+]	5p	-	0	0
bta-miR-2896	cggcagaugaaguccauc	20	16: 47801303-47801359 [+]	3p	-	0	0
bta-miR-2897	ggugggagggucccaccgag	22	18: 53584142-53584210 [+]	5p	-	0	0
bta-miR-2898	ugguggagaugccgggga	20	8: 77307612-77307688 [+]	3p	-	0	0
bta-miR-2899	aggcgggccgggguugga	20	18: 41190497-41190564 [+]	3p	-	0	0
bta-miR-2900	agggcgggcggcgacuggaa	22	18: 64360999-64361052 [-]	3p	-	0	0
bta-miR-2901	ccgagugcucccgcgagcgcu	23	18: 39424877-39424959 [+]	3p	-	0	0
bta-miR-2902	guggcugucccuggagguggg	21	3: 124987968-124988032 [+]/un.004.4799: 1295-1359 [+]	3p	-	0	0
bta-miR-2903	uuccgcgcucuacgccagc	21	9: 63475787-63475874 [+]	5p	-	0	0
bta-miR-2904	gggagccucgguuggccuc	21	18: 59928617-59928686 [+]/21: 52041984-52042053 [-]/un.004.1473: 21423-21492 [+]	5p	+	578	1977
bta-miR-2917	augacugacauggacu	18	2: 7608829-7608908 [+]	5p	-	0	0
bta-miR-2957	ccaaguucugucaugcacuga	23	19: 39650354-39650424 [-]	5p	-	0	0
bta-miR-3120	cacagcaaguguagacaggca	23	16: 40485817-40485897 [+]	3p	+	1	1
bta-miR-3141	gagggcggguggaggagg	20	12: 73398779-73398878 [-]	3p	+	4	5
bta-miR-3154	cagaaggggagucggagcaga	23	11: 98867859-98867943 [-]	3p	+	2	3
bta-miR-3431	ccucagucagccuuguggaugu	24	X: 21829420-21829516 [-]	5p	+	11	97
bta-miR-3432	ugcgggaucuuuaguuguggug	24	21: 55700328-55700424 [-]/25: 35972410-35972506 [-]	5p	+	5716	1694
bta-miR-3578	gaauccaccacgaacaacuuc	23	21: 66031742-66031827 [-]	3p	-	0	0
bta-miR-3596	aaccacacaaccuacuaccuca	24	5: 123308015-123308097 [-]	3p	-	0	0
bta-miR-3600	acaguucuucaacuggcagcuu	24	19: 22901896-22901976 [+]	5p	-	0	0
bta-miR-3601	ucucgugacaugaugauccccga	25	un.004.53: 441560-441637 [+]	3p	-	0	0
bta-miR-3602	guguugggaucaccgcgguaa	23	unknow	5p	-	0	0
bta-miR-3604	uaaccaaugugcagacuacugu	24	7: 13733556-13733633 [+]/11: 102419020-102419092 [+]	5p	-	0	0
bta-miR-3613	uguuguacuuuuuuuuuuguuc	24	chr12: 19542746-19542831 [-]	5p	+	2	1
bta-miR-3660	acugacaggagagcauuuuaa	23	chr7: 91916222-91916301 [-]	3p	+	18	5
bta-miR-3956	acguggaugcugaaggucagagg	25	chr21: 67582109-67582206 [+]	5p	+	4	194
bta-miR-3957	cucggagagugcagcugugg	21	chr21: 67602730-67602806 [+]	5p	+	3	30
bta-miR-4286-1	accccacuccugguacc	17	chr19: 40683920-40683995 [-],	5p	+	9	5
bta-miR-4286-2	accccacuccugguacc	17	chrX: 57479138-57479200 [-]	3p
bta-miR-6119-3p	gcaaaucauuuuuuacucuccaa	24	chrX: 3998279-3998355 [-]	3p	+	6	0
bta-miR-6119-5p	agagguaaaaaauugauuugacu	24	chrX: 3998279-3998355 [-]	5p	+	200	94
bta-miR-6120-3p	uauguuggacaacguggauagc	23	chr7: 45882305-45882375 [+]	3p	+	429	56
bta-miR-6120-5p	cuguucccguuuuucacaugug	22	chr7: 45882305-45882375 [+]	5p	-	0	0
bta-miR-6121-3p	ccggaugauggacacugagg	20	chr16: 77111725-77111787 [+]	3p	+	1	1
bta-miR-6121-5p	ucggagcgcccucgccagac	20	chr16: 77111725-77111787 [+]	5p	-	0	0
bta-miR-6122-3p	acuauaugauguaaacugaac	21	chr11: 43503045-43503106 [+]	3p	-	0	0
bta-miR-6122-5p	ucaguuguacuuuauccagugc	22	chr11: 43503045-43503106 [+]	5p	-	0	0
bta-miR-6123	ugccaagcccacguucaaagg	22	chr13: 58091678-58091759 [+]	5p	+	6	56
bta-miR-6517	ucaggguccgugagcuccucggc	24	chr10: 42712635-42712712 [+]	5p	+	21	17
bta-miR-6518	ucacggagaggagaaacugcac	23	chr15: 42911496-42911583 [+]	3p	+	10	0
bta-miR-6519	uagcagcgggaacagagaaa	20	chr15: 84707281-84707373 [-]	3p	+	0	1
bta-miR-6520	uugaguauugucagagagagc	21	chr17: 46090321-46090404 [-]	5p	+	8	0
bta-miR-6521	guggcgccagcucugagcagagu	24	chr17: 66961891-66961978 [-]	5p	+	0	1
bta-miR-6522	ucggaauuguuuguguaccugu	22	chr21: 43809620-43809693 [+]	5p	+	17	6
bta-miR-6523	ucugggguaacuuugagcaggg	22	chr24: 46148437-46148518 [-]	5p	+	1	2
bta-miR-6524	uuacucugaguaaccuaacug	21	chr26: 31733577-31733657 [+]	3p	+	6	0
bta-miR-6525	zcuggggaaagcaggagugag	22	chr4: 114451861-114451945 [-]	5p	+	11	14
bta-miR-6526	uccugugccucgaauggguaug	22	chrX: 30286975-30287053 [+], chrX: 30303201-30303279 [+], chrX: 28508344-28508422 [+]	3p	+	0	1
bta-miR-6527	acguggacgaagagauggga	20	chr13: 79549741-79549835 [-]	3p	+	0	2
bta-miR-6528	agagggaagagggaaggagg	20	chr15: 74543906-74543987 [+]	5p	-	0	0
bta-miR-6529	gagagaucagaggcgcagagu	21	chr1: 65453349-65453427 [-]	5p	+	1206	789
bta-miR-6530	cgcggaggaagguaagacgg	20	chr20: 63016965-63017040 [-]	5p	+	1	2
bta-miR-6531	uagacuugguguacuuugagaga	23	chr23: 31589157-31589240 [-]	5p	+	0	1
bta-miR-6532	agugcggacaggaaagacgguuu	23	chr27: 42218764-42218842 [-]	3p	+	2	3
bta-miR-6533	ugcggcagagcauuagagaac	21	chr28: 24903966-24904042 [-]	3p	+	5	2
bta-miR-6534	ucuaagagcagucaggacggau	22	chr3: 14282757-14282832 [+]	3p	+	3	2
bta-miR-6535	uagggggagcgguuggaggacu	22	chr7: 18970183-18970255 [-]	5p	+	1	3
bta-miR-6536	uuuaaguauacgaugaacugc	22	chr9: 39435257-39435337 [+], chr9: 39435257-39435336 [-]	5p	+	2	0
Note:“+”present in our dataset,“-”absent in our dataset.
