# Supplementary material for: Discovery of Novel and Differentially Expressed MicroRNAs between Fetal and Adult Backfat in Cattle
Source: PLoS One. 2014 Feb 28;9(2):e90244. doi: 10.1371/journal.pone.0090244 (PMC3938653; doi:10.1371/journal.pone.0090244)
Supplement: Table S2 — Summary of base edit in fetal bovine library. (XLS) [file pone.0090244.s006.xls]

## Sheet: Sheet1
Table S2 Summary of base edit in fetal bovine library
miR name	Edit type	Position	Snp count	Total	Rate
bta-let-7a-5p	A->C	10	960	9118969	0.000105
bta-let-7a-5p	A->C	17	1334	9118969	0.000146
bta-let-7a-5p	A->C	19	292	9118969	3.2e-05
bta-let-7a-5p	A->C	7	16975	9118969	0.001862
bta-let-7a-5p	A->G	10	558	9118969	6.1e-05
bta-let-7a-5p	A->G	17	9876	9118969	0.001083
bta-let-7a-5p	A->G	19	83465	9118969	0.009153
bta-let-7a-5p	A->G	7	1183	9118969	0.00013
bta-let-7a-5p	A->T	10	291	9118969	3.2e-05
bta-let-7a-5p	A->T	17	424	9118969	4.6e-05
bta-let-7a-5p	A->T	19	52	9118969	6e-06
bta-let-7a-5p	A->T	7	128	9118969	1.4e-05
bta-let-7a-5p	G->A	11	218	9118969	2.4e-05
bta-let-7a-5p	G->A	12	1971323	9118969	0.216178
bta-let-7a-5p	G->A	15	518	9118969	5.7e-05
bta-let-7a-5p	G->A	5	249	9118969	2.7e-05
bta-let-7a-5p	G->A	8	141	9118969	1.5e-05
bta-let-7a-5p	G->C	11	135	9118969	1.5e-05
bta-let-7a-5p	G->C	12	504	9118969	5.5e-05
bta-let-7a-5p	G->C	15	530	9118969	5.8e-05
bta-let-7a-5p	G->C	5	129	9118969	1.4e-05
bta-let-7a-5p	G->C	8	364	9118969	4e-05
bta-let-7a-5p	G->T	11	374	9118969	4.1e-05
bta-let-7a-5p	G->T	12	1459	9118969	0.00016
bta-let-7a-5p	G->T	15	535	9118969	5.9e-05
bta-let-7a-5p	G->T	5	5673	9118969	0.000622
bta-let-7a-5p	G->T	8	549	9118969	6e-05
bta-let-7a-5p	T->A	13	128	9118969	1.4e-05
bta-let-7a-5p	T->A	14	68	9118969	7e-06
bta-let-7a-5p	T->A	16	101	9118969	1.1e-05
bta-let-7a-5p	T->A	18	208	9118969	2.3e-05
bta-let-7a-5p	T->A	6	2213	9118969	0.000243
bta-let-7a-5p	T->A	9	257	9118969	2.8e-05
bta-let-7a-5p	T->C	13	201	9118969	2.2e-05
bta-let-7a-5p	T->C	14	321	9118969	3.5e-05
bta-let-7a-5p	T->C	16	610	9118969	6.7e-05
bta-let-7a-5p	T->C	18	1183	9118969	0.00013
bta-let-7a-5p	T->C	6	1899	9118969	0.000208
bta-let-7a-5p	T->C	9	383	9118969	4.2e-05
bta-let-7a-5p	T->G	13	333	9118969	3.7e-05
bta-let-7a-5p	T->G	14	187	9118969	2.1e-05
bta-let-7a-5p	T->G	16	81	9118969	9e-06
bta-let-7a-5p	T->G	18	43	9118969	5e-06
bta-let-7a-5p	T->G	6	8487	9118969	0.000931
bta-let-7a-5p	T->G	9	96391	9118969	0.01057
bta-let-7a-5p	A->C	10	959	9118969	0.000105
bta-let-7a-5p	A->C	17	1335	9118969	0.000146
bta-let-7a-5p	A->C	19	290	9118969	3.2e-05
bta-let-7a-5p	A->C	7	16969	9118969	0.001861
bta-let-7a-5p	A->G	10	559	9118969	6.1e-05
bta-let-7a-5p	A->G	17	9537	9118969	0.001046
bta-let-7a-5p	A->G	19	81168	9118969	0.008901
bta-let-7a-5p	A->G	7	1181	9118969	0.00013
bta-let-7a-5p	A->T	10	291	9118969	3.2e-05
bta-let-7a-5p	A->T	17	426	9118969	4.7e-05
bta-let-7a-5p	A->T	19	48	9118969	5e-06
bta-let-7a-5p	A->T	7	128	9118969	1.4e-05
bta-let-7a-5p	G->A	11	218	9118969	2.4e-05
bta-let-7a-5p	G->A	12	1971245	9118969	0.21617
bta-let-7a-5p	G->A	15	517	9118969	5.7e-05
bta-let-7a-5p	G->A	5	249	9118969	2.7e-05
bta-let-7a-5p	G->A	8	141	9118969	1.5e-05
bta-let-7a-5p	G->C	11	135	9118969	1.5e-05
bta-let-7a-5p	G->C	12	504	9118969	5.5e-05
bta-let-7a-5p	G->C	15	530	9118969	5.8e-05
bta-let-7a-5p	G->C	5	129	9118969	1.4e-05
bta-let-7a-5p	G->C	8	363	9118969	4e-05
bta-let-7a-5p	G->T	11	375	9118969	4.1e-05
bta-let-7a-5p	G->T	12	1459	9118969	0.00016
bta-let-7a-5p	G->T	15	536	9118969	5.9e-05
bta-let-7a-5p	G->T	4	7	9118969	1e-06
bta-let-7a-5p	G->T	5	5670	9118969	0.000622
bta-let-7a-5p	G->T	8	547	9118969	6e-05
bta-let-7a-5p	T->A	13	127	9118969	1.4e-05
bta-let-7a-5p	T->A	14	68	9118969	7e-06
bta-let-7a-5p	T->A	16	101	9118969	1.1e-05
bta-let-7a-5p	T->A	18	208	9118969	2.3e-05
bta-let-7a-5p	T->A	6	2213	9118969	0.000243
bta-let-7a-5p	T->A	9	256	9118969	2.8e-05
bta-let-7a-5p	T->C	13	201	9118969	2.2e-05
bta-let-7a-5p	T->C	14	321	9118969	3.5e-05
bta-let-7a-5p	T->C	16	612	9118969	6.7e-05
bta-let-7a-5p	T->C	18	1182	9118969	0.00013
bta-let-7a-5p	T->C	6	1893	9118969	0.000208
bta-let-7a-5p	T->C	9	383	9118969	4.2e-05
bta-let-7a-5p	T->G	13	334	9118969	3.7e-05
bta-let-7a-5p	T->G	14	187	9118969	2.1e-05
bta-let-7a-5p	T->G	16	81	9118969	9e-06
bta-let-7a-5p	T->G	18	43	9118969	5e-06
bta-let-7a-5p	T->G	6	8478	9118969	0.00093
bta-let-7a-5p	T->G	9	96178	9118969	0.010547
bta-let-7a-5p	A->C	10	959	9118969	0.000105
bta-let-7a-5p	A->C	17	1333	9118969	0.000146
bta-let-7a-5p	A->C	19	285	9118969	3.1e-05
bta-let-7a-5p	A->C	7	16961	9118969	0.00186
bta-let-7a-5p	A->G	10	558	9118969	6.1e-05
bta-let-7a-5p	A->G	17	9442	9118969	0.001035
bta-let-7a-5p	A->G	19	79853	9118969	0.008757
bta-let-7a-5p	A->G	7	1181	9118969	0.00013
bta-let-7a-5p	A->T	10	291	9118969	3.2e-05
bta-let-7a-5p	A->T	17	425	9118969	4.7e-05
bta-let-7a-5p	A->T	19	47	9118969	5e-06
bta-let-7a-5p	A->T	7	128	9118969	1.4e-05
bta-let-7a-5p	G->A	11	218	9118969	2.4e-05
bta-let-7a-5p	G->A	12	1970534	9118969	0.216092
bta-let-7a-5p	G->A	15	517	9118969	5.7e-05
bta-let-7a-5p	G->A	5	250	9118969	2.7e-05
bta-let-7a-5p	G->A	8	140	9118969	1.5e-05
bta-let-7a-5p	G->C	11	135	9118969	1.5e-05
bta-let-7a-5p	G->C	12	504	9118969	5.5e-05
bta-let-7a-5p	G->C	15	532	9118969	5.8e-05
bta-let-7a-5p	G->C	5	129	9118969	1.4e-05
bta-let-7a-5p	G->C	8	363	9118969	4e-05
bta-let-7a-5p	G->T	11	374	9118969	4.1e-05
bta-let-7a-5p	G->T	12	1458	9118969	0.00016
bta-let-7a-5p	G->T	15	537	9118969	5.9e-05
bta-let-7a-5p	G->T	4	6	9118969	1e-06
bta-let-7a-5p	G->T	5	5666	9118969	0.000621
bta-let-7a-5p	G->T	8	547	9118969	6e-05
bta-let-7a-5p	T->A	13	128	9118969	1.4e-05
bta-let-7a-5p	T->A	14	68	9118969	7e-06
bta-let-7a-5p	T->A	16	101	9118969	1.1e-05
bta-let-7a-5p	T->A	18	208	9118969	2.3e-05
bta-let-7a-5p	T->A	6	2214	9118969	0.000243
bta-let-7a-5p	T->A	9	256	9118969	2.8e-05
bta-let-7a-5p	T->C	13	201	9118969	2.2e-05
bta-let-7a-5p	T->C	14	321	9118969	3.5e-05
bta-let-7a-5p	T->C	16	610	9118969	6.7e-05
bta-let-7a-5p	T->C	18	1182	9118969	0.00013
bta-let-7a-5p	T->C	6	1893	9118969	0.000208
bta-let-7a-5p	T->C	9	383	9118969	4.2e-05
bta-let-7a-5p	T->G	13	334	9118969	3.7e-05
bta-let-7a-5p	T->G	14	187	9118969	2.1e-05
bta-let-7a-5p	T->G	16	81	9118969	9e-06
bta-let-7a-5p	T->G	18	43	9118969	5e-06
bta-let-7a-5p	T->G	6	8474	9118969	0.000929
bta-let-7a-5p	T->G	9	95986	9118969	0.010526
bta-let-7b	A->C	10	602	2346249	0.000257
bta-let-7b	A->C	7	9954	2346249	0.004243
bta-let-7b	A->G	10	909	2346249	0.000387
bta-let-7b	A->G	7	689	2346249	0.000294
bta-let-7b	A->T	10	206	2346249	8.8e-05
bta-let-7b	A->T	7	103	2346249	4.4e-05
bta-let-7b	G->A	11	252	2346249	0.000107
bta-let-7b	G->A	12	1225	2346249	0.000522
bta-let-7b	G->A	15	352	2346249	0.00015
bta-let-7b	G->A	17	643862	2346249	0.274422
bta-let-7b	G->A	19	2585	2346249	0.001102
bta-let-7b	G->A	5	145	2346249	6.2e-05
bta-let-7b	G->A	8	130	2346249	5.5e-05
bta-let-7b	G->C	11	91	2346249	3.9e-05
bta-let-7b	G->C	12	208	2346249	8.9e-05
bta-let-7b	G->C	15	459	2346249	0.000196
bta-let-7b	G->C	17	817	2346249	0.000348
bta-let-7b	G->C	19	135	2346249	5.8e-05
bta-let-7b	G->C	5	126	2346249	5.4e-05
bta-let-7b	G->C	8	253	2346249	0.000108
bta-let-7b	G->T	11	275	2346249	0.000117
bta-let-7b	G->T	12	700	2346249	0.000298
bta-let-7b	G->T	15	409	2346249	0.000174
bta-let-7b	G->T	17	644	2346249	0.000274
bta-let-7b	G->T	19	169	2346249	7.2e-05
bta-let-7b	G->T	5	3585	2346249	0.001528
bta-let-7b	G->T	8	489	2346249	0.000208
bta-let-7b	T->A	13	74	2346249	3.2e-05
bta-let-7b	T->A	14	70	2346249	3e-05
bta-let-7b	T->A	16	59	2346249	2.5e-05
bta-let-7b	T->A	18	175	2346249	7.5e-05
bta-let-7b	T->A	6	1002	2346249	0.000427
bta-let-7b	T->A	9	149	2346249	6.4e-05
bta-let-7b	T->C	13	113	2346249	4.8e-05
bta-let-7b	T->C	14	213	2346249	9.1e-05
bta-let-7b	T->C	16	269	2346249	0.000115
bta-let-7b	T->C	18	1030	2346249	0.000439
bta-let-7b	T->C	6	1152	2346249	0.000491
bta-let-7b	T->C	9	267	2346249	0.000114
bta-let-7b	T->G	13	215	2346249	9.2e-05
bta-let-7b	T->G	14	256	2346249	0.000109
bta-let-7b	T->G	16	121	2346249	5.2e-05
bta-let-7b	T->G	18	1326	2346249	0.000565
bta-let-7b	T->G	6	5560	2346249	0.00237
bta-let-7b	T->G	9	361	2346249	0.000154
bta-let-7c	A->C	10	215	2505254	8.6e-05
bta-let-7c	A->C	17	836	2505254	0.000334
bta-let-7c	A->C	7	4363	2505254	0.001742
bta-let-7c	A->G	10	166	2505254	6.6e-05
bta-let-7c	A->G	17	1651456	2505254	0.659197
bta-let-7c	A->G	7	283	2505254	0.000113
bta-let-7c	A->T	10	115	2505254	4.6e-05
bta-let-7c	A->T	17	653	2505254	0.000261
bta-let-7c	A->T	7	45	2505254	1.8e-05
bta-let-7c	G->A	11	80	2505254	3.2e-05
bta-let-7c	G->A	12	10900	2505254	0.004351
bta-let-7c	G->A	15	121	2505254	4.8e-05
bta-let-7c	G->A	19	161550	2505254	0.064484
bta-let-7c	G->A	5	69	2505254	2.8e-05
bta-let-7c	G->A	8	46	2505254	1.8e-05
bta-let-7c	G->C	11	48	2505254	1.9e-05
bta-let-7c	G->C	12	77	2505254	3.1e-05
bta-let-7c	G->C	15	185	2505254	7.4e-05
bta-let-7c	G->C	19	290	2505254	0.000116
bta-let-7c	G->C	5	45	2505254	1.8e-05
bta-let-7c	G->C	8	95	2505254	3.8e-05
bta-let-7c	G->T	11	101	2505254	4e-05
bta-let-7c	G->T	12	348	2505254	0.000139
bta-let-7c	G->T	15	172	2505254	6.9e-05
bta-let-7c	G->T	19	48	2505254	1.9e-05
bta-let-7c	G->T	4	38	2505254	1.5e-05
bta-let-7c	G->T	5	1457	2505254	0.000582
bta-let-7c	G->T	8	165	2505254	6.6e-05
bta-let-7c	T->A	13	34	2505254	1.4e-05
bta-let-7c	T->A	14	27	2505254	1.1e-05
bta-let-7c	T->A	16	29	2505254	1.2e-05
bta-let-7c	T->A	18	36	2505254	1.4e-05
bta-let-7c	T->A	6	499	2505254	0.000199
bta-let-7c	T->A	9	65	2505254	2.6e-05
bta-let-7c	T->C	13	62	2505254	2.5e-05
bta-let-7c	T->C	14	89	2505254	3.6e-05
bta-let-7c	T->C	16	110	2505254	4.4e-05
bta-let-7c	T->C	18	114	2505254	4.6e-05
bta-let-7c	T->C	6	493	2505254	0.000197
bta-let-7c	T->C	9	98	2505254	3.9e-05
bta-let-7c	T->G	13	94	2505254	3.8e-05
bta-let-7c	T->G	14	88	2505254	3.5e-05
bta-let-7c	T->G	16	21	2505254	8e-06
bta-let-7c	T->G	18	32	2505254	1.3e-05
bta-let-7c	T->G	6	2322	2505254	0.000927
bta-let-7c	T->G	9	249	2505254	9.9e-05
bta-let-7d	A->C	10	10	47424	0.000211
bta-let-7d	A->C	17	40	47424	0.000843
bta-let-7d	A->C	19	7	47424	0.000148
bta-let-7d	A->C	7	457	47424	0.009636
bta-let-7d	A->G	10	8	47424	0.000169
bta-let-7d	A->G	17	19	47424	0.000401
bta-let-7d	A->G	7	28	47424	0.00059
bta-let-7d	A->T	10	6	47424	0.000127
bta-let-7d	A->T	17	12	47424	0.000253
bta-let-7d	C->A	16	7	47424	0.000148
bta-let-7d	C->T	16	1577	47424	0.033253
bta-let-7d	G->A	11	6	47424	0.000127
bta-let-7d	G->A	12	28	47424	0.00059
bta-let-7d	G->A	15	10	47424	0.000211
bta-let-7d	G->A	5	5	47424	0.000105
bta-let-7d	G->C	11	6	47424	0.000127
bta-let-7d	G->C	12	11	47424	0.000232
bta-let-7d	G->C	15	21	47424	0.000443
bta-let-7d	G->C	8	5	47424	0.000105
bta-let-7d	G->T	11	13	47424	0.000274
bta-let-7d	G->T	12	20	47424	0.000422
bta-let-7d	G->T	15	27	47424	0.000569
bta-let-7d	G->T	5	143	47424	0.003015
bta-let-7d	G->T	8	17	47424	0.000358
bta-let-7d	T->A	6	27	47424	0.000569
bta-let-7d	T->C	13	6	47424	0.000127
bta-let-7d	T->C	18	7	47424	0.000148
bta-let-7d	T->C	6	41	47424	0.000865
bta-let-7d	T->C	9	6	47424	0.000127
bta-let-7d	T->G	6	155	47424	0.003268
bta-let-7d	T->G	9	12	47424	0.000253
bta-let-7e	A->C	10	58	2419490	2.4e-05
bta-let-7e	A->C	17	51	2419490	2.1e-05
bta-let-7e	A->C	19	6	2419490	2e-06
bta-let-7e	A->C	7	554	2419490	0.000229
bta-let-7e	A->G	10	48	2419490	2e-05
bta-let-7e	A->G	17	77	2419490	3.2e-05
bta-let-7e	A->G	7	16	2419490	7e-06
bta-let-7e	A->T	10	10	2419490	4e-06
bta-let-7e	A->T	17	11	2419490	5e-06
bta-let-7e	A->T	7	9	2419490	4e-06
bta-let-7e	G->A	11	6	2419490	2e-06
bta-let-7e	G->A	12	515	2419490	0.000213
bta-let-7e	G->A	15	14	2419490	6e-06
bta-let-7e	G->A	5	8	2419490	3e-06
bta-let-7e	G->A	8	8	2419490	3e-06
bta-let-7e	G->A	9	246	2419490	0.000102
bta-let-7e	G->C	11	9	2419490	4e-06
bta-let-7e	G->C	12	13	2419490	5e-06
bta-let-7e	G->C	15	17	2419490	7e-06
bta-let-7e	G->C	5	8	2419490	3e-06
bta-let-7e	G->C	8	16	2419490	7e-06
bta-let-7e	G->C	9	362	2419490	0.00015
bta-let-7e	G->T	11	20	2419490	8e-06
bta-let-7e	G->T	12	49	2419490	2e-05
bta-let-7e	G->T	15	20	2419490	8e-06
bta-let-7e	G->T	5	212	2419490	8.8e-05
bta-let-7e	G->T	8	31	2419490	1.3e-05
bta-let-7e	G->T	9	2324903	2419490	0.960906
bta-let-7e	T->A	13	5	2419490	2e-06
bta-let-7e	T->A	18	9	2419490	4e-06
bta-let-7e	T->A	6	57	2419490	2.4e-05
bta-let-7e	T->C	13	9	2419490	4e-06
bta-let-7e	T->C	14	10	2419490	4e-06
bta-let-7e	T->C	16	15	2419490	6e-06
bta-let-7e	T->C	18	14	2419490	6e-06
bta-let-7e	T->C	6	65	2419490	2.7e-05
bta-let-7e	T->G	13	34	2419490	1.4e-05
bta-let-7e	T->G	14	15	2419490	6e-06
bta-let-7e	T->G	6	296	2419490	0.000122
bta-let-7f	A->C	10	634	6891867	9.2e-05
bta-let-7f	A->C	12	479	6891867	7e-05
bta-let-7f	A->C	17	1131	6891867	0.000164
bta-let-7f	A->C	19	15	6891867	2e-06
bta-let-7f	A->C	7	12553	6891867	0.001821
bta-let-7f	A->G	10	342	6891867	5e-05
bta-let-7f	A->G	12	2342007	6891867	0.339822
bta-let-7f	A->G	17	2470	6891867	0.000358
bta-let-7f	A->G	7	806	6891867	0.000117
bta-let-7f	A->T	10	185	6891867	2.7e-05
bta-let-7f	A->T	12	1364	6891867	0.000198
bta-let-7f	A->T	17	451	6891867	6.5e-05
bta-let-7f	A->T	7	99	6891867	1.4e-05
bta-let-7f	G->A	11	123	6891867	1.8e-05
bta-let-7f	G->A	15	385	6891867	5.6e-05
bta-let-7f	G->A	5	191	6891867	2.8e-05
bta-let-7f	G->A	8	124	6891867	1.8e-05
bta-let-7f	G->C	11	114	6891867	1.7e-05
bta-let-7f	G->C	15	485	6891867	7e-05
bta-let-7f	G->C	5	142	6891867	2.1e-05
bta-let-7f	G->C	8	267	6891867	3.9e-05
bta-let-7f	G->T	11	283	6891867	4.1e-05
bta-let-7f	G->T	15	597	6891867	8.7e-05
bta-let-7f	G->T	5	4476	6891867	0.000649
bta-let-7f	G->T	8	472	6891867	6.8e-05
bta-let-7f	T->A	13	60	6891867	9e-06
bta-let-7f	T->A	14	108	6891867	1.6e-05
bta-let-7f	T->A	16	97	6891867	1.4e-05
bta-let-7f	T->A	18	162	6891867	2.4e-05
bta-let-7f	T->A	6	1790	6891867	0.00026
bta-let-7f	T->A	9	189	6891867	2.7e-05
bta-let-7f	T->C	13	192	6891867	2.8e-05
bta-let-7f	T->C	14	296	6891867	4.3e-05
bta-let-7f	T->C	16	388	6891867	5.6e-05
bta-let-7f	T->C	18	564	6891867	8.2e-05
bta-let-7f	T->C	6	1613	6891867	0.000234
bta-let-7f	T->C	9	293	6891867	4.3e-05
bta-let-7f	T->G	13	47	6891867	7e-06
bta-let-7f	T->G	14	65	6891867	9e-06
bta-let-7f	T->G	16	81	6891867	1.2e-05
bta-let-7f	T->G	18	32	6891867	5e-06
bta-let-7f	T->G	6	6737	6891867	0.000978
bta-let-7f	T->G	9	515	6891867	7.5e-05
bta-let-7f	A->C	10	658	6891867	9.5e-05
bta-let-7f	A->C	12	504	6891867	7.3e-05
bta-let-7f	A->C	17	1192	6891867	0.000173
bta-let-7f	A->C	19	134	6891867	1.9e-05
bta-let-7f	A->C	7	12992	6891867	0.001885
bta-let-7f	A->G	10	351	6891867	5.1e-05
bta-let-7f	A->G	12	2492103	6891867	0.361601
bta-let-7f	A->G	17	2710	6891867	0.000393
bta-let-7f	A->G	19	97	6891867	1.4e-05
bta-let-7f	A->G	7	833	6891867	0.000121
bta-let-7f	A->T	10	193	6891867	2.8e-05
bta-let-7f	A->T	12	1459	6891867	0.000212
bta-let-7f	A->T	17	478	6891867	6.9e-05
bta-let-7f	A->T	19	10	6891867	1e-06
bta-let-7f	A->T	7	107	6891867	1.6e-05
bta-let-7f	G->A	11	128	6891867	1.9e-05
bta-let-7f	G->A	15	398	6891867	5.8e-05
bta-let-7f	G->A	5	196	6891867	2.8e-05
bta-let-7f	G->A	8	125	6891867	1.8e-05
bta-let-7f	G->C	11	120	6891867	1.7e-05
bta-let-7f	G->C	15	499	6891867	7.2e-05
bta-let-7f	G->C	5	149	6891867	2.2e-05
bta-let-7f	G->C	8	281	6891867	4.1e-05
bta-let-7f	G->T	11	297	6891867	4.3e-05
bta-let-7f	G->T	15	622	6891867	9e-05
bta-let-7f	G->T	5	4629	6891867	0.000672
bta-let-7f	G->T	8	488	6891867	7.1e-05
bta-let-7f	T->A	13	62	6891867	9e-06
bta-let-7f	T->A	14	110	6891867	1.6e-05
bta-let-7f	T->A	16	101	6891867	1.5e-05
bta-let-7f	T->A	18	172	6891867	2.5e-05
bta-let-7f	T->A	6	1896	6891867	0.000275
bta-let-7f	T->A	9	193	6891867	2.8e-05
bta-let-7f	T->C	13	198	6891867	2.9e-05
bta-let-7f	T->C	14	307	6891867	4.5e-05
bta-let-7f	T->C	16	399	6891867	5.8e-05
bta-let-7f	T->C	18	585	6891867	8.5e-05
bta-let-7f	T->C	6	1685	6891867	0.000244
bta-let-7f	T->C	9	302	6891867	4.4e-05
bta-let-7f	T->G	13	49	6891867	7e-06
bta-let-7f	T->G	14	72	6891867	1e-05
bta-let-7f	T->G	16	82	6891867	1.2e-05
bta-let-7f	T->G	18	33	6891867	5e-06
bta-let-7f	T->G	6	6947	6891867	0.001008
bta-let-7f	T->G	9	537	6891867	7.8e-05
bta-let-7g	A->C	10	33	113104	0.000292
bta-let-7g	A->C	17	116	113104	0.001026
bta-let-7g	A->C	19	8	113104	7.1e-05
bta-let-7g	A->C	7	738	113104	0.006525
bta-let-7g	A->G	10	33	113104	0.000292
bta-let-7g	A->G	17	282	113104	0.002493
bta-let-7g	A->G	7	27	113104	0.000239
bta-let-7g	A->T	10	6	113104	5.3e-05
bta-let-7g	A->T	17	30	113104	0.000265
bta-let-7g	A->T	19	5	113104	4.4e-05
bta-let-7g	A->T	7	7	113104	6.2e-05
bta-let-7g	C->G	18	10	113104	8.8e-05
bta-let-7g	C->T	18	1174	113104	0.01038
bta-let-7g	G->A	15	32	113104	0.000283
bta-let-7g	G->A	5	13	113104	0.000115
bta-let-7g	G->A	8	6	113104	5.3e-05
bta-let-7g	G->C	15	28	113104	0.000248
bta-let-7g	G->C	5	19	113104	0.000168
bta-let-7g	G->C	8	6	113104	5.3e-05
bta-let-7g	G->T	11	18	113104	0.000159
bta-let-7g	G->T	15	82	113104	0.000725
bta-let-7g	G->T	5	300	113104	0.002652
bta-let-7g	G->T	8	28	113104	0.000248
bta-let-7g	T->A	12	689	113104	0.006092
bta-let-7g	T->A	14	5	113104	4.4e-05
bta-let-7g	T->A	16	5	113104	4.4e-05
bta-let-7g	T->A	6	115	113104	0.001017
bta-let-7g	T->A	9	20	113104	0.000177
bta-let-7g	T->C	12	28	113104	0.000248
bta-let-7g	T->C	13	11	113104	9.7e-05
bta-let-7g	T->C	14	22	113104	0.000195
bta-let-7g	T->C	16	36	113104	0.000318
bta-let-7g	T->C	6	88	113104	0.000778
bta-let-7g	T->C	9	17	113104	0.00015
bta-let-7g	T->G	12	1371	113104	0.012122
bta-let-7g	T->G	6	345	113104	0.00305
bta-let-7g	T->G	9	23	113104	0.000203
bta-let-7i	A->C	10	31	69831	0.000444
bta-let-7i	A->C	7	406	69831	0.005814
bta-let-7i	A->G	10	10	69831	0.000143
bta-let-7i	A->G	7	60	69831	0.000859
bta-let-7i	A->T	7	6	69831	8.6e-05
bta-let-7i	C->A	18	7	69831	0.0001
bta-let-7i	C->G	18	9	69831	0.000129
bta-let-7i	C->T	18	93	69831	0.001332
bta-let-7i	G->A	15	7	69831	0.0001
bta-let-7i	G->A	17	20	69831	0.000286
bta-let-7i	G->A	5	7	69831	0.0001
bta-let-7i	G->A	8	5	69831	7.2e-05
bta-let-7i	G->C	11	5	69831	7.2e-05
bta-let-7i	G->C	15	6	69831	8.6e-05
bta-let-7i	G->C	17	30	69831	0.00043
bta-let-7i	G->C	5	5	69831	7.2e-05
bta-let-7i	G->C	8	21	69831	0.000301
bta-let-7i	G->T	11	12	69831	0.000172
bta-let-7i	G->T	15	26	69831	0.000372
bta-let-7i	G->T	17	10	69831	0.000143
bta-let-7i	G->T	5	128	69831	0.001833
bta-let-7i	G->T	8	16	69831	0.000229
bta-let-7i	T->A	12	54	69831	0.000773
bta-let-7i	T->A	16	9	69831	0.000129
bta-let-7i	T->A	6	58	69831	0.000831
bta-let-7i	T->A	9	6	69831	8.6e-05
bta-let-7i	T->C	12	9	69831	0.000129
bta-let-7i	T->C	14	8	69831	0.000115
bta-let-7i	T->C	16	17	69831	0.000243
bta-let-7i	T->C	6	69	69831	0.000988
bta-let-7i	T->C	9	15	69831	0.000215
bta-let-7i	T->G	12	154	69831	0.002205
bta-let-7i	T->G	16	5	69831	7.2e-05
bta-let-7i	T->G	6	282	69831	0.004038
bta-let-7i	T->G	9	8	69831	0.000115
bta-miR-1	A->C	10	19	83578	0.000227
bta-miR-1	A->C	11	9	83578	0.000108
bta-miR-1	A->C	13	17	83578	0.000203
bta-miR-1	A->C	14	11	83578	0.000132
bta-miR-1	A->C	17	41	83578	0.000491
bta-miR-1	A->C	5	25	83578	0.000299
bta-miR-1	A->C	9	5	83578	6e-05
bta-miR-1	A->G	10	36	83578	0.000431
bta-miR-1	A->G	11	210	83578	0.002513
bta-miR-1	A->G	13	22	83578	0.000263
bta-miR-1	A->G	14	82	83578	0.000981
bta-miR-1	A->G	17	88	83578	0.001053
bta-miR-1	A->G	5	69	83578	0.000826
bta-miR-1	A->G	9	24	83578	0.000287
bta-miR-1	A->T	10	24	83578	0.000287
bta-miR-1	A->T	11	39	83578	0.000467
bta-miR-1	A->T	13	36	83578	0.000431
bta-miR-1	A->T	14	53	83578	0.000634
bta-miR-1	A->T	17	59	83578	0.000706
bta-miR-1	A->T	5	66	83578	0.00079
bta-miR-1	A->T	9	49	83578	0.000586
bta-miR-1	G->A	12	67	83578	0.000802
bta-miR-1	G->A	15	37	83578	0.000443
bta-miR-1	G->A	7	94	83578	0.001125
bta-miR-1	G->C	12	29	83578	0.000347
bta-miR-1	G->C	15	28	83578	0.000335
bta-miR-1	G->C	19	5	83578	6e-05
bta-miR-1	G->C	7	75	83578	0.000897
bta-miR-1	G->T	12	140	83578	0.001675
bta-miR-1	G->T	15	45	83578	0.000538
bta-miR-1	G->T	7	180	83578	0.002154
bta-miR-1	T->A	16	12	83578	0.000144
bta-miR-1	T->A	18	42	83578	0.000503
bta-miR-1	T->A	6	6	83578	7.2e-05
bta-miR-1	T->A	8	14	83578	0.000168
bta-miR-1	T->C	16	72	83578	0.000861
bta-miR-1	T->C	18	61	83578	0.00073
bta-miR-1	T->C	6	35	83578	0.000419
bta-miR-1	T->C	8	28	83578	0.000335
bta-miR-1	T->G	16	16	83578	0.000191
bta-miR-1	T->G	18	23	83578	0.000275
bta-miR-1	T->G	6	39	83578	0.000467
bta-miR-1	T->G	8	35	83578	0.000419
bta-miR-1	A->C	10	19	83578	0.000227
bta-miR-1	A->C	11	9	83578	0.000108
bta-miR-1	A->C	13	17	83578	0.000203
bta-miR-1	A->C	14	11	83578	0.000132
bta-miR-1	A->C	17	41	83578	0.000491
bta-miR-1	A->C	5	25	83578	0.000299
bta-miR-1	A->C	9	5	83578	6e-05
bta-miR-1	A->G	10	36	83578	0.000431
bta-miR-1	A->G	11	210	83578	0.002513
bta-miR-1	A->G	13	22	83578	0.000263
bta-miR-1	A->G	14	82	83578	0.000981
bta-miR-1	A->G	17	88	83578	0.001053
bta-miR-1	A->G	5	69	83578	0.000826
bta-miR-1	A->G	9	24	83578	0.000287
bta-miR-1	A->T	10	24	83578	0.000287
bta-miR-1	A->T	11	39	83578	0.000467
bta-miR-1	A->T	13	36	83578	0.000431
bta-miR-1	A->T	14	53	83578	0.000634
bta-miR-1	A->T	17	59	83578	0.000706
bta-miR-1	A->T	5	66	83578	0.00079
bta-miR-1	A->T	9	49	83578	0.000586
bta-miR-1	G->A	12	67	83578	0.000802
bta-miR-1	G->A	15	37	83578	0.000443
bta-miR-1	G->A	7	94	83578	0.001125
bta-miR-1	G->C	12	29	83578	0.000347
bta-miR-1	G->C	15	28	83578	0.000335
bta-miR-1	G->C	19	5	83578	6e-05
bta-miR-1	G->C	7	75	83578	0.000897
bta-miR-1	G->T	12	140	83578	0.001675
bta-miR-1	G->T	15	45	83578	0.000538
bta-miR-1	G->T	7	180	83578	0.002154
bta-miR-1	T->A	16	12	83578	0.000144
bta-miR-1	T->A	18	42	83578	0.000503
bta-miR-1	T->A	6	6	83578	7.2e-05
bta-miR-1	T->A	8	14	83578	0.000168
bta-miR-1	T->C	16	72	83578	0.000861
bta-miR-1	T->C	18	61	83578	0.00073
bta-miR-1	T->C	6	35	83578	0.000419
bta-miR-1	T->C	8	28	83578	0.000335
bta-miR-1	T->G	16	16	83578	0.000191
bta-miR-1	T->G	18	23	83578	0.000275
bta-miR-1	T->G	6	39	83578	0.000467
bta-miR-1	T->G	8	35	83578	0.000419
bta-miR-100	A->C	16	178	4906	0.036282
bta-miR-100	A->T	16	3897	4906	0.794333
bta-miR-100	G->T	6	10	4906	0.002038
bta-miR-101	A->C	15	1544	27960	0.055222
bta-miR-101	A->C	16	2347	27960	0.083941
bta-miR-101	A->C	7	106	27960	0.003791
bta-miR-101	A->G	4	19	27960	0.00068
bta-miR-101	A->T	13	5	27960	0.000179
bta-miR-101	C->T	8	7	27960	0.00025
bta-miR-101	G->A	12	6	27960	0.000215
bta-miR-101	G->A	5	6	27960	0.000215
bta-miR-101	G->T	10	12	27960	0.000429
bta-miR-101	G->T	12	5	27960	0.000179
bta-miR-101	G->T	5	67	27960	0.002396
bta-miR-101	T->A	6	14	27960	0.000501
bta-miR-101	T->G	6	12	27960	0.000429
bta-miR-101	A->C	15	1545	27960	0.055258
bta-miR-101	A->C	16	2369	27960	0.084728
bta-miR-101	A->C	7	108	27960	0.003863
bta-miR-101	A->G	4	19	27960	0.00068
bta-miR-101	A->T	13	5	27960	0.000179
bta-miR-101	C->A	8	5	27960	0.000179
bta-miR-101	C->T	8	7	27960	0.00025
bta-miR-101	G->A	12	6	27960	0.000215
bta-miR-101	G->A	5	6	27960	0.000215
bta-miR-101	G->T	10	12	27960	0.000429
bta-miR-101	G->T	12	5	27960	0.000179
bta-miR-101	G->T	5	68	27960	0.002432
bta-miR-101	T->A	6	14	27960	0.000501
bta-miR-101	T->G	6	12	27960	0.000429
bta-miR-103	A->C	14	48	79404	0.000605
bta-miR-103	A->C	7	540	79404	0.006801
bta-miR-103	A->G	12	9	79404	0.000113
bta-miR-103	A->G	14	23	79404	0.00029
bta-miR-103	A->G	7	9	79404	0.000113
bta-miR-103	A->T	12	13	79404	0.000164
bta-miR-103	A->T	14	20	79404	0.000252
bta-miR-103	A->T	7	7	79404	8.8e-05
bta-miR-103	C->A	13	5	79404	6.3e-05
bta-miR-103	C->G	13	6	79404	7.6e-05
bta-miR-103	C->G	6	14	79404	0.000176
bta-miR-103	C->T	13	71	79404	0.000894
bta-miR-103	C->T	6	62	79404	0.000781
bta-miR-103	G->A	10	17	79404	0.000214
bta-miR-103	G->A	15	8	79404	0.000101
bta-miR-103	G->A	16	8	79404	0.000101
bta-miR-103	G->A	17	18	79404	0.000227
bta-miR-103	G->A	5	8	79404	0.000101
bta-miR-103	G->C	10	6	79404	7.6e-05
bta-miR-103	G->C	15	8	79404	0.000101
bta-miR-103	G->C	16	7	79404	8.8e-05
bta-miR-103	G->C	17	6	79404	7.6e-05
bta-miR-103	G->C	5	10	79404	0.000126
bta-miR-103	G->T	10	14	79404	0.000176
bta-miR-103	G->T	15	32	79404	0.000403
bta-miR-103	G->T	16	17	79404	0.000214
bta-miR-103	G->T	17	12	79404	0.000151
bta-miR-103	G->T	5	181	79404	0.002279
bta-miR-103	T->C	11	5	79404	6.3e-05
bta-miR-103	T->C	8	8	79404	0.000101
bta-miR-103	T->C	9	6	79404	7.6e-05
bta-miR-103	T->G	11	6	79404	7.6e-05
bta-miR-103	A->C	14	48	79404	0.000605
bta-miR-103	A->C	7	540	79404	0.006801
bta-miR-103	A->G	12	9	79404	0.000113
bta-miR-103	A->G	14	23	79404	0.00029
bta-miR-103	A->G	7	9	79404	0.000113
bta-miR-103	A->T	12	13	79404	0.000164
bta-miR-103	A->T	14	20	79404	0.000252
bta-miR-103	A->T	7	7	79404	8.8e-05
bta-miR-103	C->A	13	5	79404	6.3e-05
bta-miR-103	C->G	13	6	79404	7.6e-05
bta-miR-103	C->G	6	14	79404	0.000176
bta-miR-103	C->T	13	71	79404	0.000894
bta-miR-103	C->T	6	62	79404	0.000781
bta-miR-103	G->A	10	17	79404	0.000214
bta-miR-103	G->A	15	8	79404	0.000101
bta-miR-103	G->A	16	8	79404	0.000101
bta-miR-103	G->A	17	18	79404	0.000227
bta-miR-103	G->A	5	8	79404	0.000101
bta-miR-103	G->C	10	6	79404	7.6e-05
bta-miR-103	G->C	15	8	79404	0.000101
bta-miR-103	G->C	16	7	79404	8.8e-05
bta-miR-103	G->C	17	6	79404	7.6e-05
bta-miR-103	G->C	5	10	79404	0.000126
bta-miR-103	G->T	10	14	79404	0.000176
bta-miR-103	G->T	15	32	79404	0.000403
bta-miR-103	G->T	16	17	79404	0.000214
bta-miR-103	G->T	17	12	79404	0.000151
bta-miR-103	G->T	5	181	79404	0.002279
bta-miR-103	T->C	11	5	79404	6.3e-05
bta-miR-103	T->C	8	8	79404	0.000101
bta-miR-103	T->C	9	6	79404	7.6e-05
bta-miR-103	T->G	11	6	79404	7.6e-05
bta-miR-106b	C->T	17	10	749	0.013351
bta-miR-107	A->C	14	26	51917	0.000501
bta-miR-107	A->C	7	321	51917	0.006183
bta-miR-107	A->G	14	10	51917	0.000193
bta-miR-107	A->G	7	5	51917	9.6e-05
bta-miR-107	A->T	12	10	51917	0.000193
bta-miR-107	A->T	14	12	51917	0.000231
bta-miR-107	C->A	18	14	51917	0.00027
bta-miR-107	C->G	6	10	51917	0.000193
bta-miR-107	C->T	13	46	51917	0.000886
bta-miR-107	C->T	6	37	51917	0.000713
bta-miR-107	G->A	10	12	51917	0.000231
bta-miR-107	G->A	16	5	51917	9.6e-05
bta-miR-107	G->A	17	8	51917	0.000154
bta-miR-107	G->A	5	5	51917	9.6e-05
bta-miR-107	G->C	10	5	51917	9.6e-05
bta-miR-107	G->C	15	6	51917	0.000116
bta-miR-107	G->C	16	5	51917	9.6e-05
bta-miR-107	G->C	17	5	51917	9.6e-05
bta-miR-107	G->T	10	9	51917	0.000173
bta-miR-107	G->T	15	23	51917	0.000443
bta-miR-107	G->T	16	10	51917	0.000193
bta-miR-107	G->T	17	6	51917	0.000116
bta-miR-107	G->T	5	113	51917	0.002177
bta-miR-107	T->C	8	9	51917	0.000173
bta-miR-10a	A->C	16	1685	12521	0.134574
bta-miR-10a	A->C	17	37	12521	0.002955
bta-miR-10a	A->G	16	5	12521	0.000399
bta-miR-10a	C->T	13	6	12521	0.000479
bta-miR-10a	C->T	5	16	12521	0.001278
bta-miR-10a	G->A	15	7	12521	0.000559
bta-miR-10a	G->T	7	7	12521	0.000559
bta-miR-10a	T->A	12	2519	12521	0.201182
bta-miR-10a	T->A	18	10	12521	0.000799
bta-miR-10a	T->G	6	7	12521	0.000559
bta-miR-10b	A->C	16	479	11352	0.042195
bta-miR-10b	A->C	17	86	11352	0.007576
bta-miR-10b	A->T	12	8131	11352	0.716261
bta-miR-1246	A->G	20	115	190	0.605263
bta-miR-125a	A->C	16	743	4299	0.172831
bta-miR-125a	A->C	7	33	4299	0.007676
bta-miR-125a	A->C	9	9	4299	0.002094
bta-miR-125a	C->T	10	16	4299	0.003722
bta-miR-125a	C->T	12	5	4299	0.001163
bta-miR-125a	G->T	6	14	4299	0.003257
bta-miR-125b	A->C	14	6	7803	0.000769
bta-miR-125b	A->C	7	45	7803	0.005767
bta-miR-125b	A->C	9	8	7803	0.001025
bta-miR-125b	C->T	10	9	7803	0.001153
bta-miR-125b	C->T	11	7	7803	0.000897
bta-miR-125b	C->T	12	12	7803	0.001538
bta-miR-125b	C->T	16	5	7803	0.000641
bta-miR-125b	G->T	6	37	7803	0.004742
bta-miR-125b	A->C	14	6	7803	0.000769
bta-miR-125b	A->C	7	45	7803	0.005767
bta-miR-125b	A->C	9	8	7803	0.001025
bta-miR-125b	C->T	10	9	7803	0.001153
bta-miR-125b	C->T	11	7	7803	0.000897
bta-miR-125b	C->T	12	12	7803	0.001538
bta-miR-125b	G->T	6	37	7803	0.004742
bta-miR-126-3p	A->C	16	31	431	0.071926
bta-miR-127	C->T	16	6	543	0.01105
bta-miR-127	C->T	8	5	543	0.009208
bta-miR-127	G->T	9	5	543	0.009208
bta-miR-128	A->G	5	5	2018	0.002478
bta-miR-128	G->T	6	13	2018	0.006442
bta-miR-128	G->T	8	5	2018	0.002478
bta-miR-128	T->A	7	5	2018	0.002478
bta-miR-128	G->T	6	8	2018	0.003964
bta-miR-1306	A->C	16	24	118	0.20339
bta-miR-1307	G->T	5	5	618	0.008091
bta-miR-130a	A->C	16	84	433	0.193995
bta-miR-130b	A->C	16	6	51	0.117647
bta-miR-136	A->C	16	5	44	0.113636
bta-miR-140	A->C	12	8	123455	6.5e-05
bta-miR-140	A->C	14	25	123455	0.000203
bta-miR-140	A->C	15	17	123455	0.000138
bta-miR-140	A->C	18	1014	123455	0.008214
bta-miR-140	A->C	5	13	123455	0.000105
bta-miR-140	A->C	7	675	123455	0.005468
bta-miR-140	A->G	12	6	123455	4.9e-05
bta-miR-140	A->G	14	11	123455	8.9e-05
bta-miR-140	A->G	15	6	123455	4.9e-05
bta-miR-140	A->G	18	7	123455	5.7e-05
bta-miR-140	A->G	5	15	123455	0.000122
bta-miR-140	A->G	7	65	123455	0.000527
bta-miR-140	A->T	12	9	123455	7.3e-05
bta-miR-140	A->T	14	6	123455	4.9e-05
bta-miR-140	A->T	15	6	123455	4.9e-05
bta-miR-140	A->T	18	18	123455	0.000146
bta-miR-140	A->T	5	8	123455	6.5e-05
bta-miR-140	A->T	7	5	123455	4.1e-05
bta-miR-140	C->A	16	10	123455	8.1e-05
bta-miR-140	C->A	17	30	123455	0.000243
bta-miR-140	C->A	19	5	123455	4.1e-05
bta-miR-140	C->A	6	6	123455	4.9e-05
bta-miR-140	C->G	6	32	123455	0.000259
bta-miR-140	C->T	16	96	123455	0.000778
bta-miR-140	C->T	17	97	123455	0.000786
bta-miR-140	C->T	19	18	123455	0.000146
bta-miR-140	C->T	6	60	123455	0.000486
bta-miR-140	G->A	10	14	123455	0.000113
bta-miR-140	G->A	13	12	123455	9.7e-05
bta-miR-140	G->A	8	28	123455	0.000227
bta-miR-140	G->A	9	25	123455	0.000203
bta-miR-140	G->C	10	10	123455	8.1e-05
bta-miR-140	G->C	13	11	123455	8.9e-05
bta-miR-140	G->C	8	13	123455	0.000105
bta-miR-140	G->C	9	20	123455	0.000162
bta-miR-140	G->T	10	23	123455	0.000186
bta-miR-140	G->T	13	16	123455	0.00013
bta-miR-140	G->T	8	92	123455	0.000745
bta-miR-140	G->T	9	86	123455	0.000697
bta-miR-140	T->A	11	35	123455	0.000284
bta-miR-140	T->C	11	22	123455	0.000178
bta-miR-140	T->G	11	64	123455	0.000518
bta-miR-142-5p	A->C	16	11	1288	0.00854
bta-miR-142-5p	A->C	5	8	1288	0.006211
bta-miR-143	A->C	12	6	63834	9.4e-05
bta-miR-143	A->C	17	24	63834	0.000376
bta-miR-143	A->C	5	44	63834	0.000689
bta-miR-143	A->C	8	5	63834	7.8e-05
bta-miR-143	A->C	9	126	63834	0.001974
bta-miR-143	A->G	12	80	63834	0.001253
bta-miR-143	A->G	17	8	63834	0.000125
bta-miR-143	A->G	5	243	63834	0.003807
bta-miR-143	A->G	8	12	63834	0.000188
bta-miR-143	A->G	9	38	63834	0.000595
bta-miR-143	A->T	12	7	63834	0.00011
bta-miR-143	A->T	17	16	63834	0.000251
bta-miR-143	A->T	8	7	63834	0.00011
bta-miR-143	A->T	9	25	63834	0.000392
bta-miR-143	C->G	13	7	63834	0.00011
bta-miR-143	C->T	13	189	63834	0.002961
bta-miR-143	G->A	15	13	63834	0.000204
bta-miR-143	G->A	7	215	63834	0.003368
bta-miR-143	G->C	10	10	63834	0.000157
bta-miR-143	G->C	15	23	63834	0.00036
bta-miR-143	G->C	7	25	63834	0.000392
bta-miR-143	G->T	10	16	63834	0.000251
bta-miR-143	G->T	15	61	63834	0.000956
bta-miR-143	G->T	18	8	63834	0.000125
bta-miR-143	G->T	7	24	63834	0.000376
bta-miR-143	T->A	14	23	63834	0.00036
bta-miR-143	T->C	14	17	63834	0.000266
bta-miR-143	T->C	16	17	63834	0.000266
bta-miR-143	T->C	6	5	63834	7.8e-05
bta-miR-143	T->G	14	15	63834	0.000235
bta-miR-143	T->G	6	27	63834	0.000423
bta-miR-145	A->C	18	60	8951	0.006703
bta-miR-145	A->G	17	6	8951	0.00067
bta-miR-145	C->T	11	13	8951	0.001452
bta-miR-145	C->T	12	5	8951	0.000559
bta-miR-145	G->T	6	33	8951	0.003687
bta-miR-146b	A->C	16	53	350	0.151429
bta-miR-148a	A->C	13	5	2793	0.00179
bta-miR-148a	A->C	16	452	2793	0.161833
bta-miR-148a	C->A	7	22	2793	0.007877
bta-miR-148a	C->T	17	7	2793	0.002506
bta-miR-148a	C->T	9	5	2793	0.00179
bta-miR-148a	G->T	6	14	2793	0.005013
bta-miR-148a	T->G	5	14	2793	0.005013
bta-miR-148b	A->C	16	43	292	0.14726
bta-miR-148b	C->G	10	11	292	0.037671
bta-miR-150	A->C	16	6	53	0.113208
bta-miR-151-5p	A->C	7	20	975	0.020513
bta-miR-151-5p	G->T	5	12	975	0.012308
bta-miR-152	A->C	13	11	23538	0.000467
bta-miR-152	A->C	16	3671	23538	0.155961
bta-miR-152	A->G	13	10	23538	0.000425
bta-miR-152	C->A	7	103	23538	0.004376
bta-miR-152	C->T	12	8	23538	0.00034
bta-miR-152	C->T	17	7	23538	0.000297
bta-miR-152	G->C	10	9	23538	0.000382
bta-miR-152	G->T	14	5	23538	0.000212
bta-miR-152	G->T	6	48	23538	0.002039
bta-miR-152	T->G	5	137	23538	0.00582
bta-miR-154c	A->C	17	8	10356	0.000772
bta-miR-154c	A->C	5	13	10356	0.001255
bta-miR-154c	A->G	10	5	10356	0.000483
bta-miR-154c	A->G	5	6	10356	0.000579
bta-miR-154c	A->T	5	12	10356	0.001159
bta-miR-154c	C->A	9	6	10356	0.000579
bta-miR-154c	C->G	9	8	10356	0.000772
bta-miR-154c	C->T	11	6	10356	0.000579
bta-miR-154c	C->T	9	53	10356	0.005118
bta-miR-154c	G->A	12	6	10356	0.000579
bta-miR-154c	G->A	16	10	10356	0.000966
bta-miR-154c	G->A	8	5	10356	0.000483
bta-miR-154c	G->C	16	5	10356	0.000483
bta-miR-154c	G->C	8	8	10356	0.000772
bta-miR-154c	G->T	16	7	10356	0.000676
bta-miR-154c	G->T	8	21	10356	0.002028
bta-miR-154c	T->A	14	6	10356	0.000579
bta-miR-154c	T->A	7	6	10356	0.000579
bta-miR-154c	T->C	15	7	10356	0.000676
bta-miR-154c	T->C	7	7	10356	0.000676
bta-miR-155	A->C	16	38	247	0.153846
bta-miR-15a	A->C	12	30	923	0.032503
bta-miR-15b	C->A	12	17	368	0.046196
bta-miR-16a	A->C	16	300	2372	0.126476
bta-miR-16a	C->A	7	8	2372	0.003373
bta-miR-16a	G->T	6	9	2372	0.003794
bta-miR-16b	A->C	16	115	984	0.11687
bta-miR-17-5p	A->C	18	6	296	0.02027
bta-miR-181a	A->T	9	5	10027	0.000499
bta-miR-181a	C->A	12	28	10027	0.002792
bta-miR-181a	C->A	7	8	10027	0.000798
bta-miR-181a	C->T	10	29	10027	0.002892
bta-miR-181a	C->T	12	8	10027	0.000798
bta-miR-181a	C->T	16	7	10027	0.000698
bta-miR-181a	C->T	7	12	10027	0.001197
bta-miR-181a	G->T	14	5	10027	0.000499
bta-miR-181a	T->G	19	7	10027	0.000698
bta-miR-181a	A->T	9	5	10027	0.000499
bta-miR-181a	C->A	12	28	10027	0.002792
bta-miR-181a	C->A	7	8	10027	0.000798
bta-miR-181a	C->T	10	29	10027	0.002892
bta-miR-181a	C->T	12	8	10027	0.000798
bta-miR-181a	C->T	16	7	10027	0.000698
bta-miR-181a	C->T	7	12	10027	0.001197
bta-miR-181a	G->T	14	5	10027	0.000499
bta-miR-181a	T->G	19	7	10027	0.000698
bta-miR-181b	C->T	12	470	4031	0.116596
bta-miR-181b	T->A	9	6	4031	0.001488
bta-miR-181b	C->T	12	607	4031	0.150583
bta-miR-181b	C->T	7	6	4031	0.001488
bta-miR-181b	G->T	11	5	4031	0.00124
bta-miR-181b	T->A	9	6	4031	0.001488
bta-miR-181b	T->G	19	8	4031	0.001985
bta-miR-181d	T->C	12	2068	2541	0.813853
bta-miR-1839	A->C	15	37	16008	0.002311
bta-miR-1839	A->C	8	12	16008	0.00075
bta-miR-1839	A->G	10	6	16008	0.000375
bta-miR-1839	A->G	6	17	16008	0.001062
bta-miR-1839	C->T	14	22	16008	0.001374
bta-miR-1839	G->A	16	5	16008	0.000312
bta-miR-1839	G->A	7	14	16008	0.000875
bta-miR-1839	G->T	11	26	16008	0.001624
bta-miR-1839	G->T	17	5	16008	0.000312
bta-miR-1839	G->T	7	6	16008	0.000375
bta-miR-1839	T->A	5	12	16008	0.00075
bta-miR-1839	T->C	5	5	16008	0.000312
bta-miR-1839	T->G	18	15	16008	0.000937
bta-miR-1839	T->G	5	124	16008	0.007746
bta-miR-185	A->G	10	56	18840	0.002972
bta-miR-185	A->G	14	7	18840	0.000372
bta-miR-185	A->G	6	9	18840	0.000478
bta-miR-185	C->A	13	6	18840	0.000318
bta-miR-185	C->T	18	11	18840	0.000584
bta-miR-185	G->A	11	8	18840	0.000425
bta-miR-185	G->A	5	16	18840	0.000849
bta-miR-185	G->A	7	21	18840	0.001115
bta-miR-185	G->T	11	8	18840	0.000425
bta-miR-185	G->T	12	6	18840	0.000318
bta-miR-185	G->T	5	159	18840	0.008439
bta-miR-186	A->C	7	18	1111	0.016202
bta-miR-191	A->C	13	5	16588	0.000301
bta-miR-191	A->C	14	11	16588	0.000663
bta-miR-191	A->C	16	2562	16588	0.154449
bta-miR-191	A->C	19	27	16588	0.001628
bta-miR-191	A->C	7	150	16588	0.009043
bta-miR-191	C->T	10	22	16588	0.001326
bta-miR-191	C->T	11	45	16588	0.002713
bta-miR-191	C->T	12	17	16588	0.001025
bta-miR-191	G->A	6	10	16588	0.000603
bta-miR-191	G->T	5	73	16588	0.004401
bta-miR-191	G->T	6	27	16588	0.001628
bta-miR-192	A->C	16	1391	10693	0.130085
bta-miR-192	A->C	18	23	10693	0.002151
bta-miR-192	A->C	8	13	10693	0.001216
bta-miR-192	C->T	6	6	10693	0.000561
bta-miR-193a-5p	C->T	11	15	1546	0.009702
bta-miR-193b	G->T	6	6	1772	0.003386
bta-miR-194	A->C	16	9	311	0.028939
bta-miR-194	A->C	16	49	311	0.157556
bta-miR-194	A->C	7	5	311	0.016077
bta-miR-195	A->C	16	310	2273	0.136384
bta-miR-195	G->T	6	8	2273	0.00352
bta-miR-196a	A->C	12	183	1134	0.161376
bta-miR-196a	A->C	12	249	1134	0.219577
bta-miR-196a	T->G	5	5	1134	0.004409
bta-miR-196b	C->A	12	697	946	0.736786
bta-miR-197	A->C	16	12	46	0.26087
bta-miR-199a-5p	A->C	16	55	485	0.113402
bta-miR-199a-3p	A->C	13	112	126831	0.000883
bta-miR-199a-3p	A->C	15	2896	126831	0.022834
bta-miR-199a-3p	A->C	6	133	126831	0.001049
bta-miR-199a-3p	A->G	13	29	126831	0.000229
bta-miR-199a-3p	A->G	15	6	126831	4.7e-05
bta-miR-199a-3p	A->G	6	51	126831	0.000402
bta-miR-199a-3p	A->T	13	26	126831	0.000205
bta-miR-199a-3p	A->T	15	53	126831	0.000418
bta-miR-199a-3p	A->T	6	11	126831	8.7e-05
bta-miR-199a-3p	C->A	12	8	126831	6.3e-05
bta-miR-199a-3p	C->A	14	7	126831	5.5e-05
bta-miR-199a-3p	C->A	9	39	126831	0.000307
bta-miR-199a-3p	C->G	12	5	126831	3.9e-05
bta-miR-199a-3p	C->G	14	6	126831	4.7e-05
bta-miR-199a-3p	C->G	9	14	126831	0.00011
bta-miR-199a-3p	C->T	12	50	126831	0.000394
bta-miR-199a-3p	C->T	14	94	126831	0.000741
bta-miR-199a-3p	C->T	9	48	126831	0.000378
bta-miR-199a-3p	G->A	11	17	126831	0.000134
bta-miR-199a-3p	G->A	18	6	126831	4.7e-05
bta-miR-199a-3p	G->A	7	425	126831	0.003351
bta-miR-199a-3p	G->C	11	5	126831	3.9e-05
bta-miR-199a-3p	G->C	18	7	126831	5.5e-05
bta-miR-199a-3p	G->C	7	61	126831	0.000481
bta-miR-199a-3p	G->T	11	56	126831	0.000442
bta-miR-199a-3p	G->T	18	17	126831	0.000134
bta-miR-199a-3p	G->T	4	35	126831	0.000276
bta-miR-199a-3p	G->T	7	90	126831	0.00071
bta-miR-199a-3p	T->A	10	8	126831	6.3e-05
bta-miR-199a-3p	T->A	5	12	126831	9.5e-05
bta-miR-199a-3p	T->A	8	7	126831	5.5e-05
bta-miR-199a-3p	T->C	10	11	126831	8.7e-05
bta-miR-199a-3p	T->C	16	13	126831	0.000102
bta-miR-199a-3p	T->C	17	19	126831	0.00015
bta-miR-199a-3p	T->C	5	31	126831	0.000244
bta-miR-199a-3p	T->C	8	17	126831	0.000134
bta-miR-199a-3p	T->G	17	6	126831	4.7e-05
bta-miR-199a-3p	T->G	5	532	126831	0.004195
bta-miR-199a-3p	T->G	8	90	126831	0.00071
bta-miR-199a-5p	A->C	16	55	485	0.113402
bta-miR-199a-3p	A->C	13	112	126831	0.000883
bta-miR-199a-3p	A->C	15	2896	126831	0.022834
bta-miR-199a-3p	A->C	6	133	126831	0.001049
bta-miR-199a-3p	A->G	13	29	126831	0.000229
bta-miR-199a-3p	A->G	15	6	126831	4.7e-05
bta-miR-199a-3p	A->G	6	51	126831	0.000402
bta-miR-199a-3p	A->T	13	26	126831	0.000205
bta-miR-199a-3p	A->T	15	53	126831	0.000418
bta-miR-199a-3p	A->T	6	11	126831	8.7e-05
bta-miR-199a-3p	C->A	12	8	126831	6.3e-05
bta-miR-199a-3p	C->A	14	7	126831	5.5e-05
bta-miR-199a-3p	C->A	9	39	126831	0.000307
bta-miR-199a-3p	C->G	12	5	126831	3.9e-05
bta-miR-199a-3p	C->G	14	6	126831	4.7e-05
bta-miR-199a-3p	C->G	9	14	126831	0.00011
bta-miR-199a-3p	C->T	12	50	126831	0.000394
bta-miR-199a-3p	C->T	14	94	126831	0.000741
bta-miR-199a-3p	C->T	9	48	126831	0.000378
bta-miR-199a-3p	G->A	11	17	126831	0.000134
bta-miR-199a-3p	G->A	18	6	126831	4.7e-05
bta-miR-199a-3p	G->A	7	425	126831	0.003351
bta-miR-199a-3p	G->C	11	5	126831	3.9e-05
bta-miR-199a-3p	G->C	18	7	126831	5.5e-05
bta-miR-199a-3p	G->C	7	61	126831	0.000481
bta-miR-199a-3p	G->T	11	56	126831	0.000442
bta-miR-199a-3p	G->T	18	17	126831	0.000134
bta-miR-199a-3p	G->T	4	35	126831	0.000276
bta-miR-199a-3p	G->T	7	90	126831	0.00071
bta-miR-199a-3p	T->A	10	8	126831	6.3e-05
bta-miR-199a-3p	T->A	5	12	126831	9.5e-05
bta-miR-199a-3p	T->A	8	7	126831	5.5e-05
bta-miR-199a-3p	T->C	10	11	126831	8.7e-05
bta-miR-199a-3p	T->C	16	13	126831	0.000102
bta-miR-199a-3p	T->C	17	19	126831	0.00015
bta-miR-199a-3p	T->C	5	31	126831	0.000244
bta-miR-199a-3p	T->C	8	17	126831	0.000134
bta-miR-199a-3p	T->G	17	6	126831	4.7e-05
bta-miR-199a-3p	T->G	5	532	126831	0.004195
bta-miR-199a-3p	T->G	8	90	126831	0.00071
bta-miR-199b	A->C	16	71	396	0.179293
bta-miR-199c	A->C	16	11	321	0.034268
bta-miR-19a	T->C	11	91	92	0.98913
bta-miR-19b	A->C	16	22	162	0.135802
bta-miR-19b	A->C	16	22	162	0.135802
bta-miR-206	A->C	10	6	11309	0.000531
bta-miR-206	A->C	5	5	11309	0.000442
bta-miR-206	A->G	10	15	11309	0.001326
bta-miR-206	A->G	14	22	11309	0.001945
bta-miR-206	A->G	5	12	11309	0.001061
bta-miR-206	A->G	9	6	11309	0.000531
bta-miR-206	A->T	10	23	11309	0.002034
bta-miR-206	A->T	13	11	11309	0.000973
bta-miR-206	A->T	14	20	11309	0.001769
bta-miR-206	A->T	5	15	11309	0.001326
bta-miR-206	A->T	9	13	11309	0.00115
bta-miR-206	G->A	11	39	11309	0.003449
bta-miR-206	G->A	12	17	11309	0.001503
bta-miR-206	G->A	17	28	11309	0.002476
bta-miR-206	G->A	7	25	11309	0.002211
bta-miR-206	G->C	11	16	11309	0.001415
bta-miR-206	G->C	12	15	11309	0.001326
bta-miR-206	G->C	15	11	11309	0.000973
bta-miR-206	G->C	17	14	11309	0.001238
bta-miR-206	G->C	19	5	11309	0.000442
bta-miR-206	G->C	7	13	11309	0.00115
bta-miR-206	G->T	11	62	11309	0.005482
bta-miR-206	G->T	12	57	11309	0.00504
bta-miR-206	G->T	15	44	11309	0.003891
bta-miR-206	G->T	17	28	11309	0.002476
bta-miR-206	G->T	19	13	11309	0.00115
bta-miR-206	G->T	7	35	11309	0.003095
bta-miR-206	T->C	16	28	11309	0.002476
bta-miR-206	T->C	18	30	11309	0.002653
bta-miR-206	T->C	6	5	11309	0.000442
bta-miR-206	T->C	8	11	11309	0.000973
bta-miR-206	T->G	18	5	11309	0.000442
bta-miR-206	T->G	8	6	11309	0.000531
bta-miR-20b	C->T	10	278	281	0.989324
bta-miR-21-5p	A->C	10	6	46961	0.000128
bta-miR-21-5p	A->C	16	6253	46961	0.133153
bta-miR-21-5p	A->C	7	1186	46961	0.025255
bta-miR-21-5p	A->G	10	8	46961	0.00017
bta-miR-21-5p	A->G	16	6	46961	0.000128
bta-miR-21-5p	A->G	7	10	46961	0.000213
bta-miR-21-5p	A->T	16	28	46961	0.000596
bta-miR-21-5p	C->A	9	6	46961	0.000128
bta-miR-21-5p	C->G	9	7	46961	0.000149
bta-miR-21-5p	C->T	13	9	46961	0.000192
bta-miR-21-5p	C->T	9	65	46961	0.001384
bta-miR-21-5p	G->A	15	8	46961	0.00017
bta-miR-21-5p	G->C	15	9	46961	0.000192
bta-miR-21-5p	G->T	11	46	46961	0.00098
bta-miR-21-5p	G->T	15	19	46961	0.000405
bta-miR-21-5p	G->T	18	9	46961	0.000192
bta-miR-21-5p	T->A	14	9	46961	0.000192
bta-miR-21-5p	T->C	14	11	46961	0.000234
bta-miR-21-5p	T->C	17	5	46961	0.000106
bta-miR-21-5p	T->C	5	6	46961	0.000128
bta-miR-21-5p	T->G	5	28	46961	0.000596
bta-miR-21-5p	T->G	6	11	46961	0.000234
bta-miR-21-5p	T->G	8	8	46961	0.00017
bta-miR-211	T->A	17	44	46	0.956522
bta-miR-214	A->C	16	92	745	0.12349
bta-miR-214	A->G	6	53	745	0.071141
bta-miR-215	A->C	16	22	167	0.131737
bta-miR-22-5p	A->C	16	166	815	0.203681
bta-miR-22-3p	A->C	18	60	9543	0.006287
bta-miR-22-3p	A->G	14	5	9543	0.000524
bta-miR-22-3p	A->G	9	6	9543	0.000629
bta-miR-22-3p	A->T	9	39	9543	0.004087
bta-miR-22-3p	C->A	7	38	9543	0.003982
bta-miR-22-3p	C->G	7	14	9543	0.001467
bta-miR-22-3p	C->T	8	57	9543	0.005973
bta-miR-22-3p	G->A	13	5	9543	0.000524
bta-miR-22-3p	G->C	10	45	9543	0.004715
bta-miR-22-3p	G->T	10	142	9543	0.01488
bta-miR-22-3p	G->T	6	43	9543	0.004506
bta-miR-22-3p	T->C	11	6	9543	0.000629
bta-miR-221	A->C	5	5	8930	0.00056
bta-miR-221	A->C	7	18	8930	0.002016
bta-miR-223	A->C	17	9	116	0.077586
bta-miR-2284a	G->C	12	2961	3007	0.984702
bta-miR-2284a	G->T	12	44	3007	0.014633
bta-miR-2284aa-1	T->C	10	101	115	0.878261
bta-miR-2284aa-2	T->C	10	100	114	0.877193
bta-miR-2284aa-3	T->C	10	230	244	0.942623
bta-miR-2284aa-4	T->C	10	231	245	0.942857
bta-miR-2284b	T->C	12	100	173	0.578035
bta-miR-2284b	T->G	15	72	173	0.416185
bta-miR-2284c	T->C	14	61	201	0.303483
bta-miR-2284c	T->G	14	138	201	0.686567
bta-miR-2284d	A->C	13	2953	3107	0.950435
bta-miR-2284d	A->G	13	6	3107	0.001931
bta-miR-2284d	A->T	13	138	3107	0.044416
bta-miR-2284e	A->G	13	14	14	1
bta-miR-2284f	A->G	14	2922	2928	0.997951
bta-miR-2284f	A->T	14	6	2928	0.002049
bta-miR-2284g	C->G	15	2949	2955	0.99797
bta-miR-2284g	C->T	15	6	2955	0.00203
bta-miR-2284j	A->G	14	1009	1009	1
bta-miR-2284k	G->T	11	16384	16388	0.999756
bta-miR-2284l	G->C	8	1458	1458	1
bta-miR-2284m	T->C	9	908	912	0.995614
bta-miR-2284o	G->T	15	32	32	1
bta-miR-2284u	T->G	15	104	109	0.954128
bta-miR-2284v	G->T	17	185	185	1
bta-miR-2284w	G->T	5	6	315	0.019048
bta-miR-2284x	A->C	5	8	58794	0.000136
bta-miR-2284x	A->C	6	42	58794	0.000714
bta-miR-2284x	A->G	5	35	58794	0.000595
bta-miR-2284x	A->G	6	230	58794	0.003912
bta-miR-2284x	A->T	5	7	58794	0.000119
bta-miR-2284x	A->T	6	95	58794	0.001616
bta-miR-2284x	C->A	10	9	58794	0.000153
bta-miR-2284x	C->A	14	10	58794	0.00017
bta-miR-2284x	C->G	10	5	58794	8.5e-05
bta-miR-2284x	C->G	14	12	58794	0.000204
bta-miR-2284x	C->T	10	53	58794	0.000901
bta-miR-2284x	C->T	14	74	58794	0.001259
bta-miR-2284x	G->A	11	7	58794	0.000119
bta-miR-2284x	G->A	15	24	58794	0.000408
bta-miR-2284x	G->A	16	6	58794	0.000102
bta-miR-2284x	G->A	7	30	58794	0.00051
bta-miR-2284x	G->C	11	7	58794	0.000119
bta-miR-2284x	G->C	16	7	58794	0.000119
bta-miR-2284x	G->C	17	17	58794	0.000289
bta-miR-2284x	G->C	7	22	58794	0.000374
bta-miR-2284x	G->T	11	27	58794	0.000459
bta-miR-2284x	G->T	15	9	58794	0.000153
bta-miR-2284x	G->T	16	8	58794	0.000136
bta-miR-2284x	G->T	17	94	58794	0.001599
bta-miR-2284x	G->T	7	143	58794	0.002432
bta-miR-2284x	T->A	18	8	58794	0.000136
bta-miR-2284x	T->A	8	38	58794	0.000646
bta-miR-2284x	T->C	12	7	58794	0.000119
bta-miR-2284x	T->C	13	5	58794	8.5e-05
bta-miR-2284x	T->C	18	27	58794	0.000459
bta-miR-2284x	T->C	19	5	58794	8.5e-05
bta-miR-2284x	T->C	8	28	58794	0.000476
bta-miR-2284x	T->C	9	7	58794	0.000119
bta-miR-2284x	T->G	18	48	58794	0.000816
bta-miR-2284x	T->G	19	8	58794	0.000136
bta-miR-2284x	T->G	8	47	58794	0.000799
bta-miR-2284y	C->A	12	10	4591	0.002178
bta-miR-2284y	C->G	12	6	4591	0.001307
bta-miR-2284y	C->T	12	137	4591	0.029841
bta-miR-2284y	G->A	13	40	4591	0.008713
bta-miR-2284y	G->T	15	6	4591	0.001307
bta-miR-2284y	G->T	5	19	4591	0.004139
bta-miR-2284y	T->G	6	6	4591	0.001307
bta-miR-2284y	C->A	12	10	4591	0.002178
bta-miR-2284y	C->G	12	6	4591	0.001307
bta-miR-2284y	C->T	12	138	4591	0.030059
bta-miR-2284y	G->A	13	90	4591	0.019604
bta-miR-2284y	G->T	15	6	4591	0.001307
bta-miR-2284y	G->T	5	20	4591	0.004356
bta-miR-2284y	T->G	6	6	4591	0.001307
bta-miR-2284y	C->A	12	10	4591	0.002178
bta-miR-2284y	C->G	12	6	4591	0.001307
bta-miR-2284y	C->T	12	147	4591	0.032019
bta-miR-2284y	G->A	13	43	4591	0.009366
bta-miR-2284y	G->T	15	6	4591	0.001307
bta-miR-2284y	G->T	5	20	4591	0.004356
bta-miR-2284y	T->G	6	6	4591	0.001307
bta-miR-2284y	C->T	12	42	4591	0.009148
bta-miR-2284y	G->A	13	16	4591	0.003485
bta-miR-2284y	G->T	15	6	4591	0.001307
bta-miR-2284y	G->T	5	18	4591	0.003921
bta-miR-2284y	T->G	6	6	4591	0.001307
bta-miR-2284y	C->A	12	10	4591	0.002178
bta-miR-2284y	C->G	12	6	4591	0.001307
bta-miR-2284y	C->T	12	138	4591	0.030059
bta-miR-2284y	G->A	13	90	4591	0.019604
bta-miR-2284y	G->T	15	6	4591	0.001307
bta-miR-2284y	G->T	5	20	4591	0.004356
bta-miR-2284y	T->G	6	6	4591	0.001307
bta-miR-2284y	C->A	12	10	4591	0.002178
bta-miR-2284y	C->G	12	6	4591	0.001307
bta-miR-2284y	C->T	12	137	4591	0.029841
bta-miR-2284y	G->A	13	40	4591	0.008713
bta-miR-2284y	G->T	15	6	4591	0.001307
bta-miR-2284y	G->T	5	19	4591	0.004139
bta-miR-2284y	T->G	6	6	4591	0.001307
bta-miR-2284y	C->A	12	10	4591	0.002178
bta-miR-2284y	C->G	12	6	4591	0.001307
bta-miR-2284y	C->T	12	137	4591	0.029841
bta-miR-2284y	G->A	13	40	4591	0.008713
bta-miR-2284y	G->T	15	6	4591	0.001307
bta-miR-2284y	G->T	5	19	4591	0.004139
bta-miR-2284y	T->G	6	6	4591	0.001307
bta-miR-2284z	G->A	17	5	1065	0.004695
bta-miR-2284z	T->C	10	138	1065	0.129577
bta-miR-2284z	G->A	17	5	1065	0.004695
bta-miR-2284z	T->C	10	138	1065	0.129577
bta-miR-2284z	G->A	17	5	1065	0.004695
bta-miR-2284z	T->C	10	136	1065	0.1277
bta-miR-2284z	G->A	17	5	1065	0.004695
bta-miR-2284z	T->C	10	138	1065	0.129577
bta-miR-2284z	G->A	17	5	1065	0.004695
bta-miR-2284z	T->C	10	107	1065	0.100469
bta-miR-2284z	G->A	17	5	1065	0.004695
bta-miR-2284z	T->C	10	136	1065	0.1277
bta-miR-2284z	G->A	17	5	1065	0.004695
bta-miR-2284z	T->C	10	147	1065	0.138028
bta-miR-2285c	A->G	11	8	9	0.888889
bta-miR-2285d	A->C	14	9	9	1
bta-miR-2285e	C->T	10	8	17	0.470588
bta-miR-2285f	T->C	11	9	23	0.391304
bta-miR-2285i	G->T	7	9	9	1
bta-miR-2285j	A->T	8	9	20	0.45
bta-miR-2285j	A->T	8	9	20	0.45
bta-miR-2285k	G->T	7	8	55	0.145455
bta-miR-2285k	G->T	7	14	55	0.254545
bta-miR-2285k	G->T	7	14	55	0.254545
bta-miR-2285k	G->T	7	8	55	0.145455
bta-miR-2285k	G->T	7	10	55	0.181818
bta-miR-2285n	T->C	12	18	36	0.5
bta-miR-2285n	T->C	12	18	36	0.5
bta-miR-2285r	G->A	10	5	5	1
bta-miR-2285t	G->A	8	5	14	0.357143
bta-miR-2354	T->G	14	8	8	1
bta-miR-23a	A->C	16	3305	19495	0.169531
bta-miR-23a	A->C	6	10	19495	0.000513
bta-miR-23a	A->G	6	9	19495	0.000462
bta-miR-23a	A->T	16	16	19495	0.000821
bta-miR-23a	C->T	10	83	19495	0.004258
bta-miR-23a	C->T	11	14	19495	0.000718
bta-miR-23a	C->T	5	7	19495	0.000359
bta-miR-23a	G->A	9	5	19495	0.000256
bta-miR-23a	G->C	9	8	19495	0.00041
bta-miR-23a	G->T	13	6	19495	0.000308
bta-miR-23a	G->T	9	9	19495	0.000462
bta-miR-23a	T->A	17	5	19495	0.000256
bta-miR-23a	T->A	19	86	19495	0.004411
bta-miR-23a	T->A	7	6	19495	0.000308
bta-miR-23b-3p	A->C	16	931	6487	0.143518
bta-miR-23b-3p	A->T	16	7	6487	0.001079
bta-miR-23b-3p	A->T	19	19	6487	0.002929
bta-miR-23b-3p	C->T	10	37	6487	0.005704
bta-miR-24-3p	A->C	18	99	17561	0.005637
bta-miR-24-3p	A->C	7	334	17561	0.019019
bta-miR-24-3p	C->T	11	19	17561	0.001082
bta-miR-24-3p	C->T	14	19	17561	0.001082
bta-miR-24-3p	C->T	6	12	17561	0.000683
bta-miR-24-3p	G->T	13	6	17561	0.000342
bta-miR-24-3p	G->T	8	14	17561	0.000797
bta-miR-24-3p	T->G	5	12	17561	0.000683
bta-miR-2419-3p	A->G	13	5	5	1
bta-miR-2443	A->C	16	14	87	0.16092
bta-miR-2450b	T->G	6	5	6	0.833333
bta-miR-2487	C->T	15	2149	2151	0.99907
bta-miR-25	A->C	7	47	10296	0.004565
bta-miR-25	C->T	13	6	10296	0.000583
bta-miR-25	C->T	6	6	10296	0.000583
bta-miR-25	C->T	8	9	10296	0.000874
bta-miR-25	G->T	5	26	10296	0.002525
bta-miR-25	T->C	12	6	10296	0.000583
bta-miR-25	T->C	18	5	10296	0.000486
bta-miR-25	T->G	18	8	10296	0.000777
bta-miR-26a	A->C	13	10	31496	0.000318
bta-miR-26a	A->C	16	4143	31496	0.131541
bta-miR-26a	A->C	18	132	31496	0.004191
bta-miR-26a	A->C	9	12	31496	0.000381
bta-miR-26a	A->G	5	5	31496	0.000159
bta-miR-26a	A->T	16	6	31496	0.000191
bta-miR-26a	C->T	11	36	31496	0.001143
bta-miR-26a	C->T	12	51	31496	0.001619
bta-miR-26a	G->T	6	94	31496	0.002985
bta-miR-26a	T->A	7	14	31496	0.000445
bta-miR-26a	T->C	17	7	31496	0.000222
bta-miR-26a	T->C	7	8	31496	0.000254
bta-miR-26a	A->C	13	10	31496	0.000318
bta-miR-26a	A->C	16	4143	31496	0.131541
bta-miR-26a	A->C	18	132	31496	0.004191
bta-miR-26a	A->C	9	12	31496	0.000381
bta-miR-26a	A->G	5	5	31496	0.000159
bta-miR-26a	A->T	16	6	31496	0.000191
bta-miR-26a	C->T	11	37	31496	0.001175
bta-miR-26a	C->T	12	51	31496	0.001619
bta-miR-26a	G->T	6	94	31496	0.002985
bta-miR-26a	T->A	7	14	31496	0.000445
bta-miR-26a	T->C	17	7	31496	0.000222
bta-miR-26a	T->C	7	8	31496	0.000254
bta-miR-26b	A->C	13	6	23609	0.000254
bta-miR-26b	A->C	16	3661	23609	0.155068
bta-miR-26b	A->C	18	85	23609	0.0036
bta-miR-26b	A->C	5	10	23609	0.000424
bta-miR-26b	A->C	9	10	23609	0.000424
bta-miR-26b	A->G	16	7	23609	0.000296
bta-miR-26b	A->G	5	9	23609	0.000381
bta-miR-26b	A->T	16	11	23609	0.000466
bta-miR-26b	A->T	9	11	23609	0.000466
bta-miR-26b	C->T	12	14	23609	0.000593
bta-miR-26b	G->A	6	6	23609	0.000254
bta-miR-26b	G->T	14	8	23609	0.000339
bta-miR-26b	G->T	6	95	23609	0.004024
bta-miR-26b	T->A	7	14	23609	0.000593
bta-miR-26b	T->C	11	32	23609	0.001355
bta-miR-26b	T->C	7	5	23609	0.000212
bta-miR-26b	T->G	7	14	23609	0.000593
bta-miR-2904	C->T	6	6	596	0.010067
bta-miR-2904	C->T	6	6	596	0.010067
bta-miR-2904	C->T	6	6	596	0.010067
bta-miR-29a	A->C	16	164	56535	0.002901
bta-miR-29a	A->G	15	13	56535	0.00023
bta-miR-29a	A->G	6	31	56535	0.000548
bta-miR-29a	A->G	9	6	56535	0.000106
bta-miR-29a	A->T	15	7	56535	0.000124
bta-miR-29a	A->T	16	9	56535	0.000159
bta-miR-29a	A->T	9	5	56535	8.8e-05
bta-miR-29a	C->A	7	6	56535	0.000106
bta-miR-29a	C->A	8	268	56535	0.00474
bta-miR-29a	C->G	7	34	56535	0.000601
bta-miR-29a	C->G	8	52	56535	0.00092
bta-miR-29a	C->T	11	4693	56535	0.083011
bta-miR-29a	C->T	18	12	56535	0.000212
bta-miR-29a	C->T	7	31	56535	0.000548
bta-miR-29a	C->T	8	61	56535	0.001079
bta-miR-29a	G->A	13	17	56535	0.000301
bta-miR-29a	G->T	13	6	56535	0.000106
bta-miR-29a	T->A	10	7	56535	0.000124
bta-miR-29a	T->C	10	15	56535	0.000265
bta-miR-29a	T->C	12	10	56535	0.000177
bta-miR-29a	T->C	17	5	56535	8.8e-05
bta-miR-29a	T->G	10	10	56535	0.000177
bta-miR-29c	C->A	7	21	55619	0.000378
bta-miR-29c	C->G	6	5	55619	9e-05
bta-miR-29c	C->T	7	9	55619	0.000162
bta-miR-29c	T->C	10	50873	55619	0.914669
bta-miR-29d	A->G	19	42	53	0.792453
bta-miR-29d	T->C	10	7	53	0.132075
bta-miR-29e	T->C	6	630	630	1
bta-miR-30a-5p	A->G	5	8	21120	0.000379
bta-miR-30a-5p	C->A	11	14	21120	0.000663
bta-miR-30a-5p	C->A	7	39	21120	0.001847
bta-miR-30a-5p	C->G	7	13	21120	0.000616
bta-miR-30a-5p	C->T	10	71	21120	0.003362
bta-miR-30a-5p	C->T	11	18	21120	0.000852
bta-miR-30a-5p	C->T	13	837	21120	0.039631
bta-miR-30a-5p	T->C	12	9623	21120	0.455634
bta-miR-30c	T->C	9	570	1117	0.510295
bta-miR-30d	A->G	5	5	20229	0.000247
bta-miR-30d	A->G	6	5	20229	0.000247
bta-miR-30d	C->A	7	32	20229	0.001582
bta-miR-30d	C->G	7	9	20229	0.000445
bta-miR-30d	C->T	10	28	20229	0.001384
bta-miR-30d	C->T	11	11	20229	0.000544
bta-miR-30d	C->T	12	10494	20229	0.51876
bta-miR-30d	C->T	13	12	20229	0.000593
bta-miR-30d	C->T	7	7	20229	0.000346
bta-miR-30d	G->A	19	5	20229	0.000247
bta-miR-30e-5p	C->T	10	14	11370	0.001231
bta-miR-30e-5p	C->T	11	12	11370	0.001055
bta-miR-30e-5p	T->C	12	12	11370	0.001055
bta-miR-30e-5p	T->C	13	10495	11370	0.923043
bta-miR-30f	C->T	9	542	1114	0.486535
bta-miR-31	A->C	16	26	191	0.136126
bta-miR-32	A->C	16	5	27	0.185185
bta-miR-320a	A->C	14	34	70991	0.000479
bta-miR-320a	A->C	16	8744	70991	0.123171
bta-miR-320a	A->G	14	12	70991	0.000169
bta-miR-320a	A->G	16	18	70991	0.000254
bta-miR-320a	A->T	14	9	70991	0.000127
bta-miR-320a	A->T	16	21	70991	0.000296
bta-miR-320a	C->A	6	6	70991	8.5e-05
bta-miR-320a	C->G	6	25	70991	0.000352
bta-miR-320a	C->T	6	25	70991	0.000352
bta-miR-320a	G->A	13	12	70991	0.000169
bta-miR-320a	G->A	15	6	70991	8.5e-05
bta-miR-320a	G->A	17	7	70991	9.9e-05
bta-miR-320a	G->A	5	10	70991	0.000141
bta-miR-320a	G->A	8	11	70991	0.000155
bta-miR-320a	G->C	13	9	70991	0.000127
bta-miR-320a	G->C	15	6	70991	8.5e-05
bta-miR-320a	G->C	17	7	70991	9.9e-05
bta-miR-320a	G->C	5	11	70991	0.000155
bta-miR-320a	G->C	8	10	70991	0.000141
bta-miR-320a	G->C	9	7	70991	9.9e-05
bta-miR-320a	G->T	10	13	70991	0.000183
bta-miR-320a	G->T	13	14	70991	0.000197
bta-miR-320a	G->T	15	14	70991	0.000197
bta-miR-320a	G->T	17	15	70991	0.000211
bta-miR-320a	G->T	18	7	70991	9.9e-05
bta-miR-320a	G->T	5	334	70991	0.004705
bta-miR-320a	G->T	8	40	70991	0.000563
bta-miR-320a	G->T	9	28	70991	0.000394
bta-miR-320a	T->A	7	18	70991	0.000254
bta-miR-320a	T->C	11	7	70991	9.9e-05
bta-miR-320a	T->C	12	8	70991	0.000113
bta-miR-320a	T->C	7	14	70991	0.000197
bta-miR-320a	T->G	11	50	70991	0.000704
bta-miR-320a	T->G	7	6	70991	8.5e-05
bta-miR-320a	A->C	14	34	70991	0.000479
bta-miR-320a	A->C	16	8744	70991	0.123171
bta-miR-320a	A->G	14	12	70991	0.000169
bta-miR-320a	A->G	16	18	70991	0.000254
bta-miR-320a	A->T	14	9	70991	0.000127
bta-miR-320a	A->T	16	21	70991	0.000296
bta-miR-320a	C->A	6	6	70991	8.5e-05
bta-miR-320a	C->G	6	25	70991	0.000352
bta-miR-320a	C->T	6	25	70991	0.000352
bta-miR-320a	G->A	13	12	70991	0.000169
bta-miR-320a	G->A	15	6	70991	8.5e-05
bta-miR-320a	G->A	17	7	70991	9.9e-05
bta-miR-320a	G->A	5	10	70991	0.000141
bta-miR-320a	G->A	8	11	70991	0.000155
bta-miR-320a	G->C	13	9	70991	0.000127
bta-miR-320a	G->C	15	6	70991	8.5e-05
bta-miR-320a	G->C	17	7	70991	9.9e-05
bta-miR-320a	G->C	5	11	70991	0.000155
bta-miR-320a	G->C	8	10	70991	0.000141
bta-miR-320a	G->C	9	7	70991	9.9e-05
bta-miR-320a	G->T	10	13	70991	0.000183
bta-miR-320a	G->T	13	14	70991	0.000197
bta-miR-320a	G->T	15	14	70991	0.000197
bta-miR-320a	G->T	17	15	70991	0.000211
bta-miR-320a	G->T	18	7	70991	9.9e-05
bta-miR-320a	G->T	5	334	70991	0.004705
bta-miR-320a	G->T	8	40	70991	0.000563
bta-miR-320a	G->T	9	28	70991	0.000394
bta-miR-320a	T->A	7	18	70991	0.000254
bta-miR-320a	T->C	11	7	70991	9.9e-05
bta-miR-320a	T->C	12	8	70991	0.000113
bta-miR-320a	T->C	7	14	70991	0.000197
bta-miR-320a	T->G	11	50	70991	0.000704
bta-miR-320a	T->G	7	6	70991	8.5e-05
bta-miR-323	A->C	17	5	36	0.138889
bta-miR-335	A->C	16	29	166	0.174699
bta-miR-339a	A->C	16	58	275	0.210909
bta-miR-33a	A->C	16	63	381	0.165354
bta-miR-342	A->C	18	64	6440	0.009938
bta-miR-342	A->C	7	155	6440	0.024068
bta-miR-342	A->G	7	5	6440	0.000776
bta-miR-342	A->G	9	6	6440	0.000932
bta-miR-342	C->T	15	5	6440	0.000776
bta-miR-342	C->T	17	7	6440	0.001087
bta-miR-3432	A->C	13	13	5900	0.002203
bta-miR-3432	A->C	7	9	5900	0.001525
bta-miR-3432	C->T	9	17	5900	0.002881
bta-miR-3432	G->C	17	5	5900	0.000847
bta-miR-3432	G->T	5	5	5900	0.000847
bta-miR-3432	G->T	6	30	5900	0.005085
bta-miR-3432	T->C	10	7	5900	0.001186
bta-miR-3432	A->C	13	13	5900	0.002203
bta-miR-3432	A->C	7	9	5900	0.001525
bta-miR-3432	C->T	9	18	5900	0.003051
bta-miR-3432	G->C	17	6	5900	0.001017
bta-miR-3432	G->T	4	9	5900	0.001525
bta-miR-3432	G->T	5	6	5900	0.001017
bta-miR-3432	G->T	6	30	5900	0.005085
bta-miR-3432	T->C	10	7	5900	0.001186
bta-miR-345-5p	A->C	16	29	149	0.194631
bta-miR-34b	A->G	11	17	17	1
bta-miR-365-3p	A->G	11	35	2236	0.015653
bta-miR-365-3p	A->G	11	35	2236	0.015653
bta-miR-369-3p	A->C	16	19	164	0.115854
bta-miR-369-3p	A->C	7	7	164	0.042683
bta-miR-374a	A->C	16	135	734	0.183924
bta-miR-374b	A->C	18	11	1335	0.00824
bta-miR-376e	A->G	6	16	72	0.222222
bta-miR-378	A->C	16	976	7932	0.123046
bta-miR-378	A->C	18	18	7932	0.002269
bta-miR-378	A->G	16	76	7932	0.009581
bta-miR-378	A->G	6	12	7932	0.001513
bta-miR-378	C->A	7	20	7932	0.002521
bta-miR-378	C->T	15	23	7932	0.0029
bta-miR-378	C->T	7	11	7932	0.001387
bta-miR-378	G->T	13	8	7932	0.001009
bta-miR-378	G->T	5	17	7932	0.002143
bta-miR-378	T->C	14	8	7932	0.001009
bta-miR-378	A->C	16	1082	7932	0.136409
bta-miR-378	A->C	18	18	7932	0.002269
bta-miR-378	A->G	16	158	7932	0.019919
bta-miR-378	A->G	6	16	7932	0.002017
bta-miR-378	C->A	7	26	7932	0.003278
bta-miR-378	C->T	15	27	7932	0.003404
bta-miR-378	C->T	7	12	7932	0.001513
bta-miR-378	G->T	13	8	7932	0.001009
bta-miR-378	G->T	5	23	7932	0.0029
bta-miR-378	T->C	14	9	7932	0.001135
bta-miR-378b	G->T	5	10	246	0.04065
bta-miR-378b	T->G	4	10	246	0.04065
bta-miR-378c	A->C	16	63	340	0.185294
bta-miR-380-3p	A->C	16	38	201	0.189055
bta-miR-410	C->T	10	5	46	0.108696
bta-miR-411a	A->G	6	8	1042	0.007678
bta-miR-411a	T->G	5	5	1042	0.004798
bta-miR-411c-5p	A->C	16	23	157	0.146497
bta-miR-421	A->G	14	6	139	0.043165
bta-miR-423-5p	A->C	11	36	49896	0.000722
bta-miR-423-5p	A->C	13	37	49896	0.000742
bta-miR-423-5p	A->C	17	17	49896	0.000341
bta-miR-423-5p	A->C	19	77	49896	0.001543
bta-miR-423-5p	A->C	9	52	49896	0.001042
bta-miR-423-5p	A->G	11	39	49896	0.000782
bta-miR-423-5p	A->G	13	29	49896	0.000581
bta-miR-423-5p	A->G	17	8	49896	0.00016
bta-miR-423-5p	A->G	19	10	49896	0.0002
bta-miR-423-5p	A->G	9	17	49896	0.000341
bta-miR-423-5p	A->T	11	8	49896	0.00016
bta-miR-423-5p	A->T	13	11	49896	0.00022
bta-miR-423-5p	A->T	9	18	49896	0.000361
bta-miR-423-5p	C->A	15	7	49896	0.00014
bta-miR-423-5p	C->G	15	5	49896	0.0001
bta-miR-423-5p	C->G	8	5	49896	0.0001
bta-miR-423-5p	C->T	15	17	49896	0.000341
bta-miR-423-5p	C->T	20	7	49896	0.00014
bta-miR-423-5p	C->T	8	7	49896	0.00014
bta-miR-423-5p	G->A	12	8	49896	0.00016
bta-miR-423-5p	G->A	14	8	49896	0.00016
bta-miR-423-5p	G->A	16	7	49896	0.00014
bta-miR-423-5p	G->A	5	21	49896	0.000421
bta-miR-423-5p	G->A	6	16	49896	0.000321
bta-miR-423-5p	G->A	7	195	49896	0.003908
bta-miR-423-5p	G->C	14	16	49896	0.000321
bta-miR-423-5p	G->C	16	5	49896	0.0001
bta-miR-423-5p	G->C	18	10	49896	0.0002
bta-miR-423-5p	G->C	5	8	49896	0.00016
bta-miR-423-5p	G->C	6	18	49896	0.000361
bta-miR-423-5p	G->C	7	18	49896	0.000361
bta-miR-423-5p	G->T	10	13	49896	0.000261
bta-miR-423-5p	G->T	12	12	49896	0.000241
bta-miR-423-5p	G->T	14	20	49896	0.000401
bta-miR-423-5p	G->T	16	34	49896	0.000681
bta-miR-423-5p	G->T	18	11	49896	0.00022
bta-miR-423-5p	G->T	5	136	49896	0.002726
bta-miR-423-5p	G->T	6	413	49896	0.008277
bta-miR-423-5p	G->T	7	23	49896	0.000461
bta-miR-432	A->C	7	10	1504	0.006649
bta-miR-432	G->T	5	6	1504	0.003989
bta-miR-432	G->T	6	14	1504	0.009309
bta-miR-452	A->C	13	108	890	0.121348
bta-miR-452	A->C	15	7	890	0.007865
bta-miR-455-3p	A->C	16	6	59	0.101695
bta-miR-487b	A->C	7	6	178	0.033708
bta-miR-494	A->C	16	31	187	0.165775
bta-miR-495	A->C	16	61	351	0.173789
bta-miR-497	C->T	9	5	1816	0.002753
bta-miR-499	A->C	16	148	1002	0.147705
bta-miR-499	C->A	7	5	1002	0.00499
bta-miR-499	G->T	18	9	1002	0.008982
bta-miR-503-5p	G->T	6	8	282	0.028369
bta-miR-532	A->C	18	5	313	0.015974
bta-miR-532	A->G	15	20	313	0.063898
bta-miR-543	A->C	16	64	354	0.180791
bta-miR-6119-5p	A->C	16	35	241	0.145228
bta-miR-6119-5p	A->C	7	6	241	0.024896
bta-miR-6529	G->T	5	8	1214	0.00659
bta-miR-660	A->C	18	11	846	0.013002
bta-miR-708	A->G	5	9	2707	0.003325
bta-miR-708	C->A	7	10	2707	0.003694
bta-miR-708	G->T	6	11	2707	0.004064
bta-miR-744	A->C	16	24	121	0.198347
bta-miR-92a	A->C	7	8	1546	0.005175
bta-miR-92a	A->C	7	8	1546	0.005175
bta-miR-93	A->C	18	7	1079	0.006487
bta-miR-93	G->T	5	8	1079	0.007414
bta-miR-98	A->C	7	13	2060	0.006311
bta-miR-98	A->G	11	503	2060	0.244175
bta-miR-98	T->G	6	6	2060	0.002913
bta-miR-99a-5p	A->C	15	24	5032	0.004769
bta-miR-99a-5p	C->T	17	8	5032	0.00159
bta-miR-99a-5p	C->T	5	7	5032	0.001391
bta-miR-99a-5p	G->T	14	5	5032	0.000994
bta-miR-99a-5p	G->T	6	34	5032	0.006757
bta-miR-99a-5p	T->A	16	811	5032	0.161169
bta-miR-99a-5p	T->A	7	5	5032	0.000994
bta-miR-99a-5p	T->C	16	178	5032	0.035374
bta-miR-99b	G->T	6	6	1323	0.004535
