# Supplementary material for: Discovery of Novel and Differentially Expressed MicroRNAs between Fetal and Adult Backfat in Cattle
Source: PLoS One. 2014 Feb 28;9(2):e90244. doi: 10.1371/journal.pone.0090244 (PMC3938653; doi:10.1371/journal.pone.0090244)
Supplement: Table S3 — Summary of base edit in adult bovine library. (XLS) [file pone.0090244.s007.xls]

## Sheet: Sheet1
Table S3 Summary of base edit in adult bovine library
miR name	Edit type	Position	Snp count	Total	Rate
bta-let-7a-5p	A->C	10	645	7118739	9.1e-05
bta-let-7a-5p	A->C	17	891	7118739	0.000125
bta-let-7a-5p	A->C	19	149	7118739	2.1e-05
bta-let-7a-5p	A->C	7	10535	7118739	0.00148
bta-let-7a-5p	A->G	10	399	7118739	5.6e-05
bta-let-7a-5p	A->G	17	6245	7118739	0.000877
bta-let-7a-5p	A->G	19	92949	7118739	0.013057
bta-let-7a-5p	A->G	7	878	7118739	0.000123
bta-let-7a-5p	A->T	10	220	7118739	3.1e-05
bta-let-7a-5p	A->T	17	307	7118739	4.3e-05
bta-let-7a-5p	A->T	19	27	7118739	4e-06
bta-let-7a-5p	A->T	7	110	7118739	1.5e-05
bta-let-7a-5p	G->A	11	282	7118739	4e-05
bta-let-7a-5p	G->A	12	1565317	7118739	0.219887
bta-let-7a-5p	G->A	15	313	7118739	4.4e-05
bta-let-7a-5p	G->A	5	111	7118739	1.6e-05
bta-let-7a-5p	G->A	8	76	7118739	1.1e-05
bta-let-7a-5p	G->C	11	83	7118739	1.2e-05
bta-let-7a-5p	G->C	12	403	7118739	5.7e-05
bta-let-7a-5p	G->C	15	311	7118739	4.4e-05
bta-let-7a-5p	G->C	5	65	7118739	9e-06
bta-let-7a-5p	G->C	8	195	7118739	2.7e-05
bta-let-7a-5p	G->T	11	225	7118739	3.2e-05
bta-let-7a-5p	G->T	12	924	7118739	0.00013
bta-let-7a-5p	G->T	15	308	7118739	4.3e-05
bta-let-7a-5p	G->T	5	3959	7118739	0.000556
bta-let-7a-5p	G->T	8	327	7118739	4.6e-05
bta-let-7a-5p	T->A	13	86	7118739	1.2e-05
bta-let-7a-5p	T->A	14	81	7118739	1.1e-05
bta-let-7a-5p	T->A	16	59	7118739	8e-06
bta-let-7a-5p	T->A	18	132	7118739	1.9e-05
bta-let-7a-5p	T->A	6	1461	7118739	0.000205
bta-let-7a-5p	T->A	9	169	7118739	2.4e-05
bta-let-7a-5p	T->C	13	198	7118739	2.8e-05
bta-let-7a-5p	T->C	14	215	7118739	3e-05
bta-let-7a-5p	T->C	16	470	7118739	6.6e-05
bta-let-7a-5p	T->C	18	887	7118739	0.000125
bta-let-7a-5p	T->C	6	1365	7118739	0.000192
bta-let-7a-5p	T->C	9	231	7118739	3.2e-05
bta-let-7a-5p	T->G	13	232	7118739	3.3e-05
bta-let-7a-5p	T->G	14	191	7118739	2.7e-05
bta-let-7a-5p	T->G	16	68	7118739	1e-05
bta-let-7a-5p	T->G	18	24	7118739	3e-06
bta-let-7a-5p	T->G	6	5929	7118739	0.000833
bta-let-7a-5p	T->G	9	131151	7118739	0.018423
bta-let-7a-5p	A->C	10	644	7118739	9e-05
bta-let-7a-5p	A->C	17	892	7118739	0.000125
bta-let-7a-5p	A->C	19	147	7118739	2.1e-05
bta-let-7a-5p	A->C	7	10533	7118739	0.00148
bta-let-7a-5p	A->G	10	396	7118739	5.6e-05
bta-let-7a-5p	A->G	17	6178	7118739	0.000868
bta-let-7a-5p	A->G	19	91545	7118739	0.01286
bta-let-7a-5p	A->G	7	878	7118739	0.000123
bta-let-7a-5p	A->T	10	220	7118739	3.1e-05
bta-let-7a-5p	A->T	17	306	7118739	4.3e-05
bta-let-7a-5p	A->T	19	27	7118739	4e-06
bta-let-7a-5p	A->T	7	110	7118739	1.5e-05
bta-let-7a-5p	G->A	11	283	7118739	4e-05
bta-let-7a-5p	G->A	12	1565154	7118739	0.219864
bta-let-7a-5p	G->A	15	313	7118739	4.4e-05
bta-let-7a-5p	G->A	5	111	7118739	1.6e-05
bta-let-7a-5p	G->A	8	76	7118739	1.1e-05
bta-let-7a-5p	G->C	11	83	7118739	1.2e-05
bta-let-7a-5p	G->C	12	403	7118739	5.7e-05
bta-let-7a-5p	G->C	15	311	7118739	4.4e-05
bta-let-7a-5p	G->C	5	65	7118739	9e-06
bta-let-7a-5p	G->C	8	195	7118739	2.7e-05
bta-let-7a-5p	G->T	11	225	7118739	3.2e-05
bta-let-7a-5p	G->T	12	926	7118739	0.00013
bta-let-7a-5p	G->T	15	308	7118739	4.3e-05
bta-let-7a-5p	G->T	5	3958	7118739	0.000556
bta-let-7a-5p	G->T	8	328	7118739	4.6e-05
bta-let-7a-5p	T->A	13	86	7118739	1.2e-05
bta-let-7a-5p	T->A	14	81	7118739	1.1e-05
bta-let-7a-5p	T->A	16	59	7118739	8e-06
bta-let-7a-5p	T->A	18	132	7118739	1.9e-05
bta-let-7a-5p	T->A	6	1462	7118739	0.000205
bta-let-7a-5p	T->A	9	169	7118739	2.4e-05
bta-let-7a-5p	T->C	13	198	7118739	2.8e-05
bta-let-7a-5p	T->C	14	214	7118739	3e-05
bta-let-7a-5p	T->C	16	469	7118739	6.6e-05
bta-let-7a-5p	T->C	18	888	7118739	0.000125
bta-let-7a-5p	T->C	6	1363	7118739	0.000191
bta-let-7a-5p	T->C	9	230	7118739	3.2e-05
bta-let-7a-5p	T->G	13	232	7118739	3.3e-05
bta-let-7a-5p	T->G	14	191	7118739	2.7e-05
bta-let-7a-5p	T->G	16	68	7118739	1e-05
bta-let-7a-5p	T->G	18	24	7118739	3e-06
bta-let-7a-5p	T->G	6	5925	7118739	0.000832
bta-let-7a-5p	T->G	9	130971	7118739	0.018398
bta-let-7a-5p	A->C	10	644	7118739	9e-05
bta-let-7a-5p	A->C	17	895	7118739	0.000126
bta-let-7a-5p	A->C	19	147	7118739	2.1e-05
bta-let-7a-5p	A->C	7	10528	7118739	0.001479
bta-let-7a-5p	A->G	10	396	7118739	5.6e-05
bta-let-7a-5p	A->G	17	6150	7118739	0.000864
bta-let-7a-5p	A->G	19	90522	7118739	0.012716
bta-let-7a-5p	A->G	7	878	7118739	0.000123
bta-let-7a-5p	A->T	10	220	7118739	3.1e-05
bta-let-7a-5p	A->T	17	306	7118739	4.3e-05
bta-let-7a-5p	A->T	19	27	7118739	4e-06
bta-let-7a-5p	A->T	7	110	7118739	1.5e-05
bta-let-7a-5p	G->A	11	282	7118739	4e-05
bta-let-7a-5p	G->A	12	1564788	7118739	0.219813
bta-let-7a-5p	G->A	15	313	7118739	4.4e-05
bta-let-7a-5p	G->A	5	111	7118739	1.6e-05
bta-let-7a-5p	G->A	8	76	7118739	1.1e-05
bta-let-7a-5p	G->C	11	83	7118739	1.2e-05
bta-let-7a-5p	G->C	12	403	7118739	5.7e-05
bta-let-7a-5p	G->C	15	311	7118739	4.4e-05
bta-let-7a-5p	G->C	5	65	7118739	9e-06
bta-let-7a-5p	G->C	8	195	7118739	2.7e-05
bta-let-7a-5p	G->T	11	225	7118739	3.2e-05
bta-let-7a-5p	G->T	12	925	7118739	0.00013
bta-let-7a-5p	G->T	15	308	7118739	4.3e-05
bta-let-7a-5p	G->T	5	3959	7118739	0.000556
bta-let-7a-5p	G->T	8	327	7118739	4.6e-05
bta-let-7a-5p	T->A	13	86	7118739	1.2e-05
bta-let-7a-5p	T->A	14	81	7118739	1.1e-05
bta-let-7a-5p	T->A	16	59	7118739	8e-06
bta-let-7a-5p	T->A	18	132	7118739	1.9e-05
bta-let-7a-5p	T->A	6	1464	7118739	0.000206
bta-let-7a-5p	T->A	9	169	7118739	2.4e-05
bta-let-7a-5p	T->C	13	198	7118739	2.8e-05
bta-let-7a-5p	T->C	14	214	7118739	3e-05
bta-let-7a-5p	T->C	16	468	7118739	6.6e-05
bta-let-7a-5p	T->C	18	887	7118739	0.000125
bta-let-7a-5p	T->C	6	1365	7118739	0.000192
bta-let-7a-5p	T->C	9	230	7118739	3.2e-05
bta-let-7a-5p	T->G	13	232	7118739	3.3e-05
bta-let-7a-5p	T->G	14	191	7118739	2.7e-05
bta-let-7a-5p	T->G	16	68	7118739	1e-05
bta-let-7a-5p	T->G	18	24	7118739	3e-06
bta-let-7a-5p	T->G	6	5925	7118739	0.000832
bta-let-7a-5p	T->G	9	130802	7118739	0.018374
bta-let-7b	A->C	10	375	2136195	0.000176
bta-let-7b	A->C	7	5760	2136195	0.002696
bta-let-7b	A->G	10	519	2136195	0.000243
bta-let-7b	A->G	7	450	2136195	0.000211
bta-let-7b	A->T	10	102	2136195	4.8e-05
bta-let-7b	A->T	7	73	2136195	3.4e-05
bta-let-7b	G->A	11	276	2136195	0.000129
bta-let-7b	G->A	12	557	2136195	0.000261
bta-let-7b	G->A	15	178	2136195	8.3e-05
bta-let-7b	G->A	17	1128347	2136195	0.528204
bta-let-7b	G->A	19	972	2136195	0.000455
bta-let-7b	G->A	5	81	2136195	3.8e-05
bta-let-7b	G->A	8	58	2136195	2.7e-05
bta-let-7b	G->C	11	30	2136195	1.4e-05
bta-let-7b	G->C	12	142	2136195	6.6e-05
bta-let-7b	G->C	15	218	2136195	0.000102
bta-let-7b	G->C	17	885	2136195	0.000414
bta-let-7b	G->C	19	49	2136195	2.3e-05
bta-let-7b	G->C	5	62	2136195	2.9e-05
bta-let-7b	G->C	8	121	2136195	5.7e-05
bta-let-7b	G->T	11	134	2136195	6.3e-05
bta-let-7b	G->T	12	466	2136195	0.000218
bta-let-7b	G->T	15	222	2136195	0.000104
bta-let-7b	G->T	17	503	2136195	0.000235
bta-let-7b	G->T	19	54	2136195	2.5e-05
bta-let-7b	G->T	5	2078	2136195	0.000973
bta-let-7b	G->T	8	278	2136195	0.00013
bta-let-7b	T->A	13	47	2136195	2.2e-05
bta-let-7b	T->A	14	58	2136195	2.7e-05
bta-let-7b	T->A	16	40	2136195	1.9e-05
bta-let-7b	T->A	18	113	2136195	5.3e-05
bta-let-7b	T->A	6	612	2136195	0.000286
bta-let-7b	T->A	9	89	2136195	4.2e-05
bta-let-7b	T->C	13	123	2136195	5.8e-05
bta-let-7b	T->C	14	116	2136195	5.4e-05
bta-let-7b	T->C	16	152	2136195	7.1e-05
bta-let-7b	T->C	18	773	2136195	0.000362
bta-let-7b	T->C	6	741	2136195	0.000347
bta-let-7b	T->C	9	139	2136195	6.5e-05
bta-let-7b	T->G	13	148	2136195	6.9e-05
bta-let-7b	T->G	14	156	2136195	7.3e-05
bta-let-7b	T->G	16	67	2136195	3.1e-05
bta-let-7b	T->G	18	953	2136195	0.000446
bta-let-7b	T->G	6	3412	2136195	0.001597
bta-let-7b	T->G	9	250	2136195	0.000117
bta-let-7c	A->C	10	398	2230476	0.000178
bta-let-7c	A->C	17	909	2230476	0.000408
bta-let-7c	A->C	7	7210	2230476	0.003232
bta-let-7c	A->G	10	332	2230476	0.000149
bta-let-7c	A->G	17	976215	2230476	0.437671
bta-let-7c	A->G	7	624	2230476	0.00028
bta-let-7c	A->T	10	145	2230476	6.5e-05
bta-let-7c	A->T	17	509	2230476	0.000228
bta-let-7c	A->T	7	95	2230476	4.3e-05
bta-let-7c	G->A	11	349	2230476	0.000156
bta-let-7c	G->A	12	2419	2230476	0.001085
bta-let-7c	G->A	15	197	2230476	8.8e-05
bta-let-7c	G->A	19	82153	2230476	0.036832
bta-let-7c	G->A	5	118	2230476	5.3e-05
bta-let-7c	G->A	8	77	2230476	3.5e-05
bta-let-7c	G->C	11	48	2230476	2.2e-05
bta-let-7c	G->C	12	217	2230476	9.7e-05
bta-let-7c	G->C	15	239	2230476	0.000107
bta-let-7c	G->C	19	147	2230476	6.6e-05
bta-let-7c	G->C	5	70	2230476	3.1e-05
bta-let-7c	G->C	8	153	2230476	6.9e-05
bta-let-7c	G->T	11	210	2230476	9.4e-05
bta-let-7c	G->T	12	469	2230476	0.00021
bta-let-7c	G->T	15	282	2230476	0.000126
bta-let-7c	G->T	19	27	2230476	1.2e-05
bta-let-7c	G->T	4	38	2230476	1.7e-05
bta-let-7c	G->T	5	2751	2230476	0.001233
bta-let-7c	G->T	8	287	2230476	0.000129
bta-let-7c	T->A	13	61	2230476	2.7e-05
bta-let-7c	T->A	14	90	2230476	4e-05
bta-let-7c	T->A	16	46	2230476	2.1e-05
bta-let-7c	T->A	18	82	2230476	3.7e-05
bta-let-7c	T->A	6	981	2230476	0.00044
bta-let-7c	T->A	9	135	2230476	6.1e-05
bta-let-7c	T->C	13	156	2230476	7e-05
bta-let-7c	T->C	14	147	2230476	6.6e-05
bta-let-7c	T->C	16	184	2230476	8.2e-05
bta-let-7c	T->C	18	215	2230476	9.6e-05
bta-let-7c	T->C	6	877	2230476	0.000393
bta-let-7c	T->C	9	160	2230476	7.2e-05
bta-let-7c	T->G	13	167	2230476	7.5e-05
bta-let-7c	T->G	14	219	2230476	9.8e-05
bta-let-7c	T->G	16	44	2230476	2e-05
bta-let-7c	T->G	18	44	2230476	2e-05
bta-let-7c	T->G	6	4140	2230476	0.001856
bta-let-7c	T->G	9	475	2230476	0.000213
bta-let-7d	A->C	10	5	42506	0.000118
bta-let-7d	A->C	17	29	42506	0.000682
bta-let-7d	A->C	19	8	42506	0.000188
bta-let-7d	A->C	7	293	42506	0.006893
bta-let-7d	A->G	17	11	42506	0.000259
bta-let-7d	A->G	7	31	42506	0.000729
bta-let-7d	A->T	17	11	42506	0.000259
bta-let-7d	C->G	16	6	42506	0.000141
bta-let-7d	C->T	16	1024	42506	0.024091
bta-let-7d	G->A	11	7	42506	0.000165
bta-let-7d	G->A	12	17	42506	0.0004
bta-let-7d	G->A	15	10	42506	0.000235
bta-let-7d	G->C	11	5	42506	0.000118
bta-let-7d	G->C	12	6	42506	0.000141
bta-let-7d	G->C	15	7	42506	0.000165
bta-let-7d	G->C	8	6	42506	0.000141
bta-let-7d	G->T	11	8	42506	0.000188
bta-let-7d	G->T	12	11	42506	0.000259
bta-let-7d	G->T	15	24	42506	0.000565
bta-let-7d	G->T	5	123	42506	0.002894
bta-let-7d	G->T	8	7	42506	0.000165
bta-let-7d	T->A	13	6	42506	0.000141
bta-let-7d	T->A	18	5	42506	0.000118
bta-let-7d	T->A	6	23	42506	0.000541
bta-let-7d	T->C	13	9	42506	0.000212
bta-let-7d	T->C	14	6	42506	0.000141
bta-let-7d	T->C	18	7	42506	0.000165
bta-let-7d	T->C	6	29	42506	0.000682
bta-let-7d	T->C	9	6	42506	0.000141
bta-let-7d	T->G	13	8	42506	0.000188
bta-let-7d	T->G	6	142	42506	0.003341
bta-let-7d	T->G	9	5	42506	0.000118
bta-let-7e	A->C	10	81	1684824	4.8e-05
bta-let-7e	A->C	17	71	1684824	4.2e-05
bta-let-7e	A->C	19	7	1684824	4e-06
bta-let-7e	A->C	7	724	1684824	0.00043
bta-let-7e	A->G	10	72	1684824	4.3e-05
bta-let-7e	A->G	17	139	1684824	8.3e-05
bta-let-7e	A->G	7	13	1684824	8e-06
bta-let-7e	A->T	10	11	1684824	7e-06
bta-let-7e	A->T	17	18	1684824	1.1e-05
bta-let-7e	A->T	7	18	1684824	1.1e-05
bta-let-7e	G->A	11	13	1684824	8e-06
bta-let-7e	G->A	12	449	1684824	0.000266
bta-let-7e	G->A	15	29	1684824	1.7e-05
bta-let-7e	G->A	5	9	1684824	5e-06
bta-let-7e	G->A	8	6	1684824	4e-06
bta-let-7e	G->A	9	168	1684824	0.0001
bta-let-7e	G->C	11	7	1684824	4e-06
bta-let-7e	G->C	12	14	1684824	8e-06
bta-let-7e	G->C	15	17	1684824	1e-05
bta-let-7e	G->C	5	14	1684824	8e-06
bta-let-7e	G->C	8	10	1684824	6e-06
bta-let-7e	G->C	9	222	1684824	0.000132
bta-let-7e	G->T	11	33	1684824	2e-05
bta-let-7e	G->T	12	47	1684824	2.8e-05
bta-let-7e	G->T	15	22	1684824	1.3e-05
bta-let-7e	G->T	5	296	1684824	0.000176
bta-let-7e	G->T	8	19	1684824	1.1e-05
bta-let-7e	G->T	9	1555246	1684824	0.923091
bta-let-7e	T->A	13	22	1684824	1.3e-05
bta-let-7e	T->A	14	5	1684824	3e-06
bta-let-7e	T->A	16	7	1684824	4e-06
bta-let-7e	T->A	18	14	1684824	8e-06
bta-let-7e	T->A	6	72	1684824	4.3e-05
bta-let-7e	T->C	13	26	1684824	1.5e-05
bta-let-7e	T->C	14	14	1684824	8e-06
bta-let-7e	T->C	16	20	1684824	1.2e-05
bta-let-7e	T->C	18	14	1684824	8e-06
bta-let-7e	T->C	6	90	1684824	5.3e-05
bta-let-7e	T->G	13	48	1684824	2.8e-05
bta-let-7e	T->G	14	17	1684824	1e-05
bta-let-7e	T->G	16	6	1684824	4e-06
bta-let-7e	T->G	6	433	1684824	0.000257
bta-let-7f	A->C	10	522	4825950	0.000108
bta-let-7f	A->C	12	387	4825950	8e-05
bta-let-7f	A->C	17	891	4825950	0.000185
bta-let-7f	A->C	19	9	4825950	2e-06
bta-let-7f	A->C	7	9666	4825950	0.002003
bta-let-7f	A->G	10	286	4825950	5.9e-05
bta-let-7f	A->G	12	1559335	4825950	0.323115
bta-let-7f	A->G	17	2013	4825950	0.000417
bta-let-7f	A->G	19	5	4825950	1e-06
bta-let-7f	A->G	7	659	4825950	0.000137
bta-let-7f	A->T	10	153	4825950	3.2e-05
bta-let-7f	A->T	12	887	4825950	0.000184
bta-let-7f	A->T	17	365	4825950	7.6e-05
bta-let-7f	A->T	7	103	4825950	2.1e-05
bta-let-7f	G->A	11	107	4825950	2.2e-05
bta-let-7f	G->A	15	321	4825950	6.7e-05
bta-let-7f	G->A	5	131	4825950	2.7e-05
bta-let-7f	G->A	8	98	4825950	2e-05
bta-let-7f	G->C	11	68	4825950	1.4e-05
bta-let-7f	G->C	15	301	4825950	6.2e-05
bta-let-7f	G->C	5	86	4825950	1.8e-05
bta-let-7f	G->C	8	172	4825950	3.6e-05
bta-let-7f	G->T	11	229	4825950	4.7e-05
bta-let-7f	G->T	15	333	4825950	6.9e-05
bta-let-7f	G->T	5	3504	4825950	0.000726
bta-let-7f	G->T	8	361	4825950	7.5e-05
bta-let-7f	T->A	13	43	4825950	9e-06
bta-let-7f	T->A	14	94	4825950	1.9e-05
bta-let-7f	T->A	16	72	4825950	1.5e-05
bta-let-7f	T->A	18	139	4825950	2.9e-05
bta-let-7f	T->A	6	1259	4825950	0.000261
bta-let-7f	T->A	9	164	4825950	3.4e-05
bta-let-7f	T->C	13	129	4825950	2.7e-05
bta-let-7f	T->C	14	188	4825950	3.9e-05
bta-let-7f	T->C	16	307	4825950	6.4e-05
bta-let-7f	T->C	18	518	4825950	0.000107
bta-let-7f	T->C	6	1128	4825950	0.000234
bta-let-7f	T->C	9	237	4825950	4.9e-05
bta-let-7f	T->G	13	29	4825950	6e-06
bta-let-7f	T->G	14	51	4825950	1.1e-05
bta-let-7f	T->G	16	82	4825950	1.7e-05
bta-let-7f	T->G	18	19	4825950	4e-06
bta-let-7f	T->G	6	5069	4825950	0.00105
bta-let-7f	T->G	9	451	4825950	9.3e-05
bta-let-7f	A->C	10	545	4825950	0.000113
bta-let-7f	A->C	12	403	4825950	8.4e-05
bta-let-7f	A->C	17	928	4825950	0.000192
bta-let-7f	A->C	19	92	4825950	1.9e-05
bta-let-7f	A->C	7	9955	4825950	0.002063
bta-let-7f	A->G	10	298	4825950	6.2e-05
bta-let-7f	A->G	12	1635721	4825950	0.338943
bta-let-7f	A->G	17	2110	4825950	0.000437
bta-let-7f	A->G	19	74	4825950	1.5e-05
bta-let-7f	A->G	7	670	4825950	0.000139
bta-let-7f	A->T	10	157	4825950	3.3e-05
bta-let-7f	A->T	12	924	4825950	0.000191
bta-let-7f	A->T	17	379	4825950	7.9e-05
bta-let-7f	A->T	19	8	4825950	2e-06
bta-let-7f	A->T	7	107	4825950	2.2e-05
bta-let-7f	G->A	11	116	4825950	2.4e-05
bta-let-7f	G->A	15	329	4825950	6.8e-05
bta-let-7f	G->A	5	137	4825950	2.8e-05
bta-let-7f	G->A	8	105	4825950	2.2e-05
bta-let-7f	G->C	11	72	4825950	1.5e-05
bta-let-7f	G->C	15	305	4825950	6.3e-05
bta-let-7f	G->C	5	89	4825950	1.8e-05
bta-let-7f	G->C	8	182	4825950	3.8e-05
bta-let-7f	G->T	11	236	4825950	4.9e-05
bta-let-7f	G->T	15	345	4825950	7.1e-05
bta-let-7f	G->T	5	3636	4825950	0.000753
bta-let-7f	G->T	8	374	4825950	7.7e-05
bta-let-7f	T->A	13	44	4825950	9e-06
bta-let-7f	T->A	14	96	4825950	2e-05
bta-let-7f	T->A	16	74	4825950	1.5e-05
bta-let-7f	T->A	18	140	4825950	2.9e-05
bta-let-7f	T->A	6	1316	4825950	0.000273
bta-let-7f	T->A	9	166	4825950	3.4e-05
bta-let-7f	T->C	13	131	4825950	2.7e-05
bta-let-7f	T->C	14	189	4825950	3.9e-05
bta-let-7f	T->C	16	315	4825950	6.5e-05
bta-let-7f	T->C	18	531	4825950	0.00011
bta-let-7f	T->C	6	1160	4825950	0.00024
bta-let-7f	T->C	9	247	4825950	5.1e-05
bta-let-7f	T->G	13	30	4825950	6e-06
bta-let-7f	T->G	14	54	4825950	1.1e-05
bta-let-7f	T->G	16	83	4825950	1.7e-05
bta-let-7f	T->G	18	19	4825950	4e-06
bta-let-7f	T->G	6	5255	4825950	0.001089
bta-let-7f	T->G	9	466	4825950	9.7e-05
bta-let-7g	A->C	10	15	78001	0.000192
bta-let-7g	A->C	17	67	78001	0.000859
bta-let-7g	A->C	19	6	78001	7.7e-05
bta-let-7g	A->C	7	489	78001	0.006269
bta-let-7g	A->G	10	24	78001	0.000308
bta-let-7g	A->G	17	219	78001	0.002808
bta-let-7g	A->G	7	18	78001	0.000231
bta-let-7g	A->T	10	7	78001	9e-05
bta-let-7g	A->T	17	11	78001	0.000141
bta-let-7g	C->T	18	806	78001	0.010333
bta-let-7g	G->A	15	14	78001	0.000179
bta-let-7g	G->A	5	5	78001	6.4e-05
bta-let-7g	G->C	15	17	78001	0.000218
bta-let-7g	G->C	5	12	78001	0.000154
bta-let-7g	G->T	11	18	78001	0.000231
bta-let-7g	G->T	15	48	78001	0.000615
bta-let-7g	G->T	4	5	78001	6.4e-05
bta-let-7g	G->T	5	203	78001	0.002603
bta-let-7g	G->T	8	22	78001	0.000282
bta-let-7g	T->A	12	572	78001	0.007333
bta-let-7g	T->A	6	65	78001	0.000833
bta-let-7g	T->A	9	6	78001	7.7e-05
bta-let-7g	T->C	12	9	78001	0.000115
bta-let-7g	T->C	14	14	78001	0.000179
bta-let-7g	T->C	16	16	78001	0.000205
bta-let-7g	T->C	6	52	78001	0.000667
bta-let-7g	T->C	9	10	78001	0.000128
bta-let-7g	T->G	12	974	78001	0.012487
bta-let-7g	T->G	6	247	78001	0.003167
bta-let-7g	T->G	9	16	78001	0.000205
bta-let-7i	A->C	10	21	80679	0.00026
bta-let-7i	A->C	7	463	80679	0.005739
bta-let-7i	A->G	10	19	80679	0.000236
bta-let-7i	A->G	7	98	80679	0.001215
bta-let-7i	A->T	10	5	80679	6.2e-05
bta-let-7i	A->T	7	7	80679	8.7e-05
bta-let-7i	C->T	18	98	80679	0.001215
bta-let-7i	G->A	15	16	80679	0.000198
bta-let-7i	G->A	17	15	80679	0.000186
bta-let-7i	G->A	5	6	80679	7.4e-05
bta-let-7i	G->A	8	5	80679	6.2e-05
bta-let-7i	G->C	11	8	80679	9.9e-05
bta-let-7i	G->C	17	25	80679	0.00031
bta-let-7i	G->C	8	21	80679	0.00026
bta-let-7i	G->T	11	19	80679	0.000236
bta-let-7i	G->T	15	28	80679	0.000347
bta-let-7i	G->T	17	7	80679	8.7e-05
bta-let-7i	G->T	5	159	80679	0.001971
bta-let-7i	G->T	8	12	80679	0.000149
bta-let-7i	T->A	12	62	80679	0.000768
bta-let-7i	T->A	16	5	80679	6.2e-05
bta-let-7i	T->A	6	79	80679	0.000979
bta-let-7i	T->A	9	12	80679	0.000149
bta-let-7i	T->C	12	19	80679	0.000236
bta-let-7i	T->C	14	9	80679	0.000112
bta-let-7i	T->C	16	21	80679	0.00026
bta-let-7i	T->C	6	72	80679	0.000892
bta-let-7i	T->C	9	21	80679	0.00026
bta-let-7i	T->G	12	199	80679	0.002467
bta-let-7i	T->G	16	6	80679	7.4e-05
bta-let-7i	T->G	6	332	80679	0.004115
bta-let-7i	T->G	9	13	80679	0.000161
bta-miR-1	A->C	10	10	91502	0.000109
bta-miR-1	A->C	11	6	91502	6.6e-05
bta-miR-1	A->C	13	7	91502	7.7e-05
bta-miR-1	A->C	14	10	91502	0.000109
bta-miR-1	A->C	17	8	91502	8.7e-05
bta-miR-1	A->G	10	7	91502	7.7e-05
bta-miR-1	A->G	11	289	91502	0.003158
bta-miR-1	A->G	13	12	91502	0.000131
bta-miR-1	A->G	14	9	91502	9.8e-05
bta-miR-1	A->G	17	100	91502	0.001093
bta-miR-1	A->G	5	94	91502	0.001027
bta-miR-1	A->G	9	24	91502	0.000262
bta-miR-1	A->T	11	10	91502	0.000109
bta-miR-1	A->T	13	26	91502	0.000284
bta-miR-1	A->T	14	23	91502	0.000251
bta-miR-1	A->T	17	16	91502	0.000175
bta-miR-1	A->T	5	5	91502	5.5e-05
bta-miR-1	A->T	9	39	91502	0.000426
bta-miR-1	G->A	12	52	91502	0.000568
bta-miR-1	G->A	15	6	91502	6.6e-05
bta-miR-1	G->A	7	86	91502	0.00094
bta-miR-1	G->C	12	10	91502	0.000109
bta-miR-1	G->C	15	15	91502	0.000164
bta-miR-1	G->C	7	52	91502	0.000568
bta-miR-1	G->T	12	24	91502	0.000262
bta-miR-1	G->T	15	15	91502	0.000164
bta-miR-1	G->T	7	36	91502	0.000393
bta-miR-1	T->A	16	19	91502	0.000208
bta-miR-1	T->A	18	21	91502	0.00023
bta-miR-1	T->A	8	5	91502	5.5e-05
bta-miR-1	T->C	16	22	91502	0.00024
bta-miR-1	T->C	18	20	91502	0.000219
bta-miR-1	T->C	6	19	91502	0.000208
bta-miR-1	T->C	8	12	91502	0.000131
bta-miR-1	T->G	16	16	91502	0.000175
bta-miR-1	T->G	6	49	91502	0.000536
bta-miR-1	T->G	8	47	91502	0.000514
bta-miR-1	A->C	10	10	91502	0.000109
bta-miR-1	A->C	11	6	91502	6.6e-05
bta-miR-1	A->C	13	7	91502	7.7e-05
bta-miR-1	A->C	14	10	91502	0.000109
bta-miR-1	A->C	17	8	91502	8.7e-05
bta-miR-1	A->G	10	7	91502	7.7e-05
bta-miR-1	A->G	11	289	91502	0.003158
bta-miR-1	A->G	13	12	91502	0.000131
bta-miR-1	A->G	14	9	91502	9.8e-05
bta-miR-1	A->G	17	100	91502	0.001093
bta-miR-1	A->G	5	94	91502	0.001027
bta-miR-1	A->G	9	24	91502	0.000262
bta-miR-1	A->T	11	10	91502	0.000109
bta-miR-1	A->T	13	26	91502	0.000284
bta-miR-1	A->T	14	23	91502	0.000251
bta-miR-1	A->T	17	16	91502	0.000175
bta-miR-1	A->T	5	5	91502	5.5e-05
bta-miR-1	A->T	9	39	91502	0.000426
bta-miR-1	G->A	12	52	91502	0.000568
bta-miR-1	G->A	15	6	91502	6.6e-05
bta-miR-1	G->A	7	86	91502	0.00094
bta-miR-1	G->C	12	10	91502	0.000109
bta-miR-1	G->C	15	15	91502	0.000164
bta-miR-1	G->C	7	52	91502	0.000568
bta-miR-1	G->T	12	24	91502	0.000262
bta-miR-1	G->T	15	15	91502	0.000164
bta-miR-1	G->T	7	36	91502	0.000393
bta-miR-1	T->A	16	19	91502	0.000208
bta-miR-1	T->A	18	21	91502	0.00023
bta-miR-1	T->A	8	5	91502	5.5e-05
bta-miR-1	T->C	16	22	91502	0.00024
bta-miR-1	T->C	18	20	91502	0.000219
bta-miR-1	T->C	6	19	91502	0.000208
bta-miR-1	T->C	8	12	91502	0.000131
bta-miR-1	T->G	16	16	91502	0.000175
bta-miR-1	T->G	6	49	91502	0.000536
bta-miR-1	T->G	8	47	91502	0.000514
bta-miR-100	A->C	16	118	5751	0.020518
bta-miR-100	A->T	16	5036	5751	0.875674
bta-miR-100	G->T	6	7	5751	0.001217
bta-miR-101	A->C	15	944	12727	0.074173
bta-miR-101	A->C	16	805	12727	0.063251
bta-miR-101	A->C	7	32	12727	0.002514
bta-miR-101	A->G	4	5	12727	0.000393
bta-miR-101	C->T	8	10	12727	0.000786
bta-miR-101	G->T	5	29	12727	0.002279
bta-miR-101	T->A	6	17	12727	0.001336
bta-miR-101	T->G	6	5	12727	0.000393
bta-miR-101	A->C	15	944	12727	0.074173
bta-miR-101	A->C	16	809	12727	0.063566
bta-miR-101	A->C	7	32	12727	0.002514
bta-miR-101	A->G	4	5	12727	0.000393
bta-miR-101	C->T	8	10	12727	0.000786
bta-miR-101	G->T	5	29	12727	0.002279
bta-miR-101	T->A	6	17	12727	0.001336
bta-miR-101	T->G	6	5	12727	0.000393
bta-miR-103	A->C	14	47	75302	0.000624
bta-miR-103	A->C	7	429	75302	0.005697
bta-miR-103	A->G	12	14	75302	0.000186
bta-miR-103	A->G	14	13	75302	0.000173
bta-miR-103	A->T	12	9	75302	0.00012
bta-miR-103	A->T	14	18	75302	0.000239
bta-miR-103	A->T	7	8	75302	0.000106
bta-miR-103	C->A	13	8	75302	0.000106
bta-miR-103	C->G	6	19	75302	0.000252
bta-miR-103	C->T	13	56	75302	0.000744
bta-miR-103	C->T	6	41	75302	0.000544
bta-miR-103	G->A	10	16	75302	0.000212
bta-miR-103	G->A	15	6	75302	8e-05
bta-miR-103	G->A	16	12	75302	0.000159
bta-miR-103	G->A	17	7	75302	9.3e-05
bta-miR-103	G->A	5	11	75302	0.000146
bta-miR-103	G->C	10	5	75302	6.6e-05
bta-miR-103	G->C	16	5	75302	6.6e-05
bta-miR-103	G->C	5	13	75302	0.000173
bta-miR-103	G->T	10	15	75302	0.000199
bta-miR-103	G->T	15	23	75302	0.000305
bta-miR-103	G->T	16	21	75302	0.000279
bta-miR-103	G->T	17	5	75302	6.6e-05
bta-miR-103	G->T	5	168	75302	0.002231
bta-miR-103	T->C	8	5	75302	6.6e-05
bta-miR-103	T->C	9	6	75302	8e-05
bta-miR-103	T->G	8	7	75302	9.3e-05
bta-miR-103	T->G	9	5	75302	6.6e-05
bta-miR-103	A->C	14	47	75302	0.000624
bta-miR-103	A->C	7	429	75302	0.005697
bta-miR-103	A->G	12	14	75302	0.000186
bta-miR-103	A->G	14	13	75302	0.000173
bta-miR-103	A->T	12	9	75302	0.00012
bta-miR-103	A->T	14	18	75302	0.000239
bta-miR-103	A->T	7	8	75302	0.000106
bta-miR-103	C->A	13	8	75302	0.000106
bta-miR-103	C->G	6	19	75302	0.000252
bta-miR-103	C->T	13	56	75302	0.000744
bta-miR-103	C->T	6	41	75302	0.000544
bta-miR-103	G->A	10	16	75302	0.000212
bta-miR-103	G->A	15	6	75302	8e-05
bta-miR-103	G->A	16	12	75302	0.000159
bta-miR-103	G->A	17	7	75302	9.3e-05
bta-miR-103	G->A	5	11	75302	0.000146
bta-miR-103	G->C	10	5	75302	6.6e-05
bta-miR-103	G->C	16	5	75302	6.6e-05
bta-miR-103	G->C	5	13	75302	0.000173
bta-miR-103	G->T	10	15	75302	0.000199
bta-miR-103	G->T	15	23	75302	0.000305
bta-miR-103	G->T	16	21	75302	0.000279
bta-miR-103	G->T	17	5	75302	6.6e-05
bta-miR-103	G->T	5	168	75302	0.002231
bta-miR-103	T->C	8	5	75302	6.6e-05
bta-miR-103	T->C	9	6	75302	8e-05
bta-miR-103	T->G	8	7	75302	9.3e-05
bta-miR-103	T->G	9	5	75302	6.6e-05
bta-miR-107	A->C	14	41	67347	0.000609
bta-miR-107	A->C	7	394	67347	0.00585
bta-miR-107	A->G	12	11	67347	0.000163
bta-miR-107	A->G	14	15	67347	0.000223
bta-miR-107	A->T	12	9	67347	0.000134
bta-miR-107	A->T	14	14	67347	0.000208
bta-miR-107	A->T	7	8	67347	0.000119
bta-miR-107	C->A	13	7	67347	0.000104
bta-miR-107	C->A	6	5	67347	7.4e-05
bta-miR-107	C->G	6	17	67347	0.000252
bta-miR-107	C->T	13	50	67347	0.000742
bta-miR-107	C->T	6	33	67347	0.00049
bta-miR-107	G->A	10	17	67347	0.000252
bta-miR-107	G->A	15	5	67347	7.4e-05
bta-miR-107	G->A	16	11	67347	0.000163
bta-miR-107	G->A	17	7	67347	0.000104
bta-miR-107	G->A	5	9	67347	0.000134
bta-miR-107	G->C	10	5	67347	7.4e-05
bta-miR-107	G->C	5	12	67347	0.000178
bta-miR-107	G->T	10	12	67347	0.000178
bta-miR-107	G->T	15	19	67347	0.000282
bta-miR-107	G->T	16	18	67347	0.000267
bta-miR-107	G->T	17	5	67347	7.4e-05
bta-miR-107	G->T	5	144	67347	0.002138
bta-miR-107	T->C	8	5	67347	7.4e-05
bta-miR-107	T->C	9	5	67347	7.4e-05
bta-miR-107	T->G	9	5	67347	7.4e-05
bta-miR-10a	A->C	16	364	4609	0.078976
bta-miR-10a	A->C	17	8	4609	0.001736
bta-miR-10a	T->A	12	2531	4609	0.549143
bta-miR-10b	A->C	16	492	4912	0.100163
bta-miR-10b	A->C	17	91	4912	0.018526
bta-miR-10b	A->T	12	1690	4912	0.344055
bta-miR-1246	A->G	20	1048	1234	0.849271
bta-miR-125a	A->C	16	512	3078	0.166342
bta-miR-125a	A->C	7	27	3078	0.008772
bta-miR-125a	C->T	10	6	3078	0.001949
bta-miR-125a	G->T	6	19	3078	0.006173
bta-miR-125b	A->C	14	5	7856	0.000636
bta-miR-125b	A->C	7	66	7856	0.008401
bta-miR-125b	C->T	10	7	7856	0.000891
bta-miR-125b	C->T	11	6	7856	0.000764
bta-miR-125b	C->T	12	5	7856	0.000636
bta-miR-125b	G->T	6	36	7856	0.004582
bta-miR-125b	G->T	8	11	7856	0.0014
bta-miR-125b	A->C	14	5	7856	0.000636
bta-miR-125b	A->C	7	66	7856	0.008401
bta-miR-125b	C->T	10	7	7856	0.000891
bta-miR-125b	C->T	11	6	7856	0.000764
bta-miR-125b	G->T	6	36	7856	0.004582
bta-miR-125b	G->T	8	11	7856	0.0014
bta-miR-126-3p	A->C	16	16	109	0.146789
bta-miR-127	C->A	7	10	4026	0.002484
bta-miR-127	G->C	15	5	4026	0.001242
bta-miR-128	G->T	6	8	1338	0.005979
bta-miR-128	G->T	6	9	1338	0.006726
bta-miR-1306	A->C	16	11	76	0.144737
bta-miR-1307	G->T	5	5	383	0.013055
bta-miR-130a	A->C	16	165	952	0.173319
bta-miR-130b	A->C	16	34	171	0.19883
bta-miR-136	A->C	16	59	475	0.124211
bta-miR-140	A->C	15	6	41922	0.000143
bta-miR-140	A->C	18	292	41922	0.006965
bta-miR-140	A->C	7	216	41922	0.005152
bta-miR-140	A->G	12	6	41922	0.000143
bta-miR-140	A->G	14	6	41922	0.000143
bta-miR-140	A->G	5	7	41922	0.000167
bta-miR-140	A->G	7	20	41922	0.000477
bta-miR-140	A->T	18	8	41922	0.000191
bta-miR-140	A->T	7	11	41922	0.000262
bta-miR-140	C->A	17	11	41922	0.000262
bta-miR-140	C->G	6	10	41922	0.000239
bta-miR-140	C->T	16	25	41922	0.000596
bta-miR-140	C->T	17	20	41922	0.000477
bta-miR-140	C->T	19	7	41922	0.000167
bta-miR-140	C->T	6	25	41922	0.000596
bta-miR-140	G->A	8	15	41922	0.000358
bta-miR-140	G->A	9	5	41922	0.000119
bta-miR-140	G->C	8	5	41922	0.000119
bta-miR-140	G->T	10	5	41922	0.000119
bta-miR-140	G->T	13	11	41922	0.000262
bta-miR-140	G->T	8	26	41922	0.00062
bta-miR-140	G->T	9	24	41922	0.000572
bta-miR-140	T->A	11	7	41922	0.000167
bta-miR-140	T->C	11	7	41922	0.000167
bta-miR-140	T->G	11	12	41922	0.000286
bta-miR-143	A->C	5	10	11243	0.000889
bta-miR-143	A->C	9	20	11243	0.001779
bta-miR-143	A->G	12	7	11243	0.000623
bta-miR-143	A->G	5	50	11243	0.004447
bta-miR-143	A->G	8	5	11243	0.000445
bta-miR-143	A->G	9	14	11243	0.001245
bta-miR-143	C->T	13	21	11243	0.001868
bta-miR-143	G->A	15	5	11243	0.000445
bta-miR-143	G->A	7	48	11243	0.004269
bta-miR-143	G->C	7	6	11243	0.000534
bta-miR-143	G->T	15	11	11243	0.000978
bta-miR-143	T->G	6	9	11243	0.0008
bta-miR-145	A->C	18	9	2514	0.00358
bta-miR-145	G->T	6	11	2514	0.004375
bta-miR-146b	A->C	16	14	100	0.14
bta-miR-148a	A->C	11	9	7819	0.001151
bta-miR-148a	A->C	13	10	7819	0.001279
bta-miR-148a	A->C	16	1213	7819	0.155135
bta-miR-148a	C->A	7	56	7819	0.007162
bta-miR-148a	C->T	12	5	7819	0.000639
bta-miR-148a	C->T	17	34	7819	0.004348
bta-miR-148a	G->T	6	25	7819	0.003197
bta-miR-148a	T->C	10	9	7819	0.001151
bta-miR-148a	T->C	18	13	7819	0.001663
bta-miR-148a	T->G	5	52	7819	0.00665
bta-miR-148b	A->C	16	59	388	0.152062
bta-miR-148b	C->G	10	10	388	0.025773
bta-miR-148b	T->C	9	9	388	0.023196
bta-miR-151-5p	A->C	7	13	801	0.01623
bta-miR-151-5p	G->T	5	6	801	0.007491
bta-miR-151-5p	G->T	6	5	801	0.006242
bta-miR-152	A->C	13	21	36814	0.00057
bta-miR-152	A->C	15	5	36814	0.000136
bta-miR-152	A->C	16	5658	36814	0.153692
bta-miR-152	A->G	13	13	36814	0.000353
bta-miR-152	A->G	15	7	36814	0.00019
bta-miR-152	A->G	8	8	36814	0.000217
bta-miR-152	A->T	13	6	36814	0.000163
bta-miR-152	A->T	8	5	36814	0.000136
bta-miR-152	C->A	7	192	36814	0.005215
bta-miR-152	C->G	7	6	36814	0.000163
bta-miR-152	C->T	17	14	36814	0.00038
bta-miR-152	C->T	7	8	36814	0.000217
bta-miR-152	G->A	10	7	36814	0.00019
bta-miR-152	G->A	6	9	36814	0.000244
bta-miR-152	G->C	10	6	36814	0.000163
bta-miR-152	G->C	6	13	36814	0.000353
bta-miR-152	G->T	10	7	36814	0.00019
bta-miR-152	G->T	14	11	36814	0.000299
bta-miR-152	G->T	6	76	36814	0.002064
bta-miR-152	T->A	5	6	36814	0.000163
bta-miR-152	T->A	9	6	36814	0.000163
bta-miR-152	T->C	5	7	36814	0.00019
bta-miR-152	T->G	5	207	36814	0.005623
bta-miR-152	T->G	9	6	36814	0.000163
bta-miR-154b	C->A	7	6	1551	0.003868
bta-miR-154b	T->G	6	12	1551	0.007737
bta-miR-154c	A->C	10	38	121476	0.000313
bta-miR-154c	A->C	17	57	121476	0.000469
bta-miR-154c	A->C	5	95	121476	0.000782
bta-miR-154c	A->G	10	14	121476	0.000115
bta-miR-154c	A->G	17	41	121476	0.000338
bta-miR-154c	A->G	5	54	121476	0.000445
bta-miR-154c	A->T	10	6	121476	4.9e-05
bta-miR-154c	A->T	17	13	121476	0.000107
bta-miR-154c	A->T	5	15	121476	0.000123
bta-miR-154c	C->A	11	13	121476	0.000107
bta-miR-154c	C->A	9	36	121476	0.000296
bta-miR-154c	C->G	11	9	121476	7.4e-05
bta-miR-154c	C->G	9	18	121476	0.000148
bta-miR-154c	C->T	11	47	121476	0.000387
bta-miR-154c	C->T	9	224	121476	0.001844
bta-miR-154c	G->A	12	27	121476	0.000222
bta-miR-154c	G->A	13	14	121476	0.000115
bta-miR-154c	G->A	16	34	121476	0.00028
bta-miR-154c	G->A	8	27	121476	0.000222
bta-miR-154c	G->C	13	7	121476	5.8e-05
bta-miR-154c	G->C	16	17	121476	0.00014
bta-miR-154c	G->C	8	36	121476	0.000296
bta-miR-154c	G->T	12	7	121476	5.8e-05
bta-miR-154c	G->T	13	35	121476	0.000288
bta-miR-154c	G->T	16	29	121476	0.000239
bta-miR-154c	G->T	8	67	121476	0.000552
bta-miR-154c	T->A	14	61	121476	0.000502
bta-miR-154c	T->A	18	6	121476	4.9e-05
bta-miR-154c	T->A	6	13	121476	0.000107
bta-miR-154c	T->A	7	43	121476	0.000354
bta-miR-154c	T->C	14	48	121476	0.000395
bta-miR-154c	T->C	15	25	121476	0.000206
bta-miR-154c	T->C	18	21	121476	0.000173
bta-miR-154c	T->C	6	17	121476	0.00014
bta-miR-154c	T->C	7	30	121476	0.000247
bta-miR-154c	T->G	14	48	121476	0.000395
bta-miR-154c	T->G	18	5	121476	4.1e-05
bta-miR-154c	T->G	6	44	121476	0.000362
bta-miR-154c	T->G	7	7	121476	5.8e-05
bta-miR-155	A->C	16	23	179	0.128492
bta-miR-15a	A->C	12	11	491	0.022403
bta-miR-15b	C->A	12	7	332	0.021084
bta-miR-16a	A->C	16	154	1180	0.130508
bta-miR-16a	C->A	7	5	1180	0.004237
bta-miR-16b	A->C	16	156	1104	0.141304
bta-miR-16b	G->T	6	10	1104	0.009058
bta-miR-17-5p	T->C	10	15	126	0.119048
bta-miR-181a	C->A	7	8	7372	0.001085
bta-miR-181a	C->T	10	25	7372	0.003391
bta-miR-181a	C->T	12	6	7372	0.000814
bta-miR-181a	G->T	11	5	7372	0.000678
bta-miR-181a	T->G	19	13	7372	0.001763
bta-miR-181a	C->A	7	8	7372	0.001085
bta-miR-181a	C->T	10	25	7372	0.003391
bta-miR-181a	C->T	12	6	7372	0.000814
bta-miR-181a	G->T	11	5	7372	0.000678
bta-miR-181a	T->G	19	13	7372	0.001763
bta-miR-181b	C->T	12	724	4532	0.159753
bta-miR-181b	T->G	19	5	4532	0.001103
bta-miR-181b	C->T	12	945	4532	0.208517
bta-miR-181b	T->G	19	8	4532	0.001765
bta-miR-181c	C->T	10	10	100	0.1
bta-miR-181d	T->C	12	2001	2726	0.734043
bta-miR-1839	A->C	13	7	12340	0.000567
bta-miR-1839	A->C	15	33	12340	0.002674
bta-miR-1839	A->C	8	18	12340	0.001459
bta-miR-1839	A->G	6	8	12340	0.000648
bta-miR-1839	C->T	14	12	12340	0.000972
bta-miR-1839	G->A	11	5	12340	0.000405
bta-miR-1839	G->A	7	14	12340	0.001135
bta-miR-1839	G->T	11	12	12340	0.000972
bta-miR-1839	G->T	7	8	12340	0.000648
bta-miR-1839	T->A	18	7	12340	0.000567
bta-miR-1839	T->C	18	14	12340	0.001135
bta-miR-1839	T->G	18	21	12340	0.001702
bta-miR-1839	T->G	5	88	12340	0.007131
bta-miR-185	A->G	10	19	8474	0.002242
bta-miR-185	A->G	6	5	8474	0.00059
bta-miR-185	C->T	18	7	8474	0.000826
bta-miR-185	G->A	11	5	8474	0.00059
bta-miR-185	G->A	5	10	8474	0.00118
bta-miR-185	G->A	7	7	8474	0.000826
bta-miR-185	G->T	5	89	8474	0.010503
bta-miR-186	A->C	7	11	640	0.017188
bta-miR-191	A->C	14	8	9684	0.000826
bta-miR-191	A->C	16	1478	9684	0.152623
bta-miR-191	A->C	19	26	9684	0.002685
bta-miR-191	A->C	7	72	9684	0.007435
bta-miR-191	A->C	8	8	9684	0.000826
bta-miR-191	C->T	10	19	9684	0.001962
bta-miR-191	C->T	11	15	9684	0.001549
bta-miR-191	C->T	12	10	9684	0.001033
bta-miR-191	G->T	5	29	9684	0.002995
bta-miR-191	G->T	6	24	9684	0.002478
bta-miR-192	A->C	16	498	3844	0.129553
bta-miR-193a-5p	C->T	11	6	533	0.011257
bta-miR-193a-5p	T->G	5	5	533	0.009381
bta-miR-193a-3p	G->T	6	5	580	0.008621
bta-miR-193b	G->T	6	8	484	0.016529
bta-miR-194	A->C	16	12	73	0.164384
bta-miR-195	A->C	16	142	941	0.150903
bta-miR-196a	A->C	12	238	1916	0.124217
bta-miR-196a	A->C	12	311	1916	0.162317
bta-miR-196a	T->G	5	7	1916	0.003653
bta-miR-196b	C->A	12	1359	1670	0.813772
bta-miR-197	A->C	16	12	32	0.375
bta-miR-199a-5p	A->C	16	125	929	0.134553
bta-miR-199a-5p	G->T	5	5	929	0.005382
bta-miR-199a-3p	A->C	13	259	285034	0.000909
bta-miR-199a-3p	A->C	15	7302	285034	0.025618
bta-miR-199a-3p	A->C	6	386	285034	0.001354
bta-miR-199a-3p	A->G	13	91	285034	0.000319
bta-miR-199a-3p	A->G	15	30	285034	0.000105
bta-miR-199a-3p	A->G	6	107	285034	0.000375
bta-miR-199a-3p	A->T	13	54	285034	0.000189
bta-miR-199a-3p	A->T	15	120	285034	0.000421
bta-miR-199a-3p	A->T	6	31	285034	0.000109
bta-miR-199a-3p	C->A	12	28	285034	9.8e-05
bta-miR-199a-3p	C->A	14	29	285034	0.000102
bta-miR-199a-3p	C->A	9	65	285034	0.000228
bta-miR-199a-3p	C->G	12	9	285034	3.2e-05
bta-miR-199a-3p	C->G	14	12	285034	4.2e-05
bta-miR-199a-3p	C->G	9	24	285034	8.4e-05
bta-miR-199a-3p	C->T	12	79	285034	0.000277
bta-miR-199a-3p	C->T	14	236	285034	0.000828
bta-miR-199a-3p	C->T	9	107	285034	0.000375
bta-miR-199a-3p	G->A	11	36	285034	0.000126
bta-miR-199a-3p	G->A	18	12	285034	4.2e-05
bta-miR-199a-3p	G->A	4	7	285034	2.5e-05
bta-miR-199a-3p	G->A	7	876	285034	0.003073
bta-miR-199a-3p	G->C	11	27	285034	9.5e-05
bta-miR-199a-3p	G->C	18	14	285034	4.9e-05
bta-miR-199a-3p	G->C	7	130	285034	0.000456
bta-miR-199a-3p	G->T	11	128	285034	0.000449
bta-miR-199a-3p	G->T	18	29	285034	0.000102
bta-miR-199a-3p	G->T	4	131	285034	0.00046
bta-miR-199a-3p	G->T	7	180	285034	0.000632
bta-miR-199a-3p	T->A	10	5	285034	1.8e-05
bta-miR-199a-3p	T->A	16	5	285034	1.8e-05
bta-miR-199a-3p	T->A	17	8	285034	2.8e-05
bta-miR-199a-3p	T->A	5	26	285034	9.1e-05
bta-miR-199a-3p	T->A	8	31	285034	0.000109
bta-miR-199a-3p	T->C	10	38	285034	0.000133
bta-miR-199a-3p	T->C	16	19	285034	6.7e-05
bta-miR-199a-3p	T->C	17	38	285034	0.000133
bta-miR-199a-3p	T->C	5	47	285034	0.000165
bta-miR-199a-3p	T->C	8	46	285034	0.000161
bta-miR-199a-3p	T->G	17	13	285034	4.6e-05
bta-miR-199a-3p	T->G	5	1058	285034	0.003712
bta-miR-199a-3p	T->G	8	168	285034	0.000589
bta-miR-199a-5p	A->C	16	125	929	0.134553
bta-miR-199a-5p	G->T	5	5	929	0.005382
bta-miR-199a-3p	A->C	13	259	285034	0.000909
bta-miR-199a-3p	A->C	15	7302	285034	0.025618
bta-miR-199a-3p	A->C	6	386	285034	0.001354
bta-miR-199a-3p	A->G	13	91	285034	0.000319
bta-miR-199a-3p	A->G	15	30	285034	0.000105
bta-miR-199a-3p	A->G	6	107	285034	0.000375
bta-miR-199a-3p	A->T	13	54	285034	0.000189
bta-miR-199a-3p	A->T	15	120	285034	0.000421
bta-miR-199a-3p	A->T	6	31	285034	0.000109
bta-miR-199a-3p	C->A	12	28	285034	9.8e-05
bta-miR-199a-3p	C->A	14	29	285034	0.000102
bta-miR-199a-3p	C->A	9	65	285034	0.000228
bta-miR-199a-3p	C->G	12	9	285034	3.2e-05
bta-miR-199a-3p	C->G	14	12	285034	4.2e-05
bta-miR-199a-3p	C->G	9	24	285034	8.4e-05
bta-miR-199a-3p	C->T	12	79	285034	0.000277
bta-miR-199a-3p	C->T	14	236	285034	0.000828
bta-miR-199a-3p	C->T	9	107	285034	0.000375
bta-miR-199a-3p	G->A	11	36	285034	0.000126
bta-miR-199a-3p	G->A	18	12	285034	4.2e-05
bta-miR-199a-3p	G->A	4	7	285034	2.5e-05
bta-miR-199a-3p	G->A	7	876	285034	0.003073
bta-miR-199a-3p	G->C	11	27	285034	9.5e-05
bta-miR-199a-3p	G->C	18	14	285034	4.9e-05
bta-miR-199a-3p	G->C	7	130	285034	0.000456
bta-miR-199a-3p	G->T	11	128	285034	0.000449
bta-miR-199a-3p	G->T	18	29	285034	0.000102
bta-miR-199a-3p	G->T	4	131	285034	0.00046
bta-miR-199a-3p	G->T	7	180	285034	0.000632
bta-miR-199a-3p	T->A	10	5	285034	1.8e-05
bta-miR-199a-3p	T->A	16	5	285034	1.8e-05
bta-miR-199a-3p	T->A	17	8	285034	2.8e-05
bta-miR-199a-3p	T->A	5	26	285034	9.1e-05
bta-miR-199a-3p	T->A	8	31	285034	0.000109
bta-miR-199a-3p	T->C	10	38	285034	0.000133
bta-miR-199a-3p	T->C	16	19	285034	6.7e-05
bta-miR-199a-3p	T->C	17	38	285034	0.000133
bta-miR-199a-3p	T->C	5	47	285034	0.000165
bta-miR-199a-3p	T->C	8	46	285034	0.000161
bta-miR-199a-3p	T->G	17	13	285034	4.6e-05
bta-miR-199a-3p	T->G	5	1058	285034	0.003712
bta-miR-199a-3p	T->G	8	168	285034	0.000589
bta-miR-199b	A->C	16	50	362	0.138122
bta-miR-199c	A->C	16	35	638	0.054859
bta-miR-19a	T->C	11	85	86	0.988372
bta-miR-19b	A->C	16	16	137	0.116788
bta-miR-19b	A->C	16	16	137	0.116788
bta-miR-206	A->G	10	7	29070	0.000241
bta-miR-206	A->G	13	5	29070	0.000172
bta-miR-206	A->G	5	18	29070	0.000619
bta-miR-206	A->G	9	5	29070	0.000172
bta-miR-206	A->T	14	5	29070	0.000172
bta-miR-206	A->T	9	5	29070	0.000172
bta-miR-206	G->A	11	49	29070	0.001686
bta-miR-206	G->A	12	8	29070	0.000275
bta-miR-206	G->A	17	63	29070	0.002167
bta-miR-206	G->A	7	12	29070	0.000413
bta-miR-206	G->C	11	6	29070	0.000206
bta-miR-206	G->C	15	8	29070	0.000275
bta-miR-206	G->C	17	7	29070	0.000241
bta-miR-206	G->C	19	6	29070	0.000206
bta-miR-206	G->C	7	5	29070	0.000172
bta-miR-206	G->T	11	66	29070	0.00227
bta-miR-206	G->T	12	13	29070	0.000447
bta-miR-206	G->T	15	6	29070	0.000206
bta-miR-206	G->T	17	6	29070	0.000206
bta-miR-206	G->T	7	8	29070	0.000275
bta-miR-206	T->A	16	11	29070	0.000378
bta-miR-206	T->C	16	12	29070	0.000413
bta-miR-206	T->C	18	7	29070	0.000241
bta-miR-206	T->C	8	6	29070	0.000206
bta-miR-206	T->G	18	11	29070	0.000378
bta-miR-206	T->G	6	12	29070	0.000413
bta-miR-206	T->G	8	13	29070	0.000447
bta-miR-20b	C->T	10	111	126	0.880952
bta-miR-21-5p	A->C	16	1784	13953	0.127858
bta-miR-21-5p	A->C	7	378	13953	0.027091
bta-miR-21-5p	A->T	16	13	13953	0.000932
bta-miR-21-5p	C->T	9	21	13953	0.001505
bta-miR-21-5p	G->A	15	6	13953	0.00043
bta-miR-21-5p	G->T	11	10	13953	0.000717
bta-miR-21-5p	T->G	5	9	13953	0.000645
bta-miR-211	T->A	17	5	5	1
bta-miR-214	A->C	14	6	1827	0.003284
bta-miR-214	A->C	16	221	1827	0.120963
bta-miR-214	A->C	6	5	1827	0.002737
bta-miR-214	A->G	6	145	1827	0.079365
bta-miR-215	A->C	16	15	87	0.172414
bta-miR-22-5p	A->C	16	22	121	0.181818
bta-miR-22-3p	A->C	18	11	2326	0.004729
bta-miR-22-3p	A->T	9	10	2326	0.004299
bta-miR-22-3p	C->A	7	12	2326	0.005159
bta-miR-22-3p	C->T	8	8	2326	0.003439
bta-miR-22-3p	G->C	10	8	2326	0.003439
bta-miR-22-3p	G->T	10	38	2326	0.016337
bta-miR-22-3p	G->T	6	8	2326	0.003439
bta-miR-221	A->C	5	5	2369	0.002111
bta-miR-224	A->C	7	8	492	0.01626
bta-miR-2284a	G->C	12	2088	2106	0.991453
bta-miR-2284a	G->T	12	18	2106	0.008547
bta-miR-2284aa-1	T->C	10	153	164	0.932927
bta-miR-2284aa-2	T->C	10	153	164	0.932927
bta-miR-2284aa-3	T->C	10	399	410	0.973171
bta-miR-2284aa-4	T->C	10	399	410	0.973171
bta-miR-2284b	T->C	12	45	76	0.592105
bta-miR-2284b	T->G	15	31	76	0.407895
bta-miR-2284c	T->C	14	23	133	0.172932
bta-miR-2284c	T->G	14	110	133	0.827068
bta-miR-2284d	A->C	13	2096	2213	0.947131
bta-miR-2284d	A->T	13	110	2213	0.049706
bta-miR-2284e	A->G	13	18	18	1
bta-miR-2284f	A->G	14	2090	2106	0.992403
bta-miR-2284f	A->T	14	7	2106	0.003324
bta-miR-2284f	C->T	11	8	2106	0.003799
bta-miR-2284g	C->G	15	2095	2103	0.996196
bta-miR-2284g	C->T	15	7	2103	0.003329
bta-miR-2284j	A->G	14	373	373	1
bta-miR-2284k	G->T	11	7612	7615	0.999606
bta-miR-2284l	G->C	8	1091	1091	1
bta-miR-2284m	T->C	9	349	350	0.997143
bta-miR-2284o	G->T	15	13	13	1
bta-miR-2284u	T->G	15	50	53	0.943396
bta-miR-2284v	G->T	17	332	332	1
bta-miR-2284x	A->C	5	8	28972	0.000276
bta-miR-2284x	A->C	6	27	28972	0.000932
bta-miR-2284x	A->G	5	15	28972	0.000518
bta-miR-2284x	A->G	6	96	28972	0.003314
bta-miR-2284x	A->T	6	60	28972	0.002071
bta-miR-2284x	C->G	10	6	28972	0.000207
bta-miR-2284x	C->G	14	7	28972	0.000242
bta-miR-2284x	C->T	10	14	28972	0.000483
bta-miR-2284x	C->T	14	31	28972	0.00107
bta-miR-2284x	G->A	11	8	28972	0.000276
bta-miR-2284x	G->A	16	9	28972	0.000311
bta-miR-2284x	G->A	7	10	28972	0.000345
bta-miR-2284x	G->C	17	8	28972	0.000276
bta-miR-2284x	G->C	7	6	28972	0.000207
bta-miR-2284x	G->T	11	16	28972	0.000552
bta-miR-2284x	G->T	16	13	28972	0.000449
bta-miR-2284x	G->T	17	45	28972	0.001553
bta-miR-2284x	G->T	7	66	28972	0.002278
bta-miR-2284x	T->A	18	7	28972	0.000242
bta-miR-2284x	T->A	8	16	28972	0.000552
bta-miR-2284x	T->C	18	8	28972	0.000276
bta-miR-2284x	T->C	8	8	28972	0.000276
bta-miR-2284x	T->C	9	5	28972	0.000173
bta-miR-2284x	T->G	18	18	28972	0.000621
bta-miR-2284x	T->G	8	28	28972	0.000966
bta-miR-2284y	C->A	12	7	3049	0.002296
bta-miR-2284y	C->T	12	109	3049	0.035749
bta-miR-2284y	G->T	15	7	3049	0.002296
bta-miR-2284y	G->T	5	18	3049	0.005904
bta-miR-2284y	C->A	12	7	3049	0.002296
bta-miR-2284y	C->T	12	110	3049	0.036077
bta-miR-2284y	G->T	15	7	3049	0.002296
bta-miR-2284y	G->T	5	18	3049	0.005904
bta-miR-2284y	C->A	12	7	3049	0.002296
bta-miR-2284y	C->T	12	112	3049	0.036733
bta-miR-2284y	G->T	15	7	3049	0.002296
bta-miR-2284y	G->T	5	19	3049	0.006232
bta-miR-2284y	C->T	12	18	3049	0.005904
bta-miR-2284y	G->T	15	7	3049	0.002296
bta-miR-2284y	G->T	5	18	3049	0.005904
bta-miR-2284y	C->A	12	7	3049	0.002296
bta-miR-2284y	C->T	12	110	3049	0.036077
bta-miR-2284y	G->T	15	7	3049	0.002296
bta-miR-2284y	G->T	5	18	3049	0.005904
bta-miR-2284y	C->A	12	7	3049	0.002296
bta-miR-2284y	C->T	12	109	3049	0.035749
bta-miR-2284y	G->T	15	7	3049	0.002296
bta-miR-2284y	G->T	5	18	3049	0.005904
bta-miR-2284y	C->A	12	7	3049	0.002296
bta-miR-2284y	C->T	12	109	3049	0.035749
bta-miR-2284y	G->T	15	7	3049	0.002296
bta-miR-2284y	G->T	5	18	3049	0.005904
bta-miR-2284z	T->C	10	106	779	0.136072
bta-miR-2284z	T->C	10	106	779	0.136072
bta-miR-2284z	T->C	10	105	779	0.134788
bta-miR-2284z	T->C	10	106	779	0.136072
bta-miR-2284z	T->C	10	86	779	0.110398
bta-miR-2284z	T->C	10	105	779	0.134788
bta-miR-2284z	T->C	10	107	779	0.137356
bta-miR-2285c	A->G	13	9	9	1
bta-miR-2285k	G->T	7	5	11	0.454545
bta-miR-2285k	G->T	7	6	11	0.545455
bta-miR-2285n	T->C	12	15	30	0.5
bta-miR-2285n	T->C	12	15	30	0.5
bta-miR-23a	A->C	16	947	5332	0.177607
bta-miR-23a	C->T	10	11	5332	0.002063
bta-miR-23a	T->A	19	23	5332	0.004314
bta-miR-23b-3p	A->C	16	309	1979	0.156139
bta-miR-23b-3p	A->T	19	5	1979	0.002527
bta-miR-23b-3p	C->T	10	8	1979	0.004042
bta-miR-24-3p	A->C	18	22	4367	0.005038
bta-miR-24-3p	A->C	7	71	4367	0.016258
bta-miR-2487	C->T	15	7246	7248	0.999724
bta-miR-25	A->C	7	49	6036	0.008118
bta-miR-25	G->T	5	15	6036	0.002485
bta-miR-25	T->G	18	10	6036	0.001657
bta-miR-26a	A->C	16	2358	16904	0.139494
bta-miR-26a	A->C	18	70	16904	0.004141
bta-miR-26a	A->G	5	6	16904	0.000355
bta-miR-26a	A->T	16	11	16904	0.000651
bta-miR-26a	C->T	11	16	16904	0.000947
bta-miR-26a	C->T	12	32	16904	0.001893
bta-miR-26a	G->T	6	60	16904	0.003549
bta-miR-26a	T->A	7	7	16904	0.000414
bta-miR-26a	T->G	7	5	16904	0.000296
bta-miR-26a	A->C	16	2358	16904	0.139494
bta-miR-26a	A->C	18	70	16904	0.004141
bta-miR-26a	A->G	5	6	16904	0.000355
bta-miR-26a	A->T	16	11	16904	0.000651
bta-miR-26a	C->T	11	17	16904	0.001006
bta-miR-26a	C->T	12	32	16904	0.001893
bta-miR-26a	G->T	6	60	16904	0.003549
bta-miR-26a	T->A	7	7	16904	0.000414
bta-miR-26a	T->G	7	5	16904	0.000296
bta-miR-26b	A->C	13	5	14723	0.00034
bta-miR-26b	A->C	16	2442	14723	0.165863
bta-miR-26b	A->C	18	63	14723	0.004279
bta-miR-26b	A->C	9	12	14723	0.000815
bta-miR-26b	A->G	18	5	14723	0.00034
bta-miR-26b	A->T	16	11	14723	0.000747
bta-miR-26b	A->T	9	7	14723	0.000475
bta-miR-26b	G->T	6	57	14723	0.003871
bta-miR-26b	T->A	7	8	14723	0.000543
bta-miR-26b	T->C	11	9	14723	0.000611
bta-miR-26b	T->G	7	9	14723	0.000611
bta-miR-2904	C->T	7	5	2022	0.002473
bta-miR-2904	G->T	15	10	2022	0.004946
bta-miR-2904	C->T	7	5	2022	0.002473
bta-miR-2904	G->T	15	10	2022	0.004946
bta-miR-2904	C->T	7	5	2022	0.002473
bta-miR-2904	G->T	15	10	2022	0.004946
bta-miR-299	A->C	15	15	409	0.036675
bta-miR-29a	C->A	8	11	2174	0.00506
bta-miR-29a	C->T	11	268	2174	0.123275
bta-miR-29c	T->C	10	1892	2162	0.875116
bta-miR-29e	T->C	6	29	29	1
bta-miR-30a-5p	C->A	7	14	7365	0.001901
bta-miR-30a-5p	C->G	7	6	7365	0.000815
bta-miR-30a-5p	C->T	10	22	7365	0.002987
bta-miR-30a-5p	C->T	11	7	7365	0.00095
bta-miR-30a-5p	C->T	13	435	7365	0.059063
bta-miR-30a-5p	T->C	12	2558	7365	0.347318
bta-miR-30c	T->C	9	117	393	0.29771
bta-miR-30d	C->A	7	8	6886	0.001162
bta-miR-30d	C->T	12	4321	6886	0.627505
bta-miR-30e-5p	C->T	11	8	4765	0.001679
bta-miR-30e-5p	T->C	13	4322	4765	0.90703
bta-miR-30f	C->T	9	276	393	0.70229
bta-miR-31	A->C	16	7	38	0.184211
bta-miR-320a	A->C	14	29	120621	0.00024
bta-miR-320a	A->C	16	16049	120621	0.133053
bta-miR-320a	A->G	14	23	120621	0.000191
bta-miR-320a	A->G	16	32	120621	0.000265
bta-miR-320a	A->T	14	22	120621	0.000182
bta-miR-320a	A->T	16	34	120621	0.000282
bta-miR-320a	C->A	6	9	120621	7.5e-05
bta-miR-320a	C->G	6	36	120621	0.000298
bta-miR-320a	C->T	6	28	120621	0.000232
bta-miR-320a	G->A	13	24	120621	0.000199
bta-miR-320a	G->A	15	9	120621	7.5e-05
bta-miR-320a	G->A	17	10	120621	8.3e-05
bta-miR-320a	G->A	18	7	120621	5.8e-05
bta-miR-320a	G->A	5	23	120621	0.000191
bta-miR-320a	G->A	8	17	120621	0.000141
bta-miR-320a	G->A	9	7	120621	5.8e-05
bta-miR-320a	G->C	10	10	120621	8.3e-05
bta-miR-320a	G->C	13	8	120621	6.6e-05
bta-miR-320a	G->C	17	6	120621	5e-05
bta-miR-320a	G->C	19	7	120621	5.8e-05
bta-miR-320a	G->C	5	8	120621	6.6e-05
bta-miR-320a	G->C	8	18	120621	0.000149
bta-miR-320a	G->T	10	29	120621	0.00024
bta-miR-320a	G->T	13	16	120621	0.000133
bta-miR-320a	G->T	15	15	120621	0.000124
bta-miR-320a	G->T	17	13	120621	0.000108
bta-miR-320a	G->T	18	13	120621	0.000108
bta-miR-320a	G->T	5	386	120621	0.0032
bta-miR-320a	G->T	8	61	120621	0.000506
bta-miR-320a	G->T	9	34	120621	0.000282
bta-miR-320a	T->A	11	5	120621	4.1e-05
bta-miR-320a	T->A	7	17	120621	0.000141
bta-miR-320a	T->C	11	11	120621	9.1e-05
bta-miR-320a	T->C	12	9	120621	7.5e-05
bta-miR-320a	T->C	7	11	120621	9.1e-05
bta-miR-320a	T->G	11	59	120621	0.000489
bta-miR-320a	T->G	7	13	120621	0.000108
bta-miR-320a	A->C	14	29	120621	0.00024
bta-miR-320a	A->C	16	16049	120621	0.133053
bta-miR-320a	A->G	14	23	120621	0.000191
bta-miR-320a	A->G	16	32	120621	0.000265
bta-miR-320a	A->T	14	22	120621	0.000182
bta-miR-320a	A->T	16	34	120621	0.000282
bta-miR-320a	C->A	6	9	120621	7.5e-05
bta-miR-320a	C->G	6	36	120621	0.000298
bta-miR-320a	C->T	6	28	120621	0.000232
bta-miR-320a	G->A	13	24	120621	0.000199
bta-miR-320a	G->A	15	9	120621	7.5e-05
bta-miR-320a	G->A	17	10	120621	8.3e-05
bta-miR-320a	G->A	18	7	120621	5.8e-05
bta-miR-320a	G->A	5	23	120621	0.000191
bta-miR-320a	G->A	8	17	120621	0.000141
bta-miR-320a	G->A	9	7	120621	5.8e-05
bta-miR-320a	G->C	10	10	120621	8.3e-05
bta-miR-320a	G->C	13	8	120621	6.6e-05
bta-miR-320a	G->C	17	6	120621	5e-05
bta-miR-320a	G->C	19	7	120621	5.8e-05
bta-miR-320a	G->C	5	8	120621	6.6e-05
bta-miR-320a	G->C	8	18	120621	0.000149
bta-miR-320a	G->T	10	29	120621	0.00024
bta-miR-320a	G->T	13	16	120621	0.000133
bta-miR-320a	G->T	15	15	120621	0.000124
bta-miR-320a	G->T	17	13	120621	0.000108
bta-miR-320a	G->T	18	13	120621	0.000108
bta-miR-320a	G->T	5	386	120621	0.0032
bta-miR-320a	G->T	8	61	120621	0.000506
bta-miR-320a	G->T	9	34	120621	0.000282
bta-miR-320a	T->A	11	5	120621	4.1e-05
bta-miR-320a	T->A	7	17	120621	0.000141
bta-miR-320a	T->C	11	11	120621	9.1e-05
bta-miR-320a	T->C	12	9	120621	7.5e-05
bta-miR-320a	T->C	7	11	120621	9.1e-05
bta-miR-320a	T->G	11	59	120621	0.000489
bta-miR-320a	T->G	7	13	120621	0.000108
bta-miR-323	A->C	17	14	133	0.105263
bta-miR-324	A->C	16	13	46	0.282609
bta-miR-329a	T->C	19	8	43	0.186047
bta-miR-335	A->C	16	515	3597	0.143175
bta-miR-335	A->C	18	19	3597	0.005282
bta-miR-335	G->A	5	6	3597	0.001668
bta-miR-335	G->A	7	9	3597	0.002502
bta-miR-335	G->T	5	18	3597	0.005004
bta-miR-339a	A->C	16	23	122	0.188525
bta-miR-33a	A->C	16	46	273	0.168498
bta-miR-342	A->C	18	62	5709	0.01086
bta-miR-342	A->C	7	143	5709	0.025048
bta-miR-342	A->G	5	5	5709	0.000876
bta-miR-342	A->G	7	5	5709	0.000876
bta-miR-342	T->A	14	8	5709	0.001401
bta-miR-3432	A->C	7	6	1720	0.003488
bta-miR-3432	G->T	6	7	1720	0.00407
bta-miR-3432	A->C	7	6	1720	0.003488
bta-miR-3432	G->T	6	7	1720	0.00407
bta-miR-345-5p	A->C	16	18	93	0.193548
bta-miR-34b	A->G	11	182	198	0.919192
bta-miR-365-3p	A->G	11	40	687	0.058224
bta-miR-365-3p	A->G	11	40	687	0.058224
bta-miR-369-3p	A->C	16	246	1862	0.132116
bta-miR-369-3p	A->C	7	64	1862	0.034372
bta-miR-369-3p	A->G	5	37	1862	0.019871
bta-miR-374a	A->C	16	39	269	0.144981
bta-miR-374b	A->C	18	5	1083	0.004617
bta-miR-376a	C->T	19	11	33	0.333333
bta-miR-376b	A->G	6	7	215	0.032558
bta-miR-376c	A->G	7	6	133	0.045113
bta-miR-376d	A->G	6	13	42	0.309524
bta-miR-376e	A->C	18	5	463	0.010799
bta-miR-376e	A->G	6	110	463	0.237581
bta-miR-378	A->C	16	402	3124	0.128681
bta-miR-378	A->C	18	5	3124	0.001601
bta-miR-378	A->G	6	7	3124	0.002241
bta-miR-378	C->A	7	11	3124	0.003521
bta-miR-378	C->T	15	5	3124	0.001601
bta-miR-378	G->T	5	12	3124	0.003841
bta-miR-378	A->C	16	428	3124	0.137004
bta-miR-378	A->C	18	8	3124	0.002561
bta-miR-378	A->G	6	9	3124	0.002881
bta-miR-378	C->A	7	11	3124	0.003521
bta-miR-378	C->T	15	5	3124	0.001601
bta-miR-378	G->T	5	12	3124	0.003841
bta-miR-378b	G->T	5	5	81	0.061728
bta-miR-378b	T->G	4	5	81	0.061728
bta-miR-378c	A->C	16	11	63	0.174603
bta-miR-379	A->G	5	22	1834	0.011996
bta-miR-379	G->T	6	8	1834	0.004362
bta-miR-380-3p	A->C	16	318	1881	0.169059
bta-miR-380-3p	A->C	7	23	1881	0.012228
bta-miR-380-3p	T->G	5	6	1881	0.00319
bta-miR-382	A->C	18	12	2510	0.004781
bta-miR-382	G->A	7	5	2510	0.001992
bta-miR-382	T->G	5	13	2510	0.005179
bta-miR-3956	A->C	14	19	213	0.089202
bta-miR-410	A->C	7	9	325	0.027692
bta-miR-410	C->T	10	7	325	0.021538
bta-miR-411a	A->C	15	9	9776	0.000921
bta-miR-411a	A->C	8	14	9776	0.001432
bta-miR-411a	A->G	13	7	9776	0.000716
bta-miR-411a	A->G	6	53	9776	0.005421
bta-miR-411a	C->T	10	17	9776	0.001739
bta-miR-411a	G->A	7	24	9776	0.002455
bta-miR-411a	G->T	16	6	9776	0.000614
bta-miR-411a	G->T	18	12	9776	0.001227
bta-miR-411a	G->T	7	15	9776	0.001534
bta-miR-411a	T->G	5	41	9776	0.004194
bta-miR-411c-5p	A->C	14	14	1272	0.011006
bta-miR-411c-5p	A->C	16	199	1272	0.156447
bta-miR-411c-5p	A->C	18	7	1272	0.005503
bta-miR-421	A->G	14	9	77	0.116883
bta-miR-423-5p	A->C	11	52	65189	0.000798
bta-miR-423-5p	A->C	13	39	65189	0.000598
bta-miR-423-5p	A->C	17	22	65189	0.000337
bta-miR-423-5p	A->C	19	86	65189	0.001319
bta-miR-423-5p	A->C	9	60	65189	0.00092
bta-miR-423-5p	A->G	11	41	65189	0.000629
bta-miR-423-5p	A->G	13	27	65189	0.000414
bta-miR-423-5p	A->G	17	24	65189	0.000368
bta-miR-423-5p	A->G	19	14	65189	0.000215
bta-miR-423-5p	A->G	9	27	65189	0.000414
bta-miR-423-5p	A->T	11	9	65189	0.000138
bta-miR-423-5p	A->T	13	17	65189	0.000261
bta-miR-423-5p	A->T	17	9	65189	0.000138
bta-miR-423-5p	A->T	9	25	65189	0.000384
bta-miR-423-5p	C->A	15	6	65189	9.2e-05
bta-miR-423-5p	C->G	8	8	65189	0.000123
bta-miR-423-5p	C->T	15	12	65189	0.000184
bta-miR-423-5p	C->T	20	6	65189	9.2e-05
bta-miR-423-5p	C->T	8	12	65189	0.000184
bta-miR-423-5p	G->A	10	5	65189	7.7e-05
bta-miR-423-5p	G->A	12	13	65189	0.000199
bta-miR-423-5p	G->A	14	8	65189	0.000123
bta-miR-423-5p	G->A	16	9	65189	0.000138
bta-miR-423-5p	G->A	18	5	65189	7.7e-05
bta-miR-423-5p	G->A	5	18	65189	0.000276
bta-miR-423-5p	G->A	6	22	65189	0.000337
bta-miR-423-5p	G->A	7	217	65189	0.003329
bta-miR-423-5p	G->C	10	8	65189	0.000123
bta-miR-423-5p	G->C	12	14	65189	0.000215
bta-miR-423-5p	G->C	14	10	65189	0.000153
bta-miR-423-5p	G->C	16	13	65189	0.000199
bta-miR-423-5p	G->C	18	10	65189	0.000153
bta-miR-423-5p	G->C	5	14	65189	0.000215
bta-miR-423-5p	G->C	6	13	65189	0.000199
bta-miR-423-5p	G->C	7	34	65189	0.000522
bta-miR-423-5p	G->T	10	13	65189	0.000199
bta-miR-423-5p	G->T	12	28	65189	0.00043
bta-miR-423-5p	G->T	14	27	65189	0.000414
bta-miR-423-5p	G->T	16	30	65189	0.00046
bta-miR-423-5p	G->T	18	15	65189	0.00023
bta-miR-423-5p	G->T	5	147	65189	0.002255
bta-miR-423-5p	G->T	6	505	65189	0.007747
bta-miR-423-5p	G->T	7	24	65189	0.000368
bta-miR-424-5p	A->C	9	5	8529	0.000586
bta-miR-424-5p	A->G	5	6	8529	0.000703
bta-miR-424-5p	A->T	9	12	8529	0.001407
bta-miR-424-5p	C->A	7	32	8529	0.003752
bta-miR-424-5p	G->C	15	5	8529	0.000586
bta-miR-424-5p	G->T	15	8	8529	0.000938
bta-miR-424-5p	G->T	6	39	8529	0.004573
bta-miR-424-5p	T->C	14	5	8529	0.000586
bta-miR-432	A->C	10	11	31653	0.000348
bta-miR-432	A->C	15	11	31653	0.000348
bta-miR-432	A->C	7	179	31653	0.005655
bta-miR-432	A->G	15	7	31653	0.000221
bta-miR-432	A->G	7	6	31653	0.00019
bta-miR-432	A->T	15	15	31653	0.000474
bta-miR-432	C->T	14	26	31653	0.000821
bta-miR-432	G->A	6	8	31653	0.000253
bta-miR-432	G->T	12	8	31653	0.000253
bta-miR-432	G->T	5	66	31653	0.002085
bta-miR-432	G->T	6	150	31653	0.004739
bta-miR-432	G->T	8	9	31653	0.000284
bta-miR-432	T->C	9	7	31653	0.000221
bta-miR-432	T->G	13	5	31653	0.000158
bta-miR-432	T->G	9	9	31653	0.000284
bta-miR-433	A->C	7	11	1799	0.006115
bta-miR-433	C->T	15	6	1799	0.003335
bta-miR-433	G->T	6	11	1799	0.006115
bta-miR-449a	A->C	16	13	49	0.265306
bta-miR-451	G->T	6	10	2218	0.004509
bta-miR-452	A->C	10	9	8196	0.001098
bta-miR-452	A->C	13	1170	8196	0.142753
bta-miR-452	A->C	14	21	8196	0.002562
bta-miR-452	A->C	15	62	8196	0.007565
bta-miR-452	A->C	8	8	8196	0.000976
bta-miR-452	G->T	2	6	8196	0.000732
bta-miR-452	T->G	3	6	8196	0.000732
bta-miR-455-3p	A->C	14	32	517	0.061896
bta-miR-455-3p	A->C	16	46	517	0.088975
bta-miR-485	A->C	18	12	1878	0.00639
bta-miR-485	T->A	7	7	1878	0.003727
bta-miR-487b	A->C	7	33	1645	0.020061
bta-miR-487b	G->T	5	13	1645	0.007903
bta-miR-494	A->C	16	153	1028	0.148833
bta-miR-494	A->C	18	5	1028	0.004864
bta-miR-494	A->C	7	9	1028	0.008755
bta-miR-494	A->G	11	6	1028	0.005837
bta-miR-495	A->C	16	612	4252	0.143932
bta-miR-495	A->C	7	60	4252	0.014111
bta-miR-495	A->C	9	14	4252	0.003293
bta-miR-495	A->G	5	7	4252	0.001646
bta-miR-495	C->T	17	6	4252	0.001411
bta-miR-495	T->G	13	6	4252	0.001411
bta-miR-499	A->C	16	97	601	0.161398
bta-miR-503-5p	A->G	11	6	12282	0.000489
bta-miR-503-5p	A->G	5	9	12282	0.000733
bta-miR-503-5p	C->A	7	33	12282	0.002687
bta-miR-503-5p	C->T	7	5	12282	0.000407
bta-miR-503-5p	G->A	8	6	12282	0.000489
bta-miR-503-5p	G->T	6	61	12282	0.004967
bta-miR-503-5p	G->T	8	22	12282	0.001791
bta-miR-532	A->G	15	40	625	0.064
bta-miR-542-5p	A->C	18	7	705	0.009929
bta-miR-542-5p	A->C	7	11	705	0.015603
bta-miR-543	A->C	16	296	1820	0.162637
bta-miR-6119-5p	A->C	16	16	110	0.145455
bta-miR-6529	G->T	5	8	797	0.010038
bta-miR-660	A->C	18	11	1162	0.009466
bta-miR-744	A->C	16	12	92	0.130435
bta-miR-92a	A->C	7	9	1493	0.006028
bta-miR-92a	G->T	5	5	1493	0.003349
bta-miR-92a	A->C	7	9	1493	0.006028
bta-miR-92a	G->T	5	5	1493	0.003349
bta-miR-93	A->C	18	7	378	0.018519
bta-miR-98	A->C	11	5	2112	0.002367
bta-miR-98	A->C	7	7	2112	0.003314
bta-miR-98	A->G	11	516	2112	0.244318
bta-miR-99a-5p	A->C	15	23	5810	0.003959
bta-miR-99a-5p	C->T	17	10	5810	0.001721
bta-miR-99a-5p	G->T	6	24	5810	0.004131
bta-miR-99a-5p	T->A	16	587	5810	0.101033
bta-miR-99a-5p	T->C	16	118	5810	0.02031
