# Supplementary material for: Discovery of Novel and Differentially Expressed MicroRNAs between Fetal and Adult Backfat in Cattle
Source: PLoS One. 2014 Feb 28;9(2):e90244. doi: 10.1371/journal.pone.0090244 (PMC3938653; doi:10.1371/journal.pone.0090244)
Supplement: Table S4 — End variants of the fetal bovine library identified in this study. (XLS) [file pone.0090244.s008.xls]

## Sheet: Sheet1
Table S4 End variants of the fetal bovine library identified in this study
>bta-let-7a-1	Note
TGGGATGAGGTAGTAGGTTGTATAGTTTTAGGGTCACACCCACCACTGGGAGATAACTATACAATCTACTGTCTTTCCTA bta-let-7a-1 80	Pre-miRNA sequence, name and length (bp)
(((((.(((..((((((((((((((((...(((.....))).((....))....))))))))))))))))..)))))))) structure -35.60	Structure and Free energ (kcal/mol)
*****TGAGGTAGTAGGTTGTATAGTT***************************************************** bta-let-7a-5p 22	Muture miRNA sequence, name and length (bp)
....ATGAGGTAGTAGGTTGTATAGTT..................................................... t0017070 23 20	The sequences of different end variants,the tag name of sequencing, length (bp) and total reads.
....ATGAGGTAGTAGGTTGTATAGT...................................................... t0065877 22 4
....ATGAGGTAGTAGGTTGTATA........................................................ t0083519 20 3
....ATGAGGTAGTAGGTTGTATAG....................................................... t0267326 21 1
.....TGAGGTAGTAGGTTGTATAGTT..................................................... t0000001 22 1930014
.....TGAGGTAGTAGGTTGTATAGT...................................................... t0000006 21 319020
.....TGAGGTAGTAGGTTGTATAGTTT.................................................... t0000010 23 159966
.....TGAGGTAGTAGGTTGTATAG....................................................... t0000024 20 62038
.....TGAGGTAGTAGGTTGTAT......................................................... t0000102 18 10160
.....TGAGGTAGTAGGTTGTATA........................................................ t0000123 19 7745
.....TGAGGTAGTAGGTTGTATAGTTTT................................................... t0000268 24 2972
.....TGAGGTAGTAGGTTGTATAGTTTTA.................................................. t0026637 25 11
.....TGAGGTAGTAGGTTGTATAGTTTTAGG................................................ t0614100 27 1
......GAGGTAGTAGGTTGTATAGTT..................................................... t0000837 21 779
......GAGGTAGTAGGTTGTATAGTTT.................................................... t0003914 22 125
......GAGGTAGTAGGTTGTATAGT...................................................... t0004064 20 120
......GAGGTAGTAGGTTGTATAG....................................................... t0017307 19 20
......GAGGTAGTAGGTTGTATAGTTTT................................................... t0063334 23 4
......GAGGTAGTAGGTTGTATA........................................................ t0617417 18 1
.......AGGTAGTAGGTTGTATAGTT..................................................... t0003609 20 136
.......AGGTAGTAGGTTGTATAGT...................................................... t0017953 19 19
.......AGGTAGTAGGTTGTATAGTTT.................................................... t0019221 21 17
.......AGGTAGTAGGTTGTATAG....................................................... t0254541 18 1
........GGTAGTAGGTTGTATAGTT..................................................... t0017876 19 19
........GGTAGTAGGTTGTATAGT...................................................... t0033143 18 9
........GGTAGTAGGTTGTATAGTTT.................................................... t0118244 20 2
.........GTAGTAGGTTGTATAGTT..................................................... t0060142 18 4
>bta-let-7a-2
AGGTTGAGGTAGTAGGTTGTATAGTTTAGAATTACATCAAGGGAGATAACTGTACAGCCTCCTAGCTTTCCT bta-let-7a-2 72
(((..(((.(((.(((((((((((((.....(..(.....)..)...))))))))))))).))).))).))) structure -25.20
****TGAGGTAGTAGGTTGTATAGTT********************************************** bta-let-7a-5p 22
AGGTTGAGGTAGTAGGTTGTAT.................................................. t0572814 22 1
.GGTTGAGGTAGTAGGTTGT.................................................... t0123527 19 2
.GGTTGAGGTAGTAGGTTGTAT.................................................. t0549507 21 1
..GTTGAGGTAGTAGGTTGTATA................................................. t0030676 21 9
..GTTGAGGTAGTAGGTTGTAT.................................................. t0258310 20 1
..GTTGAGGTAGTAGGTTGTATAGT............................................... t0520316 23 1
...TTGAGGTAGTAGGTTGTATAGT............................................... t0003083 22 167
...TTGAGGTAGTAGGTTGTATAG................................................ t0007356 21 58
...TTGAGGTAGTAGGTTGTATAGTT.............................................. t0010462 23 37
...TTGAGGTAGTAGGTTGTAT.................................................. t0096570 19 2
...TTGAGGTAGTAGGTTGTATAGTTT............................................. t0105978 24 2
...TTGAGGTAGTAGGTTGTATA................................................. t0122459 20 2
....TGAGGTAGTAGGTTGTATAGTT.............................................. t0000001 22 1930014
....TGAGGTAGTAGGTTGTATAGT............................................... t0000006 21 319020
....TGAGGTAGTAGGTTGTATAGTTT............................................. t0000010 23 159966
....TGAGGTAGTAGGTTGTATAG................................................ t0000024 20 62038
....TGAGGTAGTAGGTTGTAT.................................................. t0000102 18 10160
....TGAGGTAGTAGGTTGTATA................................................. t0000123 19 7745
....TGAGGTAGTAGGTTGTATAGTTTA............................................ t0000487 24 1437
.....GAGGTAGTAGGTTGTATAGTT.............................................. t0000837 21 779
.....GAGGTAGTAGGTTGTATAGTTT............................................. t0003914 22 125
.....GAGGTAGTAGGTTGTATAGT............................................... t0004064 20 120
.....GAGGTAGTAGGTTGTATAG................................................ t0017307 19 20
.....GAGGTAGTAGGTTGTATAGTTTA............................................ t0599014 23 1
.....GAGGTAGTAGGTTGTATA................................................. t0617417 18 1
......AGGTAGTAGGTTGTATAGTT.............................................. t0003609 20 136
......AGGTAGTAGGTTGTATAGT............................................... t0017953 19 19
......AGGTAGTAGGTTGTATAGTTT............................................. t0019221 21 17
......AGGTAGTAGGTTGTATAG................................................ t0254541 18 1
.......GGTAGTAGGTTGTATAGTT.............................................. t0017876 19 19
.......GGTAGTAGGTTGTATAGT............................................... t0033143 18 9
.......GGTAGTAGGTTGTATAGTTT............................................. t0118244 20 2
........GTAGTAGGTTGTATAGTT.............................................. t0060142 18 4
>bta-let-7a-3
GGGTGAGGTAGTAGGTTGTATAGTTTGGGGCTCTGCCCTGCTATGGGATAACTATACAATCTACTGTCTTTCCT bta-let-7a-3 74
(((.(((..((((((((((((((((((((((...)))))).........))))))))))))))))..))).))) structure -34.40
***TGAGGTAGTAGGTTGTATAGTT************************************************* bta-let-7a-5p 22
***************************************************CTATACAATCTACTGTCTTTC** bta-let-7a-3p 21
.GGTGAGGTAGTAGGTTGTATAG................................................... t0137797 22 2
..GTGAGGTAGTAGGTTGTATAGTT................................................. t0001571 23 361
..GTGAGGTAGTAGGTTGTATAGT.................................................. t0002487 22 214
..GTGAGGTAGTAGGTTGTATAG................................................... t0014576 21 24
..GTGAGGTAGTAGGTTGTATAGTTT................................................ t0024587 24 13
..GTGAGGTAGTAGGTTGTATA.................................................... t0032279 20 9
..GTGAGGTAGTAGGTTGTAT..................................................... t0037589 19 7
...TGAGGTAGTAGGTTGTATAGTT................................................. t0000001 22 1930014
...TGAGGTAGTAGGTTGTATAGT.................................................. t0000006 21 319020
...TGAGGTAGTAGGTTGTATAGTTT................................................ t0000010 23 159966
...TGAGGTAGTAGGTTGTATAG................................................... t0000024 20 62038
...TGAGGTAGTAGGTTGTAT..................................................... t0000102 18 10160
...TGAGGTAGTAGGTTGTATA.................................................... t0000123 19 7745
...TGAGGTAGTAGGTTGTATAGTTTG............................................... t0005610 24 81
....GAGGTAGTAGGTTGTATAGTT................................................. t0000837 21 779
....GAGGTAGTAGGTTGTATAGTTT................................................ t0003914 22 125
....GAGGTAGTAGGTTGTATAGT.................................................. t0004064 20 120
....GAGGTAGTAGGTTGTATAG................................................... t0017307 19 20
....GAGGTAGTAGGTTGTATA.................................................... t0617417 18 1
.....AGGTAGTAGGTTGTATAGTT................................................. t0003609 20 136
.....AGGTAGTAGGTTGTATAGT.................................................. t0017953 19 19
.....AGGTAGTAGGTTGTATAGTTT................................................ t0019221 21 17
.....AGGTAGTAGGTTGTATAGTTTG............................................... t0028473 22 10
.....AGGTAGTAGGTTGTATAG................................................... t0254541 18 1
......GGTAGTAGGTTGTATAGTT................................................. t0017876 19 19
......GGTAGTAGGTTGTATAGT.................................................. t0033143 18 9
......GGTAGTAGGTTGTATAGTTT................................................ t0118244 20 2
.......GTAGTAGGTTGTATAGTT................................................. t0060142 18 4
>bta-let-7b
CGGGGTGAGGTAGTAGGTTGTGTGGTTTCAGGGTAGTGATGTTGCCCCCTCGGAAGATAACTATACAACCTACTGCCTTCC bta-let-7b 81
...((.(((((((((((((((((((((...((((((.....))))))..((....)).))))))))))))))))))))))) structure -41.90
*****TGAGGTAGTAGGTTGTGTGGTT****************************************************** bta-let-7b 22
...GGTGAGGTAGTAGGTTGTGT.......................................................... t0081799 20 3
....GTGAGGTAGTAGGTTGTGTGGTTT..................................................... t0052420 24 5
.....TGAGGTAGTAGGTTGTGTGGTT...................................................... t0000003 22 844100
.....TGAGGTAGTAGGTTGTGTGGTTT..................................................... t0000004 23 643841
.....TGAGGTAGTAGGTTGTGTGGT....................................................... t0000012 21 134253
.....TGAGGTAGTAGGTTGTGTGG........................................................ t0000038 20 35257
.....TGAGGTAGTAGGTTGTGTG......................................................... t0000226 19 3468
.....TGAGGTAGTAGGTTGTGT.......................................................... t0000333 18 2251
.....TGAGGTAGTAGGTTGTGTGGTTTC.................................................... t0001722 24 323
.....TGAGGTAGTAGGTTGTGTGGTTTCA................................................... t0008770 25 46
......GAGGTAGTAGGTTGTGTGGTT...................................................... t0001692 21 330
......GAGGTAGTAGGTTGTGTGGTTT..................................................... t0001741 22 320
......GAGGTAGTAGGTTGTGTGGT....................................................... t0007976 20 52
......GAGGTAGTAGGTTGTGTGG........................................................ t0021576 19 15
......GAGGTAGTAGGTTGTGTG......................................................... t0088637 18 3
.......AGGTAGTAGGTTGTGTGGTT...................................................... t0006170 20 72
.......AGGTAGTAGGTTGTGTGGTTT..................................................... t0006381 21 69
.......AGGTAGTAGGTTGTGTGGT....................................................... t0025157 19 12
.......AGGTAGTAGGTTGTGTGG........................................................ t0317882 18 1
........GGTAGTAGGTTGTGTGGTT...................................................... t0024590 19 13
........GGTAGTAGGTTGTGTGGTTT..................................................... t0027631 20 11
........GGTAGTAGGTTGTGTGGT....................................................... t0496520 18 1
.........GTAGTAGGTTGTGTGGTTT..................................................... t0039496 19 7
.........GTAGTAGGTTGTGTGGTT...................................................... t0070166 18 3
..........TAGTAGGTTGTGTGGTTT..................................................... t0039955 18 7
>bta-let-7c
GCATCCGGGTTGAGGTAGTAGGTTGTATGGTTTAGAGTTACACCCTGGGAGTTAACTGTACAACCTTCTAGCTTTCCTTGGAGC bta-let-7c 84
((.((((((..(((.(((.(((((((((((((..((.(..(.....)..).))))))))))))))).))).)))..)))))))) structure -33.50
**********TGAGGTAGTAGGTTGTATGGTT**************************************************** bta-let-7c 22
......GGGTTGAGGTAGTAGGTTGTAT........................................................ t0549966 22 1
.......GGTTGAGGTAGTAGGTTGT.......................................................... t0123527 19 2
.......GGTTGAGGTAGTAGGTTGTAT........................................................ t0549507 21 1
........GTTGAGGTAGTAGGTTGTATGGTT.................................................... t0006005 24 75
........GTTGAGGTAGTAGGTTGTATGGT..................................................... t0010268 23 38
........GTTGAGGTAGTAGGTTGTATGG...................................................... t0100219 22 2
........GTTGAGGTAGTAGGTTGTAT........................................................ t0258310 20 1
.........TTGAGGTAGTAGGTTGTATGGTT.................................................... t0000453 23 1555
.........TTGAGGTAGTAGGTTGTATGGT..................................................... t0000730 22 909
.........TTGAGGTAGTAGGTTGTATGGTTT................................................... t0003176 24 160
.........TTGAGGTAGTAGGTTGTATGG...................................................... t0009950 21 40
.........TTGAGGTAGTAGGTTGTATG....................................................... t0048229 20 5
.........TTGAGGTAGTAGGTTGTATGGTTTA.................................................. t0062896 25 4
.........TTGAGGTAGTAGGTTGTAT........................................................ t0096570 19 2
..........TGAGGTAGTAGGTTGTATGGTT.................................................... t0000005 22 497408
..........TGAGGTAGTAGGTTGTATGGTTT................................................... t0000015 23 79720
..........TGAGGTAGTAGGTTGTATGGT..................................................... t0000020 21 66180
..........TGAGGTAGTAGGTTGTAT........................................................ t0000102 18 10160
..........TGAGGTAGTAGGTTGTATGG...................................................... t0000119 20 7996
..........TGAGGTAGTAGGTTGTATGGTTTA.................................................. t0000588 24 1205
..........TGAGGTAGTAGGTTGTATG....................................................... t0000814 19 805
..........TGAGGTAGTAGGTTGTATGGTTTAG................................................. t0065574 25 4
..........TGAGGTAGTAGGTTGTATGGTTTAGA................................................ t0160488 26 1
...........GAGGTAGTAGGTTGTATGGTT.................................................... t0001581 21 360
...........GAGGTAGTAGGTTGTATGGTTT................................................... t0006748 22 64
...........GAGGTAGTAGGTTGTATGGT..................................................... t0009321 20 43
...........GAGGTAGTAGGTTGTATGG...................................................... t0070165 19 3
...........GAGGTAGTAGGTTGTATGGTTTA.................................................. t0589074 23 1
............AGGTAGTAGGTTGTATGGTT.................................................... t0007990 20 52
............AGGTAGTAGGTTGTATGGTTT................................................... t0036053 21 8
............AGGTAGTAGGTTGTATGGT..................................................... t0067334 19 4
.............GGTAGTAGGTTGTATGGTT.................................................... t0030333 19 10
.............GGTAGTAGGTTGTATGGT..................................................... t0121635 18 2
.............GGTAGTAGGTTGTATGGTTT................................................... t0311156 20 1
..............GTAGTAGGTTGTATGGTT.................................................... t0073276 18 3
>bta-let-7d
CCTAGGAAGAGGTAGTAGGTTGCATAGTTTTCGGGCAGGGATTTTGCCCACAAGGAGGTAACTATACGACCTGCTGCCTTTCTTAGG bta-let-7d 87
(((((((.((((((((((((((.((((((.((((((((.....)))))).......)).)))))).))))))))))))))))))))) structure -43.51
*******AGAGGTAGTAGGTTGCATAGTT********************************************************** bta-let-7d 22
......AAGAGGTAGTAGGTTGCATAGTT.......................................................... t0007036 23 61
......AAGAGGTAGTAGGTTGCATAGT........................................................... t0011612 22 33
......AAGAGGTAGTAGGTTGCATAG............................................................ t0043143 21 6
......AAGAGGTAGTAGGTTGCATAGTTT......................................................... t0062865 24 4
......AAGAGGTAGTAGGTTGCAT.............................................................. t0205717 19 1
.......AGAGGTAGTAGGTTGCATAGTT.......................................................... t0000039 22 34938
.......AGAGGTAGTAGGTTGCATAGTTT......................................................... t0000184 23 4360
.......AGAGGTAGTAGGTTGCATAGT........................................................... t0000231 21 3358
.......AGAGGTAGTAGGTTGCATAG............................................................ t0000564 20 1251
.......AGAGGTAGTAGGTTGCAT.............................................................. t0001926 18 284
.......AGAGGTAGTAGGTTGCATA............................................................. t0002582 19 205
.......AGAGGTAGTAGGTTGCATAGTTTT........................................................ t0003436 24 146
........GAGGTAGTAGGTTGCATAGTT.......................................................... t0014634 21 24
........GAGGTAGTAGGTTGCATAGTTT......................................................... t0055451 22 4
........GAGGTAGTAGGTTGCATAGT........................................................... t0131844 20 2
.........AGGTAGTAGGTTGCATAGTT.......................................................... t0031769 20 9
.........AGGTAGTAGGTTGCATAGTTT......................................................... t0210981 21 1
>bta-let-7e
CCCGGGCTGAGGTAGGAGGTTGTATAGTTGAGGAGGACACCCAAGGAGATCACTATACGGCCTCCTAGCTTTCCCCAGG bta-let-7e 79
((.(((..(((.((((((((((((((((.((...((....)).......)))))))))))))))))).)))..))).)) structure -37.80
*******TGAGGTAGGAGGTTGTATAGT*************************************************** bta-let-7e 21
......CTGAGGTAGGAGGTTGTATAGTT.................................................. t0081891 23 3
......CTGAGGTAGGAGGTTGTATAG.................................................... t0171813 21 1
......CTGAGGTAGGAGGTTGTAT...................................................... t0520993 19 1
......CTGAGGTAGGAGGTTGTATAGT................................................... t0669827 22 1
.......TGAGGTAGGAGGTTGTATAGTT.................................................. t0000023 22 64998
.......TGAGGTAGGAGGTTGTATAGT................................................... t0000064 21 17378
.......TGAGGTAGGAGGTTGTATAG.................................................... t0000188 20 4292
.......TGAGGTAGGAGGTTGTATAGTTG................................................. t0000207 23 3800
.......TGAGGTAGGAGGTTGTAT...................................................... t0001270 18 467
.......TGAGGTAGGAGGTTGTATA..................................................... t0001552 19 364
.......TGAGGTAGGAGGTTGTATAGTTGA................................................ t0001947 24 281
........GAGGTAGGAGGTTGTATAGTT.................................................. t0009996 21 39
........GAGGTAGGAGGTTGTATAGT................................................... t0036652 20 8
........GAGGTAGGAGGTTGTATAGTTG................................................. t0043439 22 6
........GAGGTAGGAGGTTGTATAG.................................................... t0054897 19 5
........GAGGTAGGAGGTTGTATAGTTGA................................................ t0131539 23 2
.........AGGTAGGAGGTTGTATAGTT.................................................. t0037198 20 7
.........AGGTAGGAGGTTGTATAGT................................................... t0049330 19 5
.........AGGTAGGAGGTTGTATAG.................................................... t0144537 18 2
...........GTAGGAGGTTGTATAGTT.................................................. t0085840 18 3
...........GTAGGAGGTTGTATAGTTGAG............................................... t0657281 21 1
>bta-let-7f-1
TCAGAGTGAGGTAGTAGATTGTATAGTTGTGGGGTAGTGATTTTACCCTGTTCAGGAGATAACTATACAATCTATTGCCTTCCCTGA bta-let-7f-1 87
((((.(..(((((((((((((((((((((((((((((.....))))))).........))))))))))))))))))))))..))))) structure -43.30
******TGAGGTAGTAGATTGTATAGTT*********************************************************** bta-let-7f 22
..AGAGTGAGGTAGTAGATTGTAT............................................................... t0186417 22 1
....AGTGAGGTAGTAGATTGTAT............................................................... t0147407 20 2
....AGTGAGGTAGTAGATTGTATAGT............................................................ t0294455 23 1
.....GTGAGGTAGTAGATTGTATA.............................................................. t0033051 20 9
.....GTGAGGTAGTAGATTGTATAGTT........................................................... t0650490 23 1
......TGAGGTAGTAGATTGTATAGTT........................................................... t0000002 22 1661480
......TGAGGTAGTAGATTGTATAGT............................................................ t0000009 21 187241
......TGAGGTAGTAGATTGTATAG............................................................. t0000043 20 33535
......TGAGGTAGTAGATTGTATAGTTG.......................................................... t0000101 23 10170
......TGAGGTAGTAGATTGTAT............................................................... t0000108 18 9543
......TGAGGTAGTAGATTGTATA.............................................................. t0000170 19 5224
......TGAGGTAGTAGATTGTATAGTTGT......................................................... t0001928 24 284
......TGAGGTAGTAGATTGTATAGTTGTGG....................................................... t0494260 26 1
......TGAGGTAGTAGATTGTATAGTTGTG........................................................ t0622177 25 1
.......GAGGTAGTAGATTGTATAGTT........................................................... t0000595 21 1195
.......GAGGTAGTAGATTGTATAGT............................................................ t0003917 20 125
.......GAGGTAGTAGATTGTATAG............................................................. t0021464 19 15
.......GAGGTAGTAGATTGTATAGTTG.......................................................... t0043471 22 6
.......GAGGTAGTAGATTGTATA.............................................................. t0100263 18 2
........AGGTAGTAGATTGTATAGTT........................................................... t0002342 20 227
........AGGTAGTAGATTGTATAGTTGT......................................................... t0009531 22 42
........AGGTAGTAGATTGTATAGT............................................................ t0012216 19 31
........AGGTAGTAGATTGTATAGTTG.......................................................... t0019543 21 17
........AGGTAGTAGATTGTATAG............................................................. t0430517 18 1
.........GGTAGTAGATTGTATAGTT........................................................... t0012475 19 30
.........GGTAGTAGATTGTATAGT............................................................ t0522392 18 1
..........GTAGTAGATTGTATAGTT........................................................... t0029283 18 10
>bta-let-7f-2
TGTGGGATGAGGTAGTAGATTGTATAGTTTTAGGGTCATACCCCATCTTGGAGATAACTATACAGTCTACTGTCTTTCCCACG bta-let-7f-2 83
.((((((.(((..((((((((((((((((...(((.....))).(((.....)))))))))))))))))))..))))))))). structure -40.70
*******TGAGGTAGTAGATTGTATAGTT****************************************************** bta-let-7f 22
.....GATGAGGTAGTAGATTGTATA......................................................... t0600279 21 1
......ATGAGGTAGTAGATTGTATAGTT...................................................... t0007720 23 55
......ATGAGGTAGTAGATTGTATAGT....................................................... t0022254 22 14
......ATGAGGTAGTAGATTGTATAG........................................................ t0036244 21 8
......ATGAGGTAGTAGATTGTATAGTTT..................................................... t0051646 24 5
......ATGAGGTAGTAGATTGTAT.......................................................... t0079220 19 3
......ATGAGGTAGTAGATTGTATA......................................................... t0088884 20 3
.......TGAGGTAGTAGATTGTATAGTT...................................................... t0000002 22 1661480
.......TGAGGTAGTAGATTGTATAGT....................................................... t0000009 21 187241
.......TGAGGTAGTAGATTGTATAGTTT..................................................... t0000018 23 73376
.......TGAGGTAGTAGATTGTATAG........................................................ t0000043 20 33535
.......TGAGGTAGTAGATTGTAT.......................................................... t0000108 18 9543
.......TGAGGTAGTAGATTGTATA......................................................... t0000170 19 5224
.......TGAGGTAGTAGATTGTATAGTTTT.................................................... t0000880 24 732
.......TGAGGTAGTAGATTGTATAGTTTTA................................................... t0063955 25 4
........GAGGTAGTAGATTGTATAGTT...................................................... t0000595 21 1195
........GAGGTAGTAGATTGTATAGT....................................................... t0003917 20 125
........GAGGTAGTAGATTGTATAGTTT..................................................... t0005980 22 75
........GAGGTAGTAGATTGTATAG........................................................ t0021464 19 15
........GAGGTAGTAGATTGTATAGTTTT.................................................... t0041273 23 6
........GAGGTAGTAGATTGTATA......................................................... t0100263 18 2
.........AGGTAGTAGATTGTATAGTT...................................................... t0002342 20 227
.........AGGTAGTAGATTGTATAGT....................................................... t0012216 19 31
.........AGGTAGTAGATTGTATAGTTT..................................................... t0020626 21 16
.........AGGTAGTAGATTGTATAG........................................................ t0430517 18 1
.........AGGTAGTAGATTGTATAGTTTT.................................................... t0459994 22 1
..........GGTAGTAGATTGTATAGTT...................................................... t0012475 19 30
..........GGTAGTAGATTGTATAGTTT..................................................... t0360151 20 1
..........GGTAGTAGATTGTATAGT....................................................... t0522392 18 1
...........GTAGTAGATTGTATAGTT...................................................... t0029283 18 10
>bta-let-7g
AGGCTGAGGTAGTAGTTTGTACAGTTTGAGGGTCTATGATACCACCCGGTACAGGAGATAACTGTACAGGCCACTGCCTTGCC bta-let-7g 83
.(((.((((((((.((((((((((((.....((((.((.((((....))))))..)))))))))))))))).))))))))))) structure -38.80
****TGAGGTAGTAGTTTGTACAGTT********************************************************* bta-let-7g 22
...CTGAGGTAGTAGTTTGTACAGTT......................................................... t0002898 23 180
...CTGAGGTAGTAGTTTGTACAGT.......................................................... t0009334 22 43
...CTGAGGTAGTAGTTTGTACAGTTT........................................................ t0067395 24 4
...CTGAGGTAGTAGTTTGTACAG........................................................... t0191488 21 1
...CTGAGGTAGTAGTTTGTACA............................................................ t0483513 20 1
...CTGAGGTAGTAGTTTGTAC............................................................. t0674328 19 1
....TGAGGTAGTAGTTTGTACAGTT......................................................... t0000014 22 90590
....TGAGGTAGTAGTTTGTACAGT.......................................................... t0000088 21 11921
....TGAGGTAGTAGTTTGTACAGTTT........................................................ t0000233 23 3329
....TGAGGTAGTAGTTTGTACAG........................................................... t0000662 20 1056
....TGAGGTAGTAGTTTGTACA............................................................ t0005378 19 86
....TGAGGTAGTAGTTTGTAC............................................................. t0005742 18 79
....TGAGGTAGTAGTTTGTACAGTTTG....................................................... t0087936 24 3
.....GAGGTAGTAGTTTGTACAGTT......................................................... t0015116 21 23
.....GAGGTAGTAGTTTGTACAGT.......................................................... t0110569 20 2
......AGGTAGTAGTTTGTACAGTT......................................................... t0051254 20 5
......AGGTAGTAGTTTGTACAGT.......................................................... t0089730 19 3
......AGGTAGTAGTTTGTACAGTTT........................................................ t0382857 21 1
>bta-let-7i
CTGGCTGAGGTAGTAGTTTGTGCTGTTGGTCGGGTTGTGACATTGCCCGCTGTGGAGATAACTGCGCAAGCTACTGCCTTGCTA bta-let-7i 84
.((((.(((((((((((((((((.(((((.(((((.........)))))))........))).))))))))))))))))))))) structure -39.60
*****TGAGGTAGTAGTTTGTGCTGTT********************************************************* bta-let-7i 22
....CTGAGGTAGTAGTTTGTGCTGTT......................................................... t0130322 23 2
....CTGAGGTAGTAGTTTGTGCTGT.......................................................... t0145667 22 2
....CTGAGGTAGTAGTTTGTGCT............................................................ t0193820 20 1
.....TGAGGTAGTAGTTTGTGCTGTT......................................................... t0000027 22 47034
.....TGAGGTAGTAGTTTGTGCTGT.......................................................... t0000078 21 13585
.....TGAGGTAGTAGTTTGTGCTG........................................................... t0000189 20 4282
.....TGAGGTAGTAGTTTGTGCT............................................................ t0000380 19 1893
.....TGAGGTAGTAGTTTGTGCTGTTG........................................................ t0000578 23 1230
.....TGAGGTAGTAGTTTGTGC............................................................. t0003348 18 151
.....TGAGGTAGTAGTTTGTGCTGTTGG....................................................... t0613247 24 1
......GAGGTAGTAGTTTGTGCTGTT......................................................... t0021255 21 15
......GAGGTAGTAGTTTGTGCTGT.......................................................... t0029183 20 10
......GAGGTAGTAGTTTGTGCT............................................................ t0081005 18 3
......GAGGTAGTAGTTTGTGCTG........................................................... t0400570 19 1
.......AGGTAGTAGTTTGTGCTGTT......................................................... t0068603 20 3
.......AGGTAGTAGTTTGTGCTGT.......................................................... t0095542 19 2
.......AGGTAGTAGTTTGTGCTGTTG........................................................ t0194565 21 1
.......AGGTAGTAGTTTGTGCTG........................................................... t0451783 18 1
>bta-mir-1-1
GCTTGGGAAACATACTTCTTTATGTGCCCATATGGACCTGCTAAGCTATGGAATGTAAAGAAGTATGTATTTCAGG bta-mir-1-1 76
.((((..(.((((((((((((((((..((((((((.....)))...))))).)))))))))))))))).)..)))) structure -29.80
************************************************TGGAATGTAAAGAAGTATGTAT****** bta-miR-1 22
.........ACATACTTCTTTATGTGCCCAT............................................. t0085833 22 3
...............................................ATGGAATGTAAAGAAGTATGT........ t0073273 21 3
...............................................ATGGAATGTAAAGAAGTATGTAT...... t0085373 23 3
...............................................ATGGAATGTAAAGAAGTATGTA....... t0268932 22 1
...............................................ATGGAATGTAAAGAAGTATGTATT..... t0357943 24 1
................................................TGGAATGTAAAGAAGTATGTAT...... t0000017 22 74300
................................................TGGAATGTAAAGAAGTATGT........ t0000374 20 1948
................................................TGGAATGTAAAGAAGTATGTATT..... t0000467 23 1514
................................................TGGAATGTAAAGAAGTATGTA....... t0000555 21 1269
................................................TGGAATGTAAAGAAGTAT.......... t0002773 18 189
................................................TGGAATGTAAAGAAGTATG......... t0004121 19 118
................................................TGGAATGTAAAGAAGTATGTATTT.... t0015435 24 23
.................................................GGAATGTAAAGAAGTATGTAT...... t0013138 21 28
.................................................GGAATGTAAAGAAGTATGTA....... t0193355 20 1
..................................................GAATGTAAAGAAGTATGTAT...... t0010784 20 36
..................................................GAATGTAAAGAAGTATGT........ t0097421 18 2
..................................................GAATGTAAAGAAGTATGTATT..... t0131039 21 2
..................................................GAATGTAAAGAAGTATGTATTT.... t0361004 22 1
...................................................AATGTAAAGAAGTATGTAT...... t0091691 19 2
....................................................ATGTAAAGAAGTATGTAT...... t0144345 18 2
>bta-mir-1-2
ACCTACTCAGAGTACATACTTCTTTATGTACCCATATGAACATACAATGCTATGGAATGTAAAGAAGTATGTATTTTTGGTAGGC bta-mir-1-2 85
.((((((.(((((((((((((((((((((..(((((..............))))).))))))))))))))))))))).)))))). structure -35.64
****************************************************TGGAATGTAAAGAAGTATGTAT*********** bta-miR-1 22
.............ACATACTTCTTTATGTACCCAT.................................................. t0247022 22 1
...................................................ATGGAATGTAAAGAAGTATGT............. t0073273 21 3
...................................................ATGGAATGTAAAGAAGTATGTAT........... t0085373 23 3
...................................................ATGGAATGTAAAGAAGTATGTA............ t0268932 22 1
...................................................ATGGAATGTAAAGAAGTATGTATT.......... t0357943 24 1
....................................................TGGAATGTAAAGAAGTATGTAT........... t0000017 22 74300
....................................................TGGAATGTAAAGAAGTATGT............. t0000374 20 1948
....................................................TGGAATGTAAAGAAGTATGTATT.......... t0000467 23 1514
....................................................TGGAATGTAAAGAAGTATGTA............ t0000555 21 1269
....................................................TGGAATGTAAAGAAGTAT............... t0002773 18 189
....................................................TGGAATGTAAAGAAGTATG.............. t0004121 19 118
....................................................TGGAATGTAAAGAAGTATGTATTT......... t0015435 24 23
....................................................TGGAATGTAAAGAAGTATGTATTTT........ t0687743 25 1
.....................................................GGAATGTAAAGAAGTATGTAT........... t0013138 21 28
.....................................................GGAATGTAAAGAAGTATGTA............ t0193355 20 1
......................................................GAATGTAAAGAAGTATGTAT........... t0010784 20 36
......................................................GAATGTAAAGAAGTATGT............. t0097421 18 2
......................................................GAATGTAAAGAAGTATGTATT.......... t0131039 21 2
......................................................GAATGTAAAGAAGTATGTATTT......... t0361004 22 1
.......................................................AATGTAAAGAAGTATGTAT........... t0091691 19 2
........................................................ATGTAAAGAAGTATGTAT........... t0144345 18 2
>bta-mir-100
CCTGTTGCCACAAACCCGTAGATCCGAACTTGTGGTGGTAGTGCACACAAGCTTGTGTCTATAGGTATGTGTCTGT bta-mir-100 76
........((((.(((..((((..(((.((((((((......)).)))))).)))..))))..))).))))..... structure -26.20
************AACCCGTAGATCCGAACTTGTG****************************************** bta-miR-100 22
............AACCCGTAGATCCGAACTTGTG.......................................... t0001156 22 523
............AACCCGTAGATCCGAACTTGT........................................... t0002455 21 216
............AACCCGTAGATCCGAACTTG............................................ t0023585 20 13
............AACCCGTAGATCCGAACTT............................................. t0028492 19 10
............AACCCGTAGATCCGAACTTGTGG......................................... t0124946 23 2
............AACCCGTAGATCCGAACTTGTGGT........................................ t0632146 24 1
.............ACCCGTAGATCCGAACTTGTG.......................................... t0010074 21 39
.............ACCCGTAGATCCGAACTTGT........................................... t0030587 20 9
.............ACCCGTAGATCCGAACTTGTGG......................................... t0034620 22 8
>bta-mir-101-1
AGGCTGCCCTGGCTCAGTTATCACAGTGCTGATGCTGTCCATTCTAAAGGTACAGTACTGTGATAACTGAAGGATGGCAGCCA bta-mir-101-1 83
.(((((((.....((((((((((((((((((.((((............)))))))))))))))))))))).....))))))). structure -47.30
**************************************************TACAGTACTGTGATAACTGAA************ bta-miR-101 21
.............TCAGTTATCACAGTGCTGATGC................................................ t0089512 22 3
.................................................GTACAGTACTGTGATAACTGAA............ t0000186 22 4318
.................................................GTACAGTACTGTGATAACTGA............. t0000212 21 3655
.................................................GTACAGTACTGTGATAACT............... t0008211 19 50
.................................................GTACAGTACTGTGATAACTG.............. t0013795 20 26
.................................................GTACAGTACTGTGATAAC................ t0046750 18 6
.................................................GTACAGTACTGTGATAACTGAAG........... t0057093 23 4
..................................................TACAGTACTGTGATAACTGAA............ t0000159 21 5640
..................................................TACAGTACTGTGATAACTGA............. t0000172 20 5032
..................................................TACAGTACTGTGATAACTGAAG........... t0001049 22 591
..................................................TACAGTACTGTGATAACTG.............. t0004656 19 102
..................................................TACAGTACTGTGATAACT............... t0021584 18 15
...................................................ACAGTACTGTGATAACTGA............. t0019258 19 17
...................................................ACAGTACTGTGATAACTGAA............ t0021059 20 15
...................................................ACAGTACTGTGATAACTGAAG........... t0067469 21 4
...................................................ACAGTACTGTGATAACTG.............. t0584510 18 1
....................................................CAGTACTGTGATAACTGAA............ t0061478 19 4
....................................................CAGTACTGTGATAACTGAAG........... t0126336 20 2
....................................................CAGTACTGTGATAACTGA............. t0297636 18 1
.....................................................AGTACTGTGATAACTGAA............ t0301917 18 1
>bta-mir-101-2
ACTGTCCTTTTTCGGTTATCATGGTACCGATGCTGTATATCTGAAAGGTACAGTACTGTGATAACTGAAGAATGGTGGT bta-mir-101-2 79
((..((.((((((((((((((((((((.(.((((............))))).)))))))))))))))))))).))..)) structure -31.40
************************************************TACAGTACTGTGATAACTGAA********** bta-miR-101 21
...........TCGGTTATCATGGTACCGATGC.............................................. t0198588 22 1
...............................................GTACAGTACTGTGATAACTGAA.......... t0000186 22 4318
...............................................GTACAGTACTGTGATAACTGA........... t0000212 21 3655
...............................................GTACAGTACTGTGATAACT............. t0008211 19 50
...............................................GTACAGTACTGTGATAACTG............ t0013795 20 26
...............................................GTACAGTACTGTGATAAC.............. t0046750 18 6
...............................................GTACAGTACTGTGATAACTGAAG......... t0057093 23 4
................................................TACAGTACTGTGATAACTGAA.......... t0000159 21 5640
................................................TACAGTACTGTGATAACTGA........... t0000172 20 5032
................................................TACAGTACTGTGATAACTGAAG......... t0001049 22 591
................................................TACAGTACTGTGATAACTGAAGA........ t0003676 23 134
................................................TACAGTACTGTGATAACTG............ t0004656 19 102
................................................TACAGTACTGTGATAACT............. t0021584 18 15
................................................TACAGTACTGTGATAACTGAAGAA....... t0065971 24 4
.................................................ACAGTACTGTGATAACTGA........... t0019258 19 17
.................................................ACAGTACTGTGATAACTGAA.......... t0021059 20 15
.................................................ACAGTACTGTGATAACTGAAGA........ t0062964 22 4
.................................................ACAGTACTGTGATAACTGAAG......... t0067469 21 4
.................................................ACAGTACTGTGATAACTG............ t0584510 18 1
..................................................CAGTACTGTGATAACTGAA.......... t0061478 19 4
..................................................CAGTACTGTGATAACTGAAG......... t0126336 20 2
..................................................CAGTACTGTGATAACTGAAGA........ t0145654 21 2
..................................................CAGTACTGTGATAACTGA........... t0297636 18 1
..................................................CAGTACTGTGATAACTGAAGAA....... t0447818 22 1
...................................................AGTACTGTGATAACTGAA.......... t0301917 18 1
>bta-mir-103-1
CTGCCCTCGGCTTCTTTACAGTGCTGCCTTGTTGCATATGGATCAAGCAGCATTGTACAGGGCTATGAAGGC bta-mir-103-1 72
..(((.((((((.((.(((((((((((.(((.(.(....).).)))))))))))))).))))))..)).))) structure -28.60
*********************************************AGCAGCATTGTACAGGGCTATGA**** bta-miR-103 23
........GGCTTCTTTACAGTGCTGCCTTGT........................................ t0070084 24 3
............................................AAGCAGCATTGTACAGGGCTAT...... t0023104 22 14
............................................AAGCAGCATTGTACAGGGCTATG..... t0029905 23 10
............................................AAGCAGCATTGTACAGGGCTATGA.... t0424966 24 1
............................................AAGCAGCATTGTACAGGGCTA....... t0470625 21 1
............................................AAGCAGCATTGTACAGGGCTATGAA... t0648326 25 1
.............................................AGCAGCATTGTACAGGGCTAT...... t0000030 21 44667
.............................................AGCAGCATTGTACAGGGCTATGA.... t0000052 23 21669
.............................................AGCAGCATTGTACAGGGCTATG..... t0000118 22 8252
.............................................AGCAGCATTGTACAGGGCTA....... t0000438 20 1624
.............................................AGCAGCATTGTACAGGGCTATGAA... t0001306 24 455
.............................................AGCAGCATTGTACAGGGCT........ t0004065 19 120
.............................................AGCAGCATTGTACAGGGC......... t0036751 18 7
.............................................AGCAGCATTGTACAGGGCTATGAAG.. t0062816 25 4
..............................................GCAGCATTGTACAGGGCTATGA.... t0015637 22 22
..............................................GCAGCATTGTACAGGGCTAT...... t0017084 20 20
..............................................GCAGCATTGTACAGGGCTATG..... t0056338 21 4
..............................................GCAGCATTGTACAGGGCTATGAA... t0324094 23 1
...............................................CAGCATTGTACAGGGCTATGA.... t0008945 21 45
...............................................CAGCATTGTACAGGGCTATG..... t0013799 20 26
...............................................CAGCATTGTACAGGGCTAT...... t0024028 19 13
...............................................CAGCATTGTACAGGGCTATGAA... t0082267 22 3
................................................AGCATTGTACAGGGCTATGA.... t0030303 20 10
................................................AGCATTGTACAGGGCTAT...... t0031654 18 9
................................................AGCATTGTACAGGGCTATG..... t0086450 19 3
................................................AGCATTGTACAGGGCTATGAA... t0187304 21 1
>bta-mir-103-2
TTGTGCTTTCAGCTTCTTTACAGTGCTGCCTTGTAGCATTCAGGTCAAGCAGCATTGTACAGGGCTATGAAAGAAC bta-mir-103-2 76
.....(((((((((.((.(((((((((((((((.......))))....))))))))))).)))))..))))))... structure -27.50
***********************************************AGCAGCATTGTACAGGGCTATGA****** bta-miR-103 23
..........AGCTTCTTTACAGTGCTGCCTTGT.......................................... t0037157 24 7
..........AGCTTCTTTACAGTGCTGCCTTG........................................... t0110753 23 2
..............................................AAGCAGCATTGTACAGGGCTAT........ t0023104 22 14
..............................................AAGCAGCATTGTACAGGGCTATG....... t0029905 23 10
..............................................AAGCAGCATTGTACAGGGCTATGA...... t0424966 24 1
..............................................AAGCAGCATTGTACAGGGCTA......... t0470625 21 1
..............................................AAGCAGCATTGTACAGGGCTATGAA..... t0648326 25 1
...............................................AGCAGCATTGTACAGGGCTAT........ t0000030 21 44667
...............................................AGCAGCATTGTACAGGGCTATGA...... t0000052 23 21669
...............................................AGCAGCATTGTACAGGGCTATG....... t0000118 22 8252
...............................................AGCAGCATTGTACAGGGCTA......... t0000438 20 1624
...............................................AGCAGCATTGTACAGGGCTATGAA..... t0001306 24 455
...............................................AGCAGCATTGTACAGGGCT.......... t0004065 19 120
...............................................AGCAGCATTGTACAGGGCTATGAAA.... t0018902 25 18
...............................................AGCAGCATTGTACAGGGC........... t0036751 18 7
................................................GCAGCATTGTACAGGGCTATGA...... t0015637 22 22
................................................GCAGCATTGTACAGGGCTAT........ t0017084 20 20
................................................GCAGCATTGTACAGGGCTATG....... t0056338 21 4
................................................GCAGCATTGTACAGGGCTATGAA..... t0324094 23 1
.................................................CAGCATTGTACAGGGCTATGA...... t0008945 21 45
.................................................CAGCATTGTACAGGGCTATG....... t0013799 20 26
.................................................CAGCATTGTACAGGGCTAT........ t0024028 19 13
.................................................CAGCATTGTACAGGGCTATGAA..... t0082267 22 3
..................................................AGCATTGTACAGGGCTATGA...... t0030303 20 10
..................................................AGCATTGTACAGGGCTAT........ t0031654 18 9
..................................................AGCATTGTACAGGGCTATG....... t0086450 19 3
..................................................AGCATTGTACAGGGCTATGAA..... t0187304 21 1
>bta-mir-106a
CCTTGGCCATGTAAAAGTGCTTACAGTGCAGGTAGCTTTTTGAGATCTACTGCAATGCAAGCACTTCTTACATTACCATGG bta-mir-106a 81
((.(((..((((((((((((((.((.(((((.(((.((.....)).)))))))).)).)))))))).))))))..))).)) structure -30.10
************AAAAGTGCTTACAGTGCAGGTA*********************************************** bta-miR-106a 22
............AAAAGTGCTTACAGTGCAGGTAG.............................................. t0497891 23 1
>bta-mir-106b
CCTGCCGGGGCTAAAGTGCTGACAGTGCAGATAGTGGTCCTGTGTGCTACCGCACTGTGGGTACTTGCTGCTCCGGCAGG bta-mir-106b 80
(((((((((((..(((((((.(((((((.(.(((((........)))))).))))))).)))))))...))))))))))) structure -49.30
***********TAAAGTGCTGACAGTGCAGAT************************************************ bta-miR-106b 21
...........TAAAGTGCTGACAGTGCAGATA............................................... t0001386 22 423
...........TAAAGTGCTGACAGTGCAGAT................................................ t0002016 21 271
...........TAAAGTGCTGACAGTGCAGA................................................. t0011598 20 33
...........TAAAGTGCTGACAGTGCAGATAG.............................................. t0041655 23 6
...........TAAAGTGCTGACAGTGCAG.................................................. t0051689 19 5
...........TAAAGTGCTGACAGTGCA................................................... t0675801 18 1
>bta-mir-107
CTCTCTGCTTTCAGCTTCTTTACAGTGTTGCCTTGTGGCATGGAGTTCAAGCAGCATTGTACAGGGCTATCAAAGCACAGA bta-mir-107 81
.(((.((((((.((((.((.(((((((((((.(((.(((.....))))))))))))))))).))))))...)))))).))) structure -29.60
*************************************************AGCAGCATTGTACAGGGCTATC********** bta-miR-107 22
................................................AAGCAGCATTGTACAGGGCTAT........... t0023104 22 14
................................................AAGCAGCATTGTACAGGGCTATC.......... t0256979 23 1
................................................AAGCAGCATTGTACAGGGCTA............ t0470625 21 1
.................................................AGCAGCATTGTACAGGGCTAT........... t0000030 21 44667
.................................................AGCAGCATTGTACAGGGCTATCA......... t0000247 23 3228
.................................................AGCAGCATTGTACAGGGCTA............ t0000438 20 1624
.................................................AGCAGCATTGTACAGGGCTATC.......... t0000474 22 1492
.................................................AGCAGCATTGTACAGGGCT............. t0004065 19 120
.................................................AGCAGCATTGTACAGGGC.............. t0036751 18 7
.................................................AGCAGCATTGTACAGGGCTATCAA........ t0053069 24 5
.................................................AGCAGCATTGTACAGGGCTATCAAA....... t0103326 25 2
..................................................GCAGCATTGTACAGGGCTAT........... t0017084 20 20
...................................................CAGCATTGTACAGGGCTAT........... t0024028 19 13
...................................................CAGCATTGTACAGGGCTATCA......... t0349803 21 1
....................................................AGCATTGTACAGGGCTAT........... t0031654 18 9
....................................................AGCATTGTACAGGGCTATCA......... t0529332 20 1
>bta-mir-10a
GATCTGTCTGTCTTCTGTATATACCCTGTAGATCCGAATTTGTGTAAGGAATTTTGTGATCACAAATTCGTATCTAGGGGAATATGTAGTTGACATAAACACTCCGCTC bta-mir-10a 109
....(((.((((..((((((((.((((.(((((.((((((((((................)))))))))).))))))))).))))))))..))))...)))........ structure -32.39
*********************TACCCTGTAGATCCGAATTTGTG***************************************************************** bta-miR-10a 23
....................ATACCCTGTAGATCCGAATTTGT.................................................................. t0043715 23 6
....................ATACCCTGTAGATCCGAATT..................................................................... t0652537 20 1
.....................TACCCTGTAGATCCGAATTTGT.................................................................. t0000161 22 5585
.....................TACCCTGTAGATCCGAATTTGTG................................................................. t0000377 23 1903
.....................TACCCTGTAGATCCGAATTTGTGT................................................................ t0002368 24 225
.....................TACCCTGTAGATCCGAATTTG................................................................... t0002413 21 221
.....................TACCCTGTAGATCCGAATTT.................................................................... t0007731 20 55
.....................TACCCTGTAGATCCGAATT..................................................................... t0021872 19 15
.....................TACCCTGTAGATCCGAAT...................................................................... t0032867 18 9
.....................TACCCTGTAGATCCGAATTTGTGTA............................................................... t0100562 25 2
......................ACCCTGTAGATCCGAATTTGT.................................................................. t0005563 21 82
......................ACCCTGTAGATCCGAATTTGTG................................................................. t0006905 22 62
......................ACCCTGTAGATCCGAATTTGTGT................................................................ t0008562 23 48
......................ACCCTGTAGATCCGAATTTG................................................................... t0079881 20 3
......................ACCCTGTAGATCCGAATT..................................................................... t0119795 18 2
......................ACCCTGTAGATCCGAATTTGTGTA............................................................... t0398441 24 1
......................ACCCTGTAGATCCGAATTT.................................................................... t0652666 19 1
.......................CCCTGTAGATCCGAATTTGTGT................................................................ t0261778 22 1
>bta-mir-10b
CAGTGACGTTGTCTATATATACCCTGTAGAACCGAATTTGTGTGGTATCCATGTAGTCACAGATTCGATTCTAGGGGAATATATGGTCGATGCAAAAAC bta-mir-10b 99
...((.(((((.((((((((.((((.(((((.((((((((((.(.(((....))).))))))))))).))))))))).)))))))).)))))))..... structure -37.70
*******************TACCCTGTAGAACCGAATTTGTG********************************************************* bta-miR-10b 23
...................TACCCTGTAGAACCGAATTTGT.......................................................... t0000434 22 1652
...................TACCCTGTAGAACCGAATTTGTG......................................................... t0002753 23 190
...................TACCCTGTAGAACCGAATTTG........................................................... t0003004 21 172
...................TACCCTGTAGAACCGAATTTGTGT........................................................ t0004078 24 120
...................TACCCTGTAGAACCGAAT.............................................................. t0006272 18 71
...................TACCCTGTAGAACCGAATTT............................................................ t0020676 20 16
...................TACCCTGTAGAACCGAATT............................................................. t0128272 19 2
....................ACCCTGTAGAACCGAATTTGTGT........................................................ t0002548 23 208
....................ACCCTGTAGAACCGAATTTGT.......................................................... t0004134 21 117
....................ACCCTGTAGAACCGAATTTGTG......................................................... t0005424 22 85
....................ACCCTGTAGAACCGAATTTG........................................................... t0022791 20 14
....................ACCCTGTAGAACCGAATTT............................................................ t0050451 19 5
....................ACCCTGTAGAACCGAATTTGTGTGG...................................................... t0163288 25 1
....................ACCCTGTAGAACCGAATT............................................................. t0171752 18 1
.......................CTGTAGAACCGAATTTGTGT........................................................ t0091669 20 2
>bta-mir-1185
TTTGGTACTTGAAGAGAGGATACCCTTTGTATGTTCACTTTATTAATGGCGAATATACAGAGGGAGACTCTTATTTGCGTATCAAA bta-mir-1185 86
.(((((((.(((((((((..(.((((((((((((((.((........)).)))))))))))))))..))))).)))).))))))). structure -35.80
**************AGAGGATACCCTTTGTATGTT*************************************************** bta-miR-1185 21
..............AGAGGATACCCTTTGTATGTTC.................................................. t0015443 22 23
..............AGAGGATACCCTTTGTATGTTCA................................................. t0049119 23 5
..............AGAGGATACCCTTTGTATGTT................................................... t0077302 21 3
>bta-mir-1197
CTTCCTGGTATTTGAAGACGCGGTTGACCATGGTGTGTACGCTTTATTTATGACGTAGGACACATGGTCTACTTCTTCTCGATATCACATCTTCGCC bta-mir-1197 97
.....(((((((.(((((...(((.(((((((...(.(((((.........).)))).)...))))))).))))))))..))))))).......... structure -27.30
*******************************************************TAGGACACATGGTCTACTTCT********************* bta-miR-1197 21
...............................................TTATGACGTAGGACACATGGTCT........................... t0100532 23 2
.......................................................TAGGACACATGGTCTACTTCTT.................... t0593252 22 1
>bta-mir-122
CCTTAGCAGAGCTGTGGAGTGTGACAATGGTGTTTGTGTCCAAACTATCAAACGCCATTATCACACTAAATAGCTACTGTTAGGC bta-mir-122 85
.((((((((((((((..(((((((.(((((((((((.((....))...))))))))))).)))))))..)))))).)))))))). structure -44.20
**************TGGAGTGTGACAATGGTGTTTG************************************************* bta-miR-122 22
..............TGGAGTGTGACAATGGTGTTT.................................................. t0029587 21 10
..............TGGAGTGTGACAATGGTGTTTG................................................. t0032428 22 9
..............TGGAGTGTGACAATGGTGTTTGT................................................ t0052745 23 5
>bta-mir-1224
GTGAGGACTCGGGAGGTGGAGGGTGGCGCTGCCAGGGCCAGGGCACTGTCTCAGCTCGCTTCTCCCCCCACCTCCTCTCTCCTCAG bta-mir-1224 86
.((((((...(((((((((.(((.(((((((.(((.((....)).)))...))))..)))...))).)))))))))...)))))). structure -46.60
GTGAGGACTCGGGAGGTGGAG***************************************************************** bta-miR-1224 21
GTGAGGACTCGGGAGGTGGAGGGT.............................................................. t0073122 24 3
GTGAGGACTCGGGAGGTGG................................................................... t0139679 19 2
GTGAGGACTCGGGAGGTGGA.................................................................. t0326445 20 1
GTGAGGACTCGGGAGGTGGAG................................................................. t0397926 21 1
>bta-mir-1246
CAACATATTAAATGGATTTTTGGAGCAGGAAGTTGGAATAGAGGCTTTCTCAGACAAATACTTTACTGTGCAG bta-mir-1246 73
...((((.((((.(....((((....((((((((........))))))))....))))..))))).))))... structure -11.30
**********AATGGATTTTTGGAGCAGG******************************************** bta-miR-1246 19
..ACATATTAAATGGATTTTTGGA................................................. t0441112 22 1
..ACATATTAAATGGATTTTTGGAG................................................ t0661443 23 1
...CATATTAAATGGATTTTTGGAGCAG............................................. t0270451 25 1
...CATATTAAATGGATTTTTGGAGCA.............................................. t0452895 24 1
...CATATTAAATGGATTTTTGGA................................................. t0470151 21 1
....ATATTAAATGGATTTTTGGAGCA.............................................. t0065357 23 4
....ATATTAAATGGATTTTTGG.................................................. t0122990 19 2
....ATATTAAATGGATTTTTGGAGCAG............................................. t0221799 24 1
.....TATTAAATGGATTTTTGGAGCA.............................................. t0051667 22 5
.....TATTAAATGGATTTTTGGAGCAGG............................................ t0131411 24 2
.....TATTAAATGGATTTTTGGAGC............................................... t0195370 21 1
.....TATTAAATGGATTTTTGGAGCAG............................................. t0221347 23 1
......ATTAAATGGATTTTTGGAGCA.............................................. t0033441 21 8
......ATTAAATGGATTTTTGGAGCAGG............................................ t0045473 23 6
......ATTAAATGGATTTTTGGAG................................................ t0056116 19 4
......ATTAAATGGATTTTTGGA................................................. t0105757 18 2
......ATTAAATGGATTTTTGGAGC............................................... t0136684 20 2
......ATTAAATGGATTTTTGGAGCAG............................................. t0350281 22 1
.......TTAAATGGATTTTTGGAGCAG............................................. t0073647 21 3
.......TTAAATGGATTTTTGGAGCA.............................................. t0087006 20 3
.......TTAAATGGATTTTTGGAGCAGG............................................ t0117326 22 2
.......TTAAATGGATTTTTGGAGC............................................... t0547389 19 1
........TAAATGGATTTTTGGAGCA.............................................. t0052804 19 5
........TAAATGGATTTTTGGAGC............................................... t0056520 18 4
........TAAATGGATTTTTGGAGCAG............................................. t0086904 20 3
........TAAATGGATTTTTGGAGCAGG............................................ t0089254 21 3
.........AAATGGATTTTTGGAGCAGG............................................ t0023844 20 13
.........AAATGGATTTTTGGAGCAG............................................. t0247658 19 1
.........AAATGGATTTTTGGAGCA.............................................. t0329963 18 1
..........AATGGATTTTTGGAGCAG............................................. t0372053 18 1
..........AATGGATTTTTGGAGCAGG............................................ t0545562 19 1
...........ATGGATTTTTGGAGCAGG............................................ t0548801 18 1
>bta-mir-1247
CGCCGGGCGCACCCGTCCCGTGCGTCCCCGGACGTCGCTGTCTGCCCCGGGAACGTCGGGACTGGAGCGCCCGCGCTG bta-mir-1247 78
.(((((((((.((.((((((.((((.(((((.....((.....)).))))).)))))))))).)).))))))).)).. structure -50.50
**********ACCCGTCCCGTGCGTCCCCGGA********************************************** bta-miR-1247-5p 22
***********************************************CGGGAACGTCGGGACTGGAGC********** bta-miR-1247-3p 21
.........CACCCGTCCCGTGCGTCCCCGGA.............................................. t0031760 23 9
.........CACCCGTCCCGTGCGTCCCCG................................................ t0175724 21 1
..........ACCCGTCCCGTGCGTCCCCGGA.............................................. t0012127 22 31
..........ACCCGTCCCGTGCGTCCCCGGAC............................................. t0087483 23 3
..........ACCCGTCCCGTGCGTCCCCGG............................................... t0107256 21 2
>bta-mir-1248-1
TTTACCTTCTTGTATAAGCACTGTGCTAAAATTACAGAAACCAAGATAGCCTTGGTTTTTGTAATAATGCTAGCAGAGTATTACACAAGAAGAAGAGGAACTGCA bta-mir-1248-1 105
.....((((((((.(((..(((.(((((..(((((((((((((((.....))))))))))))))).....))))).))).))).))))))))............. structure -38.80
***ACCTTCTTGTATAAGCACTGTGCTAAA*************************************************************************** bta-miR-1248 27
...ACCTTCTTGTATAAGCACTGTGCTAAA........................................................................... t0275994 27 1
...ACCTTCTTGTATAAGCACTGTGCT.............................................................................. t0308154 24 1
......TTCTTGTATAAGCACTGTGCTAAAATT........................................................................ t0317441 27 1
>bta-mir-1248-2
TATACCTTCTTGTATAAGCACTGTGCTAAAATTACAGAAACCAAGATAGCCTTGGTTTTTGTAATAATGCTAGCAGAGTATTACACAAGAAGAAGAGGAACTGCA bta-mir-1248-2 105
.....((((((((.(((..(((.(((((..(((((((((((((((.....))))))))))))))).....))))).))).))).))))))))............. structure -38.80
***ACCTTCTTGTATAAGCACTGTGCTAAA*************************************************************************** bta-miR-1248 27
...ACCTTCTTGTATAAGCACTGTGCTAAA........................................................................... t0275994 27 1
...ACCTTCTTGTATAAGCACTGTGCT.............................................................................. t0308154 24 1
......TTCTTGTATAAGCACTGTGCTAAAATT........................................................................ t0317441 27 1
>bta-mir-1249
GGGAGGAGGGAGGAGATGGGCCACGTTCCCTCTGCCTGGAACGCCCTTCCCCCCCTTCTTCACCT bta-mir-1249 65
.(((((((((.((.((.((((...(((((........))))))))).)).))))))))))).... structure -32.70
****************************************ACGCCCTTCCCCCCCTTCTTCA*** bta-miR-1249 22
.......................................AACGCCCTTCCCCCCCTTCTTC.... t0332692 22 1
........................................ACGCCCTTCCCCCCCTTCTTCA... t0021535 22 15
........................................ACGCCCTTCCCCCCCTTCTTC.... t0024974 21 12
........................................ACGCCCTTCCCCCCCTTCTT..... t0673554 20 1
>bta-mir-124a-1
AGGCCTCTCTCTCCGTGTTCACAGCGGACCTTGATTTAAATGTCCATACAATTAAGGCACGCGGTGAATGCCAAGAATGGGGCTG bta-mir-124a-1 85
.((((((..(((..((((((((.(((..((((((((.............))))))))..))).))))))))..)))..)))))). structure -35.92
****************************************************TAAGGCACGCGGTGAATGCCAAG********** bta-miR-124a 23
....................................................TAAGGCACGCGGTGAATGCCAA........... t0071145 22 3
>bta-mir-124a-2
ATCAAGATCAGACTCTGCCCTCCGTGTTCACAGCGGACCTTGATTTAATGTCATACAATTAAGGCACGCGGTGAATGCCAAGAGCGGAGCCTACAGGCGGCTGCACTTGAA bta-mir-124a-2 111
.(((((..(((..(((((.((..((((((((.(((..((((((((...........))))))))..))).))))))))..)).)))))(((....)))..)))..))))). structure -42.00
***********************************************************TAAGGCACGCGGTGAATGCCAAG***************************** bta-miR-124a 23
...........................................................TAAGGCACGCGGTGAATGCCAA.............................. t0071145 22 3
>bta-mir-124b
TGAGGGCCCCTCTGCGTGTTCACAGCGGACCTTGATTTAATGTCTATACAATTAAGGCACGCGGTGAATGCCAAGAGAGGCGCCTCC bta-mir-124b 87
.(((((((.(((((.((((((((.(((..((((((((............))))))))..))).))))))))).)))).))).)))). structure -40.30
****************************************************TAAGGCACGCGGTGAATGCCAAG************ bta-miR-124b 23
....................................................TAAGGCACGCGGTGAATGCCAA............. t0071145 22 3
>bta-mir-125a
TGCCGGCCTCTGCGTCCCTGAGACCCTTTAACCTGTGAGGACGTCCAGGGTCACAGGTGAGGTTCTTGGGAGCCTGGCGTCCGGCC bta-mir-125a 86
.(((((.(.(((.(..((..(((.((((..((((((((((....))....)))))))))))).)))..))..).))).).))))). structure -40.70
**************TCCCTGAGACCCTTTAACCTGTG************************************************* bta-miR-125a 23
..............TCCCTGAGACCCTTTAACCTGT.................................................. t0000331 22 2292
..............TCCCTGAGACCCTTTAACCTGTG................................................. t0000725 23 930
..............TCCCTGAGACCCTTTAACCTGTGA................................................ t0003787 24 129
..............TCCCTGAGACCCTTTAACCTG................................................... t0005837 21 78
..............TCCCTGAGACCCTTTAACCT.................................................... t0014782 20 24
..............TCCCTGAGACCCTTTAAC...................................................... t0038813 18 7
..............TCCCTGAGACCCTTTAACC..................................................... t0056570 19 4
...............CCCTGAGACCCTTTAACCTGTGA................................................ t0044975 23 6
...............CCCTGAGACCCTTTAACCTGTG................................................. t0096675 22 2
................CCTGAGACCCTTTAACCTGTG................................................. t0115394 21 2
..................TGAGACCCTTTAACCTGT.................................................. t0077245 18 3
..................TGAGACCCTTTAACCTGTG................................................. t0137726 19 2
>bta-mir-125b-1
CGCGCGCCTCTCAATCCCTGAGACCCTAACTTGTGATGTTTACCGTTTAAATCCACGGGTTAGGCTCTTGGGAGCTGCGAGTCGCGCC bta-mir-125b-1 88
.(((((.(((.((.((((.((((.(((((((((((..(((((.....))))).))))))))))).))))))))..)).))).))))). structure -42.30
**************TCCCTGAGACCCTAACTTGTGA**************************************************** bta-miR-125b 22
..............TCCCTGAGACCCTAACTTGTGA.................................................... t0000151 22 5971
..............TCCCTGAGACCCTAACTTGTG..................................................... t0000699 21 978
..............TCCCTGAGACCCTAACTTGT...................................................... t0001142 20 536
..............TCCCTGAGACCCTAACTTGTGAT................................................... t0014610 23 24
..............TCCCTGAGACCCTAACTTG....................................................... t0017545 19 19
..............TCCCTGAGACCCTAACTT........................................................ t0652877 18 1
...............CCCTGAGACCCTAACTTGTGA.................................................... t0083013 21 3
...............CCCTGAGACCCTAACTTGTGAT................................................... t0084621 22 3
...............CCCTGAGACCCTAACTTGTG..................................................... t0576153 20 1
................CCTGAGACCCTAACTTGTGA.................................................... t0045342 20 6
.................CTGAGACCCTAACTTGTGA.................................................... t0058077 19 4
.................CTGAGACCCTAACTTGTG..................................................... t0334536 18 1
..................TGAGACCCTAACTTGTGA.................................................... t0083639 18 3
>bta-mir-125b-2
GACTTTTCCTAGTCCCTGAGACCCTAACTTGTGAGGTATTTTAGTAGCATCACAAGTCAGGCTCTTGGGACCTAGGCGGAGGGGA bta-mir-125b-2 85
..(((..(((((..((..(((.(((.(((((((((.(((....))).).)))))))).))).)))..))..)))))..))).... structure -38.80
************TCCCTGAGACCCTAACTTGTGA*************************************************** bta-miR-125b 22
............TCCCTGAGACCCTAACTTGTGA................................................... t0000151 22 5971
............TCCCTGAGACCCTAACTTGTG.................................................... t0000699 21 978
............TCCCTGAGACCCTAACTTGT..................................................... t0001142 20 536
............TCCCTGAGACCCTAACTTG...................................................... t0017545 19 19
............TCCCTGAGACCCTAACTTGTGAG.................................................. t0022866 23 14
............TCCCTGAGACCCTAACTTGTGAGG................................................. t0147647 24 2
............TCCCTGAGACCCTAACTT....................................................... t0652877 18 1
.............CCCTGAGACCCTAACTTGTGA................................................... t0083013 21 3
.............CCCTGAGACCCTAACTTGTG.................................................... t0576153 20 1
..............CCTGAGACCCTAACTTGTGA................................................... t0045342 20 6
...............CTGAGACCCTAACTTGTGA................................................... t0058077 19 4
...............CTGAGACCCTAACTTGTG.................................................... t0334536 18 1
................TGAGACCCTAACTTGTGA................................................... t0083639 18 3
>bta-mir-126
TGACGGGACATTATTACTTTTGGTACGCGCTGTGACACTTCAAACTCGTACCGTGAGTAATAATGCGCTGTCA bta-mir-126 73
.((((((.(((((((((((.(((((((.(...(((....)))..).))))))).)))))))))))).))))). structure -31.50
********CATTATTACTTTTGGTACGCG******************************************** bta-miR-126-5p 21
**********************************************CGTACCGTGAGTAATAATGCG****** bta-miR-126-3p 21
........CATTATTACTTTTGGTACGCG............................................ t0000412 21 1747
........CATTATTACTTTTGGTACGC............................................. t0001983 20 277
........CATTATTACTTTTGGTACGCGC........................................... t0009726 22 41
........CATTATTACTTTTGGTACG.............................................. t0014261 19 25
........CATTATTACTTTTGGTACGCGCT.......................................... t0063007 23 4
.........ATTATTACTTTTGGTACGCG............................................ t0036333 20 8
.........ATTATTACTTTTGGTACG.............................................. t0210655 18 1
.........ATTATTACTTTTGGTACGCGC........................................... t0602113 21 1
............................................CTCGTACCGTGAGTAATAATGCG...... t0024861 23 12
............................................CTCGTACCGTGAGTAATAATGC....... t0038851 22 7
............................................CTCGTACCGTGAGTAATAATG........ t0057938 21 4
.............................................TCGTACCGTGAGTAATAATGCG...... t0004515 22 105
.............................................TCGTACCGTGAGTAATAATGC....... t0010618 21 37
.............................................TCGTACCGTGAGTAATAAT......... t0026384 19 11
.............................................TCGTACCGTGAGTAATAATG........ t0028977 20 10
.............................................TCGTACCGTGAGTAATAA.......... t0254838 18 1
..............................................CGTACCGTGAGTAATAATGCG...... t0003108 21 165
..............................................CGTACCGTGAGTAATAATGC....... t0010537 20 37
..............................................CGTACCGTGAGTAATAATG........ t0044086 19 6
..............................................CGTACCGTGAGTAATAATGCGC..... t0165741 22 1
..............................................CGTACCGTGAGTAATAAT......... t0194968 18 1
...............................................GTACCGTGAGTAATAATGCG...... t0068871 20 3
>bta-mir-1260b
GTTGCTGCTGCTCGCCATCGATCCCACCACTGCCACCACTGCTGCTACTGCTCCGCAGGTGCTGCTGGTGGTGATGATGATAGTCCGGCGGGGGCGCTGG bta-mir-1260b 100
(((.((((((..(..((((.((((((((((.((.(((..(((.((....))...)))))))).).)))))).)))))))...)..)))))).)))..... structure -39.80
********************ATCCCACCACTGCCACCA************************************************************** bta-miR-1260b 18
....................ATCCCACCACTGCCACCA.............................................................. t0066091 18 4
>bta-mir-127
TGATCACTGTCTCCAGCCTGCTGAAGCTCAGAGGGCTCTGATTCAGAAAGATCATCGGATCCGTCTGAGCTTGGCTGGTCGGAAGTCTCCTCATC bta-mir-127 95
.(((..(((...((((((.....(((((((((.((.((((((((.....))..)))))).)).))))))))))))))).)))..)))........ structure -39.80
******************************************************TCGGATCCGTCTGAGCTTGGCT******************* bta-miR-127 22
......................................................TCGGATCCGTCTGAGCTTGGCT................... t0001416 22 410
......................................................TCGGATCCGTCTGAGCTTGGC.................... t0006072 21 74
......................................................TCGGATCCGTCTGAGCTTGG..................... t0013850 20 26
......................................................TCGGATCCGTCTGAGCTTGGCTG.................. t0037331 23 7
......................................................TCGGATCCGTCTGAGCTTG...................... t0639185 19 1
.......................................................CGGATCCGTCTGAGCTTGGCT................... t0066874 21 4
.......................................................CGGATCCGTCTGAGCTTGG..................... t0312851 19 1
........................................................GGATCCGTCTGAGCTTGGCT................... t0186571 20 1
.........................................................GATCCGTCTGAGCTTGGCT................... t0215595 19 1
..........................................................ATCCGTCTGAGCTTGGCT................... t0131385 18 2
>bta-mir-1271
CACCCAGATCAGTGCTTGGCACCTAGTAAGTACTCAGTATATACTTGTTGAGTGCCTGCTATGTGCCAGGCATTGTGCTGAGGGCT bta-mir-1271 86
..(((((..(((((((((((((.(((((.((((((((((......)))))))))).))))).)))))))))))))..))).))... structure -46.30
**************CTTGGCACCTAGTAAGTACTCA************************************************** bta-miR-1271 22
..............CTTGGCACCTAGTAAGTACTCA.................................................. t0112371 22 2
..............CTTGGCACCTAGTAAGTACTC................................................... t0144968 21 2
>bta-mir-1277
ACCTCCCAAATATATATATATATGTACGTATGTGTATATGAATGTATACGTAGATATATATGTATTTTTGGTGGGTTT bta-mir-1277 78
(((..(((((.((((((((((((.((((((((..(......)..)))))))).)))))))))))).)))))..))).. structure -34.60
**********************************************TACGTAGATATATATGTATTTT********** bta-miR-1277 22
..............................................TACGTAGATATATATGTATTTT.......... t0010502 22 37
..............................................TACGTAGATATATATGTATTT........... t0052807 21 5
..............................................TACGTAGATATATATGTATTTTT......... t0138901 23 2
..............................................TACGTAGATATATATGTAT............. t0378805 19 1
>bta-mir-128-1
TGAGCTGTTGGATTCGGGGCCGTAGCACTGTCTGAGAGGTTTACATTTCTCACAGTGAACCGGTCTCTTTTTCAGCTGCTTC bta-mir-128-1 82
.((((.((((((...(((((((...((((((..(((((((....)))))))))))))...)))))))...)))))).)))). structure -35.90
*************************************************TCACAGTGAACCGGTCTCTTT************ bta-miR-128 21
...............................................TCTCACAGTGAACCGGTCTCTTT............ t0312963 23 1
.................................................TCACAGTGAACCGGTCTCTTT............ t0000524 21 1344
.................................................TCACAGTGAACCGGTCTCTTTT........... t0001193 22 511
.................................................TCACAGTGAACCGGTCTCTTTTT.......... t0007573 23 56
.................................................TCACAGTGAACCGGTCTCTT............. t0007601 20 56
.................................................TCACAGTGAACCGGTCTCT.............. t0045118 19 6
.................................................TCACAGTGAACCGGTCTC............... t0142785 18 2
..................................................CACAGTGAACCGGTCTCTTT............ t0216907 20 1
..................................................CACAGTGAACCGGTCTCTTTT........... t0679602 21 1
...................................................ACAGTGAACCGGTCTCTTT............ t0094995 19 2
....................................................CAGTGAACCGGTCTCTTT............ t0494279 18 1
.....................................................AGTGAACCGGTCTCTTTT........... t0637596 18 1
>bta-mir-128-2
TGTGCAGTGGGAAGGGGGGCCGAGGCACTGTCCGAGAGTGAGTAGCAGGTCTCACAGTGAACCGGTCTCTTTCCCTACTGTGTC bta-mir-128-2 84
.(..(((((((.((((((((((...((((((..((((.(........).))))))))))...)))))))))).)))))))..). structure -40.50
***************************************************TCACAGTGAACCGGTCTCTTT************ bta-miR-128 21
.................................................TCTCACAGTGAACCGGTCTCTTT............ t0312963 23 1
...................................................TCACAGTGAACCGGTCTCTTT............ t0000524 21 1344
...................................................TCACAGTGAACCGGTCTCTT............. t0007601 20 56
...................................................TCACAGTGAACCGGTCTCTTTC........... t0015065 22 23
...................................................TCACAGTGAACCGGTCTCT.............. t0045118 19 6
...................................................TCACAGTGAACCGGTCTC............... t0142785 18 2
....................................................CACAGTGAACCGGTCTCTTT............ t0216907 20 1
.....................................................ACAGTGAACCGGTCTCTTT............ t0094995 19 2
......................................................CAGTGAACCGGTCTCTTT............ t0494279 18 1
>bta-mir-129-1
GGATCTTTTTGCGGTCTGGGCTTGCTGTTCCTCTCTACAGTAGTCAGGAAGCCCTTACCCCAAAAAGTATCT bta-mir-129-1 72
(((((((((((.(((..((((((.(((..(..((....))..).))).))))))..))).))))))).)))) structure -29.40
****CTTTTTGCGGTCTGGGCTTGCT********************************************** bta-miR-129 22
....CTTTTTGCGGTCTGGGCTTGC............................................... t0078622 21 3
>bta-mir-129-2
CTGCCCTTCGCGAATCTTTTTGCGGTCTGGGCTTGCTGTACATAACTCAATAGCCGGAAGCCCTTACCCCAAAAAGCATTCGCGGAGGGCGCAC bta-mir-129-2 94
..((((((((((((((((((((.(((..(((((((((((..........)))))...))))))..))).))))))).))))))))))))).... structure -50.90
***************CTTTTTGCGGTCTGGGCTTGCT********************************************************* bta-miR-129-5p 22
*********************************************************AAGCCCTTACCCCAAAAAGCAT*************** bta-miR-129-3p 22
...............CTTTTTGCGGTCTGGGCTTGC.......................................................... t0078622 21 3
.........................................................AAGCCCTTACCCCAAAAAGCAT............... t0025669 22 12
.........................................................AAGCCCTTACCCCAAAAAGCA................ t0070267 21 3
.........................................................AAGCCCTTACCCCAAAAAGCATT.............. t0265135 23 1
>bta-mir-1301
GGGTTGTGGGGGGTCACTCTAGGCCCCGCAGCACTGTGCTGGATGTTGCAGCTGCCTAGGAGTGATTTCACACAGTCCTC bta-mir-1301 80
((..((((.(..((((((((((((.(.((((((((.....)).)))))).)..))))).)))))))..).))))..)).. structure -40.80
*********************************************TTGCAGCTGCCTAGGAGTGATTTC*********** bta-miR-1301 24
.............................................TTGCAGCTGCCTAGGAGTGATT............. t0238279 22 1
>bta-mir-1306
CCACCTCCCCTGCAAACGTCCAGTGATGCAGAGGTAATGGACGTTGGCTCTGGTGGTG bta-mir-1306 58
.((((.((...((.((((((((....(((....))).)))))))).))...)).)))) structure -23.70
CCACCTCCCCTGCAAACGTCC************************************* bta-miR-1306 21
CCACCTCCCCTGCAAACGTCC..................................... t0009353 21 43
CCACCTCCCCTGCAAACGTCCA.................................... t0009364 22 43
CCACCTCCCCTGCAAACGT....................................... t0089618 19 3
CCACCTCCCCTGCAAACGTC...................................... t0147644 20 2
.CACCTCCCCTGCAAACGTCC..................................... t0480908 20 1
..ACCTCCCCTGCAAACGTCCAGT.................................. t0129308 22 2
>bta-mir-1307
CATCAAGAGTCGGCTGAGTCACTGCCACTGCCTACCAATCTCGACCGGACCTCGACCGGCTCGTCTATATTGCCAATCGACTCGGCGTGGCGTCGGTCGTGGTAGATAGGCGGTCATACAGACGAGTTTTCAAGTGTTGCTCTGGTGAC bta-mir-1307 149
(((((.(((.((((((((((.(((..((((((((.(.(((.(((((((.((.((.(((..(((..............)))..))))).))..))))))).))).).))))))))....)))..))...))))...)))))))))))).. structure -52.14
*******************************************************************************ACTCGGCGTGGCGTCGGTCGTG************************************************ bta-miR-1307 22
...............................................................................ACTCGGCGTGGCGTCGGTCGTGG............................................... t0001748 23 319
...............................................................................ACTCGGCGTGGCGTCGGTCGTG................................................ t0003455 22 145
...............................................................................ACTCGGCGTGGCGTCGGTCGTGGT.............................................. t0011979 24 31
...............................................................................ACTCGGCGTGGCGTCGGTCGT................................................. t0014756 21 24
...............................................................................ACTCGGCGTGGCGTCGGTCG.................................................. t0027705 20 11
...............................................................................ACTCGGCGTGGCGTCGGTCGTGGTA............................................. t0166477 25 1
................................................................................CTCGGCGTGGCGTCGGTCGTGG............................................... t0007166 22 60
................................................................................CTCGGCGTGGCGTCGGTCGTGGT.............................................. t0029786 23 10
................................................................................CTCGGCGTGGCGTCGGTCGTG................................................ t0040220 21 7
................................................................................CTCGGCGTGGCGTCGGTCGTGGTA............................................. t0075076 24 3
.................................................................................TCGGCGTGGCGTCGGTCGTGGT.............................................. t0549249 22 1
.................................................................................TCGGCGTGGCGTCGGTCGTGG............................................... t0636789 21 1
>bta-mir-130a
TGCTGCGGGCCGGAGCTCTTTTCACATTGTGCTACTGTCTGCGCCTGTCACTAGCAGTGCAATGTTAAAAGGGCATTGGCTGTGCAGCG bta-mir-130a 89
.((((((((((((.((((((((.((((((..((.(((...((....))...))).))..)))))).)))))))).)))))).)))))). structure -42.50
******************************************************CAGTGCAATGTTAAAAGGGCAT************* bta-miR-130a 22
......................................................CAGTGCAATGTTAAAAGGGCAT............. t0001916 22 285
......................................................CAGTGCAATGTTAAAAGGGCATT............ t0009725 23 41
......................................................CAGTGCAATGTTAAAAGGGCA.............. t0023678 21 13
......................................................CAGTGCAATGTTAAAAGGGC............... t0044912 20 6
......................................................CAGTGCAATGTTAAAAGGG................ t0067483 19 4
>bta-mir-130b
GGCCTGCCTGACACTCTTTCCCTGTTGCACTACTGTGCGCCCCTGGCAAGCAGTGCAATGATGAAAGGGCATCGGTCAGGCC bta-mir-130b 82
((((((.((((..(((((((..(((((((((.((.(((.......))))).)))))))))..)))))))..)))).)))))) structure -39.30
**************************************************CAGTGCAATGATGAAAGGGCAT********** bta-miR-130b 22
..................................................CAGTGCAATGATGAAAGGGCAT.......... t0010266 22 38
..................................................CAGTGCAATGATGAAAGGGCA........... t0079479 21 3
..................................................CAGTGCAATGATGAAAGGGC............ t0116282 20 2
...................................................AGTGCAATGATGAAAGGGCAT.......... t0124314 21 2
>bta-mir-132
CCGCCCCCGCGTCTCCAGGGCAACCGTGGCTTTCGATTGTTACTGTGGGAACCGGAGGTAACAGTCTACAGCCATGGTCGCCCCGCAGCACGCCCACGCGC bta-mir-132 101
.(((....((((((.(.((((.(((((((((...((((((((((.(((...)))..))))))))))...))))))))).)))).).)).))))....))). structure -48.70
**********************************************************TAACAGTCTACAGCCATGGTCG********************* bta-miR-132 22
..........................................................TAACAGTCTACAGCCATGGTCG..................... t0020899 22 15
..........................................................TAACAGTCTACAGCCATGGT....................... t0099651 20 2
...........................................................AACAGTCTACAGCCATGGTC...................... t0239043 20 1
>bta-mir-133a-1
TGGGACCGAATGCTTTGCTAAAGCTGGTAAAATGGAACCAAATCAACTGTTCGATGGATTTGGTCCCCTTCAACCAGCTGTAGCTGCGCATTGAT bta-mir-133a-1 95
........(((((...((((.(((((((..((.((.((((((((............)))))))).)).))..))))))).))))...)))))... structure -34.40
**********************************************************TTTGGTCCCCTTCAACCAGCTG*************** bta-miR-133a 22
..........................................................TTTGGTCCCCTTCAACCAGCTGT.............. t0016288 23 21
..........................................................TTTGGTCCCCTTCAACCAGCT................ t0019145 21 17
..........................................................TTTGGTCCCCTTCAACCAGCTG............... t0022253 22 14
..........................................................TTTGGTCCCCTTCAACCAGC................. t0377573 20 1
..........................................................TTTGGTCCCCTTCAACCAG.................. t0645515 19 1
...........................................................TTGGTCCCCTTCAACCAGCTGT.............. t0009478 22 42
...........................................................TTGGTCCCCTTCAACCAGCT................ t0040766 20 7
...........................................................TTGGTCCCCTTCAACCAGCTG............... t0075257 21 3
...........................................................TTGGTCCCCTTCAACCAGCTGTA............. t0089252 23 3
............................................................TGGTCCCCTTCAACCAGCTGTA............. t0107451 22 2
............................................................TGGTCCCCTTCAACCAGCTGT.............. t0419606 21 1
>bta-mir-133a-2
CAATGCTTTGCTAGAGCTGGTAAAATGGAACCAAATCGCCTCTTCAATGGATTTGGTCCCCTTCAACCAGCTGTAGCTATGCATTGA bta-mir-133a-2 87
((((((...((((.(((((((..((.((.((((((((............)))))))).)).))..))))))).))))...)))))). structure -40.00
***************************************************TTTGGTCCCCTTCAACCAGCTG************** bta-miR-133a 22
...................................................TTTGGTCCCCTTCAACCAGCTGT............. t0016288 23 21
...................................................TTTGGTCCCCTTCAACCAGCT............... t0019145 21 17
...................................................TTTGGTCCCCTTCAACCAGCTG.............. t0022253 22 14
...................................................TTTGGTCCCCTTCAACCAGC................ t0377573 20 1
...................................................TTTGGTCCCCTTCAACCAG................. t0645515 19 1
....................................................TTGGTCCCCTTCAACCAGCTGT............. t0009478 22 42
....................................................TTGGTCCCCTTCAACCAGCT............... t0040766 20 7
....................................................TTGGTCCCCTTCAACCAGCTG.............. t0075257 21 3
....................................................TTGGTCCCCTTCAACCAGCTGTA............ t0089252 23 3
.....................................................TGGTCCCCTTCAACCAGCTGTA............ t0107451 22 2
.....................................................TGGTCCCCTTCAACCAGCTGT............. t0419606 21 1
>bta-mir-133b
CCCTGCTCTGGCTGGTCAAACGGAACCAAGTCCGTCTTCCTGAGAGGTTTGGTCCCCTTCAACCAGCTACAGCAGGGCTGGCAA bta-mir-133b 84
(((((((.((((((((..((.((.((((((.((.((((...)))))))))))).)).))..)))))))).)))))))....... structure -40.30
***********************************************TTTGGTCCCCTTCAACCAGCTA*************** bta-miR-133b 22
...............................................TTTGGTCCCCTTCAACCAGCT................ t0019145 21 17
...............................................TTTGGTCCCCTTCAACCAGCTA............... t0045394 22 6
...............................................TTTGGTCCCCTTCAACCAGC................. t0377573 20 1
...............................................TTTGGTCCCCTTCAACCAG.................. t0645515 19 1
................................................TTGGTCCCCTTCAACCAGCT................ t0040766 20 7
................................................TTGGTCCCCTTCAACCAGCTA............... t0114220 21 2
>bta-mir-134
CAGGGTGTGTGACTGGTTGACCAGAGTGGCCAGCACTCGGTTCACCCTCTGGGCCACCTAGTCACCAACCCTC bta-mir-134 73
.(((((..((((((((.((.((((((.((..(((.....)))..))))))))..)).))))))))..))))). structure -35.10
*******TGTGACTGGTTGACCAGAGTGG******************************************** bta-miR-134 22
.....TGTGTGACTGGTTGACCAGAGTGG............................................ t0112780 24 2
>bta-mir-1343
GGCTTCGGTGCTGGGGAGCGGCCCCCGGGCGGGCCTCTGCTCTGGCCCCTCCTGGGGCCCGCACTCTCGCTCCGGGCC bta-mir-1343 78
((((.(((.((.((((.((((.(((((((.(((((........)))))..))))))).)))).)))).)).))))))) structure -53.00
***********TGGGGAGCGGCCCCCGGGCGGG********************************************* bta-miR-1343-5p 22
************************************************CTCCTGGGGCCCGCACTCTC********** bta-miR-1343-3p 20
...........TGGGGAGCGGCCCCCGGGCGGG............................................. t0138683 22 2
...........TGGGGAGCGGCCCCCGGGCGG.............................................. t0632946 21 1
................................................CTCCTGGGGCCCGCACTCTCGC........ t0053131 22 5
................................................CTCCTGGGGCCCGCACTCTCGCT....... t0397820 23 1
>bta-mir-135a-1
AGGCCTCGCTGTTCTCTATGGCTTTTTATTCCTATGTGATTCTACTGCTCACTCATATAGGGATTGGAGCCGTGGCGCACGGCGGGGGCA bta-mir-135a-1 90
.(.(((((((((.(.((((((((((..((((((((((((.............)))))))))))).)))))))))).).))))))))).). structure -47.22
****************TATGGCTTTTTATTCCTATGTGA*************************************************** bta-miR-135a 23
................TATGGCTTTTTATTCCTATGTGA................................................... t0111415 23 2
>bta-mir-135a-2
AGATAAATTCACTCTAGTGCTTTATGGCTTTTTATTCCTATGTGATAGTAATAAAGTCTCATGTAGGGATGGAAGCCATGAAATACATTGTGAAAAATCA bta-mir-135a-2 100
.(((...(((((....(((.((((((((((((.((((((((((((.(.(.....).).)))))))))))))))))))))))).)))...)))))..))). structure -35.10
**********************TATGGCTTTTTATTCCTATGTGA******************************************************* bta-miR-135a 23
......................TATGGCTTTTTATTCCTATGTGA....................................................... t0111415 23 2
>bta-mir-136
TTGGATGAGCCCTCGGAGGACTCCATTTGTTTTGATGATGGATTCTTACGCTCCATCATCGTCTCAAATGAGTCTTCAGAGGGTTCCATCAT bta-mir-136 92
...(((((((((((.((((((((.(((((...((((((((((.........))))))))))...))))))))))))).))))))).)))).. structure -48.10
*******************ACTCCATTTGTTTTGATGATGGA************************************************** bta-miR-136 23
................AGGACTCCATTTGTTTTGATGAT..................................................... t0100472 23 2
................AGGACTCCATTTGTTTTGATGA...................................................... t0233679 22 1
..................GACTCCATTTGTTTTGATGATG.................................................... t0472027 22 1
...................ACTCCATTTGTTTTGATGATGGA.................................................. t0011811 23 32
...................ACTCCATTTGTTTTGATGATGG................................................... t0200262 22 1
....................CTCCATTTGTTTTGATGATGG................................................... t0281929 21 1
....................CTCCATTTGTTTTGATGATGGA.................................................. t0654303 22 1
>bta-mir-137
GGTCCTCTGACTCTCTTCGGTGACGGGTATTCTTGGGTGGATAATACGGATTACGTTGTTATTGCTTAAGAATACGCGTAGTCGAGGAGAGTACCAGCGGCA bta-mir-137 102
.(.((.((((((((((((((..(((.(((((((((((..(.(((((((.....)).))))))..))))))))))).)))..)))))))))))..))).))). structure -49.10
**********************************************************TTATTGCTTAAGAATACGCGTAG********************* bta-miR-137 23
..........................................................TTATTGCTTAAGAATACGCGTAG..................... t0603240 23 1
>bta-mir-138-1
CTGGCACGGTGCGGTGGGGCAGCTGGTGTTGTGAATCAGGCCGTCGCCAATCAGAGAACGGCTACTTCACAACACCAGGGTCACACCCCACCCCAGG bta-mir-138-1 97
((((...((((.((((.(((..(((((((((((((...(((((((..........).))))))..))))))))))))).))).)))).)))))))). structure -51.70
********************AGCTGGTGTTGTGAATCAGGCCG****************************************************** bta-miR-138 23
....................AGCTGGTGTTGTGAATCAGGCCG...................................................... t0039941 23 7
....................AGCTGGTGTTGTGAATCAGGC........................................................ t0064241 21 4
....................AGCTGGTGTTGTGAATCAGGCC....................................................... t0161982 22 1
....................AGCTGGTGTTGTGAATCAGGCCGT..................................................... t0234460 24 1
>bta-mir-138-2
GTTGCTGCAGCTGGTGTTGTGAATCAGGCCGACGAGCAGCGCATCCTCTTACCCGGCTATTTCACGACACCAGGGTTGCATCA bta-mir-138-2 83
(.(((.((..(((((((((((((...(((((..(((.((......)))))...)))))..))))))))))))).)).))).). structure -35.70
********AGCTGGTGTTGTGAATCAGGCCG**************************************************** bta-miR-138 23
........AGCTGGTGTTGTGAATCAGGCCG.................................................... t0039941 23 7
........AGCTGGTGTTGTGAATCAGGC...................................................... t0064241 21 4
........AGCTGGTGTTGTGAATCAGGCCGA................................................... t0124682 24 2
........AGCTGGTGTTGTGAATCAGGCC..................................................... t0161982 22 1
>bta-mir-1388
CCTGGGCGGTGCCTTCAGGACTGTCCAACCTGAGAATGGTGAGCATCCAGGGACAATCTCAGGTTTGTCAGCCCGCAAGGTGCCGTCCCCTC bta-mir-1388 92
...((((((..(((((.((.(((.(.(((((((((.((...............)).))))))))).).))))).).))))..)))))).... structure -43.26
****************AGGACTGTCCAACCTGAGAAT******************************************************* bta-miR-1388-5p 21
*******************************************************ATCTCAGGTTTGTCAGCCCGCA*************** bta-miR-1388-3p 22
................AGGACTGTCCAACCTGAGA......................................................... t0424836 19 1
................AGGACTGTCCAACCTGAGAAT....................................................... t0588175 21 1
.......................................................ATCTCAGGTTTGTCAGCCCGCA............... t0028527 22 10
.......................................................ATCTCAGGTTTGTCAGCCCGCAA.............. t0075804 23 3
.......................................................ATCTCAGGTTTGTCAGCCCGC................ t0127679 21 2
>bta-mir-139
GTGTACTCTACAGTGCACGTGTCTCCAGTGTGGCTCGGAGGCTGGAGACGCGGCCCTGTTGGAGTAAC bta-mir-139 68
...((((((((((.((.((((((((((((.(.......).)))))))))))))).))).))))))).. structure -37.20
******TCTACAGTGCACGTGTCTCCAGT*************************************** bta-miR-139 23
......TCTACAGTGCACGTGTCTCCAGT....................................... t0000782 23 833
......TCTACAGTGCACGTGTCTCCA......................................... t0001718 21 325
......TCTACAGTGCACGTGTCTCCAG........................................ t0001985 22 276
......TCTACAGTGCACGTGTCTCC.......................................... t0006733 20 64
......TCTACAGTGCACGTGTCTC........................................... t0062684 19 4
......TCTACAGTGCACGTGTCTCCAGTGT..................................... t0194864 25 1
>bta-mir-140
TCTCTCTGTGTCCTGCCAGTGGTTTTACCCTATGGTAGGTTACGTCATGCTGTTCTACCACAGGGTAGAACCACGGACAGGATACCGGGGCACC bta-mir-140 94
..((((.((((((((((.(((((((((((((.(((((((..(((......)))))))))).))))))))))))))).)))))))).)))).... structure -51.10
*******************************************************TACCACAGGGTAGAACCACGGA***************** bta-miR-140 22
.....................................................TCTACCACAGGGTAGAACCACGGAC................ t0618205 25 1
......................................................CTACCACAGGGTAGAACCACGGAC................ t0071518 24 3
......................................................CTACCACAGGGTAGAACCACGGA................. t0208747 23 1
......................................................CTACCACAGGGTAGAACCACGG.................. t0214171 22 1
......................................................CTACCACAGGGTAGAACCACGGACA............... t0292891 25 1
.......................................................TACCACAGGGTAGAACCACGGAC................ t0000034 23 39361
.......................................................TACCACAGGGTAGAACCACGGA................. t0000062 22 17853
.......................................................TACCACAGGGTAGAACCACGGACA............... t0000067 24 16530
.......................................................TACCACAGGGTAGAACCACGG.................. t0000304 21 2530
.......................................................TACCACAGGGTAGAACCACG................... t0014796 20 24
.......................................................TACCACAGGGTAGAACCACGGACAG.............. t0031373 25 9
.......................................................TACCACAGGGTAGAACCA..................... t0255460 18 1
.......................................................TACCACAGGGTAGAACCAC.................... t0501056 19 1
........................................................ACCACAGGGTAGAACCACGGAC................ t0000055 22 19546
........................................................ACCACAGGGTAGAACCACGGA................. t0000060 21 18312
........................................................ACCACAGGGTAGAACCACGGACA............... t0000213 23 3646
........................................................ACCACAGGGTAGAACCACGG.................. t0000413 20 1746
........................................................ACCACAGGGTAGAACCACGGACAG.............. t0024152 24 13
........................................................ACCACAGGGTAGAACCACG................... t0447966 19 1
.........................................................CCACAGGGTAGAACCACGGAC................ t0001256 21 475
.........................................................CCACAGGGTAGAACCACGGA................. t0001421 20 409
.........................................................CCACAGGGTAGAACCACGGACA............... t0003320 22 152
.........................................................CCACAGGGTAGAACCACGG.................. t0018846 19 18
.........................................................CCACAGGGTAGAACCACGGACAG.............. t0538796 23 1
..........................................................CACAGGGTAGAACCACGGA................. t0024959 19 12
..........................................................CACAGGGTAGAACCACGGAC................ t0040751 20 7
..........................................................CACAGGGTAGAACCACGGACA............... t0058718 21 4
..........................................................CACAGGGTAGAACCACGG.................. t0228902 18 1
...........................................................ACAGGGTAGAACCACGGACAGGA............ t0010809 23 36
...........................................................ACAGGGTAGAACCACGGACAGG............. t0050628 22 5
...........................................................ACAGGGTAGAACCACGGAC................ t0050911 19 5
...........................................................ACAGGGTAGAACCACGGA................. t0050941 18 5
...........................................................ACAGGGTAGAACCACGGACAG.............. t0068971 21 3
...........................................................ACAGGGTAGAACCACGGACAGGAT........... t0107145 24 2
...........................................................ACAGGGTAGAACCACGGACA............... t0456032 20 1
>bta-mir-141
GACCGGCTCTGGGTCCATCTTCCAGCACAGTGTTGGATGGTCTAATGGTGAAGCTCCTAACACTGTCTGGTAAAGATGGCCCCCGGCTGG bta-mir-141 90
..((((((..(((.(((((((((((.(((((((((((...((.......))...))).))))))))))))..))))))))))..)))))) structure -45.60
*********************************************************TAACACTGTCTGGTAAAGATGG*********** bta-miR-141 22
.........................................................TAACACTGTCTGGTAAAGATG............ t0270129 21 1
>bta-mir-142
GACAGTGCAGTCACCCATAAAGTAGAAAGCACTACTAACAGCACTGGAGGGTGTAGTGTTTCCTACTTTATGGATGAGTGTACTGTG bta-mir-142 87
.((((((((.(((.(((((((((((.(((((((((...(..(....)..)..))))))))).))))))))))).))).)))))))). structure -44.70
***************CATAAAGTAGAAAGCACTAC**************************************************** bta-miR-142-5p 20
******************************************************AGTGTTTCCTACTTTATGGATG*********** bta-miR-142-3p 22
............ACCCATAAAGTAGAAAGCACT...................................................... t0651270 21 1
.............CCCATAAAGTAGAAAGCACT...................................................... t0001243 20 482
.............CCCATAAAGTAGAAAGCACTA..................................................... t0001313 21 451
.............CCCATAAAGTAGAAAGCACTAC.................................................... t0004170 22 116
.............CCCATAAAGTAGAAAGCAC....................................................... t0009366 19 43
.............CCCATAAAGTAGAAAGCA........................................................ t0044839 18 6
.............CCCATAAAGTAGAAAGCACTACT................................................... t0066416 23 4
..............CCATAAAGTAGAAAGCACTA..................................................... t0082315 20 3
..............CCATAAAGTAGAAAGCACT...................................................... t0168018 19 1
...............CATAAAGTAGAAAGCACTA..................................................... t0006262 19 71
...............CATAAAGTAGAAAGCACTACTA.................................................. t0017466 22 19
...............CATAAAGTAGAAAGCACTAC.................................................... t0017526 20 19
...............CATAAAGTAGAAAGCACTACT................................................... t0022042 21 14
...............CATAAAGTAGAAAGCACT...................................................... t0036048 18 8
...............CATAAAGTAGAAAGCACTACTAA................................................. t0040865 23 7
................ATAAAGTAGAAAGCACTACTAA................................................. t0019797 22 17
................ATAAAGTAGAAAGCACTACTA.................................................. t0061685 21 4
................ATAAAGTAGAAAGCACTACTAAC................................................ t0269332 23 1
................ATAAAGTAGAAAGCACTA..................................................... t0371415 18 1
................ATAAAGTAGAAAGCACTACT................................................... t0516504 20 1
...................................................TGTAGTGTTTCCTACTTTATGGA............. t0085556 23 3
...................................................TGTAGTGTTTCCTACTTTATGGAT............ t0426712 24 1
...................................................TGTAGTGTTTCCTACTTTATGG.............. t0587463 22 1
....................................................GTAGTGTTTCCTACTTTATGGA............. t0029457 22 10
....................................................GTAGTGTTTCCTACTTTATGG.............. t0037710 21 7
....................................................GTAGTGTTTCCTACTTTATG............... t0467910 20 1
....................................................GTAGTGTTTCCTACTTTATGGAT............ t0598803 23 1
>bta-mir-143
GCGTCCTGTCTCCCAGCCTGAGGTGCAGTGCTGCATCTCTGGTCAGTTGGGAGTCTGAGATGAAGCACTGTAGCTCGGGAAGGGAGAAGTTGTTCTGCAGC bta-mir-143 101
(((..(..((((((..((((((.(((((((((.((((((.((((......)).)).)))))).))))))))).))))))..))))))....)..).))... structure -51.50
*******************************************************TGAGATGAAGCACTGTAGCTCG************************ bta-miR-143 22
..............................................TTGGGAGTCTGAGATGAAGCA.................................. t0150124 21 1
.................................................GGAGTCTGAGATGAAGCACTGTAGC........................... t0223726 25 1
.....................................................TCTGAGATGAAGCACTGTAGCT.......................... t0005819 22 78
.....................................................TCTGAGATGAAGCACTGTAGCTC......................... t0007324 23 58
.....................................................TCTGAGATGAAGCACTGTAGC........................... t0007969 21 53
.....................................................TCTGAGATGAAGCACTGTAG............................ t0016129 20 21
.....................................................TCTGAGATGAAGCACTGTA............................. t0575986 19 1
......................................................CTGAGATGAAGCACTGTAGCT.......................... t0003505 21 142
......................................................CTGAGATGAAGCACTGTAGCTC......................... t0007046 22 61
......................................................CTGAGATGAAGCACTGTAGC........................... t0007195 20 59
......................................................CTGAGATGAAGCACTGTAG............................ t0018452 19 18
......................................................CTGAGATGAAGCACTGTAGCTCGG....................... t0150592 24 1
......................................................CTGAGATGAAGCACTGTA............................. t0561082 18 1
.......................................................TGAGATGAAGCACTGTAGCTC......................... t0000045 21 30722
.......................................................TGAGATGAAGCACTGTAGCT.......................... t0000049 20 25455
.......................................................TGAGATGAAGCACTGTAGC........................... t0000270 19 2947
.......................................................TGAGATGAAGCACTGTAG............................ t0000589 18 1203
.......................................................TGAGATGAAGCACTGTAGCTCGG....................... t0000795 23 823
.......................................................TGAGATGAAGCACTGTAGCTCG........................ t0000844 22 770
........................................................GAGATGAAGCACTGTAGCTC......................... t0020550 20 16
........................................................GAGATGAAGCACTGTAGCT.......................... t0023764 19 13
.........................................................AGATGAAGCACTGTAGCTCGG....................... t0010096 21 39
.........................................................AGATGAAGCACTGTAGCTC......................... t0083822 19 3
.........................................................AGATGAAGCACTGTAGCTCGGG...................... t0124795 22 2
.........................................................AGATGAAGCACTGTAGCTCG........................ t0189003 20 1
..........................................................GATGAAGCACTGTAGCTCGGGA..................... t0043574 22 6
..........................................................GATGAAGCACTGTAGCTCGGGAA.................... t0099720 23 2
..........................................................GATGAAGCACTGTAGCTCGGG...................... t0578835 21 1
...........................................................ATGAAGCACTGTAGCTCGGGAA.................... t0586826 22 1
................................................................................AGGGAGAAGTTGTTCTGC... t0336818 18 1
>bta-mir-1434
CACCTTGTACATGATGACTAAAATTTCTTCACTTTGACCTGATGGCTATTGAAGAAATCTAAGGTCTGAGGTG bta-mir-1434 73
(((((((........((((...(((((((((....(.((....)))...)))))))))....))))))))))) structure -17.50
******GTACATGATGACTAAAATTTCT********************************************* bta-miR-1434-5p 22
**************************************************GAAGAAATCTAAGGTCTGAGG** bta-miR-1434-3p 21
...............................................ATTGAAGAAATCTAAGGTCTGAGG.. t0672806 24 1
..................................................GAAGAAATCTAAGGTCTGAGG.. t0072628 21 3
...................................................AAGAAATCTAAGGTCTGAGG.. t0653793 20 1
>bta-mir-144
GGGCCCTGACTGGGATATCATCATATACTGTAAGTTTGCAACGAGACACTACAGTATAGATGATGTACTAGTCCGGGTGCTCCC bta-mir-144 84
(.((((.((((((.((((((((.(((((((((.((((......))))..))))))))))))))))).)))))).)))).).... structure -39.40
*************************************************TACAGTATAGATGATGTACTAG************* bta-miR-144 22
.................................................TACAGTATAGATGATGTACTA.............. t0381493 21 1
.................................................TACAGTATAGATGATGTACT............... t0472618 20 1
>bta-mir-145
CACCTTGTCCTCACGGTCCAGTTTTCCCAGGAATCCCTTAGATGCTAAGATGGGGATTCCTGGAAATACTGTTCTTGAGGTCATGGTT bta-mir-145 88
.(((.((.(((((.((..((((.((.((((((((((((.............)))))))))))).)).))))..))))))).)).))). structure -41.62
***************GTCCAGTTTTCCCAGGAATCCCT************************************************** bta-miR-145 23
..............GGTCCAGTTTTCCCAGGAATCCCT.................................................. t0047073 24 5
..............GGTCCAGTTTTCCCAGGAAT...................................................... t0050878 20 5
..............GGTCCAGTTTTCCCAGGAATCC.................................................... t0077441 22 3
..............GGTCCAGTTTTCCCAGGAATCCCTT................................................. t0580350 25 1
..............GGTCCAGTTTTCCCAGGAATCCC................................................... t0586268 23 1
..............GGTCCAGTTTTCCCAGGAATC..................................................... t0657985 21 1
...............GTCCAGTTTTCCCAGGAATCCCT.................................................. t0000179 23 4700
...............GTCCAGTTTTCCCAGGAATCCC................................................... t0000576 22 1232
...............GTCCAGTTTTCCCAGGAAT...................................................... t0000671 19 1040
...............GTCCAGTTTTCCCAGGAATCCCTT................................................. t0000712 24 959
...............GTCCAGTTTTCCCAGGAATCC.................................................... t0001011 21 617
...............GTCCAGTTTTCCCAGGAATC..................................................... t0002449 20 217
...............GTCCAGTTTTCCCAGGAATCCCTTA................................................ t0016409 25 21
...............GTCCAGTTTTCCCAGGAA....................................................... t0020329 18 16
...............GTCCAGTTTTCCCAGGAATCCCTTAG............................................... t0227497 26 1
................TCCAGTTTTCCCAGGAATCCCT.................................................. t0072171 22 3
................TCCAGTTTTCCCAGGAATCCC................................................... t0102100 21 2
................TCCAGTTTTCCCAGGAATC..................................................... t0348592 19 1
................TCCAGTTTTCCCAGGAATCCCTT................................................. t0608343 23 1
..................CAGTTTTCCCAGGAATCCCT.................................................. t0053232 20 5
..................CAGTTTTCCCAGGAATCCCTT................................................. t0097517 21 2
..................CAGTTTTCCCAGGAATCC.................................................... t0423338 18 1
>bta-mir-1468
GTTGAAGAGGTGGGTGGTTTCTCCGTTTGCCTGTTTTGCTGATGTTCATTTGACTTATTCTCAGCAAAATAAGCAAATGGAAAATTCATCCATCAAC bta-mir-1468 97
........((((((((..((.(((((((((.(((((((((((.(((.....)))......))))))))))).))))))))).))..))))))))... structure -39.40
********************CTCCGTTTGCCTGTTTTGCTGA******************************************************* bta-miR-1468 22
....................CTCCGTTTGCCTGTTTTGCTGA....................................................... t0002406 22 222
....................CTCCGTTTGCCTGTTTTGCTG........................................................ t0008190 21 51
....................CTCCGTTTGCCTGTTTTGCT......................................................... t0011378 20 34
....................CTCCGTTTGCCTGTTTTGC.......................................................... t0015561 19 22
....................CTCCGTTTGCCTGTTTTG........................................................... t0042685 18 6
.....................TCCGTTTGCCTGTTTTGCTGA....................................................... t0456938 21 1
>bta-mir-146a
CCCATGTGTATCCTCAGCTTTGAGAACTGAATTCCATAGGTTGTGTCAGTGTCAGACCTGTGAAGTTTAGTTCTTTAGCTGGGATATCTCTATCATCCT bta-mir-146a 99
.......((((((.(((((..((((((((((((.((((((((.((.......)))))))))).)))))))))))).)))))))))))............ structure -38.80
********************TGAGAACTGAATTCCATAGGTTGT******************************************************* bta-miR-146a 24
...................TTGAGAACTGAATTCCATAGGTT......................................................... t0068102 23 3
...................TTGAGAACTGAATTCCATAGGT.......................................................... t0147304 22 2
....................TGAGAACTGAATTCCATAGGTT......................................................... t0032047 22 9
....................TGAGAACTGAATTCCATAGGT.......................................................... t0071198 21 3
....................TGAGAACTGAATTCCATAGG........................................................... t0265932 20 1
>bta-mir-146b
TAAGAGAACTTTGGCCACCTGGCTCTGAGAACTGAATTCCATAGGCTGTGAGCTCTAGCAAATGCCCTAGGGACTCAGTTCTGGTGCCCGGCTGTGCTACACCATC bta-mir-146b 106
...........((((((((.(((.((.((((((((.((((.((((..((..((....))..))..)))))))).)))))))))).))).)).)).))))....... structure -38.10
*************************TGAGAACTGAATTCCATAGGCTGT********************************************************* bta-miR-146b 24
.........................TGAGAACTGAATTCCATAGGCTGT......................................................... t0002844 24 184
.........................TGAGAACTGAATTCCATAGGCTG.......................................................... t0004888 23 96
.........................TGAGAACTGAATTCCATAGGCT........................................................... t0021522 22 15
.........................TGAGAACTGAATTCCATAGG............................................................. t0265932 20 1
..........................GAGAACTGAATTCCATAGGCTG.......................................................... t0510868 22 1
>bta-mir-147
TATGAATCTAGTGGAAACACTTCTGCACAGGCTAGATTATGGATACCAGTGTGCGGAAATGCTTCTGCTACATTTTTAGG bta-mir-147 80
((.((((.(((..(((.((.((((((((((((((.....)))...))..))))))))).)).)))..))).)))).)).. structure -23.90
************************************************GTGTGCGGAAATGCTTCTGCTA********** bta-miR-147 22
...........TGGAAACACTTCTGCACAGGCTA.............................................. t0126315 23 2
................................................GTGTGCGGAAATGCTTCTGCTA.......... t0058192 22 4
>bta-mir-148a
GAGGCAAAGTTCTGAGACACTCCGACTCTGAATATGATAGAAGTCAGTGCACTACAGAACTTTGTCTC bta-mir-148a 68
((((((((((((((((.((((..(((((((.......))).))))))))..)).)))))))))))))) structure -28.20
*******************************************TCAGTGCACTACAGAACTTTGT*** bta-miR-148a 22
...........................................TCAGTGCACTACAGAACTTTGT... t0000400 22 1785
...........................................TCAGTGCACTACAGAACTTTG.... t0001514 21 379
...........................................TCAGTGCACTACAGAACTTTGTC.. t0008676 23 47
...........................................TCAGTGCACTACAGAACTTT..... t0014500 20 25
...........................................TCAGTGCACTACAGAACTT...... t0022802 19 14
...........................................TCAGTGCACTACAGAACT....... t0025854 18 12
...........................................TCAGTGCACTACAGAACTTTGTCT. t0035849 24 8
............................................CAGTGCACTACAGAACTTTGT... t0069909 21 3
.............................................AGTGCACTACAGAACTTTGT... t0326599 20 1
>bta-mir-148b
TTAGCATTTGAGGTGAAGTTCTGTTATACACTCAGGCTGTGGCTCTCTGAAAGTCAGTGCATCACAGAACTTTGTCTCGAAAGCTTTCTA bta-mir-148b 90
..(((.(((((((..(((((((((.((.((((..((((....(.....)..)))))))).)).)))))))))..))))))).)))..... structure -33.60
*****************************************************TCAGTGCATCACAGAACTTTGT*************** bta-miR-148b 22
.....................................................TCAGTGCATCACAGAACTTTGT............... t0002886 22 181
.....................................................TCAGTGCATCACAGAACTTTG................ t0011901 21 32
.....................................................TCAGTGCATCACAGAACTTT................. t0016362 20 21
.....................................................TCAGTGCATCACAGAACTT.................. t0077700 19 3
.....................................................TCAGTGCATCACAGAACTTTGTC.............. t0660124 23 1
>bta-mir-149
GCCGGCGCCCAGGCTCTGGCTCCGTGTCTTCACTCCCGTGTGTGTCCACCGAGGGAGGGAGGGACGGGGGCTGTGCTGGGGCGGCCGGGA bta-mir-149 90
.(((((((((.(((.(.(.((((((.(((((.(((((..(((....)))...)))))))))).)))))).).).))).)))).))))).. structure -56.30
**************TCTGGCTCCGTGTCTTCACTCCC***************************************************** bta-miR-149-5p 23
******************************************************GAGGGAGGGACGGGGGCTGTGC************** bta-miR-149-3p 22
..............TCTGGCTCCGTGTCTTCACTCCCG.................................................... t0217097 24 1
..............TCTGGCTCCGTGTCTTCACTCCC..................................................... t0447701 23 1
..............TCTGGCTCCGTGTCTTCACTC....................................................... t0451862 21 1
>bta-mir-150
CCTCTCTCCTCACGGCCCTGTCTCCCAACCCTTGTACCAGTGTGTGTCTCAGACCCTGGTACAGGTACGGGGAGGCAGGGACCTGGGGGATCCCAGCAGC bta-mir-150 100
....(((((.((.(((((((((((((....((((((((((.((.((...)).)).))))))))))....))))))))))).))))))))).......... structure -53.50
********************TCTCCCAACCCTTGTACCAGTGT********************************************************* bta-miR-150 23
....................TCTCCCAACCCTTGTACCAGTG.......................................................... t0013609 22 27
....................TCTCCCAACCCTTGTACCAGT........................................................... t0029751 21 10
....................TCTCCCAACCCTTGTACCAGTGT......................................................... t0042356 23 6
....................TCTCCCAACCCTTGTACCAG............................................................ t0057630 20 4
>bta-mir-151
CCTGCCCTCGAGGAGCTCACAGTCTAGTACGTCTCATCCCCTACTAGACTGAAGCTCCTTGAGGACAGG bta-mir-151 69
((((.((((((((((((..((((((((((.(........).)))))))))).)))))))))))).)))) structure -42.20
*******TCGAGGAGCTCACAGTCTAGT***************************************** bta-miR-151-5p 21
*******************************************CTAGACTGAAGCTCCTTGAGG***** bta-miR-151-3p 21
.......TCGAGGAGCTCACAGTCTAGT......................................... t0001223 21 494
.......TCGAGGAGCTCACAGTCTAGTA........................................ t0001438 22 404
.......TCGAGGAGCTCACAGTCTAG.......................................... t0009351 20 43
.......TCGAGGAGCTCACAGTCTAGTACG...................................... t0595450 24 1
........CGAGGAGCTCACAGTCTAGT......................................... t0446597 20 1
..........................................ACTAGACTGAAGCTCCTTGAGGA.... t0028139 23 11
..........................................ACTAGACTGAAGCTCCTTGAGG..... t0058468 22 4
...........................................CTAGACTGAAGCTCCTTGAGGA.... t0001790 22 310
...........................................CTAGACTGAAGCTCCTTGAGG..... t0003765 21 130
...........................................CTAGACTGAAGCTCCTTGAG...... t0004672 20 101
...........................................CTAGACTGAAGCTCCTTGA....... t0022163 19 14
...........................................CTAGACTGAAGCTCCTTGAGGAC... t0089876 23 3
............................................TAGACTGAAGCTCCTTGAGGA.... t0457895 21 1
>bta-mir-152
TGTCCTCCCGGCCCAGGTTCTGTGATACACTCCGACTCGGGCTCTGGAGCAGTCAGTGCATGACAGAACTTGGGCCCGGACGGACC bta-mir-152 86
.(((((((.((((((((((((((.((.((((..((((...(((....))))))))))).)).)))))))))))))).))).)))). structure -49.90
****************************************************TCAGTGCATGACAGAACTTGGG************ bta-miR-152 22
...................................................GTCAGTGCATGACAGAACTTGG............. t0065082 22 4
....................................................TCAGTGCATGACAGAACTTGG............. t0000056 21 19172
....................................................TCAGTGCATGACAGAACTTGGG............ t0002305 22 230
....................................................TCAGTGCATGACAGAACTTG.............. t0007893 20 53
....................................................TCAGTGCATGACAGAACTT............... t0011686 19 33
....................................................TCAGTGCATGACAGAACT................ t0016061 18 22
.....................................................CAGTGCATGACAGAACTTGG............. t0058441 20 4
......................................................AGTGCATGACAGAACTTGG............. t0027135 19 11
>bta-mir-154a
GCGGAACTTGAAGATAGGTTATCCGTGTAGCCTTCGCTTTACTTGTGACGAATCATACACGGTTCACCTATTTTTTAGTACCAA bta-mir-154a 84
..((.(((.((((((((((...(((((((...(((((.........).))))...)))))))...)))))))))).))).)).. structure -31.00
**************TAGGTTATCCGTGTAGCCTTCG************************************************ bta-miR-154a 22
..............TAGGTTATCCGTGTAGCCTTCG................................................ t0123695 22 2
>bta-mir-154b
GTACTTGAAGAGAGGTCTTCCATGGTGCATTCGCTTTATTCTTTGACGAATCATACATGGTTGACCTTTTTTTAGGTATCA bta-mir-154b 81
(((((((((((((((((..((((((((.((((((..........).)))))))).)))))..))))))))))))))))).. structure -33.90
**********AGAGGTCTTCCATGGTGCATTCG************************************************ bta-miR-154b 23
..........AGAGGTCTTCCATGGTGCATTCG................................................ t0003991 23 122
..........AGAGGTCTTCCATGGTGCATTC................................................. t0025523 22 12
..........AGAGGTCTTCCATGGTGCATT.................................................. t0033453 21 8
..........AGAGGTCTTCCATGGTGCAT................................................... t0078254 20 3
...........GAGGTCTTCCATGGTGCATTCG................................................ t0206586 22 1
...........GAGGTCTTCCATGGTGCATTC................................................. t0456635 21 1
>bta-mir-154c
TTCGAAAGGAGGTTGTCCGTGATGTATTTGCTTTATTTGTGGCAGATATTGCACGGTTGATCTCTTTTCTTCATC bta-mir-154c 75
...((((((((((((.(((((..(((((((((........)))))))))..))))).))))))))))))...... structure -32.50
*******************************************AGATATTGCACGGTTGATCTCT********** bta-miR-154c 22
..........................................CAGATATTGCACGGTTGATCTCT.......... t0117035 23 2
...........................................AGATATTGCACGGTTGATCTCT.......... t0000107 22 9712
...........................................AGATATTGCACGGTTGATCTCTT......... t0002948 23 176
...........................................AGATATTGCACGGTTGATCTC........... t0003133 21 163
...........................................AGATATTGCACGGTTGATCT............ t0006759 20 64
...........................................AGATATTGCACGGTTGATCTCTTT........ t0019276 24 17
...........................................AGATATTGCACGGTTGATC............. t0021106 19 15
.............................................ATATTGCACGGTTGATCTCT.......... t0099693 20 2
>bta-mir-155
TGTTAATGCTAATCGTGATAGGGGTTTTTACCTCGGACTGACTCCTACATGTTAGCATTAACA bta-mir-155 63
.(((((((((((.((((.((((((((....(....)...))))))))))))))))))))))). structure -28.00
**TTAATGCTAATCGTGATAGGGGT************************************** bta-miR-155 23
..TTAATGCTAATCGTGATAGGGGT...................................... t0005808 23 78
..TTAATGCTAATCGTGATAGGGG....................................... t0008993 22 45
..TTAATGCTAATCGTGATAGGGGTT..................................... t0009273 24 43
..TTAATGCTAATCGTGATAGGG........................................ t0015960 21 22
..TTAATGCTAATCGTGATAGGGGTTT.................................... t0024503 25 13
..TTAATGCTAATCGTGATAGG......................................... t0041461 20 6
..TTAATGCTAATCGTGATAGGGGTTTT................................... t0097880 26 2
>bta-mir-1584
GGCTGAGCCGTTGGGGCTGGGCTGGGGGCAGGGAATCTTGTCTGCTCTCTCCGCAGACCTCAGCCGCTCAACT bta-mir-1584 73
((.(((((.((((((((((.(..(((((((((.(....).)))))))))..).))).))))))).))))).)) structure -38.80
**********TTGGGGCTGGGCTGGGGGCA******************************************* bta-miR-1584-5p 20
********************************************CTCTCTCCGCAGACCTCAGCCG******* bta-miR-1584-3p 22
........CGTTGGGGCTGGGCTGGGGGC............................................ t0471212 21 1
>bta-mir-15a
CCTTGGAGTAAAGTAGCAGCACATAATGGTTTGTGGATTTTGAAAAGGTGCAGGCCATATTGTGCTGCCTCAAAAATACAAGG bta-mir-15a 83
(((((.......(..((((((((..((((((((((..((.....))..))))))))))..))))))))..).......))))) structure -30.74
*************TAGCAGCACATAATGGTTTGT************************************************* bta-miR-15a 21
............GTAGCAGCACATAATGGTTTGT................................................. t0483471 22 1
.............TAGCAGCACATAATGGTTTGT................................................. t0001415 21 411
.............TAGCAGCACATAATGGTTTGTG................................................ t0001491 22 385
.............TAGCAGCACATAATGGTTTG.................................................. t0010562 20 37
.............TAGCAGCACATAATGGTTTGTGG............................................... t0013758 23 26
.............TAGCAGCACATAATGGTTTGTGGA.............................................. t0019922 24 16
.............TAGCAGCACATAATGGTTT................................................... t0020978 19 15
.............TAGCAGCACATAATGGTTTGTGGAT............................................. t0564300 25 1
...............GCAGCACATAATGGTTTGTG................................................ t0602430 20 1
>bta-mir-15b
TTGAGACCTTAAAGTACTGTAGCAGCACATCATGGTTTACATACTACAGTCAAGATGCGAATCATTATTTGCTGCTCTAGAAATTTAAGGAAATTCAT bta-mir-15b 98
.((((.(((((((...(((.(((((((.((.((((((..(((.((.......)))))..)))))).)).))))))).)))...)))))))...)))). structure -30.50
*******************TAGCAGCACATCATGGTTTACA********************************************************* bta-miR-15b 22
...................TAGCAGCACATCATGGTTTACA......................................................... t0003388 22 149
...................TAGCAGCACATCATGGTTTA........................................................... t0004636 20 102
...................TAGCAGCACATCATGGTTTAC.......................................................... t0006362 21 69
...................TAGCAGCACATCATGGTTT............................................................ t0012967 19 28
...................TAGCAGCACATCATGGTT............................................................. t0127565 18 2
...................TAGCAGCACATCATGGTTTACAT........................................................ t0401806 23 1
>bta-mir-16a
GTCAGCAGTGCCTTAGCAGCACGTAAATATTGGTGTTAAGATTCTAAAATTATCTCCAGTATTAACTGTGCTGCTGAAGTAAGGTTGGC bta-mir-16a 89
((((((..(((.((((((((((((.((((((((.(.(((..........))).).)))))))).)).)))))))))).)))..)))))) structure -37.40
*************TAGCAGCACGTAAATATTGGTG****************************************************** bta-miR-16a 22
............TTAGCAGCACGTAAATATTGG........................................................ t0193359 21 1
.............TAGCAGCACGTAAATATTGGTG...................................................... t0000507 22 1387
.............TAGCAGCACGTAAATATTGGT....................................................... t0001197 21 511
.............TAGCAGCACGTAAATATTGGTGT..................................................... t0006057 23 74
.............TAGCAGCACGTAAATATTGG........................................................ t0008918 20 45
.............TAGCAGCACGTAAATATTG......................................................... t0011490 19 33
.............TAGCAGCACGTAAATATT.......................................................... t0074951 18 3
................CAGCACGTAAATATTGGT....................................................... t0454962 18 1
>bta-mir-16b
CATACTTGTTCCGCTGTAGCAGCACGTAAATATTGGCGTAGTAAAATAAATATTAAACACCAATATTATTGTGCTGCTTTAGCGTGACAGGGA bta-mir-16b 93
....(((((..(((((.(((((((((..((((((((.((((((.......))))..)).))))))))..))))))))).)))))..))))).. structure -40.20
****************TAGCAGCACGTAAATATTGGC******************************************************** bta-miR-16b 21
................TAGCAGCACGTAAATATTGGCG....................................................... t0001177 22 519
................TAGCAGCACGTAAATATTGGCGT...................................................... t0002121 23 254
................TAGCAGCACGTAAATATTGG......................................................... t0008918 20 45
................TAGCAGCACGTAAATATTG.......................................................... t0011490 19 33
................TAGCAGCACGTAAATATTGGC........................................................ t0024550 21 13
................TAGCAGCACGTAAATATT........................................................... t0074951 18 3
................TAGCAGCACGTAAATATTGGCGTA..................................................... t0581661 24 1
.................AGCAGCACGTAAATATTGGCG....................................................... t0508298 21 1
>bta-mir-17
GTCAGAATAATGTCAAAGTGCTTACAGTGCAGGTAGTGATATGTGCATCTACTGCAGTGAAGGCACTTGTAGCATTATGGTGAC bta-mir-17 84
((((..(((((((..((((((((.((.(((((.(((((.......)).)))))))).)).))))))))...)))))))..)))) structure -34.30
*************CAAAGTGCTTACAGTGCAGGTAGT*********************************************** bta-miR-17-5p 24
**************************************************ACTGCAGTGAAGGCACTTGT************** bta-miR-17-3p 20
............TCAAAGTGCTTACAGTGCAGGTA................................................. t0046618 23 6
............TCAAAGTGCTTACAGTGCAGGT.................................................. t0137652 22 2
............TCAAAGTGCTTACAGTGCAGGTAG................................................ t0210122 24 1
.............CAAAGTGCTTACAGTGCAGGTAG................................................ t0002396 23 223
.............CAAAGTGCTTACAGTGCAGGTA................................................. t0011999 22 31
.............CAAAGTGCTTACAGTGCAGGTAGT............................................... t0021615 24 15
.............CAAAGTGCTTACAGTGCAGGT.................................................. t0031882 21 9
.............CAAAGTGCTTACAGTGCAG.................................................... t0228529 19 1
.............CAAAGTGCTTACAGTGCAGG................................................... t0526818 20 1
.............CAAAGTGCTTACAGTGCA..................................................... t0541595 18 1
..................................................ACTGCAGTGAAGGCACTTGTAG............ t0016106 22 22
..................................................ACTGCAGTGAAGGCACTTGT.............. t0030445 20 10
..................................................ACTGCAGTGAAGGCACTTGTAGCA.......... t0033923 24 8
..................................................ACTGCAGTGAAGGCACTTGTAGC........... t0034777 23 8
..................................................ACTGCAGTGAAGGCACTTG............... t0507567 19 1
...................................................CTGCAGTGAAGGCACTTGTAG............ t0137329 21 2
>bta-mir-1814c
AGGCTCTTGCGTTTTGTTTGGGTTTGTTTTCAACAGGCTTGTAAAGGTTGTTGATGTGCCAAACCTGAACAGCCT bta-mir-1814c 75
(((((..........(((..((((((...(((((((.((.....)).))))))).....))))))..)))))))) structure -25.80
**********GTTTTGTTTGGGTTTGTTTT********************************************* bta-miR-1814c 20
..........GTTTTGTTTGGGTTTGTT............................................... t0199849 18 1
>bta-mir-181a-1
TGAGCTCCGAGGTTGCTTCAGTGAACATTCAACGCTGTCGGTGAGTTTGGAATTAAAAATCAAAACCATCGACCGTTGATTGTACCCTATGGCCAACCACCATCTCCACC bta-mir-181a-1 110
.(((....(.(((((((..((.(.(((.((((((..(((((((.((((.((........)).))))))))))))))))).))).).))..)).))))).)...))).... structure -32.80
***********************AACATTCAACGCTGTCGGTGAGTT*************************************************************** bta-miR-181a 24
.......................AACATTCAACGCTGTCGGTGAGTTT.............................................................. t0000241 25 3295
.......................AACATTCAACGCTGTCGGTGAGTT............................................................... t0000258 24 3044
.......................AACATTCAACGCTGTCGGTGAGT................................................................ t0000603 23 1179
.......................AACATTCAACGCTGTCGGTG................................................................... t0000726 20 929
.......................AACATTCAACGCTGTCGGTGA.................................................................. t0001151 21 528
.......................AACATTCAACGCTGTCGGTGAG................................................................. t0001195 22 511
.......................AACATTCAACGCTGTCGGT.................................................................... t0001876 19 292
.......................AACATTCAACGCTGTCGG..................................................................... t0026901 18 11
........................ACATTCAACGCTGTCGGTGAGTT............................................................... t0033805 23 8
........................ACATTCAACGCTGTCGGTGAGTTT.............................................................. t0055115 24 5
........................ACATTCAACGCTGTCGGTGAGT................................................................ t0342687 22 1
..........................ATTCAACGCTGTCGGTGAGTTT.............................................................. t0383900 22 1
..........................ATTCAACGCTGTCGGTGAGTT............................................................... t0456588 21 1
...........................TTCAACGCTGTCGGTGAGTT............................................................... t0260693 20 1
...........................TTCAACGCTGTCGGTGAGTTT.............................................................. t0525299 21 1
..............................AACGCTGTCGGTGAGTTT.............................................................. t0133780 18 2
>bta-mir-181a-2
TGCCAGGGCCAGGACCCAGTCTTCAGAGGACTCCAAGGAACATTCAACGCTGTCGGTGAGTTTGGGATTTGAAAAAACCACCGACCGTTGACTGTACCTTGGGTTCCTTA bta-mir-181a-2 110
.....(((......)))........(((((..((((((.(((.((((((..(((((((.((((...........))))))))))))))))).))).))))))..))))). structure -47.00
**************************************AACATTCAACGCTGTCGGTGAGTT************************************************ bta-miR-181a 24
......................................AACATTCAACGCTGTCGGTGAGTTT............................................... t0000241 25 3295
......................................AACATTCAACGCTGTCGGTGAGTT................................................ t0000258 24 3044
......................................AACATTCAACGCTGTCGGTGAGT................................................. t0000603 23 1179
......................................AACATTCAACGCTGTCGGTG.................................................... t0000726 20 929
......................................AACATTCAACGCTGTCGGTGA................................................... t0001151 21 528
......................................AACATTCAACGCTGTCGGTGAG.................................................. t0001195 22 511
......................................AACATTCAACGCTGTCGGT..................................................... t0001876 19 292
......................................AACATTCAACGCTGTCGG...................................................... t0026901 18 11
.......................................ACATTCAACGCTGTCGGTGAGTT................................................ t0033805 23 8
.......................................ACATTCAACGCTGTCGGTGAGTTT............................................... t0055115 24 5
.......................................ACATTCAACGCTGTCGGTGAGT................................................. t0342687 22 1
.........................................ATTCAACGCTGTCGGTGAGTTT............................................... t0383900 22 1
.........................................ATTCAACGCTGTCGGTGAGTT................................................ t0456588 21 1
..........................................TTCAACGCTGTCGGTGAGTT................................................ t0260693 20 1
..........................................TTCAACGCTGTCGGTGAGTTT............................................... t0525299 21 1
.............................................AACGCTGTCGGTGAGTTT............................................... t0133780 18 2
>bta-mir-181b-1
CTTGGGCAGAGGTTCTTTCTTAAAAGGTCACAATCAACATTCATTGCTGTCGGTGGGTTGAACTGTGTGGACAAGCTCACTGAACAATGAGTGCAACTGTGGCCCCGCAT bta-mir-181b-1 110
.....((.((((.....))))....(((((((.....(((((((((...((((((((((...((....))...)))))))))).)))))))))....)))))))..)).. structure -37.10
***********************************AACATTCATTGCTGTCGGTGGGTT*************************************************** bta-miR-181b 24
..................................CAACATTCATTGCTGTCGGTG....................................................... t0335714 21 1
...................................AACATTCATTGCTGTCGGTGGGTT................................................... t0000456 24 1553
...................................AACATTCATTGCTGTCGGTGGGT.................................................... t0003446 23 146
...................................AACATTCATTGCTGTCGGTGG...................................................... t0004107 21 119
...................................AACATTCATTGCTGTCGGTGGG..................................................... t0004423 22 108
...................................AACATTCATTGCTGTCGGTG....................................................... t0007478 20 57
...................................AACATTCATTGCTGTCGGT........................................................ t0008139 19 51
...................................AACATTCATTGCTGTCGGTGGGTTG.................................................. t0064729 25 4
...................................AACATTCATTGCTGTCGG......................................................... t0086832 18 3
....................................ACATTCATTGCTGTCGGTGGGTT................................................... t0019397 23 17
....................................ACATTCATTGCTGTCGGTGGGT.................................................... t0042859 22 6
....................................ACATTCATTGCTGTCGGTG....................................................... t0169559 19 1
....................................ACATTCATTGCTGTCGGTGGGTTG.................................................. t0356499 24 1
>bta-mir-181b-2
CTGATGGCTGCACTCAACATTCATTGCTGTCGGTGGGTTTGACTTTGAATCAACTCACTGATCAATGAATGTAAACTGCGGACCAAACA bta-mir-181b-2 89
....((((((((....((((((((((..(((((((((((.((.......)))))))))))))))))))))))....))))).))).... structure -35.70
***************AACATTCATTGCTGTCGGTGGGTT************************************************** bta-miR-181b 24
..............CAACATTCATTGCTGTCGGTG...................................................... t0335714 21 1
...............AACATTCATTGCTGTCGGTGGGTT.................................................. t0000456 24 1553
...............AACATTCATTGCTGTCGGTGGGTTT................................................. t0000761 25 853
...............AACATTCATTGCTGTCGGTGGGT................................................... t0003446 23 146
...............AACATTCATTGCTGTCGGTGG..................................................... t0004107 21 119
...............AACATTCATTGCTGTCGGTGGG.................................................... t0004423 22 108
...............AACATTCATTGCTGTCGGTG...................................................... t0007478 20 57
...............AACATTCATTGCTGTCGGT....................................................... t0008139 19 51
...............AACATTCATTGCTGTCGG........................................................ t0086832 18 3
...............AACATTCATTGCTGTCGGTGGGTTTG................................................ t0404730 26 1
................ACATTCATTGCTGTCGGTGGGTT.................................................. t0019397 23 17
................ACATTCATTGCTGTCGGTGGGT................................................... t0042859 22 6
................ACATTCATTGCTGTCGGTGGGTTT................................................. t0046309 24 6
................ACATTCATTGCTGTCGGTG...................................................... t0169559 19 1
..................ATTCATTGCTGTCGGTGGGTTT................................................. t0232161 22 1
>bta-mir-181c
TTGCCAAGGGTTTGGGGGAACATTCAACCTGTCGGTGAGTTTGGGCAGCTCAGGCAAACCATCGACCGTTGAGTGGACCCCGAGGCCTGGAACTGCC bta-mir-181c 97
...(((.((.(((((((...((((((((..(((((((.(((((...........)))))))))))).))))))))..))))))).)))))....... structure -44.30
******************AACATTCAACCTGTCGGTGAGTTT******************************************************* bta-miR-181c 24
..................AACATTCAACCTGTCGGTGAGTTT....................................................... t0011522 24 33
..................AACATTCAACCTGTCGGTGAGTT........................................................ t0013643 23 27
..................AACATTCAACCTGTCGGTGAGT......................................................... t0029237 22 10
..................AACATTCAACCTGTCGGTGA........................................................... t0158996 20 1
..................AACATTCAACCTGTCGGTGAG.......................................................... t0452839 21 1
>bta-mir-181d
TCCCCTCCCTTAGGCCACAGCGAAGGTCACAATCAACATTCATTGTTGTCGGTGGGTTGTGACAGAGACCAGACCCACCGAGGGATGAATGTCACTGTGGCTGGGCCAGACAC bta-mir-181d 113
............((((.((((......((((....(((((((((.(..((((((((((.((........))))))))))))).)))))))))...))))))))))))...... structure -44.00
**********************************AACATTCATTGTTGTCGGTGGGT******************************************************** bta-miR-181d 23
..................................AACATTCATTGTTGTCGGTGGGTT....................................................... t0001542 24 368
..................................AACATTCATTGTTGTCGGTGGGT........................................................ t0008344 23 49
..................................AACATTCATTGTTGTCGGTGGG......................................................... t0015308 22 23
..................................AACATTCATTGTTGTCGGTGG.......................................................... t0021645 21 15
..................................AACATTCATTGTTGTCGGTG........................................................... t0029275 20 10
..................................AACATTCATTGTTGTCGGT............................................................ t0070534 19 3
..................................AACATTCATTGTTGTCGGTGGGTTG...................................................... t0146568 25 2
.....................................ATTCATTGTTGTCGGTGGG......................................................... t0334212 19 1
......................................TTCATTGTTGTCGGTGGGTT....................................................... t0281245 20 1
........................................CATTGTTGTCGGTGGGTT....................................................... t0262077 18 1
>bta-mir-183
CTGTGTATGGCACTGGTAGAATTCACTGTGAACAGTCTCGGTCAGTGAATTACCGAAGGGCCATAAACAG bta-mir-183 70
((((.((((((..(((((..(((((((((((......)))..)))))))))))))....)))))).)))) structure -26.20
*****TATGGCACTGGTAGAATTCACTG****************************************** bta-miR-183 23
......ATGGCACTGGTAGAATTCAC............................................ t0594590 20 1
>bta-mir-1839
AATGAAAAGGTAGATAGAACAGGTCTTGTTTGCAAAATGAATTCATGACCTACATATCTACCAACAGCAATG bta-mir-1839 72
........((((((((....(((((.((....(.....)....)).)))))...)))))))).......... structure -19.30
******AAGGTAGATAGAACAGGTCTTGTT****************************************** bta-miR-1839 24
..TGAAAAGGTAGATAGAACAGGTCTTGT........................................... t0432266 27 1
....AAAAGGTAGATAGAACAGGTCTTG............................................ t0031140 24 9
....AAAAGGTAGATAGAACAGGTCTT............................................. t0032584 23 9
....AAAAGGTAGATAGAACAGGTCT.............................................. t0080690 22 3
....AAAAGGTAGATAGAACAGGTCTTGT........................................... t0333863 25 1
....AAAAGGTAGATAGAACAGGTC............................................... t0611465 21 1
.....AAAGGTAGATAGAACAGGTCTTG............................................ t0004669 23 101
.....AAAGGTAGATAGAACAGGTCTT............................................. t0013094 22 28
.....AAAGGTAGATAGAACAGGTCTTGT........................................... t0014081 24 26
.....AAAGGTAGATAGAACAGGTCT.............................................. t0138347 21 2
......AAGGTAGATAGAACAGGTCTTG............................................ t0000111 22 9179
......AAGGTAGATAGAACAGGTCTTGT........................................... t0000208 23 3772
......AAGGTAGATAGAACAGGTCTT............................................. t0001357 21 431
......AAGGTAGATAGAACAGGTCTTGTT.......................................... t0005159 24 90
......AAGGTAGATAGAACAGGTCT.............................................. t0005215 20 89
......AAGGTAGATAGAACAGGTC............................................... t0021322 19 15
......AAGGTAGATAGAACAGGT................................................ t0043863 18 6
......AAGGTAGATAGAACAGGTCTTGTTT......................................... t0046708 25 6
.......AGGTAGATAGAACAGGTCTTG............................................ t0000624 21 1141
.......AGGTAGATAGAACAGGTCTTGT........................................... t0000882 22 730
.......AGGTAGATAGAACAGGTCTTGTT.......................................... t0012411 23 30
.......AGGTAGATAGAACAGGTCTT............................................. t0015804 20 22
.......AGGTAGATAGAACAGGTCT.............................................. t0047641 19 5
.......AGGTAGATAGAACAGGTC............................................... t0062488 18 4
.......AGGTAGATAGAACAGGTCTTGTTT......................................... t0564415 24 1
>bta-mir-184
CCAGTCACATCCCCTTATCACTTTTCCAGCCAGCTTTGTGACTCTAACTGTTGGACGGAGAACTGATAAGGGTAGGTGATTGA bta-mir-184 83
.(((((((...(((((((((.((((((..(((((...((.......)).)))))..)))))).)))))))))...))))))). structure -39.00
***************************************************TGGACGGAGAACTGATAAGGGT********** bta-miR-184 22
...................................................TGGACGGAGAACTGATAAGGGT.......... t0097103 22 2
...................................................TGGACGGAGAACTGATAAGGGTA......... t0222094 23 1
>bta-mir-185
GGGGGTGAGGGACTGGAGAGAAAGGCAGTTCCTGATGGTCCCCTCCCCAGGGGCTGGCTTTCCTCCGGCCCCTCCTTCC bta-mir-185 79
(((((.(((((.((((((.(((((.(((((((((..((......)).))))))))).))))))))))).)))))))))) structure -50.20
*************TGGAGAGAAAGGCAGTTCCTGA******************************************** bta-miR-185 22
...........ACTGGAGAGAAAGGCAGTTCCTG............................................. t0072538 23 3
............CTGGAGAGAAAGGCAGTTCCTGA............................................ t0139481 23 2
.............TGGAGAGAAAGGCAGTTCCTGA............................................ t0000071 22 15667
.............TGGAGAGAAAGGCAGTTCCTGAT........................................... t0000325 23 2314
.............TGGAGAGAAAGGCAGTTCCTG............................................. t0001354 21 432
.............TGGAGAGAAAGGCAGTTCCT.............................................. t0005598 20 82
.............TGGAGAGAAAGGCAGTTCC............................................... t0028485 19 10
.............TGGAGAGAAAGGCAGTTCCTGATG.......................................... t0035845 24 8
.............TGGAGAGAAAGGCAGTTC................................................ t0052776 18 5
..............GGAGAGAAAGGCAGTTCCTGA............................................ t0033964 21 8
..............GGAGAGAAAGGCAGTTCCTGAT........................................... t0134459 22 2
>bta-mir-186
TGCTTATAACTTTCCAAAGAATTCTCCTTTTGGGCTTTCTGATTTTATTTTAAGCCCAAAGGTGAATTTTTTGGGAAGTTTGAGCT bta-mir-186 86
.(((((.(((((((((((((((((.(((((.((((((...((......)).))))))))))).)))))))))))))))))))))). structure -42.50
**************CAAAGAATTCTCCTTTTGGGCT************************************************** bta-miR-186 22
.............CCAAAGAATTCTCCTTTTGGGCT.................................................. t0033013 23 9
.............CCAAAGAATTCTCCTTTTGGGC................................................... t0079943 22 3
.............CCAAAGAATTCTCCTTTTGGG.................................................... t0086150 21 3
.............CCAAAGAATTCTCCTTTTGGGCTT................................................. t0395477 24 1
.............CCAAAGAATTCTCCTTTTGG..................................................... t0492709 20 1
..............CAAAGAATTCTCCTTTTGGGCTT................................................. t0001032 23 601
..............CAAAGAATTCTCCTTTTGGGCT.................................................. t0001917 22 285
..............CAAAGAATTCTCCTTTTGGG.................................................... t0007074 20 61
..............CAAAGAATTCTCCTTTTGGGC................................................... t0007670 21 55
..............CAAAGAATTCTCCTTTTGGGCTTT................................................ t0013153 24 28
..............CAAAGAATTCTCCTTTTGG..................................................... t0096347 19 2
...............AAAGAATTCTCCTTTTGGGCTT................................................. t0010256 22 38
...............AAAGAATTCTCCTTTTGGGCT.................................................. t0053889 21 5
...............AAAGAATTCTCCTTTTGGGC................................................... t0275593 20 1
>bta-mir-188
TGCTCCCTCTCTCACATCCCTTGCATGGTGGAGGGTGAGCTTTCTGAAAACCCCTCCCACATGCAGGGTTTGCAGGATGGTGAGCC bta-mir-188 86
.((((((..(((..((..(((((((((..((((((....(.....).....))))))..)))))))))..))..))).)).)))). structure -39.80
**************CATCCCTTGCATGGTGGAGGGT************************************************** bta-miR-188 22
..............CATCCCTTGCATGGTGGAGGGT.................................................. t0099621 22 2
..............CATCCCTTGCATGGTGGAG..................................................... t0111122 19 2
>bta-mir-18a
TGTTCTAAGGTGCATCTAGTGCAGATAGTGAAGTAGATTAGCATCTACTGCCCTAAGTGCTCCTTCTGGCA bta-mir-18a 71
.(((..((((.(((..(((.((((.(((((..(.....)..)).))))))).)))..))).))))..))). structure -22.00
*****TAAGGTGCATCTAGTGCAGATA******************************************** bta-miR-18a 22
.....TAAGGTGCATCTAGTGCAGAT............................................. t0025610 21 12
.....TAAGGTGCATCTAGTGCAGATAG........................................... t0086721 23 3
.....TAAGGTGCATCTAGTGCAGATA............................................ t0160606 22 1
>bta-mir-18b
CTTGTGTTAAGGTGCATCTAGTGCAGTTAGTGAAGCAGCTCAGAATCTACTGCCCTAAATGCTCCTTCTGGCACA bta-mir-18b 75
..((((((((((.((((.(((.(((((....((..(......)..)).))))).))).)))).)))..))))))) structure -24.80
*******TAAGGTGCATCTAGTGCAGTTA********************************************** bta-miR-18b 22
.......TAAGGTGCATCTAGTGCAGTT............................................... t0291533 21 1
>bta-mir-190a
TGCAGGCCTCTGTGTGATATGTTTGATATATTAGGTTGTTATTTAATCCAACTATATATCAAACATATTCCTACAGTGTCTTGCC bta-mir-190a 85
.(((((.(.(((((..(((((((((((((((..(((((..........))))))))))))))))))))..).)))).).))))). structure -32.50
**************TGATATGTTTGATATATTAGGT************************************************* bta-miR-190a 22
..............TGATATGTTTGATATATTAGGTTG............................................... t0052341 24 5
..............TGATATGTTTGATATATTAGGT................................................. t0132596 22 2
..............TGATATGTTTGATATATTAGG.................................................. t0267232 21 1
>bta-mir-190b
TGCTTCTGTGTGATATGTTTGATATTGGGTTGTTTAATTAGGAACCAACTAAATGTCAAACATATTCTTACAGCAGTAG bta-mir-190b 79
((((.(((((.(((((((((((((((.((((((((......))).))))).)))))))))))))))..))))).)))). structure -30.60
**********TGATATGTTTGATATTGGGTT************************************************ bta-miR-190b 21
..........TGATATGTTTGATATTGGGTTGT.............................................. t0091339 23 2
..........TGATATGTTTGATATTGGGTTG............................................... t0106691 22 2
>bta-mir-191
GGCTGGACAGCGGGCAACGGAATCCCAAAAGCAGCTGTTGTCTCCAGAGCATTCCAGCTGCGCTTGGATTTCGTTCCCTGCTCTCCTGCCT bta-mir-191 91
(((.(((.((((((.((((((((((.((..(((((((..((((....)).))..)))))))..)))))))))))).)))))).))).))). structure -49.90
**************CAACGGAATCCCAAAAGCAGCTG****************************************************** bta-miR-191 23
..............CAACGGAATCCCAAAAGCAGCTG...................................................... t0000129 23 7336
..............CAACGGAATCCCAAAAGCAGCT....................................................... t0000257 22 3054
..............CAACGGAATCCCAAAAGCAGCTGT..................................................... t0000424 24 1703
..............CAACGGAATCCCAAAAGCAGC........................................................ t0003692 21 133
..............CAACGGAATCCCAAAAGCAG......................................................... t0004736 20 100
..............CAACGGAATCCCAAAAGCAGCTGTT.................................................... t0005201 25 89
..............CAACGGAATCCCAAAAGCA.......................................................... t0013961 19 26
...............AACGGAATCCCAAAAGCAGCTG...................................................... t0001076 22 574
...............AACGGAATCCCAAAAGCAGCTGT..................................................... t0001135 23 542
...............AACGGAATCCCAAAAGCAGCT....................................................... t0007406 21 57
...............AACGGAATCCCAAAAGCAGCTGTT.................................................... t0020827 24 16
...............AACGGAATCCCAAAAGCAG......................................................... t0053187 19 5
...............AACGGAATCCCAAAAGCAGC........................................................ t0168875 20 1
................ACGGAATCCCAAAAGCAGCTGT..................................................... t0086162 22 3
>bta-mir-192
AGACCGAGTGCACAGGGCTCTGACCTATGAATTGACAGCCAGTGCTCTTGTGTCCCCTCTGGCTGCCAATTCCATAGGTCACAGGTATGTTCGCCTCAATGCCAGC bta-mir-192 106
.....(((.(((((.(.((.((((((((((((((.(((((((.((......)).....))))))).))))).))))))))).)).).)))..)))))......... structure -40.10
*******************CTGACCTATGAATTGACAGCCAG**************************************************************** bta-miR-192 23
..................TCTGACCTATGAATTGACAGCC.................................................................. t0057577 22 4
..................TCTGACCTATGAATTGACAGCCA................................................................. t0091008 23 2
...................CTGACCTATGAATTGACAGCC.................................................................. t0000195 21 4058
...................CTGACCTATGAATTGACAGCCA................................................................. t0000221 22 3549
...................CTGACCTATGAATTGACAGC................................................................... t0001222 20 495
...................CTGACCTATGAATTGACAGCCAGT............................................................... t0010072 24 39
...................CTGACCTATGAATTGACAGCCAG................................................................ t0010500 23 37
...................CTGACCTATGAATTGACAG.................................................................... t0025172 19 12
...................CTGACCTATGAATTGACA..................................................................... t0673425 18 1
....................TGACCTATGAATTGACAGCCA................................................................. t0001274 21 466
....................TGACCTATGAATTGACAGCCAG................................................................ t0002308 22 230
....................TGACCTATGAATTGACAGCCAGT............................................................... t0002319 23 229
....................TGACCTATGAATTGACAGCC.................................................................. t0004163 20 116
....................TGACCTATGAATTGACAGC................................................................... t0019819 19 17
....................TGACCTATGAATTGACAGCCAGTG.............................................................. t0582733 24 1
.....................GACCTATGAATTGACAGCCA................................................................. t0088068 20 3
.....................GACCTATGAATTGACAGCCAGT............................................................... t0649126 22 1
>bta-mir-193a
TGGGAGCTGAGAGCTGGGTCTTTGCGGGCGAGATGAAGGTGTCGGTTCAACTGGCCTACAAAGTCCCAGTCCTCGGCCCCC bta-mir-193a 81
.(((.((((((..(((((.(((((..(((.((.((((........)))).)).)))..))))).)))))..))))))))). structure -48.10
**************TGGGTCTTTGCGGGCGAGATGA********************************************* bta-miR-193a-5p 22
************************************************AACTGGCCTACAAAGTCCCAGT*********** bta-miR-193a-3p 22
..............TGGGTCTTTGCGGGCGAGATGA............................................. t0000573 22 1236
..............TGGGTCTTTGCGGGCGAGATG.............................................. t0003156 21 162
..............TGGGTCTTTGCGGGCGAGATGAA............................................ t0005686 23 80
..............TGGGTCTTTGCGGGCGAGAT............................................... t0010433 20 37
..............TGGGTCTTTGCGGGCGAGA................................................ t0033446 19 8
..............TGGGTCTTTGCGGGCGAG................................................. t0047135 18 5
...............GGGTCTTTGCGGGCGAGATG.............................................. t0536209 20 1
.................GTCTTTGCGGGCGAGATGA............................................. t0375633 19 1
..................TCTTTGCGGGCGAGATGA............................................. t0602491 18 1
................................................AACTGGCCTACAAAGTCCCAGT........... t0001425 22 408
................................................AACTGGCCTACAAAGTCCCAG............ t0006114 21 73
................................................AACTGGCCTACAAAGTCCCA............. t0007916 20 53
................................................AACTGGCCTACAAAGTCC............... t0246102 18 1
>bta-mir-193b
GTGGTCCCAGAATCGGGGTTTTGAGGGCGAGATGAGTTTATGTTTTATCCAACTGGCCCACAAAGTCCCGCTTTTGGGGTCAT bta-mir-193b 83
(((..(((((((.((((..((((.((((.((.((..(.........)..)).)).)))).))))..)))).)))))))..))) structure -41.20
**************************************************AACTGGCCCACAAAGTCCCGCTTT********* bta-miR-193b 24
............TCGGGGTTTTGAGGGCGAGATG................................................. t0011228 22 34
............TCGGGGTTTTGAGGGCGAGAT.................................................. t0017809 21 19
............TCGGGGTTTTGAGGGCGAGATGA................................................ t0050519 23 5
............TCGGGGTTTTGAGGGCGAGA................................................... t0078660 20 3
.............CGGGGTTTTGAGGGCGAGATGA................................................ t0000849 22 763
.............CGGGGTTTTGAGGGCGAGATG................................................. t0004142 21 117
.............CGGGGTTTTGAGGGCGAGAT.................................................. t0012509 20 30
.............CGGGGTTTTGAGGGCGAGA................................................... t0055040 19 5
.............CGGGGTTTTGAGGGCGAGATGAG............................................... t0116400 23 2
.............CGGGGTTTTGAGGGCGAG.................................................... t0182174 18 1
..............GGGGTTTTGAGGGCGAGATGA................................................ t0116153 21 2
>bta-mir-194-1
TTCTTAACGGCGTCATCGATTGTAACAGCAACTCCATGTGGACTGTGCGTCAATTTCCAGTGGAGATGCTGTTACTTTTGATGGCTGCCAATTCACT bta-mir-194-1 97
........(((((((((((..(((((((((.((((((.((((..((......)).)))))))))).)))))))))..)))))))).)))........ structure -45.20
********************TGTAACAGCAACTCCATGTGGA******************************************************* bta-miR-194 22
....................TGTAACAGCAACTCCATGTGGA....................................................... t0012943 22 29
....................TGTAACAGCAACTCCATGTGG........................................................ t0079643 21 3
....................TGTAACAGCAACTCCATGTGGAC...................................................... t0082860 23 3
>bta-mir-194-2
TGGCTCCCACCCCCTGTAACAGCAACTCCATGTGGAAGTACCTCTAGTTCCAGTGGGGCTGCTGTTATCTGGGGTGGGGGCCA bta-mir-194-2 83
.((((((((((((..(((((((((.((((((.(((((.((....)).))))))))))).)))))))))..)))))))))))). structure -57.60
**************TGTAACAGCAACTCCATGTGGA*********************************************** bta-miR-194 22
..............TGTAACAGCAACTCCATGTGGAA.............................................. t0002480 23 215
..............TGTAACAGCAACTCCATGTGGA............................................... t0012943 22 29
..............TGTAACAGCAACTCCATGTGG................................................ t0079643 21 3
..............TGTAACAGCAACTCCATGTGGAAG............................................. t0165320 24 1
>bta-mir-1940
CTGGAGGACTAAGAAGGCTGAGTCTGATGAAGCAAGACTCTGCTGATACAATCCTCCTAG bta-mir-1940 60
..((((((.......(((.((((((.........)))))).))).......))))))... structure -22.84
CTGGAGGACTAAGAAGGCTGAGTCT*********************************** bta-miR-1940 25
CTGGAGGACTAAGAAGGCT......................................... t0053860 19 5
CTGGAGGACTAAGAAGGCTG........................................ t0170331 20 1
.............AAGGCTGAGTCTGATGAAGCA.......................... t0493569 21 1
>bta-mir-195
AGCTCCCCTGGCTCTAGCAGCACAGAAATATTGGCACTGGGAAGAAAGCCTGCCAATATTGGCTGTGCTGCTCCAGGCAGGGTGGTG bta-mir-195 87
.((..(((((.((..((((((((((.((((((((((..((........))))))))))))..))))))))))..)).)))))..)). structure -49.50
**************TAGCAGCACAGAAATATTGGCA*************************************************** bta-miR-195 22
..............TAGCAGCACAGAAATATTGGCA................................................... t0000425 22 1690
..............TAGCAGCACAGAAATATTGGC.................................................... t0003728 21 131
..............TAGCAGCACAGAAATATTGG..................................................... t0005057 20 92
..............TAGCAGCACAGAAATATTG...................................................... t0014029 19 26
..............TAGCAGCACAGAAATATT....................................................... t0034441 18 8
..............TAGCAGCACAGAAATATTGGCAC.................................................. t0058267 23 4
..............TAGCAGCACAGAAATATTGGCACT................................................. t0143620 24 2
...............AGCAGCACAGAAATATTGGCA................................................... t0381128 21 1
...............AGCAGCACAGAAATATTGG..................................................... t0398349 19 1
>bta-mir-196a-1
TGAACTGGAACTGCTGAGTGAATTAGGTAGTTTCATGTTGTTGGGCCTGGATTTCTGAACACAACGACATTAAACCACCCGACTCACGGCAGTTACTGCTCC bta-mir-196a-1 102
.((.(...(((((((..((((.(..(((.((((.((((((((((..(.((....)))..).))))))))).)))).)))..).)))))))))))...).)). structure -33.10
***********************TAGGTAGTTTCATGTTGTTGGG********************************************************* bta-miR-196a 22
.......................TAGGTAGTTTCATGTTGTTGGG......................................................... t0001532 22 372
.......................TAGGTAGTTTCATGTTGTTGG.......................................................... t0007321 21 58
.......................TAGGTAGTTTCATGTTGTTG........................................................... t0064330 20 4
.......................TAGGTAGTTTCATGTTGTT............................................................ t0406193 19 1
>bta-mir-196a-2
AGCTGATCTGTGGCTTAGGTAGTTTCATGTTGTTGGGATTGAGTTTTGAACTCGGCAACAAGAAACTGCCTGAGTTACATCAGTC bta-mir-196a-2 85
.(((((..((((((((((((((((((.((((((((((.(..(...)..).)))))))))).))))))))))))))))))))))). structure -45.10
***************TAGGTAGTTTCATGTTGTTGGG************************************************ bta-miR-196a 22
...............TAGGTAGTTTCATGTTGTTGGG................................................ t0001532 22 372
...............TAGGTAGTTTCATGTTGTTGGGA............................................... t0002093 23 258
...............TAGGTAGTTTCATGTTGTTGG................................................. t0007321 21 58
...............TAGGTAGTTTCATGTTGTTGGGAT.............................................. t0055350 24 4
...............TAGGTAGTTTCATGTTGTTG.................................................. t0064330 20 4
...............TAGGTAGTTTCATGTTGTT................................................... t0406193 19 1
>bta-mir-196b
AACTGGTCGGTGATTTAGGTAGTTTCCTGTTGTTGGGATCCACCTTTCTCTCGACAGCACGACACTGCCTTCATTACTTCAGTTG bta-mir-196b 85
((((((..((((((..(((((((.((.(((((((((((..........))))))))))).)).)))))))..)))))))))))). structure -35.80
***************TAGGTAGTTTCCTGTTGTTGGGA*********************************************** bta-miR-196b 23
...............TAGGTAGTTTCCTGTTGTTGGG................................................ t0003306 22 153
...............TAGGTAGTTTCCTGTTGTTGGGA............................................... t0007118 23 60
...............TAGGTAGTTTCCTGTTGTTGG................................................. t0012866 21 29
...............TAGGTAGTTTCCTGTTGTTGGGAT.............................................. t0046508 24 6
...............TAGGTAGTTTCCTGTTGTTG.................................................. t0571507 20 1
..................................................TCGACAGCACGACACTGCCTTCA............ t0145711 23 2
>bta-mir-197
GGGGCTGTGCCGGGTAGAGAGGGCAGTGGGAGGTAAGAGCTCTTCACCCTTCACCACCTTCTCCACCCAGCAGGGCCAGCA bta-mir-197 81
..((((.(((.((((.(((((((..((((..((((((....))).)))..))))..))))))).)))).))).)))).... structure -43.40
*************************************************TTCACCACCTTCTCCACCCAGC********** bta-miR-197 22
..........CGGGTAGAGAGGGCAGTGGGAGG................................................ t0540274 23 1
.................................................TTCACCACCTTCTCCACCCAGC.......... t0012713 22 29
.................................................TTCACCACCTTCTCCACCCAG........... t0047619 21 5
>bta-mir-199a-1
TGGAAGCTTCTGGAGATCCTGCTCCGTCGCCCCAGTGTTCAGACTACCTGTTCAGGACAATGCCGTTGTACAGTAGTCTGCACATTGGTTAGACTGGGCAAGGG bta-mir-199a-1 104
.................(((((((.(((...(((((((.((((((((.(((...((......)).....))))))))))).)))))))...))).)))).))). structure -40.00
******************************CCCAGTGTTCAGACTACCTGTT**************************************************** bta-miR-199a-5p 22
*********************************************************************ACAGTAGTCTGCACATTGGTTA************* bta-miR-199a-3p 22
..............................CCCAGTGTTCAGACTACCTGTT.................................................... t0002109 22 256
..............................CCCAGTGTTCAGACTACCTGTTC................................................... t0006978 23 62
..............................CCCAGTGTTCAGACTACCTGT..................................................... t0009126 21 44
..............................CCCAGTGTTCAGACTACCTG...................................................... t0063056 20 4
..............................CCCAGTGTTCAGACTACCT....................................................... t0063623 19 4
..............................CCCAGTGTTCAGACTACCTGTTCA.................................................. t0147650 24 2
...............................CCAGTGTTCAGACTACCTGT..................................................... t0472068 20 1
................................CAGTGTTCAGACTACCTGTT.................................................... t0368486 20 1
.................................AGTGTTCAGACTACCTGTT.................................................... t0418656 19 1
...................................................................GTACAGTAGTCTGCACATTGGTT.............. t0122263 23 2
....................................................................TACAGTAGTCTGCACATTGGTT.............. t0000104 22 9916
....................................................................TACAGTAGTCTGCACATTGGTTA............. t0000307 23 2513
....................................................................TACAGTAGTCTGCACATTGGT............... t0000831 21 787
....................................................................TACAGTAGTCTGCACATTGG................ t0008435 20 49
....................................................................TACAGTAGTCTGCACATTG................. t0019674 19 17
....................................................................TACAGTAGTCTGCACATTGGTTAG............ t0070385 24 3
....................................................................TACAGTAGTCTGCACATTGGTTAGA........... t0342945 25 1
.....................................................................ACAGTAGTCTGCACATTGGTT.............. t0000025 21 50521
.....................................................................ACAGTAGTCTGCACATTGGTTA............. t0000029 22 45605
.....................................................................ACAGTAGTCTGCACATTGGT............... t0000306 20 2517
.....................................................................ACAGTAGTCTGCACATTGG................ t0002625 19 202
.....................................................................ACAGTAGTCTGCACATTGGTTAG............ t0007345 23 58
.....................................................................ACAGTAGTCTGCACATTG................. t0013268 18 28
.....................................................................ACAGTAGTCTGCACATTGGTTAGA........... t0036067 24 8
......................................................................CAGTAGTCTGCACATTGGTTA............. t0000245 21 3237
......................................................................CAGTAGTCTGCACATTGGTT.............. t0000628 20 1131
......................................................................CAGTAGTCTGCACATTGGT............... t0007505 19 57
......................................................................CAGTAGTCTGCACATTGGTTAG............ t0023782 22 13
......................................................................CAGTAGTCTGCACATTGG................ t0093160 18 2
.......................................................................AGTAGTCTGCACATTGGTTA............. t0011764 20 32
.......................................................................AGTAGTCTGCACATTGGTT.............. t0014204 19 25
.......................................................................AGTAGTCTGCACATTGGT............... t0297186 18 1
>bta-mir-199a-2
GCCAACCCAGTGTTCAGACTACCTGTTCAGGGGGCTCTGAATGTGTACAGTAGTCTGCACATTGGTTAGGC bta-mir-199a-2 71
(((...(((((((.((((((((.((((((((....)))))......))))))))))).)))))))...))) structure -30.50
*****CCCAGTGTTCAGACTACCTGTT******************************************** bta-miR-199a-5p 22
**********************************************ACAGTAGTCTGCACATTGGTTA*** bta-miR-199a-3p 22
.....CCCAGTGTTCAGACTACCTGTT............................................ t0002109 22 256
.....CCCAGTGTTCAGACTACCTGTTC........................................... t0006978 23 62
.....CCCAGTGTTCAGACTACCTGT............................................. t0009126 21 44
.....CCCAGTGTTCAGACTACCTG.............................................. t0063056 20 4
.....CCCAGTGTTCAGACTACCT............................................... t0063623 19 4
.....CCCAGTGTTCAGACTACCTGTTCA.......................................... t0147650 24 2
......CCAGTGTTCAGACTACCTGT............................................. t0472068 20 1
.......CAGTGTTCAGACTACCTGTT............................................ t0368486 20 1
........AGTGTTCAGACTACCTGTT............................................ t0418656 19 1
............................................GTACAGTAGTCTGCACATTGGTT.... t0122263 23 2
.............................................TACAGTAGTCTGCACATTGGTT.... t0000104 22 9916
.............................................TACAGTAGTCTGCACATTGGTTA... t0000307 23 2513
.............................................TACAGTAGTCTGCACATTGGT..... t0000831 21 787
.............................................TACAGTAGTCTGCACATTGG...... t0008435 20 49
.............................................TACAGTAGTCTGCACATTG....... t0019674 19 17
.............................................TACAGTAGTCTGCACATTGGTTAG.. t0070385 24 3
..............................................ACAGTAGTCTGCACATTGGTT.... t0000025 21 50521
..............................................ACAGTAGTCTGCACATTGGTTA... t0000029 22 45605
..............................................ACAGTAGTCTGCACATTGGT..... t0000306 20 2517
..............................................ACAGTAGTCTGCACATTGG...... t0002625 19 202
..............................................ACAGTAGTCTGCACATTGGTTAG.. t0007345 23 58
..............................................ACAGTAGTCTGCACATTG....... t0013268 18 28
...............................................CAGTAGTCTGCACATTGGTTA... t0000245 21 3237
...............................................CAGTAGTCTGCACATTGGTT.... t0000628 20 1131
...............................................CAGTAGTCTGCACATTGGT..... t0007505 19 57
...............................................CAGTAGTCTGCACATTGGTTAG.. t0023782 22 13
...............................................CAGTAGTCTGCACATTGG...... t0093160 18 2
................................................AGTAGTCTGCACATTGGTTA... t0011764 20 32
................................................AGTAGTCTGCACATTGGTT.... t0014204 19 25
................................................AGTAGTCTGCACATTGGT..... t0297186 18 1
>bta-mir-199b
CCTCCACTCCGTCTACCCAGTGTTTAGACTATCTGTTCAGGACTCCCAAATTGTACAGTAGTCTGCACATTGGTTAGGCTGGGCTGGGTTAGACCCTCGG bta-mir-199b 100
..((((..(((((((.(((((((.(((((((.((((.((((....))....)).))))))))))).))))))).))))).))..))))............ structure -37.20
***************CCCAGTGTTTAGACTATCTGTTC************************************************************** bta-miR-199b 23
...............CCCAGTGTTTAGACTATCTGTT............................................................... t0002577 22 206
...............CCCAGTGTTTAGACTATCTGTTC.............................................................. t0006417 23 69
...............CCCAGTGTTTAGACTATCTGT................................................................ t0013938 21 26
...............CCCAGTGTTTAGACTATCT.................................................................. t0039353 19 7
...............CCCAGTGTTTAGACTATCTGTTCA............................................................. t0046568 24 6
...............CCCAGTGTTTAGACTATCTG................................................................. t0102566 20 2
................CCAGTGTTTAGACTATCTGT................................................................ t0675772 20 1
..................AGTGTTTAGACTATCTGTTC.............................................................. t0038046 20 7
..................AGTGTTTAGACTATCTGTT............................................................... t0235852 19 1
>bta-mir-199c
ATCAGTGGTTCTTACGGTGTGTTTGCTACTATTGAAACGTCAGTGTACAGTAGTCTGCACATTGGCTTCTTGTGAT bta-mir-199c 76
((((..((......((((((((..(((((((((((....)))))....))))))..))))))))....))..)))) structure -20.70
*********************************************TACAGTAGTCTGCACATTGG*********** bta-miR-199c 20
.............................................TACAGTAGTCTGCACATTGG........... t0008435 20 49
.............................................TACAGTAGTCTGCACATTG............ t0019674 19 17
..............................................ACAGTAGTCTGCACATTGG........... t0002625 19 202
..............................................ACAGTAGTCTGCACATTG............ t0013268 18 28
..............................................ACAGTAGTCTGCACATTGGCT......... t0034548 21 8
..............................................ACAGTAGTCTGCACATTGGCTT........ t0086255 22 3
..............................................ACAGTAGTCTGCACATTGGC.......... t0486806 20 1
...............................................CAGTAGTCTGCACATTGG........... t0093160 18 2
>bta-mir-19a
GCAGTCCTCTGTTAGTTTTGCATAGTTGCACTACAAGAAGAATGTAGTTGTGCAAATCTATGCAAAACTGATGGTGGCCTGC bta-mir-19a 82
((((.((.(((((((((((((((((((((((((((.......))))...))))))..))))))))))))))))).)).)))) structure -39.10
************************************************TGTGCAAATCTATGCAAAACTGA*********** bta-miR-19a 23
..................................AAGAAGAATGTAGTTGTGCAAATC........................ t0146157 24 2
..................................AAGAAGAATGTAGTTGTGC............................. t0222117 19 1
..................................AAGAAGAATGTAGTTGTGCAAAT......................... t0432399 23 1
................................................TGTGCAAATCTATGCAAAACTG............ t0261643 22 1
>bta-mir-19b
CACTGTTCTATGGTTAGTTTTGCAGGTTTGCATCCAGCTGTGTGATATTCTGCTGTGCAAATCCATGCAAAACTGACTGTGGTAGTG bta-mir-19b 87
(((((..(((((((((((((((((((((((((..((((.............)))))))))).)).)))))))))))))))))))))) structure -38.42
*****************************************************TGTGCAAATCCATGCAAAACTGA*********** bta-miR-19b 23
.....................................................TGTGCAAATCCATGCAAAACTG............ t0008742 22 47
.....................................................TGTGCAAATCCATGCAAAACTGA........... t0009167 23 44
.....................................................TGTGCAAATCCATGCAAAACT............. t0013496 21 27
>bta-mir-19b-2
ACTGCTACTTACAGTTAGTTTTGCTGGTTTGCATTTCAGCGTGTGGATATATGGCTGTGCAAATCCATGCAAAACTGATTGTG bta-mir-19b-2 83
.........((((((((((((((((((((((((...((((((((....)))).)))))))))).))).))))))))))))))) structure -33.20
*******************************************************TGTGCAAATCCATGCAAAACTGA***** bta-miR-19b 23
.......................................................TGTGCAAATCCATGCAAAACTG...... t0008742 22 47
.......................................................TGTGCAAATCCATGCAAAACTGA..... t0009167 23 44
.......................................................TGTGCAAATCCATGCAAAACT....... t0013496 21 27
>bta-mir-200a
GGGCCTCTGTGGACATCTTACCGGACAGTGCTGGATTTCTCGGCTCGACTCTAACACTGTCTGGTAACGATGTTCAAAGGTGACCC bta-mir-200a 86
((((.(((.(((((((((((((((((((((.((((....(((...))).)))).))))))))))))).)))))))).))).).))) structure -41.10
***************************************************TAACACTGTCTGGTAACGATGTT************ bta-miR-200a 23
...................................................TAACACTGTCTGGTAACGATGTT............ t0216906 23 1
>bta-mir-200c
CGTCTTACCCAGCAGTGTTTGGGTGCTGGTTGGGAGTCTCTAATACTGCCGGGTAATGATGGAGG bta-mir-200c 65
((((((((((.((((((((.(((.(((.......)))))).)))))))).)))))).)))).... structure -28.10
****************************************TAATACTGCCGGGTAATGATGGA** bta-miR-200c 23
........................................TAATACTGCCGGGTAATGATGGA.. t0083059 23 3
........................................TAATACTGCCGGGTAATGATGG... t0504089 22 1
>bta-mir-202
GCCACTCGCTGTTCCTTTTTCCTATGCATATACTTCTTTGAGGGTCTGGCCTAAAGAGGTGTAGGGCATGGGAAAATGGGGCCCCGAGGTTCCCCTGCG bta-mir-202 99
....((((..(((((.(((((((((((.(((((((((((.(((......))))))))))))))..))))))))))).)))))..))))........... structure -44.90
******************TTCCTATGCATATACTTCTTT************************************************************ bta-miR-202 21
..................TTCCTATGCATATACTTCTTT............................................................ t0300371 21 1
>bta-mir-204
TTTCTTCATGTGACTCGTGGACTTCCCTTTGTCATCCTATGCCTGAGAATATATGAAGGAGGCTGGGAAGGCAAAGGGACGTTCAATTGTCATCAC bta-mir-204 96
.........(((((...(((((.((((((((((.(((((.((((...............))))))))).)))))))))).)))))...)))))... structure -40.56
**********************TTCCCTTTGTCATCCTATGCCT**************************************************** bta-miR-204 22
.....................CTTCCCTTTGTCATCCTATGCCT.................................................... t0292251 23 1
......................TTCCCTTTGTCATCCTATGCCT.................................................... t0000953 22 665
......................TTCCCTTTGTCATCCTATGCC..................................................... t0009086 21 44
......................TTCCCTTTGTCATCCTATGC...................................................... t0012045 20 31
......................TTCCCTTTGTCATCCTATGCCTG................................................... t0023313 23 13
......................TTCCCTTTGTCATCCTATG....................................................... t0085919 19 3
.......................TCCCTTTGTCATCCTATGCCT.................................................... t0534674 21 1
..........................CTTTGTCATCCTATGCCT.................................................... t0452779 18 1
>bta-mir-206
TGCTTCCCAAGGCCACATGCTTCTTTATATCCCCATACGGATTACTTTGCTATGGAATGTAAGGAAGTGTGTGGTTTCGGCGAGCG bta-mir-206 86
.((((.((.(((((((((((((((((((((..(((((((((....)))).))))).))))))))))))))))))))).)).)))). structure -41.90
****************************************************TGGAATGTAAGGAAGTGTGTGG************ bta-miR-206 22
....................................................TGGAATGTAAGGAAGTGTGTGG............ t0000116 22 8513
....................................................TGGAATGTAAGGAAGTGTGTGGT........... t0000565 23 1250
....................................................TGGAATGTAAGGAAGTGTGTG............. t0001286 21 462
....................................................TGGAATGTAAGGAAGTGTGTGGTT.......... t0003187 24 160
....................................................TGGAATGTAAGGAAGTGTGT.............. t0004294 20 112
....................................................TGGAATGTAAGGAAGTGTGTGGTTT......... t0005570 25 82
....................................................TGGAATGTAAGGAAGTGTG............... t0020947 19 15
....................................................TGGAATGTAAGGAAGTGT................ t0022378 18 14
.....................................................GGAATGTAAGGAAGTGTGTGG............ t0019313 21 17
.....................................................GGAATGTAAGGAAGTGTGTGGT........... t0137156 22 2
.....................................................GGAATGTAAGGAAGTGTGTG............. t0160016 20 1
.....................................................GGAATGTAAGGAAGTGTGTGGTT.......... t0361462 23 1
......................................................GAATGTAAGGAAGTGTGTGG............ t0023622 20 13
......................................................GAATGTAAGGAAGTGTGTGGTT.......... t0382136 22 1
......................................................GAATGTAAGGAAGTGTGTGGT........... t0389162 21 1
.......................................................AATGTAAGGAAGTGTGTGG............ t0121828 19 2
.......................................................AATGTAAGGAAGTGTGTGGT........... t0228095 20 1
.......................................................AATGTAAGGAAGTGTGTG............. t0483366 18 1
........................................................ATGTAAGGAAGTGTGTGG............ t0051155 18 5
.........................................................TGTAAGGAAGTGTGTGGTTT......... t0160781 20 1
>bta-mir-208b
CCTCTCAGGGAAGCTTTTTGCTCGCGTTATGTTTCTCATCCGAATATAAGACGAACAAAAGGTTTGTCTGAGGGCAG bta-mir-208b 77
.((((((((.((((((((((.(((..((((((((.......))))))))..))).)))))))))).))))))))... structure -31.00
*********************************************ATAAGACGAACAAAAGGTTTGT********** bta-miR-208b 22
.............................................ATAAGACGAACAAAAGGTTTGT.......... t0121213 22 2
.............................................ATAAGACGAACAAAAGGTT............. t0194970 19 1
.............................................ATAAGACGAACAAAAGGT.............. t0375693 18 1
.............................................ATAAGACGAACAAAAGGTTTG........... t0528624 21 1
>bta-mir-20a
GTAGCACTAAAGTGCTTATAGTGCAGGTAGTGTTTAGTTATCTACTGCATTATGAGCACTTAAAGTACTGC bta-mir-20a 71
((((.(((.(((((((((((((((((.(((((......)).))))))))))))))))))))..))).)))) structure -31.00
*******TAAAGTGCTTATAGTGCAGGTAG***************************************** bta-miR-20a 23
.......TAAAGTGCTTATAGTGCAGGTAG......................................... t0004828 23 98
.......TAAAGTGCTTATAGTGCAGGTA.......................................... t0018876 22 18
.......TAAAGTGCTTATAGTGCAGGTAGT........................................ t0028714 24 10
.......TAAAGTGCTTATAGTGCAGGT........................................... t0037601 21 7
.......TAAAGTGCTTATAGTGCAGGTAGTGTT..................................... t0440369 27 1
>bta-mir-20b
AGTACCAAAGTGCTCACAGTGCAGGTAGTTTTGGCAGCGCTCTACTGTAGTGTGGGCACTTCCAGTACT bta-mir-20b 69
(((((..(((((((((((.(((((.(((....(((...))))))))))).)))))))))))...))))) structure -30.60
*****CAAAGTGCTCACAGTGCAGGTA****************************************** bta-miR-20b 22
.....CAAAGTGCTCACAGTGCAGGTAG......................................... t0097831 23 2
.....CAAAGTGCTCACAGTGCAGGTA.......................................... t0332123 22 1
>bta-mir-21
TGTCGGGTAGCTTATCAGACTGATGTTGACTGTTGAATCTCATGGCAACAGCAGTCGATGGGCTGTCTGACA bta-mir-21 72
.(((((..((((((((.(((((.(((((.((((.(.....)))))))))).)))))))))))))..))))). structure -35.80
*******TAGCTTATCAGACTGATGTTGACT***************************************** bta-miR-21-5p 24
**********************************************AACAGCAGTCGATGGGCTGTCT**** bta-miR-21-3p 22
......GTAGCTTATCAGACTGATGTTGA........................................... t0036611 23 8
......GTAGCTTATCAGACTGATGTTGAC.......................................... t0075934 24 3
......GTAGCTTATCAGACTGATGTTG............................................ t0081724 22 3
.......TAGCTTATCAGACTGATGTTGA........................................... t0000063 22 17545
.......TAGCTTATCAGACTGATGTTG............................................ t0000079 21 13226
.......TAGCTTATCAGACTGATGTTGAC.......................................... t0000128 23 7428
.......TAGCTTATCAGACTGATGTT............................................. t0000982 20 640
.......TAGCTTATCAGACTGATGTTGACT......................................... t0002690 24 196
.......TAGCTTATCAGACTGATGT.............................................. t0004802 19 98
.......TAGCTTATCAGACTGATG............................................... t0018978 18 18
.......TAGCTTATCAGACTGATGTTGACTGT....................................... t0076187 26 3
........AGCTTATCAGACTGATGTTGA........................................... t0023412 21 13
........AGCTTATCAGACTGATGTTGAC.......................................... t0026355 22 11
........AGCTTATCAGACTGATGTTGACT......................................... t0029465 23 10
........AGCTTATCAGACTGATGTTG............................................ t0267930 20 1
.........GCTTATCAGACTGATGTTG............................................ t0099093 19 2
.........GCTTATCAGACTGATGTTGA........................................... t0136086 20 2
.........GCTTATCAGACTGATGTTGAC.......................................... t0610664 21 1
>bta-mir-210
CCTCCAGGCGCAGGGCAGCCACTGCCCACCGCACACTGCGCTGCTCCGGACCCACTGTGCGTGTGACAGCGGCTGATCTGTCCCTGGGCAGCGCGACC bta-mir-210 98
..((((((.((((..(((((.(((..(((((((((.((.((((...))).).)).)))))).))).))).)))))..)))).)))))).......... structure -46.00
*****************************************************ACTGTGCGTGTGACAGCGGCTGA********************** bta-miR-210 23
.....................................................ACTGTGCGTGTGACAGCGGCTG....................... t0194197 22 1
.....................................................ACTGTGCGTGTGACAGCGGCTGA...................... t0465818 23 1
.....................................................ACTGTGCGTGTGACAGCGGCTGAT..................... t0565557 24 1
.....................................................ACTGTGCGTGTGACAGCGGC......................... t0632367 20 1
......................................................CTGTGCGTGTGACAGCGGCTGA...................... t0005345 22 87
......................................................CTGTGCGTGTGACAGCGGCTGAT..................... t0022854 23 14
......................................................CTGTGCGTGTGACAGCGGCTG....................... t0024479 21 13
......................................................CTGTGCGTGTGACAGCGGCT........................ t0138505 20 2
>bta-mir-211
TCCCCTGGCTGTGTGACCTGTGGGCTTCCCTTTGTCATCCTTTGCCCAGGGTTCTGAGTGGGGCAGGGACAGCAAAGGGGTGCTCAGTCGTCACCTCCCACAGCATGGAG bta-mir-211 110
(((....((((((((((...(((((.(((((((((..(((((.((((.............)))))))))..))))))))).)))))...))))).....)))))..))). structure -49.42
*************************TTCCCTTTGTCATCCTTTGCC**************************************************************** bta-miR-211 21
.........................TTCCCTTTGTCATCCTTTGCCC............................................................... t0135677 22 2
>bta-mir-212
CGGAGCCACCCTGCCCGGGCAGCGCGCCGGCACCTTGGCTCTAGACTGCTTACTGCCCGGGCCGCCCTCAGTAACAGTCTCCAGTCACGGCCACCGACGCCTGGCCCCGCC bta-mir-212 111
(((.((((..((((....)))).(((.(((..((.(((((..((((((.((((((...(((...))).))))))))))))..))))).))...))).))).)))).))).. structure -49.20
*******************************ACCTTGGCTCTAGACTGCTTACT********************************************************* bta-miR-212 23
...............................ACCTTGGCTCTAGACTGCTTACT......................................................... t0049596 23 5
...............................ACCTTGGCTCTAGACTGCTTAC.......................................................... t0068288 22 3
>bta-mir-214
GGCCTGGCTGGACGGAGTTGTCATGTGTCTGCCTGTCTACACTTGCTGTGCAGAACATCCGCTCACCTGTACAGCAGGCACAGACAGGCAGTCACATGACAACCCAGCCT bta-mir-214 110
.....((((((.....(((((((((((.((((((((((...((((((((((((.............))))))))))))...)))))))))).))))))))))))))))). structure -67.62
**********************************************************************ACAGCAGGCACAGACAGGCAGT****************** bta-miR-214 22
....................................................................GTACAGCAGGCACAGACAGGCAGT.................. t0059098 24 4
....................................................................GTACAGCAGGCACAGACAGGCA.................... t0106925 22 2
....................................................................GTACAGCAGGCACAGACAGGCAG................... t0130779 23 2
.....................................................................TACAGCAGGCACAGACAGGCAG................... t0004255 22 113
.....................................................................TACAGCAGGCACAGACAGGCAGT.................. t0005850 23 78
.....................................................................TACAGCAGGCACAGACAGG...................... t0015777 19 22
.....................................................................TACAGCAGGCACAGACAGGCA.................... t0034047 21 8
.....................................................................TACAGCAGGCACAGACAGGC..................... t0144855 20 2
......................................................................ACAGCAGGCACAGACAGGCAGT.................. t0002754 22 190
......................................................................ACAGCAGGCACAGACAGGCAG................... t0003343 21 151
......................................................................ACAGCAGGCACAGACAGGCA.................... t0018975 20 18
......................................................................ACAGCAGGCACAGACAGG...................... t0035598 18 8
.......................................................................CAGCAGGCACAGACAGGCAGT.................. t0667809 21 1
..........................................................................CAGGCACAGACAGGCAGT.................. t0306263 18 1
>bta-mir-215
TGTACAGGAAAATGACCTATGAATTGACAGACAACGTGACTAAGTCTGTCTGTCATTTCTGTAGGCCAATGTTCTGTAT bta-mir-215 79
.((((((((...((.((((((((.(((((((((((........)).))))))))).))).))))).))...)))))))) structure -32.30
***********ATGACCTATGAATTGACAGACA********************************************** bta-miR-215 22
...........ATGACCTATGAATTGACAGACA.............................................. t0005460 22 84
...........ATGACCTATGAATTGACAGAC............................................... t0008328 21 49
...........ATGACCTATGAATTGACAGA................................................ t0041556 20 6
...........ATGACCTATGAATTGACAGACAA............................................. t0082905 23 3
...........ATGACCTATGAATTGACAGACAACG........................................... t0546000 25 1
............TGACCTATGAATTGACAGACA.............................................. t0093064 21 2
>bta-mir-216b
GCAGACTGGAAAATCTCTGCAGGCAAATGTGATGTCACTAAAGAAATCACACACTTACCCGTAGAGATTCTACAGTCTGACA bta-mir-216b 82
.(((((((...(((((((((.((....((((((.((......)).))))))......)).)))))))))...)))))))... structure -32.60
**********AAATCTCTGCAGGCAAATGTGA************************************************** bta-miR-216b 22
..........AAATCTCTGCAGGCAAATGTGA.................................................. t0420953 22 1
>bta-mir-217
[truncated: 3,187 more rows]
