# Supplementary material for: Discovery of Novel and Differentially Expressed MicroRNAs between Fetal and Adult Backfat in Cattle
Source: PLoS One. 2014 Feb 28;9(2):e90244. doi: 10.1371/journal.pone.0090244 (PMC3938653; doi:10.1371/journal.pone.0090244)
Supplement: Table S6 — The known miRNAs expression profiles between two libraries. (XLS) [file pone.0090244.s010.xls]

## Sheet: Sheet1
Table S6 The known miRNAs expression profiles between two libraries
miR name	FF expressed	AF expressed	FF std	AF std	Fold change (log2 FF/AF)	P-value	sig-lable
bta-let-7a-3p	34	5	2.4433	0.351	-2.79929	9.67249e-07	**
bta-let-7a-5p	2493211	1636370	179169	114874	-0.641273	0
bta-let-7b	1664463	985216	119613	69162.5	-0.790311	0
bta-let-7c	666825	1145565	47919.9	80419	0.746913	0
bta-let-7d	44687	40611	3211.33	2850.91	-0.171751	1.25333e-67
bta-let-7e	91664	126261	6587.23	8863.56	0.428215	0
bta-let-7f	1972960	1566366	141782	109959	-0.366707	0
bta-let-7g	107328	74014	7712.89	5195.81	-0.569923	0
bta-let-7i	68217	78797	4902.26	5531.58	0.174243	2.87985e-118
bta-miR-1	79444	89060	5709.07	6252.04	0.131073	1.84979e-77
bta-miR-7	17	5	1.2217	0.351	-1.79935	0.00904623	**
bta-miR-10a	8222	1706	590.856	119.762	-2.30264	0	**
bta-miR-10b	2656	2639	190.868	185.259	-0.0430302	0.277801
bta-miR-15a	893	480	64.1735	33.6962	-0.929392	2.07618e-31
bta-miR-15b	351	325	25.2238	22.8151	-0.144797	0.192289
bta-miR-16a	2055	1021	147.678	71.6745	-1.04292	2.13257e-84	**
bta-miR-16b	869	938	62.4487	65.8479	0.0764659	0.260471
bta-miR-17-3p	51	62	3.665	4.3524	0.247998	0.365376
bta-miR-17-5p	290	111	20.8402	7.7922	-1.41927	1.21106e-20	**
bta-miR-18a	16	13	1.1498	0.9126	-0.333328	0.541087
bta-miR-19b	118	105	8.4798	7.371	-0.20217	0.296568
bta-miR-20a	134	48	9.6296	3.3696	-1.5149	3.19731e-11	**
bta-miR-20b	3	15	0.2156	1.053	2.28808	0.00516778	**
bta-miR-21-5p	39208	11732	2817.6	823.59	-1.77447	0	**
bta-miR-22-3p	9083	2231	652.73	156.617	-2.05924	0	**
bta-miR-22-5p	649	99	46.6389	6.9498	-2.74649	5.43758e-103	**
bta-miR-23a	15926	4351	1144.49	305.442	-1.90573	0	**
bta-miR-23b-3p	5493	1657	394.742	116.322	-1.76279	0	**
bta-miR-23b-5p	136	8	9.7733	0.5616	-4.12123	4.13935e-32	**
bta-miR-24	15	4	1.0779	0.2808	-1.94061	0.0101951	*
bta-miR-24-3p	17046	4274	1224.97	300.036	-2.02954	0	**
bta-miR-25	10183	5962	731.779	418.534	-0.806061	1.007e-266
bta-miR-26a	22459	11773	1613.97	826.469	-0.965578	0
bta-miR-26b	19611	12095	1409.3	849.073	-0.731019	0
bta-miR-27a-3p	2435	215	174.986	15.0931	-3.53528	0	**
bta-miR-27b	4506	538	323.814	37.7678	-3.09993	0	**
bta-miR-28	248	77	17.822	5.4054	-1.72119	3.52118e-23	**
bta-miR-29a	51073	1895	3670.25	133.03	-4.78606	0	**
bta-miR-29b	630	29	45.2735	2.0358	-4.475	1.29134e-151	**
bta-miR-29c	4711	270	338.546	18.9541	-4.15877	0	**
bta-miR-30a-5p	10497	4323	754.343	303.476	-1.31364	0	**
bta-miR-30b-3p	127	41	9.1266	2.8782	-1.66491	4.55289e-12	**
bta-miR-30b-5p	342	64	24.5771	4.4928	-2.45163	1.19224e-48	**
bta-miR-30c	547	276	39.3089	19.3753	-1.02064	6.12172e-23	**
bta-miR-30d	9621	2557	691.392	179.502	-1.9455	0	**
bta-miR-30e-5p	837	435	60.1491	30.5371	-0.97798	5.08769e-32
bta-miR-30f	572	117	41.1055	8.2134	-2.32328	2.29497e-75	**
bta-miR-31	165	31	11.8574	2.1762	-2.4459	3.33534e-24	**
bta-miR-32	22	8	1.581	0.5616	-1.49322	0.00885111	**
bta-miR-33a	318	227	22.8524	15.9355	-0.520101	2.96775e-05
bta-miR-346	32	75	2.2996	5.265	1.19505	4.65756e-05	**
bta-miR-34a	68	20	4.8867	1.404	-1.79932	9.86826e-08	**
bta-miR-34b	0	16	0.01	1.1232	6.81147	1.85958e-05	**
bta-miR-34c	72	643	5.1741	45.1388	3.12499	7.31152e-113	**
bta-miR-92a	1530	1465	109.95	102.844	-0.096397	0.067531
bta-miR-92b	114	154	8.1924	10.8109	0.400129	0.0243932
bta-miR-93	1064	371	76.462	26.0443	-1.55378	2.0982e-81	**
bta-miR-95	17	12	1.2217	0.8424	-0.536313	0.328655
bta-miR-9-5p	7	21	0.503	1.4742	1.5513	0.00975546	**
bta-miR-98	1538	1584	110.525	111.197	0.00875033	0.865703
bta-miR-99a-3p	315	493	22.6368	34.6088	0.612469	2.65427e-09
bta-miR-99a-5p	3960	5048	284.577	354.371	0.316445	3.48884e-25
bta-miR-99b	1317	1174	94.6433	82.4152	-0.19959	0.000561841
bta-miR-100	821	590	58.9993	41.4182	-0.510433	4.11647e-11
bta-miR-101	19629	9029	1410.59	633.839	-1.15412	0	**
bta-miR-103	76996	73318	5533.15	5146.95	-0.104383	1.11061e-44
bta-miR-106b	739	400	53.1066	28.0801	-0.919343	7.90675e-26
bta-miR-107	51205	66464	3679.73	4665.8	0.342522	0
bta-miR-122	24	333	1.7247	23.3767	3.76065	1.94194e-69	**
bta-miR-125a	3479	2514	250.011	176.484	-0.502455	6.41913e-41
bta-miR-125b	7550	7589	542.564	532.75	-0.0263333	0.261441
bta-miR-126-3p	400	93	28.7451	6.5286	-2.13847	3.59565e-48	**
bta-miR-126-5p	2104	508	151.199	35.6618	-2.084	7.72085e-238	**
bta-miR-127	527	4011	37.8717	281.574	2.89432	0	**
bta-miR-128	1982	1321	142.432	92.7346	-0.619094	2.79083e-34
bta-miR-129-3p	16	16	1.1498	1.1232	-0.0337681	0.945995
bta-miR-130a	349	787	25.0801	55.2477	1.13937	2.44254e-37	**
bta-miR-130b	45	137	3.2338	9.6174	1.57242	1.03999e-11	**
bta-miR-132	18	5	1.2935	0.351	-1.88174	0.00556622	**
bta-miR-133a	112	127	8.0486	8.9154	0.147562	0.431393
bta-miR-133b	34	30	2.4433	2.106	-0.214326	0.554967
bta-miR-136	39	416	2.8026	29.2033	3.38129	4.42553e-79	**
bta-miR-138	14	6	1.0061	0.4212	-1.2562	0.0696862
bta-miR-139	1503	364	108.01	25.5529	-2.0796	5.27367e-170	**
bta-miR-140	120716	41135	8674.99	2887.69	-1.58695	0	**
bta-miR-142-3p	24	12	1.7247	0.8424	-1.03377	0.0396792	*
bta-miR-142-5p	1269	283	91.1939	19.8667	-2.19859	2.93007e-154	**
bta-miR-143	62498	11037	4491.28	774.801	-2.53523	0	**
bta-miR-144	2	25	0.1437	1.755	3.61034	4.01501e-06	**
bta-miR-145	8834	2494	634.836	175.08	-1.85837	0	**
bta-miR-146a	18	4	1.2935	0.2808	-2.20367	0.00216672	**
bta-miR-146b	297	86	21.3432	6.0372	-1.82183	1.403e-29	**
bta-miR-148a	2274	6393	163.416	448.791	1.45749	0	**
bta-miR-148b	238	310	17.1033	21.7621	0.347543	0.00506369
bta-miR-150	47	10	3.3776	0.702	-2.26646	2.86787e-07	**
bta-miR-151-3p	574	409	41.2492	28.7119	-0.522717	1.71648e-08
bta-miR-151-5p	943	777	67.7666	54.5457	-0.313109	7.13615e-06
bta-miR-152	19529	30510	1403.41	2141.81	0.609897	0
bta-miR-154a	2	24	0.1437	1.6848	3.55145	7.39159e-06	**
bta-miR-154b	147	1533	10.5638	107.617	3.34871	2.3884e-284	**
bta-miR-154c	10151	120128	729.479	8433.03	3.53111	0	**
bta-miR-155	209	156	15.0193	10.9513	-0.455715	0.00271518
bta-miR-181a	9809	7258	704.902	509.514	-0.468301	1.00234e-98
bta-miR-181b	2923	2850	210.055	200.071	-0.0702544	0.0643187
bta-miR-181c	72	90	5.1741	6.318	0.28816	0.207269
bta-miR-181d	473	725	33.9911	50.8952	0.582373	5.17651e-12
bta-miR-184	3	20	0.2156	1.404	2.70311	0.000342728	**
bta-miR-185	18533	8332	1331.83	584.909	-1.18713	0	**
bta-miR-186	1093	629	78.546	44.156	-0.830928	8.93733e-32
bta-miR-191	13639	7995	980.136	561.252	-0.804334	0
bta-miR-192	9260	3346	665.449	234.89	-1.50234	0	**
bta-miR-193a-3p	535	575	38.4466	40.3652	0.070256	0.417938
bta-miR-193a-5p	1531	522	110.022	36.6446	-1.58612	8.1852e-120	**
bta-miR-193b	1766	476	126.91	33.4154	-1.92522	2.57672e-180	**
bta-miR-194	248	61	17.822	4.2822	-2.05724	4.49777e-29	**
bta-miR-195	1955	799	140.492	56.0901	-1.32467	8.48097e-117	**
bta-miR-196a	697	1360	50.0884	95.4725	0.930609	6.94051e-46
bta-miR-196b	249	311	17.8938	21.8323	0.287004	0.0191326
bta-miR-197	34	20	2.4433	1.404	-0.799288	0.0474855
bta-miR-199a-3p	116725	260952	8388.18	18318.9	1.1269	0	**
bta-miR-199a-5p	375	669	26.9485	46.964	0.80135	1.63467e-18
bta-miR-199b	325	312	23.3554	21.9025	-0.0926606	0.417753
bta-miR-199c	310	603	22.2775	42.3308	0.92612	4.25072e-21
bta-miR-200a	1	15	0.0719	1.053	3.87237	0.000327411	**
bta-miR-204	759	82	54.5438	5.7564	-3.24418	6.89638e-142	**
bta-miR-206	10654	28690	765.626	2014.05	1.39539	0	**
bta-miR-210	120	61	8.6235	4.2822	-1.00992	4.92763e-06	**
bta-miR-214	600	1450	43.1177	101.79	1.23925	1.12003e-76	**
bta-miR-215	145	72	10.4201	5.0544	-1.04376	2.44618e-07	**
bta-miR-221	8907	2364	640.082	165.954	-1.94748	0	**
bta-miR-222	2731	788	196.257	55.3179	-1.82693	8.7914e-259	**
bta-miR-223	107	4	7.6893	0.2808	-4.77524	7.28827e-28	**
bta-miR-224	98	484	7.0426	33.977	2.27038	1.42853e-60	**
bta-miR-296	297	811	21.3432	56.9325	1.41548	3.45876e-53	**
bta-miR-299	30	394	2.1559	27.6589	3.68138	1.63493e-80	**
bta-miR-320a	51875	86405	3727.88	6065.66	0.702309	0
bta-miR-323	31	119	2.2277	8.3538	1.90688	4.15707e-13	**
bta-miR-324	12	33	0.8624	2.3166	1.42558	0.00213974	**
bta-miR-329a	6	35	0.4312	2.457	2.51047	4.02419e-06	**
bta-miR-330	139	90	9.9889	6.318	-0.660858	0.000627996
bta-miR-331	234	28	16.8159	1.9656	-3.09678	5.63543e-43	**
bta-miR-335	137	3030	9.8452	212.707	4.4333	0	**
bta-miR-338	41	16	2.9464	1.1232	-1.39134	0.000625641	**
bta-miR-339a	217	99	15.5942	6.9498	-1.16597	4.76357e-12	**
bta-miR-339b	18	1	1.2935	0.0702	-4.20367	3.23663e-05	**
bta-miR-342	6198	5486	445.406	385.119	-0.209815	4.04985e-15
bta-miR-3431	11	97	0.7905	6.8094	3.10669	3.6596e-18	**
bta-miR-3432	5716	1694	410.768	118.919	-1.78834	0	**
bta-miR-345-3p	480	288	34.4941	20.2177	-0.770731	3.27151e-13
bta-miR-345-5p	120	75	8.6235	5.265	-0.71184	0.000697305
bta-miR-361	157	151	11.2825	10.6003	-0.0899817	0.584295
bta-miR-362-3p	45	41	3.2338	2.8782	-0.168064	0.590607
bta-miR-362-5p	89	159	6.3958	11.1619	0.803386	1.85996e-05
bta-miR-363	15	42	1.0779	2.9484	1.45171	0.000428945	**
bta-miR-365-3p	2166	607	155.655	42.6116	-1.86903	4.07228e-212	**
bta-miR-365-5p	381	60	27.3797	4.212	-2.70053	4.46915e-60	**
bta-miR-3660	18	5	1.2935	0.351	-1.88174	0.00556622	**
bta-miR-369-3p	138	1515	9.9171	106.353	3.42281	1.43953e-286	**
bta-miR-369-5p	62	549	4.4555	38.54	3.1127	2.99998e-96	**
bta-miR-374a	599	230	43.0458	16.1461	-1.41469	9.55804e-41	**
bta-miR-374b	1324	1078	95.1463	75.676	-0.330312	2.19583e-08
bta-miR-376a	1	22	0.0719	1.5444	4.42491	3.85265e-06	**
bta-miR-376b	18	208	1.2935	14.6017	3.49678	1.87254e-41	**
bta-miR-376c	23	127	1.6528	8.9154	2.43139	2.50225e-18	**
bta-miR-376d	11	29	0.7905	2.0358	1.36476	0.00544583	**
bta-miR-376e	56	348	4.0243	24.4297	2.60183	2.35218e-51	**
bta-miR-378	5384	2209	386.909	155.072	-1.31905	4.65e-316	**
bta-miR-378b	226	71	16.241	4.9842	-1.70421	5.51405e-21	**
bta-miR-378c	277	52	19.906	3.6504	-2.44708	1.26444e-39	**
bta-miR-379	216	1804	15.5224	126.641	3.02833	6.54793e-304	**
bta-miR-380-3p	163	1534	11.7136	107.687	3.20059	6.49065e-273	**
bta-miR-382	229	2480	16.4566	174.097	3.40315	0	**
bta-miR-383	8	17	0.5749	1.1934	1.05369	0.0858549
bta-miR-409a	21	304	1.5091	21.3409	3.82186	2.59343e-64	**
bta-miR-410	41	309	2.9464	21.6919	2.88013	6.85532e-51	**
bta-miR-411a	1029	9578	73.9468	672.379	3.18471	0	**
bta-miR-411b	4	26	0.2875	1.8252	2.66642	4.45054e-05	**
bta-miR-411c-5p	134	1052	9.6296	73.8508	2.93907	9.14724e-173	**
bta-miR-421	133	68	9.5577	4.7736	-1.00159	1.77443e-06	**
bta-miR-423-3p	426	225	30.6135	15.7951	-0.954691	1.84263e-16
bta-miR-423-5p	48497	63491	3485.13	4457.09	0.35489	0
bta-miR-424-3p	131	2273	9.414	159.565	4.0832	0	**
bta-miR-424-5p	102	8417	7.33	590.876	6.3329	0	**
bta-miR-425-3p	53	23	3.8087	1.6146	-1.23812	0.000367468	**
bta-miR-425-5p	131	53	9.414	3.7206	-1.33927	2.23353e-09	**
bta-miR-432	1474	31136	105.926	2185.76	4.36701	0	**
bta-miR-433	98	1771	7.0426	124.325	4.14186	0	**
bta-miR-449a	2	36	0.1437	2.5272	4.13641	4.27341e-09	**
bta-miR-450a	24	386	1.7247	27.0973	3.97373	1.20459e-83	**
bta-miR-450b	19	174	1.3654	12.2149	3.16125	5.32501e-32	**
bta-miR-451	628	2208	45.1298	155.002	1.78014	8.91453e-197	**
bta-miR-452	775	6914	55.6936	485.365	3.12349	0	**
bta-miR-455-3p	53	439	3.8087	30.8179	3.0164	5.40517e-75	**
bta-miR-455-5p	27	109	1.9403	7.6518	1.97952	1.15386e-12	**
bta-miR-483	7	189	0.503	13.2679	4.72124	1.78184e-46	**
bta-miR-484	39	79	2.8026	5.5458	0.98463	0.000352265
bta-miR-485	238	1859	17.1033	130.502	2.93173	4.46021e-303	**
bta-miR-486	466	459	33.4881	32.222	-0.0556025	0.557727
bta-miR-487a	2	49	0.1437	3.4398	4.58119	1.07114e-12	**
bta-miR-487b	172	1599	12.3604	112.25	3.18292	6.47636e-283	**
bta-miR-493	16	274	1.1498	19.2349	4.06427	9.01056e-61	**
bta-miR-494	156	855	11.2106	60.0213	2.42061	5.41747e-114	**
bta-miR-495	290	3547	20.8402	249.001	3.57871	0	**
bta-miR-496	4	66	0.2875	4.6332	4.01038	1.81973e-15	**
bta-miR-497	1811	623	130.143	43.7348	-1.57325	9.97845e-140	**
bta-miR-499	840	504	60.3647	35.381	-0.77073	5.579e-22
bta-miR-500	6	22	0.4312	1.5444	1.84062	0.00283914	**
bta-miR-503-3p	2	49	0.1437	3.4398	4.58119	1.07114e-12	**
bta-miR-503-5p	274	12140	19.6904	852.232	5.43568	0	**
bta-miR-504	97	36	6.9707	2.5272	-1.46376	3.84155e-08	**
bta-miR-532	288	585	20.6965	41.0672	0.9886	1.08633e-22
bta-miR-541	2	29	0.1437	2.0358	3.82446	3.41619e-07	**
bta-miR-542-5p	7	687	0.503	48.2276	6.58316	5.11037e-190	**
bta-miR-543	290	1524	20.8402	106.985	2.35997	8.60494e-196	**
bta-miR-574	86	92	6.1802	6.4584	0.0635233	0.77065
bta-miR-628	20	12	1.4373	0.8424	-0.770784	0.143389
bta-miR-652	14	20	1.0061	1.404	0.480769	0.344855
bta-miR-655	33	220	2.3715	15.4441	2.70318	2.16485e-34	**
bta-miR-660	835	1151	60.0054	80.8006	0.429274	4.60101e-11
bta-miR-665	19	279	1.3654	19.5859	3.84242	2.19122e-59	**
bta-miR-708	2677	466	192.377	32.7134	-2.55598	0	**
bta-miR-744	97	80	6.9707	5.616	-0.311761	0.152482
bta-miR-760-3p	97	139	6.9707	9.7578	0.485252	0.010631
bta-miR-767	0	47	0.01	3.2994	8.36606	1.24199e-14	**
bta-miR-874	42	41	3.0182	2.8782	-0.0685216	0.82854
bta-miR-876	0	29	0.01	2.0358	7.66945	2.64064e-09	**
bta-miR-877	29	29	2.084	2.0358	-0.0337594	0.928072
bta-miR-935	62	5	4.4555	0.351	-3.66604	3.85568e-14	**
bta-miR-1185	31	213	2.2277	14.9527	2.74678	6.7407e-34	**
bta-miR-1224	7	19	0.503	1.3338	1.40691	0.0224802	*
bta-miR-1246	75	186	5.3897	13.0573	1.27658	1.21326e-11	**
bta-miR-1247-5p	46	1	3.3057	0.0702	-5.55734	2.02472e-13	**
bta-miR-1249	29	4	2.084	0.2808	-2.89174	4.52277e-06	**
bta-miR-1277	45	59	3.2338	4.1418	0.357027	0.212329
bta-miR-1306	94	65	6.7551	4.563	-0.565994	0.0144586
bta-miR-1307	613	378	44.0519	26.5357	-0.73127	3.743e-15
bta-miR-1388-3p	15	2	1.0779	0.1404	-2.94061	0.00110959	**
bta-miR-1468	336	141	24.1459	9.8982	-1.28654	1.38332e-20	**
bta-miR-1839	15702	12093	1128.39	848.933	-0.410543	2.08373e-123
bta-miR-2284aa-1	14	11	1.0061	0.7722	-0.381727	0.517503
bta-miR-2284aa-2	14	11	1.0061	0.7722	-0.381727	0.517503
bta-miR-2284aa-3	14	11	1.0061	0.7722	-0.381727	0.517503
bta-miR-2284aa-4	14	11	1.0061	0.7722	-0.381727	0.517503
bta-miR-2284w	309	77	22.2056	5.4054	-2.03845	1.96718e-35	**
bta-miR-2284x	57585	28437	4138.22	1996.29	-1.05169	0	**
bta-miR-2284y	3041	2154	218.535	151.212	-0.531295	1.19218e-39
bta-miR-2284z	90	58	6.4676	4.0716	-0.667635	0.0055567
bta-miR-2285f	14	6	1.0061	0.4212	-1.2562	0.0696862
bta-miR-2285o	21	15	1.5091	1.053	-0.519183	0.290158
bta-miR-2299-3p	16	20	1.1498	1.404	0.28816	0.558476
bta-miR-2300b-3p	18	40	1.2935	2.808	1.11826	0.00502129	**
bta-miR-2316	43	21	3.0901	1.4742	-1.06772	0.00442604	**
bta-miR-2332	3	18	0.2156	1.2636	2.55111	0.00103383	**
bta-miR-2344	14	2	1.0061	0.1404	-2.84116	0.00201013	**
bta-miR-2346	14	3	1.0061	0.2106	-2.2562	0.00651285	**
bta-miR-2411-5p	19	12	1.3654	0.8424	-0.696746	0.191717
bta-miR-2419-5p	22	16	1.581	1.1232	-0.493223	0.301155
bta-miR-2422	20	48	1.4373	3.3696	1.22922	0.000901549	**
bta-miR-2431-3p	24	7	1.7247	0.4914	-1.81138	0.00168688	**
bta-miR-2443	73	28	5.246	1.9656	-1.41625	3.38154e-06	**
bta-miR-2478	62	27	4.4555	1.8954	-1.23308	0.000120621	**
bta-miR-2483-3p	16	10	1.1498	0.702	-0.71184	0.223652
bta-miR-2484	14	17	1.0061	1.1934	0.246304	0.643644
bta-miR-2887	66	305	4.7429	21.4111	2.17452	7.73038e-37	**
bta-miR-2904	578	1977	41.5367	138.786	1.7404	5.40725e-171	**
bta-miR-3956	4	194	0.2875	13.6189	5.5659	1.48603e-51	**
bta-miR-3957	3	30	0.2156	2.106	3.28808	1.06297e-06	**
bta-miR-6119-5p	200	94	14.3726	6.5988	-1.12305	1.20705e-10	**
bta-miR-6120-3p	429	56	30.8291	3.9312	-2.97125	2.05096e-74	**
bta-miR-6123	6	56	0.4312	3.9312	3.18854	2.97299e-11	**
bta-miR-6517	21	17	1.5091	1.1934	-0.338611	0.475753
bta-miR-6522	17	6	1.2217	0.4212	-1.53631	0.0194862	*
bta-miR-6529	1206	789	86.6665	55.3881	-0.645898	4.65038e-23
Note: (1) FF-std: The result of Solexa sequencing exhibited, presented the normalized expression level of miRNA in fetal bovine library. (2) AF-std: The result of Solexa
sequencing exhibited, presented the normalized expression level of miRNA in adult bovine library. (3) fold-change(log2 FF-std/AF-std): Fold change of miRNAs in both
samples. (4) p-value: p value manifests the significance of miRNA differential between two samples. Less p value indicates more significance of difference of miRNA. (5)
sig-lable: significance label.
*: ∣fold change(log2)∣＞1, and 0.01≤p-value＜0.05.
**: ∣fold change(log2)∣＞1,p-value＜0.01.None: Other.
