# Supplementary material for: Discovery of Novel and Differentially Expressed MicroRNAs between Fetal and Adult Backfat in Cattle
Source: PLoS One. 2014 Feb 28;9(2):e90244. doi: 10.1371/journal.pone.0090244 (PMC3938653; doi:10.1371/journal.pone.0090244)
Supplement: Table S7 — Novel miRNAs identified in this study. (XLS) [file pone.0090244.s011.xls]

## Sheet: Sheet1
Table S7 Novel miRNAs identified in this study
miR name	Location	Precusors miRNA sequences	Precursor length(nt)	Structure	Free energ (kcal/mol)	MFEIs	Mature sequences	Mature length(nt)	Mature arm	Fold change (log2 FF/AF)	P-value	sig-lable
bta-miRn1aA	chr10:71809956:71810032:+	GGGTTGGCCAAAAAGTTCGTTTCGGTTTTTCCGTAAGATCTTAGAGAAAAACCCGAATGAACTTTTTGGTGAGCCCA	77	(((((.((((((((((((((((.((((((((..(((....)))..)))))))).)))))))))))))))).))))).	-42.9	1.3	AAAAGTTCGTTTCGGTTTTT	20	5p	7.33503	1.57606e-07	**
bta-miRn1bA	chr27:14244782:14244856:-	GGGTTGGCCAAAAAGTTCGTTTCGGTTTTTCGTAAGATCTTTCAGAAAAGCTTGAGTGAACGTTTTGGCCACCCA	75	((((.((((((((.((((((((.((((((((....((....)).)))))))).)))))))).)))))))))))).	-34.3	1.03939	AAAAGTTCGTTTCGGTTTTT	20	5p
bta-miRn2a+	chr11:38415335:38415403:+	AAAGTGAGGGGTTTCCCGGCCCATGCACCAAATGTTGTAGCCATGTGTCCTGGGAAACAAACTCACTCA	69	..((((((..(((((((((..(((((..((.....))..))...)))..)))))))))...))))))..	-26.5	0.757143	GTTTCCCGGCCCATGCACCA	20	5p	-1.61874	1.14453e-07	**
bta-miRn2b+	chr12:37046114:37046182:+	AAAGTGATGAGTTTCCCGGCCCATGCACCAAATGTTGTAGGCACGCATTCCGGGAAACAAACTCACTCA	69	..(((((...(((((((((...((((.((..........))...)))).)))))))))....)))))..	-22.8	0.670588	GTTTCCCGGCCCATGCACCA	20	5p
bta-miRn2c+	chr13:49795150:49795218:-	AAAGTGAGGAGTTTCCCGGCCCATGCACCAAATGTTGTAGCCATGCGTTCTGGGAAACAAAGTCACTCA	69	..(((((...(((((((((.((((((..((.....))..).)))).)..)))))))))....)))))..	-20.1	0.591176	GTTTCCCGGCCCATGCACCA	20	5p
bta-miRn2d+	chr23:31395831:31395901:-	CAAGTGAGGAGTTTCCCGGCCCATGCACCAAATGTTGTAGCCACGTGTTCTGGGAAACAAACTCACTCTGA	71	((((((((..(((((((((..(((((..((.....))..))...)))..)))))))))...)))))).)).	-25.8	0.716667	GTTTCCCGGCCCATGCACCA	20	5p
bta-miRn2e+	chr28:8811458:8811526:-	AAAGTGAGGTGTTTCCCGGCCCATGCACCAAATGTTGTAGCCACGTGTTCTGGGAAACAAACTCACTCA	69	..((((((.((((((((((..(((((..((.....))..))...)))..))))))))))..))))))..	-26.2	0.770588	GTTTCCCGGCCCATGCACCA	20	5p
bta-miRn2f+	chr2:13686648:13686716:+	AAAGTGAGGAGTTTCCCGGCCCATGCACCAAATGTTGTAGCCACGTGTTCCGGGAAACAAACTCAGAAG	69	....((((..(((((((((..(((((..((.....))..))...)))..)))))))))...))))....	-23.9	0.682857	GTTTCCCGGCCCATGCACCA	20	5p
bta-miRn2g+	chr3:30686447:30686515:-	AAAGTGAGGAGTTTCCCGGCCCATGCACCAAATGTTGTAGCCATGAGTTCTGGGAAACAAACTCACTCA	69	..((((((..(((((((((.((((((..((.....))..).)))).)..)))))))))...))))))..	-24.4	0.739394	GTTTCCCGGCCCATGCACCA	20	5p
bta-miRn2h+	chr7:40703777:40703845:-	AAAGTGAGGAGTTTCCCGGCCCATGCACCAAATGTTGTAGCCACGTGTTCTGGGAAACAAACTCACTCA	69	..((((((..(((((((((..(((((..((.....))..))...)))..)))))))))...))))))..	-25.4	0.747059	GTTTCCCGGCCCATGCACCA	20	5p
bta-miRn3a+	chr12:16533022:16533099:+	TGAGTCAGCCAAAAGTTCGTTCGGGTTTTTTGTTTACAGCTCACTAGAAAAACCCAAATGAACTCTTTGGCCAATCCT	78	.......((((((((((((((.(((((((((...............))))))))).)))))))).)))))).......	-26.46	0.826875	AAAAGTTCGTTCGGGTTTTTT	21	5p	-0.0722554	0.828257
bta-miRn3b+	chr12:32285421:32285498:+	GGGTTGGCCCAAAAGTTCGTTCGGGTTTTTTCCATAGGACGTAAAGGAAAAATCCAAATAGACATTTTGGCCAACCCA	78	(((((((((.(((.(((..((.((((((((((.............)))))))))).))..))).))).))))))))).	-33.32	0.98	AAAAGTTCGTTCGGGTTTTTT	21	5p
bta-miRn4-5p+	chr13:13129025:13129102:-	ATGCACACACACACTCAGATAAAGTAGGCACTTTTTGGTTCTTGAAATGCTACCTAGTCTGAGTGAGTGAGTGTGTGT	78	((((((.(((.(((((((((...((((.((.((((........))))))))))...))))))))).))).))))))..	-28.6	0.866667	ACACTCAGATAAAGTAGGCACTT	23	5p	-0.330756	0.315312
bta-miRn4-3p+							ATGCTACCTAGTCTGAGTGAGT	22	3p
bta-miRn5a+	chr13:29824984:29825071:-	TGGGTTAGCCAAAAAGTTCGTTTGGGTTTTCTGTACAATCTGATGGAAGAACCCAAACAAATATTTTGGCCAAATCAATATTGGCCAA	88	..((((((((((((.(((.(((((((((((((((........)))).))))))))))).))).)))))))...........)))))..	-29	0.878788	AAAAAGTTCGTTTGGGTTTTCT	22	5p	0.794573	2.10059e-08
bta-miRn5b+	chr27:27255980:27256057:+	TGGGGTGGCTAAAAAGTTCGTTTGGGTTTTCTCATAATGTCGTGTGGGAAAACCCAAACAAACTTTTGGCCAATCCAG	78	(((..(((((((((.(((.(((((((((((((((((......))))))))))))))))).))))))))))))..))).	-43.7	1.28529	AAAAAGTTCGTTTGGGTTTTCT	22	5p
bta-miRn5c+	chr8:111841823:111841898:-	TGGGTTGGCTAAAAAGTTCGTTTGGGTTTTCTGTAGGATGGTTAGAAAACCCAAAGGAACATTTTGGCTAACCCAA	76	((((((((((((((.((((.(((((((((((((.........))))))))))))).)))).)))))))))))))).	-45.4	1.46452	AAAAAGTTCGTTTGGGTTTTCT	22	5p
bta-miRn6+	chr13:52987699:52987794:-	GATGCTGGCTTTGCAGTGATGACTTGAGTCTGTCAATCCCCTGAGTGAGTTTAATCACTGATGTCTCCATGTCTCTGAGCAAAGCCTCTGAGTAAG	96	..((((((((((((...((.(((..(((.(.((((.........((((......))))))))).)))...)))))...))))))))....))))..	-26.4	0.586667	TTGCAGTGATGACTTGAGTCTGT	23	5p	0.840617	0.103389
bta-miRn7a+	chr14:33593427:33593503:-	GTCTTGGCCAAAAATTTCGTTCGGGTTTTTCCGTATGATGTCACAGAAAAACCCAAACAAACTTTTTGGCCAACCCA	77	(..(((((((((((.((.(((.(((((((((.((........)).))))))))).))).)).)))))))))))..).	-31.2	0.975	AAAATTTCGTTCGGGTTTTT	20	5p	0.0402193	0.933605
bta-miRn7b+	chr26:46168435:46168512:-	GGGTTGGCCAAAAATTTCGTTCGGGTTTTTTCCGCCTGCTGTTACAGGAAAAGGCCAATGAACTTTTTGGCTAACCCA	78	((((((((((((((.(((((...((((((((((.............)))))))))).))))).)))))))))))))).	-39.72	1.10333	AAAATTTCGTTCGGGTTTTT	20	5p
bta-miRn8+	chr16:24379869:24379946:-	AACATTGAAACAGGCTAGGAGAAATGATTGGATAGAAAATTTTATTCTATTCATTTATCTCCCAGCCTACAAAATGGA	78	..((((.....(((((.(((((..(((.(((((((((.......))))))))).)))))))).)))))....))))..	-27.1	1.084	CAGGCTAGGAGAAATGATTGG	21	5p	-0.77412	5.72267e-12
bta-miRn9A	chr17:72247534:72247605:+	AAAAGGCTAAGGCGGCGGCGGCGCCGGGGCGCGCACCAGGGCGGCAGCGCGGGCCGGATCCCGGAGCCTGGC	72	.....((((.(((..(((.((..((((..(((((.((.....))..)))))..)))).)))))..)))))))	-32.7	0.563793	GGCGGCGGCGGCGCCGGGGCG	21	5p	7.56636	1.03196e-08	**
bta-miRn10A	chr19:49781163:49781260:-	CTGGTGCTGGGGGGGGCCGGCGGCGGCGGCGGCGGCGGCGGCTTCCTCCGGCTACTGCTGCCCCCCCTGGGCGAGCTCAGCCGCGTCTTGGGCGCCAC	98	.((((((((((((((((.(((((..((((.((.(((....))).)).)).))..)))))))))))))).(((.......)))........))))))).	-57.6	0.72	GGGGGGCCGGCGGCGGCGGCG	21	5p	7.51191	2.04005e-08	**
bta-miRn11A	chr19:52855362:52855440:-	TCTCTCACCCAGCCAAGCCTCTCCTAACAGGAATGGAAACTGAAACCCAACTGTTAGGAGGCTTGGCTGCTGTGGGGGT	79	.(((((((.((((((((((..(((((((((...(((..........))).)))))))))))))))))))..))))))).	-43.9	1.02093	AACTGTTAGGAGGCTTGGCTG	21	3p	6.71836	3.67614e-05	**
bta-miRn12a+	chr1:9726034:9726115:+	TAATTGGGTTGGCCAAAAAGTTCATTCAGTTTTTTGTGAAAGCATACAAAAACCTGAACAAACTTTTTGGCATATCCAGTAT	82	..(((((((..(((((((((((..(((((.((((((((......)))))))).)))))..)))))))))))..)))))))..	-34	1.25926	AAACCTGAACAAACTTTTTGGCA	23	3p	-1.71184	0.0145577	*
bta-miRn12bF	chr18:27744196:27744282:-	TATATTGGATTGGCCAAAAAGTTCATTTGGGTTTTCCTGTAAGATGTTATGGGAAAACCTGAACAAACTTTTTGGCAAACCCAATAT	87	.(((((((....(((((((((((..((..(((((((((((((....)))))))))))))..))..)))))))))))....)))))))	-42.1	1.40333	AAACCTGAACAAACTTTTTGGCA	23	3p
bta-miRn12cF	chr25:25765966:25766052:-	TACACTGAGTTGGGTAAAAAGTTGATTCCAGTGTTTCCGTAAGGTATTATGGAAAAACCTGAACAAACTTTTTGGCAAACCAGAAAT	87	....(((.(((.(.(((((((((..(((..((.(((((((((....))))))))).))..)))..))))))))).).))))))....	-27.2	0.877419	AAACCTGAACAAACTTTTTGGCA	23	3p
bta-miRn12dF	chr28:33517912:33517993:+	GTATTGGGTTGGCCAAAAAGTTCGTTCAGGGTTTTGCACCATCTTACAGAAACCTGAACAAACTTTTTGGCAAACCCAATTC	82	..((((((((.(((((((((((.(((((((.(((((..........))))).))))))).))))))))))).))))))))..	-40.4	1.18824	AAACCTGAACAAACTTTTTGGCA	23	3p
bta-miRn13A	chr1:31242999:31243080:+	GGAGAACGTGGGGGTGGTCGTCTGGCGTCGGCCGGGATGGGCGGCGGTCGACTGTCGCACGGCGGGGCCCCCATGCGTCACG	82	...((.(((((((((.(((((.((((((((((((..........)))))))).)))).)))))...)))))))))..))...	-41.6	0.670968	GGGGTGGTCGTCTGGCGTCG	20	5p	6.81147	1.85958e-05	**
bta-miRn14A	chr21:67593789:67593884:+	CGAGCGGGAGTCACCCCTGCTTAGGGTAAGTGTGTCTCGGGTGAGCATGCAATGAACGTGCTCGCATGTCACTCGGCCCACTACCCAAGATTGTTC	96	.(((((((.......))))))).(((((...(((..((((((((.(((((.............)))))))))))))..))))))))..........	-37.52	0.682182	ATGTCACTCGGCCCACTACCC	21	3p	8.53939	2.08091e-16	**
bta-miRn15A	chr21:67604380:67604459:+	TGATGCTTGAGGAGAGGTTGCCCGTGGCCCGTTCGCATTCTTCATGACGCACAATACACGGTCGGCCTCTCTTCGGTATC	80	.((((((.((((((((((((.(((((....((.(((((.....))).)).))....))))).))))))))))))))))))	-37.7	0.837778	CACAATACACGGTCGGCCTCT	21	3p	3.22507	2.37712e-13	**
bta-miRn16-5p+	chr26:33108877:33108953:+	GGCTATGTTCACAGGCACGGCCAGTTTGAGCATTTTCACTGAATTGCCAAACCAGTTGTGCCTGTAGACACAACCTT	77	((...(((..(((((((((((..(((((.(((.(((....))).))))))))..)))))))))))..)))...))..	-33.3	0.9	ACAGGCACGGCCAGTTTGAGCAT	23	5p	-0.753696	0.087986
bta-miRn16-3p+							CCAAACCAGTTGTGCCTGTAG	21	3p
bta-miRn17+	chr28:10336035:10336126:+	AAAATATTGGGTTGGCCAAAAAGTTTATTTGGGTTTTTTTTGTAAGATGATATGGAAAAGTCCAAGTGAACTTTTTGGCTAATCCAGTATTT	92	.(((((((((((((((((((((((((((((((..(((((((((......))).))))))..)))))))))))))))))))))))))))))))	-47.5	1.69643	TCCAAGTGAACTTTTTGGCTAA	22	3p	-0.655307	0.20401
bta-miRn18A	chr3:2852293:2852369:+	GGGTTGGCCAGAAAGTTTGTTGGGGTTTTTCTGTCACATTTAACAGAAAAGCCCAAATGAACTTTTTGGTCAGCCCA	77	(((((((((((((((((..((.((((((((((((........)))))))))))).))..))))))))))))))))).	-49.9	1.51212	GAAAGTTTGTTGGGGTTTTTC	21	5p	8.61883	2.69353e-17	**
bta-miRn19-5pA	chr4:95112087:95112166:+	AGAATCCAGGAACTTTTGCCCCTAGTAACGGACTGAAGGCATGAGGAAGTCCGTGCAGGAGGCAAAGCAAAGCATACATG	80	.............((((((((((.(((.((((((.............)))))))))))).))))))).............	-23.42	0.5855	AACTTTTGCCCCTAGTAACGGA	22	5p	9.35063	3.01411e-28	**
bta-miRn19-3pA							TCCGTGCAGGAGGCAAAGCAA	21	3p
bta-miRn20+	chr5:97583277:97583352:+	CGGTTGGTCAGAAAGTTCGTTCGGATTTTTCCAGGAGATCCTACGGAAAAGCCCAAACGAGCTTTTTGGTCAACCC	76	.(((((..(((((((((((((.((..(((((((((....)))..))))))..)).)))))))))))))..))))).	-41.4	1.11892	GAAAGTTCGTTCGGATTTTTC	21	5p	-1.61868	0.0231763	*
bta-miRn21+	chr6:60109720:60109797:+	TGGGTTGGCCAACAAGTTCGTTTGGGTTTTCTGTAAAACCGTATGGAAAAACCTGAATGAACTTTTTGGCTAACCCAA	78	((((((((((((.(((((((((..(((((((((((......))))).))))))..))))))))).)))))))))))).	-45.1	1.40938	AACAAGTTCGTTTGGGTTTTCT	22	5p	0.451609	0.288569
bta-miRn22-5p+	chr6:103797768:103797847:+	TGGATTGGCCTAAAAGTTTGGTTGGGTTTTTCTGTAACATCTGATGGAAAAATCTGAACAAACTTTCCGGCCAACCCATT	80	(((.((((((..((((((((.(..(((((((((((........)))))))))))..).))))))))..)))))).)))..	-35.3	1.10312	TAAAAGTTTGGTTGGGTTTTT	21	5p	-0.56911	0.0112292
bta-miRn22-3p+							AAAATCTGAACAAACTTTCCGG	22	3p
bta-miRn23+	chr6:117733040:117733116:-	GGGTTGGCCAAAGAGTTCGTTCGGGTTTTTCCATAACGTTTTACAGAAAAACCCGAGGGCCCTTTTTGGCCAACCCC	77	(((((((((((((((..(.((((((((((((..(((....)))..)))))))))))).)..))))))))))))))).	-46.8	1.2	AAGAGTTCGTTCGGGTTTTTC	21	5p	-0.319324	0.0121228
bta-miRn24+	chr8:71787165:71787245:-	TTGGGTTGGCTGAAAAGTTCGTTTGGGTTTTTCCAGAACATCTTATGGAAAAATCTAAAGGAATTTTTCAGCTGACACAAT	81	(((.((..((((((((((((.((((((((((((((..........)))))))))))))).))))))))))))..)).))).	-41.2	1.42069	TGAAAAGTTCGTTTGGGTTTTT	22	5p	-1.33333	0.00353335	**
bta-miRn25+	chr9:62244976:62245052:-	GTGTTGACCAAAAGGTTCGTTCGGGTTTTTCTGTGCAGCCTACAGAAAAAAACCAAATGAAAGTTTTGGCCAATACA	77	((((((.((((((..((((((.((.((((((((((.....))))))))))..)).))))))..)))))).)))))).	-30.9	0.996774	AAAGGTTCGTTCGGGTTTTTC	21	5p	-0.484429	2.48349e-05
bta-miRn26+	chrUn_GJ059792:2549:2632:-	TCCCTGCTGATTGCGTGGTTCGTGTCTGCTCAGCTCTTTGAGTATTGCCTCCTGAGATCCCTGTTCGGGCGCCACCTGCCGGGG	84	.(((((......(((.(((..(((((((..(((.((((.(((......)))..))))...)))..))))))).)))))))))))	-27.4	0.537255	AGATCCCTGTTCGGGCGCCA	20	3p	2.06002	1.9155e-32	**
bta-miRn27aF	chr12:31433165:31433242:-	TGGGTTGACCAAGAAGTTCGTTTGGGTTTTTCCATAAGCTGTCATGGAAAAAATCCAAACAAACTTTCTGGAGCCTAA	78	((((((..(((..(((((.((((((((((((((((........)))).)))))))))))).)))))..))))))))).	-32.8	1.05806	AAGAAGTTCGTTTGGGTTTTT	21	5p	-6.93275	6.17265e-06	**
bta-miRn27bF	chr13:19122359:19122436:+	TGAGTTGTCCAAGAAGTTCGTTTGGGTTTTTCCTTTAAGTGGTATGGAAAACCTGAACAAACTTTTTGACCAAACCAG	78	((..(((..(((((((((.(((..((((((.((............))))))))..))).)))))))))..)))..)).	-26.7	0.89	AAGAAGTTCGTTTGGGTTTTT	21	5p
bta-miRn27cF	chrX:22582987:22583064:-	GGGTTGGCCAAAGAAGTTCGTTTGGGTTTTTCCATATGATGTTTCAGAAAAATCGTAGGGAACCTTTTGGCCAACCTG	78	(((((((((((((..((((.((..((((((((....(((....)))))))))))..)).)))).))))))))))))).	-32.2	0.947059	AAGAAGTTCGTTTGGGTTTTT	21	5p
bta-miRn28F	chr3:2852293:2852369:+	GGGTTGGCCAGAAAGTTTGTTGGGGTTTTTCTGTCACATTTAACAGAAAAGCCCAAATGAACTTTTTGGTCAGCCCA	77	(((((((((((((((((..((.((((((((((((........)))))))))))).))..))))))))))))))))).	-49.9	1.51212	GAAAGTTTGTTGGGGTTTTT	20	5p	-10.1026	1.42937e-47	**
bta-miRn29aF	chr10:71809956:71810032:+	GGGTTGGCCAAAAAGTTCGTTTCGGTTTTTCCGTAAGATCTTAGAGAAAAACCCGAATGAACTTTTTGGTGAGCCCA	77	(((((.((((((((((((((((.((((((((..(((....)))..)))))))).)))))))))))))))).))))).	-42.9	1.3	AAAAGTTCGTTTCGGTTTTTC	21	5p	-8.82254	5.10428e-20	**
bta-miRn29bF	chr27:14244782:14244856:-	GGGTTGGCCAAAAAGTTCGTTTCGGTTTTTCGTAAGATCTTTCAGAAAAGCTTGAGTGAACGTTTTGGCCACCCA	75	((((.((((((((.((((((((.((((((((....((....)).)))))))).)))))))).)))))))))))).	-34.3	1.03939	AAAAGTTCGTTTCGGTTTTTC	21	5p
bta-miRn30aF	chr18:5619310:5619389:+	TGGGTTAGCCACAAAGTTTGTTCGGGTTTTACTGTAGTAGCTCATGGAAAAACCCAAATGAACTTTTTGGGCCAACCCAG	80	((((((.(((..((((((..((.(((((((.((((........)))).))))))).))..))))))...))).)))))).	-33.4	0.954286	ACAAAGTTTGTTCGGGTTTT	20	5p	-7.23754	3.68047e-07	**
bta-miRn30bF	chr1:128398473:128398550:+	TTGCTTGGCCACAAAGTTTGTTCGGGTTTTTCCGTAACATACTAAGGAAAAACCCGAACGAACTTTGGGGCAACGCAT	78	.((((((.((.((((((((((((((((((((((............)))))))))))))))))))))))).))).))).	-45.3	1.29429	ACAAAGTTTGTTCGGGTTTT	20	5p
bta-miRn31-5pF	chr19:55419745:55419826:+	GGTTTTGAATTTGCAGTAACAGGTGTGAACATTCTAGCAGCAGTTTGATGATCATGTATGATACTGCAAACAGAACGTTCAT	82	.((((((..(((((((((.((.(..(((.((((..(((....))).)))).)))..).)).)))))))))))))))......	-26	0.83871	TTGCAGTAACAGGTGTGAACATT	23	5p	-7.16722	7.4481e-07	**
bta-miRn31-3pF							ATCATGTATGATACTGCAAACA	22	3p
bta-miRn32F	chr19:52855361:52855441:-	TTCTCTCACCCAGCCAAGCCTCTCCTAACAGGAATGGAAACTGAAACCCAACTGTTAGGAGGCTTGGCTGCTGTGGGGGTT	81	..(((((((.((((((((((..(((((((((...(((..........))).)))))))))))))))))))..)))))))..	-43.9	1.02093	AACTGTTAGGAGGCTTGGCTGC	22	3p	-8.05469	4.65189e-12	**
bta-miRn33F	chr24:22569274:22569350:-	AGGCTGGCCAGAAAAGTTCGTTTGGGTTTTTCCATAAGATCTTATTGCAAAAACCAAACAAACTTTTTGGTCAACCC	77	.((.((((((((((.(((.((((((.((((((.((((....)))).).))))))))))).))))))))))))).)).	-26.5	0.883333	GAAAAGTTCGTTTGGGTTTTTC	22	5p	-6.75208	2.52788e-05	**
bta-miRn34F	chr27:18517041:18517117:+	GGGTCAGCCAAAATGTTCGCTTGGCTTTTTCCATACTACCTTACAGAAAAACCTGAGTGAACTTTTCAGCTGATCCA	77	((((((((..(((.(((((((..(.((((((..((......))..)))))).)..))))))).)))..)))))))).	-31.4	0.951515	AAATGTTCGCTTGGCTTTTT	20	5p	-7.60014	5.35859e-09	**
bta-miRn35aF	chr28:12949036:12949121:-	CTATTGGGTTAACCAAGAAGTTCATTTGGGTTTTTCCATAAGAGGTAATGGAAAAACCTGAATGAACTTTTTGGCAAACCCAATAA	86	.(((((((((..((((((((((((((..(((((((((((........)))))))))))..))))))))))))))..))))))))).	-50.8	1.69333	AAACCTGAATGAACTTTTTGGCA	23	3p	-6.75208	2.52788e-05	**
bta-miRn35bF	chr4:116362673:116362756:+	ATATAGGGTTGGCCAAAAAGTTTGTTTGGGTTTTTCCACAACATCTTACAAAAACCTGAATGAACTTTTTGGCAGACCCTATAC	84	.(((((((((.(((((((((((..((..(((((((..............)))))))..))..))))))))))).))))))))).	-41.94	1.3529	AAACCTGAATGAACTTTTTGGCA	23	3p
bta-miRn35cF	chr9:75330022:75330108:+	GTCTGAGGGTTGGCCAAAAAATTCATTCAGGTTTGCCTGTTAAGACATATGGAAAAACCTGAATGAACTTTTTGGCAACCCAATGCA	87	......((((((.(((((((.(((((((((((((..((((........))))..))))))))))))).)))))))))))))......	-39.5	1.12857	AAACCTGAATGAACTTTTTGGCA	23	3p
bta-miRn35dF	chrX:8102467:8102552:-	AATATTGGGTTGGCCAAAAATGTCTTTCAAGTTCTTCCATAAGCGGGCCCAGAAAACCTGAATGAACTTTTTGGCAACATAACTAT	86	........((((.(((((((..((.((((..(((((((......)))...))))....)))).))..)))))))))))........	-18.8	0.569697	AAACCTGAATGAACTTTTTGGCA	23	3p
bta-miRn36F	chr4:77369425:77369498:+	GAATAGAAAGAATGTGGAAGTGGTCTGAGGCATATAGAGTATATGCCAAGAACACTACCATATATGGCATCAGC	74	...........((((((.((((.(((..((((((((...)))))))).))).)))).))))))...........	-23.7	0.79	AATGTGGAAGTGGTCTGAGGCAT	23	5p	-6.65263	5.11562e-05	**
Note:
(1)A: Novel miRNAs identified in the adult bovine library, F:in the fetal bovine library and +: in two libraries.
(2) Fold-change(log2 FF-std/AF-std): Fold change of miRNAs in both samples.
(3) p-value: p value manifests the significance of miRNA differential between two samples. Less p value indicates more significance of difference of miRNA.
(4)MFEIs: Minimal folding free energy indexs.
(5)sig-lable: significance label.
*: ∣fold change(log2)∣＞1, and 0.01≤p-value＜0.05.
**: ∣fold change(log2)∣＞1,p-value＜0.01.None: Other.
