# Supplementary material for: Discovery of Novel and Differentially Expressed MicroRNAs between Fetal and Adult Backfat in Cattle
Source: PLoS One. 2014 Feb 28;9(2):e90244. doi: 10.1371/journal.pone.0090244 (PMC3938653; doi:10.1371/journal.pone.0090244)
Supplement: Table S9 — Predicted targets for novel miRNAn25. (XLS) [file pone.0090244.s013.xls]

## Sheet: A
Table S9A Predicted targets for novel miRNAn25
miRNA name /Alignment	Target name	Target len	Match pos	MFE
bta-miRn45	NM_001191400	3061	564	-25.3
miRNA 3' -CUUUUUGGGCUUGCUUGGAAA- 5'
||::|: ||:||:||||||
target 5' AGAGGAGAAAGAGCGGACCUUUU 3'
bta-miRn45	NM_001174091	3781	2135	-15.8
miRNA 3' CUUUUUGGGCUUG-CUUGGAAA 5'
:||:: || |:|||||
target 5' -UGAAGUUAGAUGAGGACCUUC 3'
bta-miRn45	NM_001191214	1550	1338	-17.8
miRNA 3' -CUUUUUGGGCUU---G---CUUGGAAA 5'
||:: :||:|:| : ||||:||
target 5' AGAGGUGCCUGGAACUUAAGGAACUUUA 3'
bta-miRn45	NM_001193071	2017	1569	-23.2
miRNA 3' CUUUUUGGGCUUG-CUUGGAAA 5'
||||:|:| |:|||||
target 5' ---CAACCUGGAGAGGACCUUC 3'
bta-miRn45	NM_174145	2601	2268	-18.9
miRNA 3' -CUUUUUGGGCUUGCUUGGAAA 5'
||: | |:|: |:|||||
target 5' GGAGCAUGCUGG--GGACCUUA 3'
bta-miRn45	NM_174020	12120	2789	-20.5
miRNA 3' CUUUUUGGGCUUGCUUGGAAA- 5'
|:| |:|||:|||||
target 5' ---CAGCA--AGCGAGCCUUUG 3'
bta-miRn45	NM_001015537	1885	1438	-22
miRNA 3' CUUUUUGGGCUUG-CUUGGAAA 5'
|||:||| |:|||||
target 5' ----CACCUGAAGGGGACCUUG 3'
bta-miRn45	NM_001159412	993	843	-20.3
miRNA 3' CUUUUUGGGCUUGCUUGGAAA 5'
:| |:| |:|||||
target 5' ----UGCUUGGA-GGACCUUG 3'
bta-miRn45	NM_001015560	1438	1259	-13.3
miRNA 3' CUUUUUGGGCUUGCUUGGAAA 5'
||||:|||
target 5' -----------UCGAAUCUUG 3'
bta-miRn45	NM_001077993	1699	433	-16.3
miRNA 3' CUUUUUGGGCUUGCUUGGAAA- 5'
||||| | ||||:|||
target 5' ---CAACCC-A--GAACUUUUG 3'
bta-miRn45	NM_174077	1585	598	-24.1
miRNA 3' CUUUUUGGGCUUGCUUGGAAA 5'
|:|||: ||||:||
target 5' ----CAUCCGGUGGAACUUUG 3'
bta-miRn45	NM_174023	5861	1745	-22.8
miRNA 3' -CUUUU-UGGGCU-UGCUUGGAAA 5'
||:: :| || |:|||||||
target 5' CGAGGUUGCUUGAGAUGAACCUUA 3'
bta-miRn45	NM_174715	1294	306	-23
miRNA 3' CUUUUUGGGCUUGCUUGGAAA- 5'
:|::||: ||:||||||
target 5' -CGAGGCCUC--CGGACCUUUA 3'
bta-miRn45	NM_001113230	889	300	-21.1
miRNA 3' CUUUUUGGGCUUGCUUGGAAA- 5'
||| ||||||:|||
target 5' ------ACCGCACGAACUUUUC 3'
bta-miRn45	NM_001159413	974	824	-20.3
miRNA 3' CUUUUUGGGCUUGCUUGGAAA 5'
:| |:| |:|||||
target 5' ----UGCUUGGA-GGACCUUG 3'
bta-miRn45	NM_174163	954	802	-21.4
miRNA 3' CUUUUUGGGCUUGCUUGGAAA 5'
||: ||:||||
target 5' -------ACGGUGGAGCCUUC 3'
bta-miRn45	NM_175830	797	241	-17.1
miRNA 3' CUUUUUGGGCUUGCUUGGAAA 5'
|||: | |||||||
target 5' ----CACCUACAAGAACCUUC 3'
bta-miRn45	NM_001110804	1697	522	-24.2
miRNA 3' CUUUUUGGGC-UUGCUUGGAAA 5'
:|:||||| :| |:|||||
target 5' AGAGAACCCAAGAGGGACCUUC 3'
bta-miRn45	NM_001024490	2023	1582	-16.2
miRNA 3' CUUUUUGGGCUUGCUUGGAAA- 5'
|:|| ||| ||||:|||
target 5' --CAGACAGGAA-GAACUUUUU 3'
bta-miRn45	NM_174638	4105	1700	-23.1
miRNA 3' CUUUUUGGGC-UUGCUUGGAAA 5'
|:|:|: | :|:|||||||
target 5' -CAGAGCUGGGGAUGAACCUUG 3'
bta-miRn45	NM_001191258	1787	425	-19.5
miRNA 3' -CUUUUUGGGCUUGCUUGGAAA 5'
|| :|||| | |||||||
target 5' UGACUGACCCU-A-GAACCUUC 3'
bta-miRn45	NM_001162534	2237	440	-18.4
miRNA 3' -CUUUUUGGGC-UUG---CUUGGAAA 5'
|||:||| | |:| ||:||||
target 5' AGAAGAACGGGCAGCUGGGAGCCUUC 3'
bta-miRn45	NM_001078056	2190	1893	-14.5
miRNA 3' -CUUU---UUGGGCUUG--CUUGGAAA 5'
|||: |||:: |:| ||||:||
target 5' UGAAGUCUAACUUCAGCUUGAACUUUC 3'
bta-miRn45	NM_001105389	2450	267	-17.6
miRNA 3' CUUUUUG-GGCUUGCUUGGAAA 5'
:| |:|| ||:||||
target 5' ----UGCACUGA--GAGCCUUC 3'
bta-miRn45	NM_001143857	4996	4578	-17.5
miRNA 3' CUUUUUGGG-CUUG-CUUGGAAA 5'
||: |:|| |||:|||
target 5' -----UCCUAGGACAGAAUCUUA 3'
bta-miRn45	NM_001114518	1689	964	-20
miRNA 3' CUUUUUGGGC--UUGCUUGGAAA- 5'
|:|| ||:||||||||
target 5' ----UAUCCAAAAAUGAACCUUUC 3'
bta-miRn45	NM_001099704	2157	1329	-16.3
miRNA 3' CUUUUUGGGCUUG---CUUGGAAA 5'
:| |:|| ||||:||
target 5' ----UGCUAGGACGGUGAACUUUG 3'
bta-miRn45	NM_001003901	681	488	-17.2
miRNA 3' CUUUUUGGGCUUGCUUGGAAA- 5'
|:|: :||||||||
target 5' ----CAUCUU--UGAACCUUUG 3'
bta-miRn45	NM_001191456	3370	3127	-14.1
miRNA 3' CUUUUUGGGCUUG--CUUGGAAA- 5'
||:| :| |||:||||
target 5' ----CACUCAUGCUGGAAUCUUUU 3'
bta-miRn45	NM_176665	2457	439	-18.6
miRNA 3' CUUUUUGGGCUUGCUUGGAAA 5'
|:|: ||| |||||||
target 5' --CAGAUGAGAA-GAACCUUG 3'
bta-miRn45	NM_174562	2125	1447	-17.4
miRNA 3' CUUUUUGGGCUUG---CUUGGAAA 5'
::| |||| ||:||||
target 5' ---UGGCA-GAACAAGGAGCCUUC 3'
bta-miRn45	NM_001100375	2412	250	-16.8
miRNA 3' CUUUUUGGGCUUGCUUGGAAA 5'
:|||| ||| ||||:||
target 5' -CGAAACAGGAA-GAACUUUC 3'
bta-miRn45	NM_001144852	1613	908	-18.8
miRNA 3' CUUUUUGGGCUUGCUUGGAAA 5'
||| |:| ||||:||
target 5' ---CAACUUGGA-GAACUUUA 3'
bta-miRn45	NM_001192292	4099	1563	-18.8
miRNA 3' CUUUUUGGGCUUG---CUUGGAAA 5'
||:|:|| ||||:||
target 5' -----UCCUGGACUGGGAACUUUC 3'
bta-miRn45	NM_001101208	1875	1312	-22.5
miRNA 3' CUUUUUGGGC-U---UGCUUGGAAA 5'
:::||:| : ||||:||||
target 5' --UGGGCCUGGGGGUACGAGCCUUA 3'
bta-miRn45	NM_001143772	3067	1485	-27.5
miRNA 3' CUUUUUGGGCUUGCUUGGAAA- 5'
||:::||| :||||||:|||
target 5' CAAGGGCCCAGACGAACUUUUG 3'
bta-miRn45	NM_175700	1045	875	-20.7
miRNA 3' CUUUUUGGGCUU--GCUUGGAAA- 5'
:|:|| :||||||||
target 5' -----UUCUGAUGUUGAACCUUUA 3'
bta-miRn45	NM_001166610	2308	212	-19.5
miRNA 3' CUUUUUGGGCUUGCUUGGAAA 5'
|:| |: |||:||||
target 5' -CAGAUGCU---CGAGCCUUA 3'
bta-miRn45	NM_001100341	1231	901	-16.7
miRNA 3' CUUUUUGGGCU---UGCUUGGAAA 5'
||| || |: | |:|||||
target 5' UAAAUACUUGGGAGAAGGACCUUA 3'
bta-miRn45	NM_174427	3451	1241	-12.1
miRNA 3' CUUUUUGGGCUUGCUUGGAAA 5'
|:|| | ||||:||
target 5' ----UAUCC-A--GAACUUUG 3'
bta-miRn45	NM_177490	5328	4693	-17.5
miRNA 3' CUUUUUGGGCUUGCUUGGAAA- 5'
: | ||||||||
target 5' -----UUUUGUGAGAACCUUUA 3'
bta-miRn45	NM_001193249	5533	551	-19.2
miRNA 3' -CUUUUUGGGCUUGCUUGGAAA- 5'
||::::|: | ||:|||||
target 5' UGAGGGGCUACUA-GAGCCUUUG 3'
bta-miRn45	NM_001076289	3836	1351	-21.9
miRNA 3' -CUUUUUGGGCU-UG-CUUGGAAA 5'
|:|:| |:| || ||:||||
target 5' UGGAGAUGCUGCCACUGAGCCUUG 3'
bta-miRn45	NM_001076302	1630	332	-22.4
miRNA 3' CUUUUUGGGCUUGCUUGGAAA- 5'
:|:| : :|||:|||||
target 5' --UGAGCGUUCGCGAGCCUUUA 3'
bta-miRn45	NM_001191532	7484	1526	-21.9
miRNA 3' -CUUUUU--GGGCUUGCUUGGAAA 5'
|||:| :|:||| ||:||||
target 5' CGAAGACUUUCUGAAAGAGCCUUC 3'
bta-miRn45	NM_174316	3795	3441	-20
miRNA 3' CUUUUUGGGC--UUG--CUUGGAAA 5'
||:|||: :|| ||:||||
target 5' -CAAGACCUUUUGACCUGAGCCUUC 3'
bta-miRn45	NM_001078048	2068	555	-13.1
miRNA 3' CUUUUUGGGCUUGCUUGGAAA 5'
||| |||:|||
target 5' --------AGAA-GAAUCUUC 3'
bta-miRn45	NM_001114657	2683	2012	-19.5
miRNA 3' CUUUUUGGGCUUGCUUGGAAA 5'
:|| | ||:||||
target 5' -----CUCC-AUGGAGCCUUC 3'
bta-miRn45	NM_174127	3558	1797	-20.2
miRNA 3' CUUUUUGGGCUUGCUUGGAAA- 5'
||| |:|| : |:||||||
target 5' CAAAUAUCCUUGGGGACCUUUA 3'
bta-miRn45	NM_001075753	1567	163	-20.6
miRNA 3' CUUUUUGGGCUUGCUUGGAAA- 5'
|| || ||||:||||
target 5' ----UACUUGA-CGAAUCUUUG 3'
bta-miRn45	NM_001192261	5120	2630	-22.8
miRNA 3' CUUUUUGGG-CUUGCUUGGAAA- 5'
:||| ||||||||:|||
target 5' --UGAACACAGAACGAACUUUUU 3'
bta-miRn45	NM_001012686	576	348	-19.8
miRNA 3' CUUUUUGGGCUUG---CUUGGAAA- 5'
:|||: :| ||:|||||
target 5' ---CGACCUCUGCCUGGAGCCUUUA 3'
bta-miRn45	NM_001191319	5643	658	-19.7
miRNA 3' CUUUUUGGGCUUGCUUGGAAA- 5'
|||:|: || |:||||||
target 5' --CAAAUCUUAAGGGACCUUUC 3'
bta-miRn45	NM_001143744	2446	1862	-19.7
miRNA 3' CUUUUUGGG-CUUGCUUGGAAA 5'
::| |||| ||| |||:|||
target 5' AGGACACCCAGAA-GAAUCUUG 3'
bta-miRn45	NM_174598	3569	717	-23.2
miRNA 3' CUUUUUGGGCUU--GCUUGGAAA 5'
::::|| |: |||:||||
target 5' -CGGGGCCGGGUCCCGAGCCUUC 3'
bta-miRn45	NM_001010996	990	713	-19.6
miRNA 3' CUUUUUGGGCUUGCUUGGAAA- 5'
||:|: ||:|||||
target 5' -----UCCUGG--GAGCCUUUG 3'
bta-miRn45	NM_001193056	1600	1529	-17.2
miRNA 3' -CUUUUUGGGCUUGCUUGGAAA- 5'
|||| : | ||||||||
target 5' UGAAAUGUUUG---GAACCUUUA 3'
bta-miRn45	NM_174782	4106	1203	-17.3
miRNA 3' -CUUUUUGGGCUUG--CUUGGAAA- 5'
|| :|::: ||| ||||||||
target 5' CGAUGAGUUGGAAAAGGAACCUUUU 3'
bta-miRn45	NM_001098463	3576	3041	-22.6
miRNA 3' -CUUUU-UGGGCUUG--CUUGGAAA- 5'
||::| |: ||:| |:||||||
target 5' AGAGGACAUUUGAGCUGGGACCUUUA 3'
bta-miRn45	NM_174419	2884	927	-19.5
miRNA 3' CUUUUUGGG---CUU--GCUUGGAAA 5'
||:|:: ||| |||:||||
target 5' --CAAGCUUGGAGAAGUCGAGCCUUA 3'
bta-miRn45	NM_001110181	1280	1065	-13.9
miRNA 3' CUUUUUGGGCUUGCUUGGAAA 5'
:|| | ||||:||
target 5' -----UUCC--AGGAACUUUA 3'
bta-miRn45	NM_174078	1210	940	-20.3
miRNA 3' CUUUUUGGGCUUGCUUGGAAA 5'
:| |:| |:|||||
target 5' ----UGCUUGGA-GGACCUUG 3'
bta-miRn45	NM_001083663	4734	3784	-19.2
miRNA 3' CUUUUUGGGCUUGCUUGGAAA- 5'
:|:||::: : ||:|||||
target 5' UGAGAAUUUAUGGGAGCCUUUA 3'
bta-miRn45	NM_001001138	1547	974	-20.3
miRNA 3' CUUUUUGGG---CUUGCUUGGAAA- 5'
|::|:|:: ||| ||:|||||
target 5' CAGGAGCUUCUAGAA-GAGCCUUUG 3'
bta-miRn45	NM_001079592	1034	772	-19.8
miRNA 3' CUUUUUGGGCUUGCUUGGAAA 5'
:::|:|:| | |:|||||
target 5' UGGGAGCUC--AGGGACCUUG 3'
bta-miRn45	NM_001024480	2308	1955	-17
miRNA 3' CUUUUUGGGCUU--G-CUUGGAAA 5'
:|:|:| | | ||:||||
target 5' --UGAGCUCUAUCUCUGAGCCUUG 3'
bta-miRn45	NM_001105341	2689	2122	-17.7
miRNA 3' CUUUUUGGGCUUGCUUGGAAA 5'
:|:|| : | |||||||
target 5' AGAGAAGUGGCA-GAACCUUG 3'
bta-miRn45	NM_001080218	1620	1552	-16.1
miRNA 3' CUUUUUGGGCU--UG-CUUGGAAA- 5'
:||| || ||||:|||
target 5' ------AUCGAUGACAGAACUUUUG 3'
bta-miRn45	NM_001101880	5892	2275	-20
miRNA 3' CUUUUUGGGCUUGCUUGGAAA 5'
|| ||:||||
target 5' --------AGAUGGAGCCUUC 3'
bta-miRn45	NM_001101253	1150	610	-20.6
miRNA 3' CUUUUUGGGC-UU-GCUUGGAAA 5'
|||| |: |||:||||
target 5' ----UACCCUCAGCCGAGCCUUG 3'
bta-miRn45	NM_001098082	1908	1107	-19.6
miRNA 3' CUUUUUGGGCUUGCUUGGAAA- 5'
:|||:|| | ||:|||||
target 5' UGAAAGCCA--A-GAGCCUUUA 3'
bta-miRn45	NM_174568	2878	2537	-19.8
miRNA 3' CUUUUUGGGCUUGCUUGGAAA 5'
::||||:: :|||||||
target 5' AGGAAACUU---UGAACCUUA 3'
bta-miRn45	NM_181038	1750	305	-19.2
miRNA 3' CUUUUUGGGCUUGCUUGGAAA 5'
|:||| |:|||||
target 5' ------ACUGAA-GGACCUUG 3'
bta-miRn45	NM_203322	2400	977	-18.5
miRNA 3' CUUUUUGGGCUUGCUUGGAAA 5'
:::|| :| |||||||
target 5' --CGGGCCAAGA-GAACCUUG 3'
bta-miRn45	NM_001166609	2441	345	-19.5
miRNA 3' CUUUUUGGGCUUGCUUGGAAA 5'
|:| |: |||:||||
target 5' -CAGAUGCU---CGAGCCUUA 3'
bta-miRn45	NR_038087	446	92	-15.8
miRNA 3' -CUUUUUGGGCUUG---CUUGGAAA 5'
|:|: |:|| |:| ||||:||
target 5' AGGAGCAUCC-AGCCGUGAACUUUC 3'
bta-miRn45	NM_001077831	588	419	-16.2
miRNA 3' CUUUUUGGGCUUG-CUUGGAAA 5'
:|||| : || |:|||||
target 5' AGAAAAGUAU-ACGGGACCUUA 3'
bta-miRn45	NM_001079631	998	846	-15.7
miRNA 3' CUUUUUGGGCUUG-CUUGGAAA- 5'
|||: :||| ||||:|||
target 5' -CAAAGAGUGAAGAGAACUUUUA 3'
bta-miRn45	NM_001192874	2267	418	-15.9
miRNA 3' CUUUUUGGGCUU-GCUUGGAAA 5'
||| |||||:||
target 5' --------GGAACCGAACUUUG 3'
bta-miRn45	NM_001192134	7467	2250	-15.2
miRNA 3' CUUUUUGG-GCUUGCUUGGAAA- 5'
||| ||: :|:| ||||:|||
target 5' AAAAUACUGUGGAAGAACUUUUU 3'
bta-miRn45	NM_001191276	4334	1711	-21.5
miRNA 3' CUUUUUGGGCUUG--CUUGGAAA 5'
::||: |:|: |||||||
target 5' -UGGAAUUUGGAUCAGAACCUUC 3'
bta-miRn45	NM_001191545	4253	1931	-21.2
miRNA 3' -CUUUUUGGG---CUUGCUUGGAAA 5'
|| :| || ||| |:|||||
target 5' UGAUGAUGCCAGUGAAGGGACCUUC 3'
bta-miRn45	NM_001191478	3245	3109	-17.3
miRNA 3' CUUUUUGGG---CUUG-CUUGGAAA 5'
|||: | || ||:||||
target 5' ----UACCUCCAGUACUGAGCCUUG 3'
bta-miRn45	NM_001191409	4407	2314	-14.4
miRNA 3' CUUUUUGGGCUUGCUUGGAAA- 5'
:|: |: ||||:|||
target 5' -----GUCUCAGGGAACUUUUC 3'
bta-miRn45	NM_001191492	7691	1492	-21.3
miRNA 3' CUUUUUGGGCUUG-CUUGGAAA- 5'
: |:|| ||:|||||
target 5' -----UUUUGGACGGAGCCUUUA 3'
bta-miRn45	NM_001191383	6935	5861	-19.3
miRNA 3' CUUUUUGGGCUUGCUUGGAAA 5'
|| |:|||||
target 5' --------GGAUGGGACCUUC 3'
bta-miRn45	NM_001205373	2590	2496	-18
miRNA 3' -CUUUUUGGGCUUG-CUUGGAAA- 5'
| :||:|: : ||:|||||
target 5' UGGGGAAUCUCCUUAGAGCCUUUU 3'
bta-miRn45	NM_001191426	2907	1192	-22.1
miRNA 3' CUUUUUGGGCUUGCUUGGAAA 5'
|:||| ||:||||
target 5' ------GCUGAAGGAGCCUUG 3'
bta-miRn45	NM_001191538	6711	5568	-22.3
miRNA 3' CUUUUUGGG--CUUGCUUGGAAA- 5'
|:|||: |: ||:|||||
target 5' -CAGAACUGUGGGUGGAGCCUUUC 3'
bta-miRn45	NM_001191146	3539	1567	-19.4
miRNA 3' -CUUUUUGGGCUUG--CUUGGAAA 5'
||::|| |:| |:|||||
target 5' UGAGGAAAA-GGAAGAGGACCUUA 3'
bta-miRn45	NM_001206394	5378	2056	-18.6
miRNA 3' CUUUUUGGG---CUUG-CUUGGAAA 5'
:|:: |||| ||:||||
target 5' ----CGCUUCGAGAACGGAGCCUUC 3'
bta-miRn45	NM_001206405	3131	2398	-17.7
miRNA 3' CUUUUUGGGCUUGCUUGGAAA 5'
:|:| :: |||||||
target 5' ---UGAUCAAGGGGAACCUUG 3'
bta-miRn45	NM_001206072	6527	4706	-20.4
miRNA 3' CUUUUUGGGCUUG-CUUGGAAA 5'
|:|| :|:|:| ||:||||
target 5' UAGAAUUCUGGAGAGAGCCUUG 3'
bta-miRn45	NM_001205833	1873	733	-22.4
miRNA 3' CUUUUUGGGC--UUGCUUGGAAA- 5'
::| ||:| : |:||||||
target 5' UGGAUUCCUGUAGUGGGACCUUUG 3'
bta-miRn45	NM_001206103	4506	1348	-21.6
miRNA 3' -CUUUUUGGGCUUGCUUGGAAA 5'
||::|:| | |||||||
target 5' GGAGGAGCUUG---GAACCUUG 3'
bta-miRn45	NM_001206153	6164	1785	-23.2
miRNA 3' -CUUUUUGGGCUUGCUUGGAAA 5'
||::||:|:||| ||||:||
target 5' UGAGGAAUCUGAA-GAACUUUC 3'
bta-miRn45	NM_001206218	1985	258	-19.5
miRNA 3' CUUUUUGGGCUUGCUUGGAAA- 5'
:|:|:: ||:|||||
target 5' -----UUCUGGG-GAGCCUUUG 3'
bta-miRn45	NM_001206231	2856	2547	-14
miRNA 3' CUUUUUGGGCUUG---CUUGGAAA 5'
:|||:|: |: |||:|||
target 5' UGAAAGCUAC-AUUGAGAAUCUUC 3'
bta-miRn45	NM_001206413	5129	2108	-24.4
miRNA 3' -CUUUUUGGG--CUUGCUUGGAAA 5'
||:||:||: |:| ||:||||
target 5' AGAGAAGCCUUAGGA-GAGCCUUC 3'
bta-miRn45	NM_001206414	3601	214	-24.9
miRNA 3' CUUUUUGGGCUUGCUUGGAAA 5'
:|:||| ||:|||||
target 5' ----CGCUCGACCGGACCUUG 3'
bta-miRn45	NM_001205995	998	360	-20.8
miRNA 3' CUUUUUGGGCUUGCUUGGAAA- 5'
|||||| ||| ||||:|||
target 5' AAAAAACA-GAAGGAACUUUUA 3'
bta-miRn45	NM_001206428	1941	446	-18.5
miRNA 3' CUUUUUGGGCU-UGCUUGGAAA 5'
:|:|::|:| : |||||||
target 5' UGAGAGUCUGCUGGGAACCUUC 3'
bta-miRn45	NM_001206451	1370	231	-16.5
miRNA 3' CUUUUUGGGCUUGCUUGGAAA- 5'
|||: : ||| ||||:|||
target 5' CAAAGUGUAGAA-GAACUUUUG 3'
bta-miRn45	NM_001191274	4742	3430	-21.2
miRNA 3' -CUUUU-UGGGCUUGCUUGGAAA 5'
|||:| :||:|| ||||:||
target 5' AGAAGAUGCCUGA--GAACUUUA 3'
bta-miRn45	NM_001083721	3352	550	-18.2
miRNA 3' -CUUUUUGGGCUUGCUUGGAAA 5'
||::: :||: |||||||
target 5' CGAGGGUUAUGAG-GAACCUUA 3'
bta-miRn45	NM_001206356	949	882	-17.6
miRNA 3' CUUUUUGGGCUUGCUUGGAAA 5'
||:::|:: :| |:|||||
target 5' AAAGGGCUUUGA-GGACCUUC 3'
bta-miRn45	NM_001191433	4143	3403	-20.4
miRNA 3' CUUUUUGGGCUUGCUUGGAAA 5'
::|: |:| |||||||
target 5' ---CGGCUGGGA-GAACCUUG 3'
bta-miRn45	NM_001191482	2403	444	-20.1
miRNA 3' CUUUUUGGGCUUG--CUUGGAAA 5'
:|:| |:| |||||||
target 5' --CGAGCAAGGAGAAGAACCUUG 3'
bta-miRn45	NR_038147	1123	172	-17.9
miRNA 3' CUUUUUGGGCUUGCUUGGAAA- 5'
||:| |||:||||
target 5' -------GCGGAGGAAUCUUUU 3'
bta-miRn45	NR_038148	1078	172	-17.9
miRNA 3' CUUUUUGGGCUUGCUUGGAAA- 5'
||:| |||:||||
target 5' -------GCGGAGGAAUCUUUU 3'
bta-miRn45	NM_001206582	16201	1012	-24.3
miRNA 3' CUUUUUGGGC--UUGCUUGGAAA 5'
:::||||: :|:|||||||
target 5' UGGGAACCUACUGAUGAACCUUG 3'
bta-miRn45	NM_001191507	4092	557	-18.7
miRNA 3' CUUUUUGGGCUUG-CUUGGAAA- 5'
:||||: || ||||||||
target 5' -UGAAACU---ACAGAACCUUUG 3'
bta-miRn45	NM_001206534	5078	3699	-19.2
miRNA 3' -CUUUUUGGGCUUG-CUUGGAAA 5'
|:| ||||: | |||||||
target 5' CGGACAACCUUU-CAGAACCUUA 3'
bta-miRn45	NM_174061	2375	239	-19.8
miRNA 3' -CUUUUUGGGC--UUGCUUGGAAA- 5'
||: |:|| || ||:|||||
target 5' CGAGUCAUCCCAAAAGGAGCCUUUU 3'
bta-miRn45	NM_001206610	1141	633	-14.2
miRNA 3' CUUUUUGGGCUUGCUUGGAAA 5'
|:|||||
target 5' ------------AGGACCUUA 3'
bta-miRn45	NM_001206563	9906	6131	-23.8
miRNA 3' CUUUUUGG--GCUUGCUUGGAAA 5'
::|: ||| |||||||
target 5' --UGGAUAAACGAUGGAACCUUA 3'
bta-miRn45	NM_001206576	7451	6958	-23.3
miRNA 3' CUUUUUGGGCUUG-CUUGGAAA 5'
::||: |::| |||||||
target 5' --UGGACUGGGGCUGAACCUUA 3'
bta-miRn45	NM_001206662	4558	1436	-21.2
miRNA 3' CUUUUUGGGCUUGCUUGGAAA 5'
|:||:|: || ||:||||
target 5' CAGAAGCUGGA--GAGCCUUC 3'
bta-miRn45	NM_001206580	3228	1715	-18.5
miRNA 3' CUUUUUGGGCUUGCUUGGAAA- 5'
:|: ||| ||:|||||
target 5' ---UGAUGAGAA-GAGCCUUUG 3'
bta-miRn45	NM_001206586	21755	16684	-19.8
miRNA 3' CUUUUUGGGCUUGCUUGGAAA- 5'
::::||| | |||:||||
target 5' UGGGGACCGGUUGGAAUCUUUA 3'
bta-miRn45	NM_001206687	7653	3686	-22.6
miRNA 3' -CUUUUUGGGCUUGCUUGGAAA- 5'
|::|:|:| :| ||||||||
target 5' AGGGAGAUCA-GAGGAACCUUUG 3'
bta-miRn45	NM_001206608	2765	2511	-18.4
miRNA 3' CUUUUUGGGCUUGCUUGGAAA 5'
:||||| : | |||:|||
target 5' UGAAAACGU-AUGGAAUCUUG 3'
bta-miRn45	NM_001206726	3914	602	-18.3
miRNA 3' CUUUUUGGGCUUGCUUGGAAA 5'
|||| ||||||:||
target 5' ---CAACC---ACGAACUUUA 3'
bta-miRn45	NM_001206753	7298	4880	-24.9
miRNA 3' CUUUUUGGGCUU-GCUUGGAAA 5'
|:||: |||: |||:||||
target 5' -CAGAAUGCGAGUCGAGCCUUG 3'
bta-miRn45	NM_001206876	2421	735	-21.5
miRNA 3' CUUUUUGGGCUUGCUUGGAAA- 5'
::|:|||: || ||||||||
target 5' AGGAGACCU-AA-GAACCUUUG 3'
bta-miRn45	NM_001145202	1342	641	-17.4
miRNA 3' CUUUUUGGGCUUG---CUUGGAAA 5'
:| |:|: ||||:||
target 5' ----UGCUUGGAUAUGGAACUUUC 3'
bta-miRn45	NM_001101286	2414	657	-20.5
miRNA 3' -CUUUUUGGGCUUGCUUGGAAA- 5'
|||: :|:| ||||||||
target 5' UGAAGUUUCUGCA-GAACCUUUA 3'
bta-miRn45	NM_001206906	714	270	-16.5
miRNA 3' CUUUUUGGG--CU--UGCUUGGAAA- 5'
||| || : |||:||||
target 5' ----UACCACAGACAGGGAAUCUUUU 3'
bta-miRn45	NM_001206775	1667	521	-16.5
miRNA 3' -CUUUUUGGGCU---UG-CUUGGAAA- 5'
|:||:|: || :| |||:||||
target 5' AGGAAGAUA-GAUAUGCUGAAUCUUUU 3'
bta-miRn45	NM_001206921	936	449	-23.1
miRNA 3' CUUUUUGGGCUUG-CUUGGAAA 5'
:|:||| |:|| ||:||||
target 5' AGAGAACAUGGACGGAGCCUUC 3'
bta-miRn45	NM_001206922	923	436	-23.1
miRNA 3' CUUUUUGGGCUUG-CUUGGAAA 5'
:|:||| |:|| ||:||||
target 5' AGAGAACAUGGACGGAGCCUUC 3'
bta-miRn45	NM_001206788	3054	719	-20.7
miRNA 3' CUUUUUGGGCUUG--CUUGGAAA 5'
:|||| ||:| ||:||||
target 5' -UGAAACA-GAGCUUGAGCCUUA 3'
bta-miRn45	NM_001206980	3786	2337	-20.2
miRNA 3' CUUUUUGGGCUUG-CUUGGAAA 5'
:|||:| :| ||:||||
target 5' --CGAACUCU-GCAGAGCCUUG 3'
bta-miRn45	NM_001206593	4405	3293	-17.3
miRNA 3' -CUUUUUGGGCU-UG-CUUGGAAA- 5'
| :|: || || |:||||||
target 5' AGGGGAGAGAGAUACAGGACCUUUC 3'
bta-miRn45	NM_001101289	2130	430	-19.1
miRNA 3' CUUUUUGGGCU-UGCUUGGAAA- 5'
||| |||||:||||
target 5' -------ACGACACGAAUCUUUA 3'
bta-miRn45	NM_001207054	2522	1462	-14.5
miRNA 3' CUUUUUGGGCUUGCUUGGAAA 5'
|||||||
target 5' ------------GGAACCUUG 3'
bta-miRn45	NM_001079783	1413	876	-13.1
miRNA 3' CUUUUUGGGCUUG-CUUGGAAA 5'
| || ||||:||
target 5' -----UCAAGAGUAGAACUUUG 3'
bta-miRn45	NM_001075135	1538	192	-19.2
miRNA 3' CUUUUUGGGCUUGCUUGGAAA 5'
|:|: : |: ||:|||||
target 5' AAGAGUUUUGGCCGGACCUUC 3'
bta-miRn45	NM_001243298	2949	612	-24.6
miRNA 3' CUUUUUGGGCUUGCUUGGAAA- 5'
|::|: :|| ||:|||||
target 5' -UAGGAUGUGAUGGAGCCUUUU 3'
bta-miRn45	NM_001243300	8607	2252	-18.5
miRNA 3' CUUUUUGGGCUUG--CUUGGAAA- 5'
||:|:| ||||:|||
target 5' -----UCCUGGAGAAGAACUUUUC 3'
bta-miRn45	NM_001243326	1249	1183	-14.5
miRNA 3' -CUUUUUGGGCUUGCUUGGAAA 5'
|||:| :||| ||||:||
target 5' UGAAGA---UGAA-GAACUUUC 3'
bta-miRn45	NM_174628	1788	755	-27.6
miRNA 3' -CUUUUUGGGCUU-GCUUGGAAA 5'
||:||||| |:| |||:||||
target 5' UGAGAAACCAGGACCGAGCCUUG 3'
bta-miRn45	NM_174657	1332	1201	-22.8
miRNA 3' -CUUUUUGGGCUUGCUUGGAAA- 5'
||||| | ||| ||||:|||
target 5' GGAAAAUGCAGAAGGAACUUUUA 3'
bta-miRn45	NM_001001151	2486	2054	-22.2
miRNA 3' CUUUUUGGGCUUGCUUGGAAA- 5'
|:|:| ||:|||||
target 5' ------GCUGGAGGAGCCUUUG 3'
bta-miRn45	NM_174170	2966	2508	-21.5
miRNA 3' -CUUUUUGGGCU--UGCUUGGAAA- 5'
|||| || |: |:||||||||
target 5' AGAAAUUCCAGGUGAUGAACCUUUU 3'
bta-miRn45	NM_174252	2260	474	-15
miRNA 3' CUUUUUGGGCUUGCUUGGAAA 5'
||: | ||| ||||:||
target 5' UAAGUUCAAGAAAGAACUUUC 3'
bta-miRn45	NM_174635	2328	1621	-13.2
miRNA 3' CUUUUUGGGCUUGCUUGGAAA- 5'
|: |||||:|||
target 5' ------ACU---CGAACUUUUC 3'
bta-miRn45	NM_181011	1527	472	-20.4
miRNA 3' CUUUUUGGGCUUGCUUGGAAA 5'
|: :||: |||||||
target 5' ----CAUGUGAGGGAACCUUG 3'
bta-miRn45	NM_174737	2592	1309	-22
miRNA 3' CUUUUUGGG---CUUG---CUUGGAAA 5'
:::|||| |:|: ||:||||
target 5' -UGGGACCCCAAGGAUGGGGAGCCUUG 3'
bta-miRn45	NM_001105326	4510	3589	-24.6
miRNA 3' CUUUUUGGGCUUG-CUUGGAAA 5'
:| |:||:| |:|||||
target 5' --UGAUGCUGAGCUGGACCUUG 3'
bta-miRn45	NM_001105325	1441	288	-21
miRNA 3' CUUUUUGGGCUUGCUUGGAAA- 5'
|| ||||||||
target 5' --------GGAUGGAACCUUUA 3'
bta-miRn45	NM_176851	1873	1662	-14.6
miRNA 3' -CUUUUUGGGCUUG---CUUGGAAA 5'
|:|: |:| :| ||||:||
target 5' GGGAGCUCUCUUGCUAGGAACUUUA 3'
bta-miRn45	NM_175829	568	292	-22.8
miRNA 3' CUUUUUGGGCUUGCUUGGAAA- 5'
::||||| : ||:|||||
target 5' UGGAAACCAU-GGGAGCCUUUA 3'
bta-miRn45	NM_001109961	2243	1653	-19.8
miRNA 3' CUUUUUGGGC-UUG-CUUGGAAA 5'
|:||||: | ||| ||||:||
target 5' CAGAAACUGGCAACAGAACUUUA 3'
bta-miRn45	NM_001098059	1348	295	-18.4
miRNA 3' -CUUUUUGGGCUUGCUUGGAAA 5'
|:||:| |:| ||:||||
target 5' CGGAAGAA--GGA-GAGCCUUC 3'
bta-miRn45	NM_001075655	1366	106	-20.2
miRNA 3' CUUUUUGGGCUUGCUUGGAAA- 5'
::|:| :: |:||||||
target 5' ---UGGCUCUGGGGGACCUUUG 3'
bta-miRn45	NM_001206874	6835	1868	-22
miRNA 3' CUUUUUGGGCUUGCUUGGAAA 5'
||||||:||||
target 5' --------AGAACGAGCCUUC 3'
bta-miRn45	NM_001105449	1443	1085	-17.5
miRNA 3' CUUUUUGGGCUU-G---CUUGGAAA 5'
|:|:|:| | ||:||||
target 5' ----UAUCUGGAUCUAAGAGCCUUG 3'
bta-miRn45	NM_001038684	1626	791	-16.4
miRNA 3' CUUUUUGGGCUUG---CUUGGAAA 5'
||:||: |||: |||:|||
target 5' UAAGAAUAGGAAUCCAGAAUCUUG 3'
bta-miRn45	NM_001046343	2272	828	-23.3
miRNA 3' CUUUUUGGGCUUGCUUGGAAA- 5'
:||| :: ||:|||||
target 5' ----CGCCCUGGGGAGCCUUUG 3'
bta-miRn45	NM_001034412	2219	1486	-21.7
miRNA 3' CUUUUUGGGCUUG-CUUGGAAA 5'
||:|| |||| ||||:||
target 5' CAAGAAGCCGAUCAGAACUUUC 3'
bta-miRn45	NM_001046338	1748	76	-13.9
miRNA 3' CUUUUUGGGCUUGCUUGGAAA 5'
|: |:| ||||:||
target 5' ----CAUAAGGA-GAACUUUG 3'
bta-miRn45	NM_001083660	2175	834	-22.9
miRNA 3' -CUUUUUGGGCUUGCUUGGAAA- 5'
|:|||| :||::||||||||
target 5' UGGAAAAAAUGAGUGAACCUUUA 3'
bta-miRn45	NM_001101982	1147	341	-16.5
miRNA 3' CUUUUUGGGCUUG--CUUGGAAA 5'
|:| |||||||
target 5' --------GGGAAAAGAACCUUG 3'
bta-miRn45	NM_001083422	1760	1219	-21.8
miRNA 3' -CUU--UUUGGGCUUGCUUGGAAA- 5'
|| |||: ||: ||||||||
target 5' CGAUUUAAAUUUGAG-GAACCUUUG 3'
bta-miRn45	NM_001076441	1781	245	-20.6
miRNA 3' -CUUUUUGGGCUUGCUUGGAAA 5'
|||| |:: ||||:|||||
target 5' GGAAAUAUUAAAACGGACCUUC 3'
bta-miRn45	NM_001076894	3865	1809	-19.7
miRNA 3' CUUUUUGGGCUUG--CUUGGAAA 5'
|:| |:| |||:|||
target 5' ---UAGCUUGGAAAAGAAUCUUA 3'
bta-miRn45	NM_001075932	3593	1176	-22.9
miRNA 3' CUUUUUGGGCUU--G---CUUGGAAA 5'
:||||||:|:| : |||||||
target 5' UGAAAACCUGGAUUUAUGGAACCUUG 3'
bta-miRn45	NM_001081619	1952	256	-20.2
miRNA 3' CUUUUUGGGCUUGCUUGGAAA 5'
||::|:|: ||:|||||
target 5' CAAGGAUCU---CGGACCUUG 3'
bta-miRn45	NM_001102244	2736	224	-22.7
miRNA 3' CUUUUUGGGCUUGCUUGGAAA- 5'
:|::|:|:||| ||||:|||
target 5' UGAGGAUCUGAA-GAACUUUUA 3'
bta-miRn45	NM_001046598	1395	241	-12.6
miRNA 3' -CUUUU-UGGGCUUGCUUGGAAA 5'
|||| ||:: | |||:|||
target 5' UGAAAUUACUUUCA-GAAUCUUC 3'
bta-miRn45	NM_001075429	2577	1341	-19.3
miRNA 3' CUUUUUGGGCUUGCUUGGAAA 5'
:|| : |:| ||:||||
target 5' -UGAAUGUGGGA-GAGCCUUC 3'
bta-miRn45	NM_001098102	2701	898	-19.8
miRNA 3' CUUUUUGGGCUUGCUUGGAAA- 5'
::::| ||: ||:|||||
target 5' AGGGGAA--GAGGGAGCCUUUG 3'
bta-miRn45	NM_001034386	2174	946	-22.1
miRNA 3' -CUU--UUUGGGCUUG-CUUGGAAA- 5'
||| :|||| || ||:|||||
target 5' AGAACUGAACCAGACCAGAGCCUUUA 3'
bta-miRn45	NM_001035273	1714	1600	-18.2
miRNA 3' -CUUUUUGGGC--UUGCUUGGAAA 5'
| : :|:| :: |||||||
target 5' GGGGGCGCUCCUUGGGGAACCUUC 3'
bta-miRn45	NM_001035275	1334	997	-18
miRNA 3' -CUUUUU--GGGCUUGCUUGGAAA 5'
||||: : ||| |||:|||
target 5' AGAAAGUAUUUUGAA-GAAUCUUA 3'
bta-miRn45	NM_001078100	2323	2135	-22.5
miRNA 3' CUUUUUGGGCUUGCUUGGAAA 5'
::||| |||:||||
target 5' ---UGGCCCCCCCGAGCCUUC 3'
bta-miRn45	NM_001075188	4228	806	-17.4
miRNA 3' CUUUUUGGGCUUGCUUGGAAA 5'
:|| :| ||:||||
target 5' ----UGCCAAGA-GAGCCUUG 3'
bta-miRn45	NM_001083452	1493	90	-11.5
miRNA 3' CUUUUUGGGCUUGCUUGGAAA 5'
|||:|||
target 5' ------------AGAAUCUUC 3'
bta-miRn45	NM_001083455	2782	1582	-16.7
miRNA 3' CUUUUUGGGCUUG-CUUGGAAA 5'
:|::|: |: |||||||
target 5' -UGAGGCUAC-AUAGAACCUUA 3'
bta-miRn45	NM_001098130	2326	1395	-20.7
miRNA 3' CUUUUUGGGCUUG-CUUGGAAA 5'
|:|::| |:|||||
target 5' ------ACUGGGCUGGACCUUG 3'
bta-miRn45	NM_001075194	2860	1206	-18.6
miRNA 3' CUUUUUGGGCUUG-CUUGGAAA 5'
:| | :| |:|||||
target 5' ----UGCUUGUGCUGGACCUUC 3'
bta-miRn45	NM_001099063	5418	645	-16.7
miRNA 3' CUUUUUGGGCUUGCUUGGAAA 5'
|::|: : || |:|||||
target 5' CAGGAGGUGGA--GGACCUUG 3'
bta-miRn45	NM_001102276	971	560	-24.4
miRNA 3' CUUUUUGGGCUUG-CUUGGAAA 5'
:|:|:|:|| |||||||
target 5' ---UGAUCUGGACAGAACCUUA 3'
bta-miRn45	NM_001103099	3425	3042	-20
miRNA 3' CUUUUUGGGCUUGCUUGGAAA 5'
:| ||:| |:|||||
target 5' ----UGCGCGGA-GGACCUUG 3'
bta-miRn45	NM_001046623	1735	66	-24
miRNA 3' CUUUUUGGGCUUGCUUGGAAA 5'
||||| |||:||||
target 5' ----CACCCGC-CGAGCCUUC 3'
bta-miRn45	NM_001035289	2188	2094	-19
miRNA 3' CUUUUUGGGCUUGCUUGGAAA 5'
||||:: : |||:|||
target 5' --CAAACUUCGUGGAAUCUUG 3'
bta-miRn45	NM_001114511	1561	1203	-20.5
miRNA 3' CUUUUUGGGCUUG--CUUGGAAA 5'
||| |||| |||:|||
target 5' ---CAACUUGAACUGGAAUCUUG 3'
bta-miRn45	NM_001076226	4447	1705	-21
miRNA 3' CUUUUUGGG-CUUG-CUUGGAAA 5'
||| |:|| |:|||||
target 5' ----CACCAGGGACUGGACCUUG 3'
bta-miRn45	NM_001075201	2210	1754	-16.7
miRNA 3' -CUUUUUGGGCUUGCUUGGAAA 5'
|::|: | | |:|||||
target 5' AGGGAGUGC---AGGGACCUUC 3'
bta-miRn45	NM_001102029	3630	2225	-19.8
miRNA 3' CUUUUUGGGCUUGCUUGGAAA 5'
|:|: :||| |||||||
target 5' --UAGAUGUGAA-GAACCUUG 3'
bta-miRn45	NM_001110772	4356	1133	-18.5
miRNA 3' -CUUUUUGG---GCUUG---CUUGGAAA- 5'
||: :|: ||||: |||:||||
target 5' GGAGUUGCUGUUCGAAUCAAGAAUCUUUG 3'
bta-miRn45	NM_001076233	2022	1412	-25.4
miRNA 3' CUUUUUGGGCU-UGCUUGGAAA 5'
|:|::|: |: ||||:||||
target 5' CAGAGGCUGGGCACGAGCCUUA 3'
bta-miRn45	NM_001077846	4249	1877	-16.9
miRNA 3' CUUUUUGGG-CUUGCUUGGAAA- 5'
|||| || ||:|||||
target 5' --CAAACACAGA--GAGCCUUUU 3'
bta-miRn45	NM_001075982	1438	580	-18.6
miRNA 3' CUUUUUGGG--CUUG--CUUGGAAA 5'
||:| ||| ||:||||
target 5' ----UACUCUAGAAAAAGAGCCUUA 3'
bta-miRn45	NM_001075728	1257	1142	-15.3
miRNA 3' -CUUUUUGGGCUUGCUUGGAAA 5'
|::|||: || ||:||||
target 5' UGGGAAAUA--AA-GAGCCUUC 3'
bta-miRn45	NM_001243290	5881	442	-17.3
miRNA 3' CUUUUUGGGCUUGCUUGGAAA- 5'
| ||||||||
target 5' ---------AAUGGAACCUUUG 3'
bta-miRn45	NM_001081531	828	17	-19.5
miRNA 3' CUUUUUGGGCUUGCUUGGAAA 5'
|||| || |||||||
target 5' ----CACCCAAA-GAACCUUC 3'
bta-miRn45	NM_001075219	1868	553	-17
miRNA 3' CUUUUUGGGCU--UG--CUUGGAAA 5'
: |:|: : ||:||||
target 5' ---UGUGCUGGAGGAGAGAGCCUUC 3'
bta-miRn45	NM_001034432	2059	29	-19.3
miRNA 3' -CUUUUUGG---GCU---UG-CUUGGAAA 5'
|::|:||: :|: || ||:||||
target 5' CGGGAGACUUGAUGGCAGACUGAGCCUUC 3'
bta-miRn45	NM_001099107	2683	1634	-19.7
miRNA 3' CUUUUUGGGCUUGCUUGGAAA 5'
|| || :|||||||
target 5' --UAAUGCCAU-UGAACCUUG 3'
bta-miRn45	NM_001035091	1297	435	-18.4
miRNA 3' CUUUUUGGGCUUGCUUGGAAA 5'
|:|:||| ||||:||
target 5' ----UAUCUGAA-GAACUUUG 3'
bta-miRn45	NM_001083738	1639	829	-17.4
miRNA 3' CUUUUUGGGCUUG-CUUGGAAA 5'
|||: | ||:||||
target 5' ----CACCUCCUCGGAGCCUUA 3'
bta-miRn45	NM_001076255	1665	1326	-13.5
miRNA 3' -CUUUUUG-GGC--UUG--CUUGGAAA 5'
|:|::|| :| || ||||:||
target 5' AGGAGGACAUCUUCAAGGAGAACUUUG 3'
bta-miRn45	NM_001099115	5646	2292	-20.5
miRNA 3' CUUUUUGGGCUUG-CUUGGAAA 5'
||: |||| |||:|||
target 5' ---CAAUUUGAACGGAAUCUUA 3'
bta-miRn45	NM_001076832	3281	1594	-15.9
miRNA 3' CUUUUUGGGCUU---G-CUUGGAAA- 5'
: |:| | ||:|||||
target 5' -----UUUUGGAUUCCAGAGCCUUUA 3'
bta-miRn45	NM_001076833	1672	1071	-15.6
miRNA 3' CUUUUUGGGCUUG-CUUGGAAA- 5'
|:|:| : || |||:||||
target 5' UAGAGAGUAGAUUAGAAUCUUUG 3'
bta-miRn45	NM_001038203	1642	956	-15.7
miRNA 3' -CUUUUUGGGCUUGCUUGGAAA 5'
|| :|||| || ||||:||
target 5' UGACGAACCA-AA-GAACUUUC 3'
bta-miRn45	NM_001035329	2930	2517	-25.3
miRNA 3' CUUUUUGGGCUUGCUUGGAAA 5'
:||| :|:|||||||
target 5' ----CGCCCUGAUGAACCUUA 3'
bta-miRn45	NM_001046201	1232	627	-20.8
miRNA 3' CUUUUUGG-GCUUGCUUGGAAA 5'
:||:|| :|| :|||||||
target 5' AGAAGACAGUGAUUGAACCUUC 3'
bta-miRn45	NM_001076845	2763	666	-20.6
miRNA 3' -CUUUUUGGGCUUGCUUGGAAA- 5'
|:||:|: : |||:|||||
target 5' CGGAAGAUGUU--CGAGCCUUUC 3'
bta-miRn45	NM_001099142	2990	850	-15.6
miRNA 3' CUUUUUGGGCUUG-CUUGGAAA- 5'
:|:|: | ||||||||
target 5' ---UGAUCUCAUUGGAACCUUUC 3'
bta-miRn45	NM_001035344	1588	613	-20.9
miRNA 3' CUUUUUGGGCUUGCUUGGAAA- 5'
:||||| || ||:|||||
target 5' -UGAAACCAGA--GAGCCUUUU 3'
bta-miRn45	NM_001034467	1920	170	-21.9
miRNA 3' CUUUUUGGGCUUGCUUGGAAA 5'
:| : ||: |||||||
target 5' --UGAUGUGGAGGGAACCUUA 3'
bta-miRn45	NM_001040563	1645	1238	-22.5
miRNA 3' CUUUUUGGGCUUGCUUGGAAA- 5'
|||:|:: ||:|||||
target 5' ----CACCUGGG-GAGCCUUUC 3'
bta-miRn45	NM_001034219	1110	692	-16.3
miRNA 3' CUUUUUGGGCUUGCUUGGAAA 5'
|||||: |: |||||||
target 5' CAAAAAUGA-AGGGAACCUUG 3'
bta-miRn45	NM_001034727	1777	1617	-13.5
miRNA 3' CUUUUUGGGCUUGCUUGGAAA- 5'
|||:|:| || |||:||||
target 5' UAAAGAUC--AA-GAAUCUUUU 3'
bta-miRn45	NM_001077117	1852	1363	-16.2
miRNA 3' CUUUUUGGGCUUG--CUUGGAAA 5'
:| |:| |:|||||
target 5' -----UUCAGGAAAAGGACCUUA 3'
bta-miRn45	NM_001083523	5034	652	-20.3
miRNA 3' CUUUUUGGGCUUG-CUUGGAAA 5'
::|:| |||| |:|||||
target 5' -CGGAGCGGGAACGGGACCUUC 3'
bta-miRn45	NM_001097573	4036	282	-20.8
miRNA 3' -CUUUUUGGGCUUGCUUGGAAA 5'
|||:|||:: | ||:||||
target 5' AGAAGAACUUAUAAGAGCCUUA 3'
bta-miRn45	NM_001076549	2731	446	-16
miRNA 3' -CUUUUUGGGCUUG---CUUGGAAA 5'
|:|::|: ::| |||||||
target 5' UGGAGGAU---GGCAAAGAACCUUG 3'
bta-miRn45	NM_001102485	4176	1555	-20.8
miRNA 3' CUUUUUGGGCU--UGCUUGGAAA 5'
:|:|: |||:|||||
target 5' -----UUCUGGAUACGGACCUUC 3'
bta-miRn45	NM_001076042	3884	3192	-25.5
miRNA 3' CUUUUUGGGCUUGCUUGGAAA 5'
||:||||||||:||
target 5' -----UCCUGAACGAACUUUA 3'
bta-miRn45	NM_001034740	664	343	-25.8
miRNA 3' -CUUUUUGGGCUUG-CUUGGAAA- 5'
|:|| |::|||:| ||||||||
target 5' GGGAAUAUUCGAGCAGAACCUUUG 3'
bta-miRn45	NM_001102488	3360	3293	-20.2
miRNA 3' CUUUUUGGGC-UUGCUUGGAAA 5'
::::|:|:| || ||:||||
target 5' AGGGGAUCUGUAAAGAGCCUUC 3'
bta-miRn45	NM_001099175	2864	2475	-18.8
miRNA 3' CUUUUUGGGCUUG-CUUGGAAA 5'
|| |: ||:||||
target 5' ----UACUUGGUGUGAGCCUUG 3'
bta-miRn45	NM_001077921	3641	308	-15.1
miRNA 3' -CUUUUUGGGCUUGCUUGGAAA 5'
|:|: ::: | |:|||||
target 5' AGGAGGGUUUUCA-GGACCUUA 3'
bta-miRn45	NM_001102493	3641	428	-25
miRNA 3' CUUUUUGGGCUUGCUUGGAAA 5'
:|| |:||||:||||
target 5' ---CGACGAGGACGAGCCUUG 3'
bta-miRn45	NM_001046233	3556	1224	-12.9
miRNA 3' CUUUUUGG-GCUUG-CUUGGAAA 5'
||:|||: | | |||:|||
target 5' CAAGAACUGCUU-CAGAAUCUUC 3'
bta-miRn45	NM_001046234	2852	290	-19.8
miRNA 3' CUUUUUGGGCUU-GCUUGGAAA 5'
|||: : |||:||||
target 5' ----UACCUAUGUCGAGCCUUG 3'
bta-miRn45	NM_001101850	2569	1613	-15.5
miRNA 3' -CUUU--UUGGGCUUGCUUGGAAA 5'
|:|: :| ::|:| |||:|||
target 5' UGGAGCUGAGUUGGA-GAAUCUUG 3'
bta-miRn45	NM_001015516	1538	845	-21.1
miRNA 3' CUUUUUGGGCUUGCUUGGAAA- 5'
||:|:: |||:||||||
target 5' --CAAGCUUU-ACGGACCUUUU 3'
bta-miRn45	NM_001102499	3811	2855	-18
miRNA 3' CUUUUUGG-GCU-UG-CUUGGAAA 5'
::|::| :|| || |||||||
target 5' UGGAGGCGAUGAUACAGAACCUUC 3'
bta-miRn45	NM_001025333	1402	1105	-23.1
miRNA 3' -CUUUUUGGGCU--UGCUUGGAAA- 5'
|| ||:| |: |:||||||||
target 5' UGACAAGCUUGGAUAUGAACCUUUC 3'
bta-miRn45	NM_001077931	3399	3149	-18.8
miRNA 3' -CUUUUUGGGC-UUGCUUGGAAA- 5'
|:||||: || || ||||:|||
target 5' UGGAAAAUGCGCAAAGAACUUUUC 3'
bta-miRn45	NM_001101857	2352	566	-19.7
miRNA 3' CUUUUUGGGCUUGCUUGGAAA 5'
|::|: ||| ||:||||
target 5' CAGGAGGCCG---GAGCCUUG 3'
bta-miRn45	NM_001103248	2958	1744	-22.2
miRNA 3' CUUUUUGGGCUUGCUUGGAAA 5'
:|::||| || ||:||||
target 5' -CGAGGCCCUAA-GAGCCUUC 3'
bta-miRn45	NM_001098125	5215	3046	-23
miRNA 3' CUUUUUGGGCUUGCUUGGAAA- 5'
|:| : || ||||||||
target 5' --CAGAGUGGAUGGAACCUUUG 3'
bta-miRn45	NM_001102507	3909	280	-20.8
miRNA 3' CUUUUUGGGCUUGCUUGGAAA- 5'
:|:||::|| ||||:|||
target 5' CGAGAAUUCGUGAGAACUUUUA 3'
bta-miRn45	NM_001113319	737	174	-17.1
miRNA 3' CUUUUUGGGCUUGCUUGGAAA 5'
|||| :| ||||:||
target 5' ----UACCCAGA-GAACUUUC 3'
bta-miRn45	NM_001102517	4757	3962	-18
miRNA 3' CUUUUUGGGCUUGCUUGGAAA 5'
:|:| : |:: |||||||
target 5' -UGAGAGUGGGGAGAACCUUC 3'
bta-miRn45	NM_001105359	1670	1475	-14.6
miRNA 3' CUUUUUGGGCUUGCUUGGAAA 5'
|:||:|:: | |||:|||
target 5' AAGAAGCUUUA--GAAUCUUA 3'
bta-miRn45	NM_001046256	1882	1576	-23.5
miRNA 3' CUUUUUGGGCU--UG--CUUGGAAA 5'
:::||||| :| ||:||||
target 5' -CGGGACCCGUCCGCCUGAGCCUUC 3'
bta-miRn45	NM_001046499	2638	2001	-19
miRNA 3' -CUUUUUGGGCUUGCUUGGAAA 5'
||:|:|:: || |||:|||
target 5' CGAGAGAUUAAAAGGAAUCUUA 3'
bta-miRn45	NM_001076085	3690	2654	-22.1
miRNA 3' CUUUUUGGGCUUGCUUGGAAA 5'
||:| ||||:||||
target 5' ----CACUCUCACGAGCCUUC 3'
bta-miRn45	NM_001037591	2426	1303	-28.4
miRNA 3' -CUUUUUGGGCU---UG-CUUGGAAA- 5'
|||::|||:|| || ||:|||||
target 5' CGAAGGACCUGAUAAACAGAGCCUUUG 3'
bta-miRn45	NM_001098880	5851	3944	-21.5
miRNA 3' CUUUUUGGGCUUGCUUGGAAA 5'
:|: ||:|:| |:|||||
target 5' UGAGCUCCUGGA-GGACCUUG 3'
bta-miRn45	NM_001046515	898	1	-20.8
miRNA 3' CUUU-UUGGGCUUGCUUGGAAA- 5'
||:| |:|:| |: ||:|||||
target 5' GAGACAGCUC-AGGGAGCCUUUC 3'
bta-miRn45	NM_001078157	3110	2320	-22.4
miRNA 3' -CUUUUUGGGCU-UGCUUGGAAA- 5'
| :||:|:|: | ||||:|||
target 5' UGGGGAAUCUGGCAGGAACUUUUA 3'
bta-miRn45	NM_001075326	1970	407	-17.4
miRNA 3' CUUUUUGGGCUUGCUUGGAAA- 5'
:::|: ||| ||:|||||
target 5' UGGGAGA--GAA-GAGCCUUUA 3'
bta-miRn45	NM_001103286	2567	1875	-19.7
miRNA 3' CUUUUUGGGC--UUGCUUGGAAA 5'
|||||: : |||:|||
target 5' --UAAACCUUUUGUGGAAUCUUA 3'
bta-miRn45	NM_001014960	1222	560	-13.8
miRNA 3' CUUUUUGGGC--UUGCUUGGAAA- 5'
| :|: || ||||:|||
target 5' --CAGGUCUAGCAAGGAACUUUUC 3'
bta-miRn45	NM_001078165	876	364	-20.5
miRNA 3' CUUUUUGGGCUUGCUUGGAAA- 5'
||::| |:||| ||||:|||
target 5' AAAGGAGCUGAAAGAACUUUUU 3'
bta-miRn45	NM_001075334	2368	1325	-26.2
miRNA 3' -CUUUUUGGGCUUG---CUUGGAAA- 5'
|||:::|: |||| ||:|||||
target 5' GGAAGGGCUGGAACCUGGAGCCUUUG 3'
bta-miRn45	NM_001163188	1521	722	-12.4
miRNA 3' CUUUUUGGGCUUGCUUGGAAA 5'
|| ||||:||
target 5' ---------AAAGGAACUUUG 3'
bta-miRn45	NM_001046282	2560	252	-24.1
miRNA 3' -CUUUUUGGGCUUGCUUGGAAA 5'
|||:|:| ||| ||||:||
target 5' UGAAGAGCUUGAA-GAACUUUA 3'
bta-miRn45	NR_028029	1456	663	-12.4
miRNA 3' CUUUUUGGGCUUGCUUGGAAA 5'
|| ||||:||
target 5' ---------AAAGGAACUUUG 3'
bta-miRn45	NM_001015568	1520	534	-17.2
miRNA 3' CUUUUUGGGCU-UG-CUUGGAAA- 5'
|::: | | :| ||:|||||
target 5' -CAGGGGCGGUUGCUGAGCCUUUG 3'
bta-miRn45	NM_001046525	2205	176	-17
miRNA 3' -CUUUUUGGG--CUUG--CUUGGAAA 5'
||:: |:| | : ||:||||
target 5' GGAGGCAUCAGGGGGUCGGAGCCUUG 3'
bta-miRn45	NM_001075338	2378	1563	-20.9
miRNA 3' CUUUUUGGGCUUG-CUUGGAAA 5'
| |::| ||:||||
target 5' -----CCUUGGGCAGAGCCUUG 3'
bta-miRn45	NM_001076938	2746	1201	-17.6
miRNA 3' CUUUUUGGGCUUGCUUGGAAA 5'
||| |:|||||||
target 5' ----UACC---AUGAACCUUC 3'
bta-miRn45	NM_001077986	3212	734	-22.5
miRNA 3' CUUUUUGGGCUUGCUUGGAAA 5'
||:|| |:||| |:|||||
target 5' AAAGAAGCUGAA-GGACCUUG 3'
bta-miRn45	NM_001103297	2326	1412	-20
miRNA 3' CUUUUUGGGCUUG-CUUGGAAA 5'
:::||| | ||:||||
target 5' --CGGGCCCUUUCCGAGCCUUC 3'
bta-miRn45	NM_001034299	1854	471	-18.3
miRNA 3' CUUUUUGGGCUUGCUUGGAAA 5'
|:|:| |||||||
target 5' ------GCUGGA-GAACCUUC 3'
bta-miRn45	NM_001098906	1202	33	-15.7
miRNA 3' -CUUUUUGGGCUUGCUUGGAAA 5'
|| :| :: ||:|||||
target 5' CGAUGGAGUUUC-CGGACCUUG 3'
bta-miRn45	NM_001046291	1287	906	-22.2
miRNA 3' CUUUUUGGGCUUG-CUUGGAAA 5'
:|:||:| |:|||||
target 5' -----UUCUGAGCAGGACCUUG 3'
bta-miRn45	NM_001102172	4243	3267	-27.3
miRNA 3' CUUUUUGGGCUUGCUUGGAAA- 5'
||:|||| : |:||||||
target 5' -CAAGACCCAGUGGGACCUUUA 3'
bta-miRn45	NM_001038078	2062	833	-19.3
miRNA 3' CUUUUUGGGCUU-GCUUGGAAA- 5'
:|: ||| :||||||||
target 5' --UGAGAACGAUUUGAACCUUUA 3'
bta-miRn45	NM_001105402	1461	774	-22.4
miRNA 3' CUUUUUGGGCU---UGCUUGGAAA 5'
|:|||: | ||||:||||
target 5' --CAGACCUAAAUAACGAGCCUUA 3'
bta-miRn45	NM_001046296	2545	2289	-17.8
miRNA 3' CUUUUUGGGCUUGCUUGGAAA 5'
|||||::| || |:|||||
target 5' AAAAAAUUCCAA-GGACCUUG 3'
bta-miRn45	NM_001034563	2584	843	-25.2
miRNA 3' -CUUUUUGGGCUUGCUUGGAAA- 5'
||||::|: | |||:|||||
target 5' CGAAAGGCUGGCCCGAGCCUUUC 3'
bta-miRn45	NM_001078003	4602	3846	-22.6
miRNA 3' CUUUUUGGGCUUGCUUGGAAA- 5'
:||: :|||:||||||
target 5' ---UGACUA-GACGGACCUUUG 3'
bta-miRn45	NM_001101925	2506	997	-21.4
miRNA 3' CUUUUUGGGCUUGCUUGGAAA- 5'
:||:|||: |||:||||
target 5' ---CGACUCGAG-GAAUCUUUU 3'
bta-miRn45	NM_001098928	2423	757	-20.4
miRNA 3' CUUUUUGGGCU-UGCUUGGAAA- 5'
|||| : |:||||||
target 5' ----CACCCAGUGGGGACCUUUU 3'
bta-miRn45	NM_001035453	1369	679	-13.6
miRNA 3' CUUUUUGGGCUUG-CUUGGAAA- 5'
:|:|: | ||||:|||
target 5' ---CGAUCUUCAGAGAACUUUUU 3'
bta-miRn45	NM_001075780	2740	2098	-19.7
miRNA 3' -CUUUUUGGGCUUG--CUUGGAAA 5'
|| | ||| ||| ||:||||
target 5' UGAUAUUCCCCAACUAGAGCCUUG 3'
bta-miRn45	NM_001075625	1473	1107	-15.7
miRNA 3' CUUUUUGGGCUUG--CUUGGAAA 5'
:|:| || |:|||||
target 5' -----CUCUGCACUUGGACCUUC 3'
bta-miRn45	NM_001102058	3791	2369	-22.7
miRNA 3' -CUUUUUGGGCUUG-CUUGGAAA 5'
||:| ||| |||| |||:|||
target 5' AGAGAUACCAGAACUGAAUCUUG 3'
bta-miRn45	NM_001035295	2205	2070	-15.7
miRNA 3' CUUUUUGGGCU--U---GCUUGGAAA 5'
|| || | ||||:|||
target 5' ----CACUUGAGUAAAUCGAAUCUUA 3'
bta-miRn45	NM_001080293	3166	1546	-14
miRNA 3' CUUUUUGGGCU--UG---CUUGGAAA 5'
|: || || ||||:||
target 5' ----CAUUUGAAAACAUUGAACUUUA 3'
bta-miRn45	NM_001075257	1516	702	-26.6
miRNA 3' CUUUUUGGGCU-UGCUUGGAAA- 5'
:|::||:|: |:||||||||
target 5' -UGAGGCCUGGUAUGAACCUUUC 3'
bta-miRn45	NM_001038106	985	315	-21.7
miRNA 3' CUUUUUGGGCUUGCUUGGAAA- 5'
::|| :|||:|||||
target 5' -----CUUCGCGCGAGCCUUUC 3'
bta-miRn45	NM_001046290	2036	546	-15.9
miRNA 3' CUUUUUGGGCUUGCUUGGAAA 5'
:|||: ||| |||:|||
target 5' -UGAAAUAUGAA-GAAUCUUC 3'
bta-miRn45	NM_001102204	4446	3350	-19.2
miRNA 3' CUUUUUGGGCUUGCUUGGAAA- 5'
|||| ||:|||||
target 5' -------ACGAA-GAGCCUUUG 3'
bta-miRn45	NM_001113254	2045	1613	-15.2
miRNA 3' CUUUUUGGGC---UUGCUUGGAAA- 5'
:|| ::| | ||||:|||
target 5' --UGAAGUUGUAAAUGGAACUUUUU 3'
bta-miRn45	NM_001035474	2894	2323	-18.9
miRNA 3' CUUUUUG-GGCUUGCUUGGAAA- 5'
|| |:|:| |:||||||
target 5' ----UACACUGGA-GGACCUUUU 3'
bta-miRn45	NM_001038109	1215	825	-15.8
miRNA 3' CUUUUUGGGCUUG-CUUGGAAA- 5'
|:|| |||:||||
target 5' ------ACUGAUUGGAAUCUUUC 3'
bta-miRn45	NM_001040573	1523	374	-16.7
miRNA 3' CUUUUUGGGCUUGCUUGGAAA 5'
:|:|:| | |||:|||
target 5' --UGAGCUC--AGGAAUCUUG 3'
bta-miRn45	NM_001080303	1996	725	-17.9
miRNA 3' -CUUU-UUGGG---CU--UGCUUGGAAA 5'
|| ::|:| | |||:|||||
target 5' AGAUAUGGCUCAUUGCAUACGGACCUUC 3'
bta-miRn45	NM_001046332	2084	1728	-16.9
miRNA 3' CUUUUUGGGCUUGCUUGGAAA 5'
:::: : |:: |||||||
target 5' -UGGGGGUGGGGAGAACCUUG 3'
bta-miRn45	NM_001076006	2246	788	-15.6
miRNA 3' CUUUUUGGGCUUGCUUGGAAA 5'
||:|||||
target 5' -----------CCGGACCUUA 3'
bta-miRn45	NM_001083398	1090	52	-17.4
miRNA 3' CUUUUUGGGCUUGCUUGGAAA 5'
|| :|:: |||||||
target 5' ----UACGUGGG-GAACCUUC 3'
bta-miRn45	NM_001105444	1484	193	-16.5
miRNA 3' CUUUUUGGGCUUGCUUGGAAA 5'
||:| ||:||||
target 5' -----UCCUG---GAGCCUUC 3'
bta-miRn45	NR_031033	106	5	-12
miRNA 3' CUUUUUGGGCUUGCUUGGAAA 5'
||||:||
target 5' ------------AGAACUUUG 3'
bta-miRn45	NR_031298	78	24	-14.3
miRNA 3' CUUUUUGGGCUUGCUUGGAAA 5'
::||: | ||||:||
target 5' ---UGGCCUCA--GAACUUUA 3'
bta-miRn45	NM_001105461	1465	909	-18
miRNA 3' CUUUUUGGGCUUGCUUGGAAA 5'
:|:| | ||| ||||:||
target 5' CGAGAUGCAGAA-GAACUUUG 3'
bta-miRn45	NR_031301	68	8	-16.6
miRNA 3' -CUUUUUGGG--CU---UGCUUGGAAA- 5'
|:|: :|: || | ||||:|||
target 5' GGGAGGGUCUCAGAAGCAGGAACUUUUG 3'
bta-miRn45	NR_031047	63	37	-17.9
miRNA 3' CUUUUUGGGCUUGCUUGGAAA- 5'
|:|: ||||||:|||
target 5' ----CAUCUU-ACGAACUUUUG 3'
bta-miRn45	NR_031303	75	26	-15
miRNA 3' CUUUUUGG-GCUUG--CUUGGAAA 5'
:|: :|:| ||:||||
target 5' ----UGCUGUGGAGGGGAGCCUUC 3'
bta-miRn45	NM_001105467	1354	613	-16.2
miRNA 3' CUUUUUGGG-CUUGCUUGGAAA 5'
::| |:| ||:||||
target 5' ---UGGCAGGGGAAGAGCCUUC 3'
bta-miRn45	NM_001105508	920	388	-18
miRNA 3' CUUUUUGGGCUUG---CUUGGAAA- 5'
|: : :| : ||:|||||
target 5' -CAGGGUGUGGGUCCAGAGCCUUUG 3'
bta-miRn45	NM_001105490	1415	349	-15.3
miRNA 3' CUUUUUGGGCUUGCUUGGAAA 5'
:|:| :| |:|||||
target 5' ---UGAUCAAGA-GGACCUUA 3'
bta-miRn45	NM_001206338	978	125	-18.9
miRNA 3' CUUUUUGGGCUUGCUUGGAAA 5'
:|:|:: |||||||
target 5' -----UUCUGGG-GAACCUUA 3'
bta-miRn45	NM_001109808	3185	2630	-26.3
miRNA 3' -CUUUUUGGGCUUG-CUUGGAAA- 5'
|||::|| ||:| |||:||||
target 5' UGAAGGACUUGAGCUGAAUCUUUC 3'
bta-miRn45	NR_030843	73	18	-14.6
miRNA 3' CUUUUUGGGC-UUG---CUUGGAAA 5'
:::|: | ::| |||:|||
target 5' --UGGGCUGGGGGCAGGGAAUCUUG 3'
bta-miRn45	NR_031370	90	55	-13.4
miRNA 3' CUUUUUGGGCUUG-CUUGGAAA 5'
|: | || ||||:||
target 5' --CAGUGCAUCACAGAACUUUG 3'
bta-miRn45	NM_001083795	2743	1744	-22.7
miRNA 3' CUUUUUGGG--CUUGCUUGGAAA 5'
|||| || ||:|||||
target 5' ---CAACCAGAGACCGGACCUUG 3'
bta-miRn45	NM_001081547	1611	964	-15.9
miRNA 3' CUUUUUGGGCUU-GCUUGGAAA 5'
||||||: | |||||:||
target 5' CAAAAACUGUUAUCGAACUUUC 3'
bta-miRn45	NM_001142967	2767	1744	-22.7
miRNA 3' CUUUUUGGG--CUUGCUUGGAAA 5'
|||| || ||:|||||
target 5' ---CAACCAGAGACCGGACCUUG 3'
bta-miRn45	NR_031160	73	41	-32.5
miRNA 3' -CUUUUUGGGCUUGCUUGGAAA- 5'
|:||||||:||||||||:|||
target 5' UGGAAAACCUGAACGAACUUUUC 3'
bta-miRn45	NM_001105648	1917	299	-24.7
miRNA 3' CUUUUUGGGCUUG-CUUGGAAA 5'
::| |||::| ||:||||
target 5' --UGGAGCCGGGCAGAGCCUUG 3'
bta-miRn45	NM_001105649	1943	241	-16.9
miRNA 3' CUUUUUGGGCUUGCUUGGAAA 5'
|||| | ||:||||
target 5' ----CACCC--A-GAGCCUUC 3'
bta-miRn45	NM_001079796	1333	941	-12.8
miRNA 3' CUUUUUGGGCU--UG---CUUGGAAA 5'
|:|||: || |: |||:|||
target 5' AAGAAAUAUGAAUAUUCAGAAUCUUC 3'
bta-miRn45	NM_001099195	1952	1777	-20.6
miRNA 3' -CUUUUUGGGCUUGCUUGGAAA 5'
||:: |||:| |||||||
target 5' AGAGGCACCUG---GAACCUUG 3'
bta-miRn45	NM_001079800	1406	1045	-19.7
miRNA 3' -CUUUUUGGGCUUG-CUUGGAAA 5'
|||:|||: |:| |||:|||
target 5' AGAAGAACU--AGCAGAAUCUUA 3'
bta-miRn45	NM_001105637	1876	1369	-15.9
miRNA 3' CUUUUUGGGCUUGCUUGGAAA 5'
:|| || ||:||||
target 5' -----UUCC-AA-GAGCCUUG 3'
bta-miRn45	NR_030925	63	20	-18.4
miRNA 3' -CUUUUUGGGC--UUG--CUUGGAAA 5'
|| |||||: ||: |:|||||
target 5' CGAUAAACCUCUAAAUAGGGACCUUC 3'
bta-miRn45	NM_001076066	1990	1307	-13
miRNA 3' CUUUUUGGGCUUG-CUUGGAAA- 5'
|| | ||: |||:||||
target 5' --UAAUGCACAAUAGAAUCUUUG 3'
bta-miRn45	NM_001105641	1551	445	-14.2
miRNA 3' CUUUUUGGGCUUGCUUGGAAA 5'
|::| | |:|||||
target 5' ----UAUUC--AGGGACCUUG 3'
bta-miRn45	NR_030933	61	37	-23
miRNA 3' CUUUUUGGGCUUGCUUGGAAA- 5'
:||:| ||||||||:|||
target 5' --UGAAUCAGAACGAACUUUUU 3'
bta-miRn45	NM_001105021	1986	471	-17.2
miRNA 3' CUUUUUGGGCUUG--CUUGGAAA 5'
:| |:| ||:||||
target 5' ----UGCA-GGAAAAGAGCCUUG 3'
bta-miRn45	NR_031195	67	1	-16.6
miRNA 3' CUUUUUGGGCU-UG-CUUGGAAA 5'
:|: ||:| || |||||||
target 5' AGAGCACUCUCCACAGAACCUUC 3'
bta-miRn45	NM_001105036	1969	165	-21.8
miRNA 3' -CUUUUUGGGCUUGCUUGGAAA- 5'
||:|: |:|: ||:||||||
target 5' CGAGAGUACUGGCCGGACCUUUU 3'
bta-miRn45	NM_001105042	1707	1090	-24
miRNA 3' CUUUUUGGGCUUGCUUGGAAA 5'
:|::|||| : |||||||
target 5' AGAGGACCCU-GGGAACCUUC 3'
bta-miRn45	NM_001102541	3901	326	-18.2
miRNA 3' CUUUUUGGGCUUGCUUGGAAA 5'
| |:|:| ||||:||
target 5' ---CAUGCUGGA-GAACUUUG 3'
bta-miRn45	NM_001105050	1846	1458	-19.3
miRNA 3' CUUUUUGGGCUUG--CUUGGAAA 5'
||| |:| ||:||||
target 5' -----UCCCCAGCCAGAGCCUUG 3'
bta-miRn45	NM_001102549	3783	3307	-22
miRNA 3' CUUUUUGGGCUUGCUUGGAAA- 5'
:::|:| :| ||:|||||
target 5' --UGGGCUCAGAGGAGCCUUUG 3'
bta-miRn45	NM_001102550	3317	729	-17.2
miRNA 3' -CUU--UUUGGGCUUGCUUGGAAA 5'
|| :| ::|:| ||||:||
target 5' AGAUGUGAUGUUGGA-GAACUUUA 3'
bta-miRn45	NM_001102553	3251	572	-21.2
miRNA 3' CUUUUUGGGCUUGCUUGGAAA- 5'
|:|:|:| ||||||||
target 5' ----UAUCUGGAAGAACCUUUC 3'
bta-miRn45	NR_030979	74	46	-18
miRNA 3' CUUUUUGGGCUUGCUUGGAAA- 5'
||||||| || ||||:|||
target 5' AAAAAACCA-AAAGAACUUUUU 3'
bta-miRn45	NR_030982	79	39	-12.3
miRNA 3' CUUUUUGGGCUUGCUUGGAAA 5'
:| ||||:||
target 5' -------AUGUA-GAACUUUG 3'
bta-miRn45	NR_031002	80	13	-20.4
miRNA 3' CUUUUUGGG--CUUGCUUGGAAA 5'
:|:|| | ||:||||
target 5' --UGAGCCACAGUA-GAGCCUUG 3'
bta-miRn45	NR_031269	68	45	-14.1
miRNA 3' CUUUUUGGGCUUG-CUUGGAAA 5'
|: | || ||||:||
target 5' --CAGUGCACUACAGAACUUUG 3'
bta-miRn45	NM_001103342	2247	861	-16.2
miRNA 3' CUUUUUGGGCUUGCUUGGAAA 5'
|| :|:| ||||:||
target 5' ----CACGUGGA-GAACUUUA 3'
bta-miRn45	NM_001083499	2283	1346	-16.7
miRNA 3' CUUUUUGGGCU---UGCUUGGAAA 5'
:|| |: | ||||:||
target 5' ---UGACUUGGUGUAGGAACUUUC 3'
bta-miRn45	NM_001034335	2481	906	-18.1
miRNA 3' CUUUUUGGGCUUGCUUGGAAA 5'
:|| || |:|||||
target 5' -----UUCCAAAGGGACCUUC 3'
bta-miRn45	NM_001192423	5281	4019	-22.4
miRNA 3' CUUUUUG--GGCUUGCUUGGAAA- 5'
:::||| : |: ||:|||||
target 5' AGGGAACAGUGGGUGGAGCCUUUG 3'
bta-miRn45	NM_174590	8436	7030	-18.8
miRNA 3' CUUUUUGGGCUUGCUUGGAAA 5'
||::| |:|:| |||:|||
target 5' UAAGGAGCUGGA-GAAUCUUC 3'
bta-miRn45	NM_001193233	3077	196	-19.2
miRNA 3' -CUUUUUGGGCUUG-CUUGGAAA 5'
|:|:||:: |:| |||||||
target 5' UGGAGAAUU--AGCUGAACCUUG 3'
bta-miRn45	NM_001191481	2041	1230	-14.3
miRNA 3' CUUUUUGGGCUUGCUUGGAAA 5'
|| | | ||||:||
target 5' ----CACAAGUAGGAACUUUA 3'
bta-miRn45	NM_001080912	1618	1513	-22.4
miRNA 3' -CUUUU-UGGGCUUGCUUGGAAA 5'
||::: |||:| ||:||||
target 5' GGAGGGUACCUGCUAGAGCCUUA 3'
bta-miRn45	NM_173972	4719	568	-19.4
miRNA 3' CUUUUUGGGCUUGCUUGGAAA- 5'
|:::|:: ||:||||||
target 5' -CAGGGCUUC--CGGACCUUUG 3'
bta-miRn45	NM_174575	2175	1042	-18.5
miRNA 3' -CUUUUUG--GGCUUGCUUGGAAA- 5'
||:| || |:|| |:||||||
target 5' CGAGACACAGCUGACGGGACCUUUU 3'
bta-miRn45	NM_174604	2642	2514	-22.9
miRNA 3' CUUUUUGGGCUUGCUUGGAAA 5'
:::|: |:| ||:||||
target 5' --UGGGCUGGGAGGAGCCUUC 3'
bta-miRn45	NM_001081743	1176	687	-17.1
miRNA 3' CUUUUUGGGCUUGCUUGGAAA 5'
::||: | |:|||||
target 5' ---UGGCCUCCAAGGACCUUC 3'
bta-miRn45	NM_001080235	1366	793	-14.5
miRNA 3' CUUUUUGGGCUUGCUUGGAAA 5'
||:||||
target 5' ------------GGAGCCUUG 3'
bta-miRn45	NM_001245925	1275	683	-16.5
miRNA 3' CUUUUUGGGCUUG--CUUGGAAA- 5'
:::|: || ||:|||||
target 5' --UGGGCUAUUACCUGAGCCUUUC 3'
bta-miRn45	NM_001003900	1642	1435	-21.8
miRNA 3' CUUUUUGGGCUUGCUUGGAAA 5'
:|::||:|| ||||:||
target 5' -CGAGGCCUGA--GAACUUUG 3'
bta-miRn45	NM_174550	2369	961	-18.5
miRNA 3' CUUUUUGGGCUUGCUUGGAAA 5'
:::|| :| |||||||
target 5' --CGGGCCAAGA-GAACCUUG 3'
bta-miRn45	NM_001029846	1595	631	-17.3
miRNA 3' CUUUUUGGG--CUUGCUUGGAAA 5'
::|:|: || ||:||||
target 5' -CGGAGCUGCAGA--GAGCCUUC 3'
bta-miRn45	NM_001206633	4258	1986	-19.9
miRNA 3' CUUUUUGG-GCUUGCUUGGAAA 5'
||| | : ||:||||
target 5' ----UACCACCGUGGAGCCUUC 3'
bta-miRn45	NM_001012680	1207	867	-17.3
miRNA 3' CUUUUUGGG--CUUGCUUGGAAA 5'
||:| |:| |||||||
target 5' ----CACUCAAGGAAGAACCUUC 3'
bta-miRn45	NM_173981	7447	1595	-28.4
miRNA 3' CUUUUUGGGCUUGCUUGGAAA- 5'
::|||||||: ||:|||||
target 5' -CGGAACCCGAG-GAGCCUUUC 3'
bta-miRn45	NM_001103221	2220	22	-19.4
miRNA 3' CUUUUUGGGCUUG-CUUGGAAA 5'
:|:|| | ||:||||
target 5' ----CGCUCGCUCGGAGCCUUC 3'
bta-miRn45	NM_181451	1349	768	-19.4
miRNA 3' CUUUUUGGGCUUGCUUGGAAA 5'
| :|||||||
target 5' --------GGGGUGAACCUUG 3'
bta-miRn45	NM_001012999	4823	2510	-25
miRNA 3' CUUUUUGGGCUUGCUUGGAAA 5'
:||:|| ||| ||||:||
target 5' -UGAAGCCGGAAGGAACUUUA 3'
bta-miRn45	NM_001244140	8321	1437	-17.5
miRNA 3' -CUUUUUGGGCUUGCUUGGAAA 5'
|::|:| |:: |||||||
target 5' GGGGAGAA--GGG-GAACCUUG 3'
bta-miRn45	NM_001075126	3607	2103	-20.1
miRNA 3' CUUUUUGGGCU-UGCUUGGAAA 5'
||:|: ||| | |||||||
target 5' AAAGAGGCCGUCAAGAACCUUG 3'
bta-miRn45	NM_174358	2535	580	-23.8
miRNA 3' CUUUUUGGGCUUG--CUUGGAAA- 5'
:::||| ||||| ||||||||
target 5' UGGGAACACGAACGUGAACCUUUA 3'
bta-miRn45	NM_174368	2433	1966	-16.1
miRNA 3' CUUUUUGGGC---UU---GCUUGGAAA 5'
||:||: :| |: |||:||||
target 5' AAAGAAUGUGUUCAGUGCCGAGCCUUC 3'
bta-miRn45	NM_001045870	1420	155	-17
miRNA 3' CUUUUUGGGCUUG-CUUGGAAA 5'
:|::|| |:| |||||||
target 5' CGAGGAC---AGCGGAACCUUC 3'
bta-miRn45	NM_001113255	1188	439	-17.1
miRNA 3' CUUUUUGGGCU---UG--CUUGGAAA 5'
|||:| |:|| :| |||:|||
target 5' AAAAGAGCUGAACUGCAUGAAUCUUC 3'
bta-miRn45	NM_183363	951	306	-22.2
miRNA 3' CUUUUUGGGCUUGCUUGGAAA- 5'
|||:|| |||:|||||
target 5' --CAAAUCCAUCCGAGCCUUUG 3'
bta-miRn45	NM_174373	5058	4583	-17.4
miRNA 3' CUUUUUGGGCUUGCUUGGAAA 5'
|||: | |||||||
target 5' ----UACCUUCA-GAACCUUG 3'
bta-miRn45	NM_001244608	1200	798	-18.4
miRNA 3' CUUUUUGGGCU-UG---CUUGGAAA 5'
|::|: || || ||:||||
target 5' --CAGGCUGGACACCAGGAGCCUUA 3'
bta-miRn45	NM_001045873	3067	2679	-23.1
miRNA 3' CUUUUUGGGCUUG---CUUGGAAA- 5'
|||:| : ||:|||||
target 5' ----CACCUGGGUUUGGAGCCUUUG 3'
bta-miRn45	NM_174339	3956	1074	-19.9
miRNA 3' CUUUUUGGGCUUGCUUGGAAA- 5'
:|:|| ||| ||||:|||
target 5' --UGAGCCAGAA-GAACUUUUG 3'
bta-miRn45	NM_001244611	1599	348	-18.7
miRNA 3' CUUUUUGGGCU-UGCUUGGAAA 5'
:|:| |:|||||||
target 5' -----UUCUGUCAUGAACCUUC 3'
bta-miRn45	NM_001075148	2460	801	-20.8
miRNA 3' CUUUUUGGGCUUGCUUGGAAA- 5'
:|: ||||||||
target 5' -------GUGGUGGAACCUUUG 3'
bta-miRn45	NM_001205807	9473	242	-16.3
miRNA 3' CUUUUUG-GGC-U--UGCUUGGAAA 5'
:|:||| | | ||||||:||
target 5' UGAGAACACAAUAUAACGAACUUUA 3'
bta-miRn45	NM_174636	1529	254	-19.7
miRNA 3' CUUUUUGGGCUUGCUUGGAAA 5'
||:| :|:|:| |||||||
target 5' UAAGAUUCUGGA-GAACCUUC 3'
bta-miRn45	NM_174381	2416	1952	-19.2
miRNA 3' CUUUUUGGGCUUG-CUUGGAAA 5'
:|||:| ||||:||
target 5' ------AUCGAGCUGAACUUUA 3'
bta-miRn45	NM_001007810	1499	3	-23.6
miRNA 3' CUUUUUGGGCUUGCUUGGAAA- 5'
|:||| : ||:|||||
target 5' ---CAGCCCUUGGGAGCCUUUG 3'
bta-miRn45	NM_174384	3608	3259	-18.9
miRNA 3' CUUUUUGGGCUUG-CUUGGAAA 5'
:|:|:|| ||||:||
target 5' -----UUCUGGACUGAACUUUC 3'
bta-miRn45	NM_174641	3137	369	-19.5
miRNA 3' -CUUUUU-GGGCUUGCUUGGAAA 5'
||:|| :|:| |||||||
target 5' AGAGAAUUUCUGCA-GAACCUUG 3'
bta-miRn45	NM_001007814	3542	2757	-27.1
miRNA 3' -CUUUUUGGG-CUUGCUUGGAAA 5'
|||:| ||| |:|:|||||||
target 5' GGAAGAUCCCGGGAUGAACCUUC 3'
bta-miRn45	NM_174387	3840	757	-17.1
miRNA 3' CUUUUUGGGCUUGCUUGGAAA 5'
:||:|| | |||:|||
target 5' UGAAGAC---AUGGAAUCUUA 3'
bta-miRn45	NM_173887	1402	1123	-21.2
miRNA 3' CUUUUUGGG---CUUGCUUGGAAA 5'
||: || ||:||||
target 5' -----CCCUGUGGAUGGAGCCUUC 3'
bta-miRn45	NM_001191412	1802	1162	-20.9
miRNA 3' CUUUUUGGGCUUGCUUGGAAA- 5'
||||||| || |:||||||
target 5' UAAAAACCAGA--GGACCUUUU 3'
bta-miRn45	NM_001040498	1431	777	-19.8
miRNA 3' CUUUUUGGGCUUGCUUGGAAA 5'
|| |||||||
target 5' --------GGAUGGAACCUUC 3'
bta-miRn45	NM_001045879	2389	1971	-19.2
miRNA 3' CUUUUUGGG--CUUGCUUGGAAA 5'
|:|||| ||| ||||:||
target 5' -CAGAACCAAGGAA-GAACUUUG 3'
bta-miRn45	NM_001040500	848	500	-17.7
miRNA 3' CUUUUUGGGCUUGCUUGGAAA 5'
| |: |:|||||||
target 5' ---UAUGCUU-AUGAACCUUC 3'
bta-miRn45	NM_183082	1137	646	-17.9
miRNA 3' CUUUUUGGGCUUGCUUGGAAA 5'
:||: || |||||||
target 5' ----UGCCUCAA-GAACCUUC 3'
bta-miRn45	NM_174148	3082	803	-21.2
miRNA 3' CUUUUUGGGCUUGCUUGGAAA 5'
:|| :|| | ||:||||
target 5' AGAAUUUCC-AUGGAGCCUUG 3'
bta-miRn45	NM_174655	3906	102	-18
miRNA 3' CUUUUUGG---GCUUGCUUGGAAA 5'
::||: :|:| |||:|||
target 5' --UGGACUUCAUGGAGGAAUCUUC 3'
bta-miRn45	NM_174446	1462	134	-17.3
miRNA 3' CUUUUUGGGCUUGCUUGGAAA 5'
:::| ||| |||:|||
target 5' --UGGGCA-GAAGGAAUCUUC 3'
bta-miRn45	NM_001205987	7250	4275	-16.6
miRNA 3' CUUUUUGGGCUU--GCUUGGAAA 5'
||| :|||||||
target 5' --------AGAAUCUGAACCUUG 3'
bta-miRn45	NM_173907	2032	973	-23.7
miRNA 3' -CUUUUUGGGCUUG-CUUGGAAA 5'
|| |:|||:|| | ||:||||
target 5' GGACAGACCUGACCGGAGCCUUC 3'
bta-miRn45	NM_174663	5771	652	-21.3
miRNA 3' CUUUUUGGGCUUGCUUGGAAA 5'
|: : |||:|||||||
target 5' ---CAGGUGGAAUGAACCUUA 3'
bta-miRn45	NM_173911	1606	204	-21
miRNA 3' CUUUUUGGGCUUGCUUGGAAA 5'
|||:|:|: ||||||:||
target 5' CAAAGAUCU--ACGAACUUUG 3'
bta-miRn45	NM_174083	3113	2010	-17.2
miRNA 3' CUUUUUG-GGCUUGCUUGGAAA 5'
::||| |:| ||:||||
target 5' -UGGAACUCUG---GAGCCUUC 3'
bta-miRn45	NM_173916	1108	375	-25.9
miRNA 3' -CUUUUUG---GGCUUGCUUGGAAA- 5'
||:|:|| |:||| |:||||||
target 5' UGAGAGACAUGCUGAAGGGACCUUUA 3'
bta-miRn45	NM_174420	1123	218	-20.8
miRNA 3' CUUUUUGGGCUUGCUUGGAAA 5'
::|:|:|||||||
target 5' ------AUUGGAUGAACCUUC 3'
bta-miRn45	NM_001079578	1880	1555	-20.9
miRNA 3' CUUUUUGGGCUUGCUUGGAAA 5'
:||:||: | :|||||||
target 5' UGAAGACUGGC-UGAACCUUA 3'
bta-miRn45	NM_174176	2363	495	-14.8
miRNA 3' CUUUUUGGGCUUG--CUUGGAAA 5'
:||::| :| ||||:||
target 5' --UGAAUUCAGAAAAGAACUUUC 3'
bta-miRn45	NM_001001147	2208	86	-16.2
miRNA 3' CUUUUUGGGCUUG---CUUGGAAA 5'
::|:|| :|: ||||:||
target 5' --UGGAUCCAGAUAAAGAACUUUC 3'
bta-miRn45	NM_205815	1716	221	-16.2
miRNA 3' CUUUUUGGG-CUUGCUUGGAAA 5'
:|:| ||| ||||:||
target 5' ----CGCUCAGAA-GAACUUUC 3'
bta-miRn45	NM_001076799	3939	3633	-20.9
miRNA 3' CUUUUUGGGCUUGCUUGGAAA- 5'
::|:|| : ||||||||
target 5' UGGAGACAGAGUGGAACCUUUU 3'
bta-miRn45	NM_001076800	4059	2690	-19.9
miRNA 3' CUUUUUGGGCUUGCUUGGAAA 5'
|| || |:|||||||
target 5' --CAAUGCC--AUGAACCUUC 3'
bta-miRn45	NM_174430	2976	355	-18.3
miRNA 3' CUUUUUGGGCUUG--CUUGGAAA 5'
|::|:|:| | ||:||||
target 5' -CAGGAUCUGCUCUUGAGCCUUC 3'
bta-miRn45	NM_177487	2132	186	-15
miRNA 3' CUUUUUGGGCUUGCUUGGAAA 5'
||:| || ||||:||
target 5' ----CACUCUAAAGAACUUUA 3'
bta-miRn45	NM_001193247	2989	2499	-15.9
miRNA 3' -CUUU-UUGGGCUUG-CUUGGAAA 5'
||:| ||::| || ||:||||
target 5' GGAGACAAUUC--ACAGAGCCUUC 3'
bta-miRn45	NM_174685	1987	323	-23.4
miRNA 3' CUUUUUGGGCUUGCUUGGAAA 5'
:||:| |:||| ||:||||
target 5' AGAAGAGCUGAA-GAGCCUUG 3'
bta-miRn45	NM_174470	1973	468	-19.8
miRNA 3' CUUUUUGGGC-UUG-CUUGGAAA 5'
::|||:| |:| ||:||||
target 5' -CGGAACUCACAGCUGAGCCUUC 3'
bta-miRn45	NM_174687	2842	2748	-19.1
miRNA 3' CUUUUUGGGCUUGCUUGGAAA- 5'
::||: || |:||||||
target 5' ---UGGCCUAAA-GGACCUUUG 3'
bta-miRn45	NM_001001156	3325	3170	-18.8
miRNA 3' CUUUUUGGGCUUGCUUGGAAA 5'
:|: ||| ||||:||
target 5' ---UGAUUUGAAAGAACUUUG 3'
bta-miRn45	NM_174617	2597	1912	-20.1
miRNA 3' CUUUUUGGGCUUG-CUUGGAAA 5'
||:|| :|| |:|||||
target 5' --CAAGCCA-GACGGGACCUUC 3'
bta-miRn45	NM_001001157	3563	1384	-16
miRNA 3' CUUUUUGGGCUUG--CUUGGAAA 5'
| ||:|: ||||:||
target 5' -----UCGCGGAUGAGAACUUUG 3'
bta-miRn45	NM_175701	994	911	-12.1
miRNA 3' CUUUUUGGGCUUGCUUGGAAA 5'
|||:|||
target 5' ------------AGAAUCUUA 3'
bta-miRn45	NM_001008663	1872	640	-22.4
miRNA 3' CUUUUUGGGCUUGCUUGGAAA- 5'
|:||||:| ||:|||||
target 5' -CAGAACCUG---GAGCCUUUG 3'
bta-miRn45	NM_175826	908	326	-19.2
miRNA 3' CUUUUUG-GGCUUG-CUUGGAAA- 5'
::| |:| :| ||:|||||
target 5' ---CGGCACUGUGCGGAGCCUUUU 3'
bta-miRn45	NM_001192818	4044	1035	-16.1
miRNA 3' CUUUUUGGGCUUGCUUGGAAA 5'
: ::| |||||:||
target 5' ---CGUGUUGU-CGAACUUUG 3'
bta-miRn45	NM_174189	2740	2013	-19
miRNA 3' CUUUUUGGGCUUG-CUUGGAAA- 5'
:|||: |||| |||:||||
target 5' -UGAAAUAGGAACUGAAUCUUUA 3'
bta-miRn45	NM_001037444	2025	1973	-14.9
miRNA 3' CUUUUUGGGCUUGCUUGGAAA- 5'
: | |||:||||
target 5' -----UUUUGUGAGAAUCUUUG 3'
bta-miRn45	NM_173940	2434	785	-18.5
miRNA 3' CUUUUUGGGCUUGCUUGGAAA 5'
|::||| | |||:|||
target 5' -CAGGACCAU-AGGAAUCUUG 3'
bta-miRn45	NM_173941	2966	39	-15.7
miRNA 3' CUUUUUGGGCU--UG-CUUGGAAA 5'
|:| :|| :| |||||||
target 5' --CAGAAGUGACAGCAGAACCUUC 3'
bta-miRn45	NM_176638	2023	58	-15.1
miRNA 3' CUUUUUGGGCUUGCUUGGAAA- 5'
||:| ::| |||:||||
target 5' UAAGAUGUUG---GAAUCUUUG 3'
bta-miRn45	NM_001105329	4245	1168	-17
miRNA 3' CUUUUUGGGCUUGCUUGGAAA 5'
:|:||| || ||:||||
target 5' AGAGAACAC-AA-GAGCCUUA 3'
bta-miRn45	NM_174696	4417	3450	-19.8
miRNA 3' -CUUUU--UGGGCUUGCUUGGAAA- 5'
|||| : :||| |||:||||
target 5' AGAAAUGUGUUUGAAGGAAUCUUUA 3'
bta-miRn45	NM_174141	1338	1134	-16.2
miRNA 3' CUUUUUGGGCUUGCUUGGAAA- 5'
:|:|| |||:||||
target 5' -----UUCUGA--GAAUCUUUA 3'
bta-miRn45	NM_174497	2859	1985	-19.1
miRNA 3' CUUUUUGGGCUUGCUUGGAAA- 5'
|::||:| | ||:|||||
target 5' CAGGAAUCA--AGGAGCCUUUA 3'
bta-miRn45	NM_174196	5269	1623	-18.2
miRNA 3' CUUUUUGGGCUUGCUUGGAAA 5'
::|: |:|: |:|||||
target 5' -UGGAGGCUGG--GGACCUUG 3'
bta-miRn45	NM_001001143	1960	1778	-21
miRNA 3' CUUUUUG-GGCUUG--CUUGGAAA 5'
:::| |:||| ||:||||
target 5' --UGGGCACUGAAAGGGAGCCUUA 3'
bta-miRn45	NM_001007812	1710	551	-14.5
miRNA 3' CUUUUUGGGCUUGCUUGGAAA 5'
|||||||
target 5' ------------GGAACCUUA 3'
bta-miRn45	NM_174200	456	62	-17.3
miRNA 3' CUUUUUGGGCUUG---CUUGGAAA 5'
::| ||| :|| ||:||||
target 5' UGGACACCAAGACACAGAGCCUUC 3'
bta-miRn45	NM_175813	1682	235	-23.5
miRNA 3' -CUUUUUGGGC--UUGCUUGGAAA 5'
||::|:| :| : |:|||||
target 5' AGAGGAGCGUGGCGUGGGACCUUG 3'
bta-miRn45	NM_174705	1961	406	-17.1
miRNA 3' CUUUUUGGGCU---UG--CUUGGAAA 5'
|||:| |:|| :| |||:|||
target 5' AAAAGAGCUGAACUGCAUGAAUCUUC 3'
bta-miRn45	NM_174204	1224	1204	-13.3
miRNA 3' CUUUUUGGGCUUGCUUGGAAA- 5'
|||:| | |||:||||
target 5' UAAAGAAA-GUA-GAAUCUUUC 3'
bta-miRn45	NM_176656	1141	360	-14
miRNA 3' CUUUUUG---GGCUUGCUUGGAAA 5'
||:|: ::| |||||:||
target 5' -CAAGAUGGAUUGCCCGAACUUUC 3'
bta-miRn45	NM_181669	1133	115	-19.3
miRNA 3' CUUUUUGGGCUUG-CUUGGAAA 5'
:||: :| ||:||||
target 5' ----UGCCUCUGCUGAGCCUUC 3'
bta-miRn45	NM_001039957	3459	1116	-23.8
miRNA 3' -CUUUUUGGGCUUGCUUGGAAA- 5'
|| :: |:|: ||:|||||
target 5' UGACUGGGCUGGUGGAGCCUUUC 3'
bta-miRn45	NM_174208	1044	1011	-14.6
miRNA 3' CUUUUUGGGC-UUG---CUUGGAAA 5'
| :|:| ||: ||||:||
target 5' --UAGGUCUGUAAUAAAGAACUUUA 3'
bta-miRn45	NM_177516	809	17	-16.7
miRNA 3' CUUUUUGGGCUUGCUUGGAAA 5'
:|:| || ||||:||
target 5' --CGAGCGCGCUGGAACUUUG 3'
bta-miRn45	NM_174210	1367	170	-25.9
miRNA 3' -CUUUUUGGGCUUG-CUUGGAAA- 5'
||:::| |||::| ||:|||||
target 5' GGAGGGA-CCGGGCAGAGCCUUUG 3'
bta-miRn45	NM_177519	2269	1039	-16.5
miRNA 3' CUUUUUGGGCUUGCUUGGAAA 5'
: :|:| ||||:||
target 5' -----GUGUGGAGGAACUUUG 3'
bta-miRn45	NM_174095	2701	827	-19
miRNA 3' CUUUUUGGGCUUGCUUGGAAA 5'
||:|: ||:||||
target 5' -----UCCUGG--GAGCCUUG 3'
bta-miRn45	NM_174219	1836	980	-14.8
miRNA 3' CUUUUUGGGCUUGCUUGGAAA- 5'
::||| |||:||||
target 5' ------AUUGAA-GAAUCUUUU 3'
bta-miRn45	NM_001001168	2573	1286	-18
miRNA 3' CUUUUUGGGC--UUGCUUGGAAA 5'
|:|||:| || |||||||
target 5' -CAGAACUCUUCAA-GAACCUUG 3'
bta-miRn45	NM_181020	2435	1398	-20.8
miRNA 3' CUUUUUGGGCUUGCUUGGAAA- 5'
|: |||:: ||:|||||
target 5' ---CAGGCCGGG-GAGCCUUUC 3'
bta-miRn45	NM_174224	7381	331	-23.7
miRNA 3' -CUUUUUGGG--CUUGCUUGGAAA 5'
|||:|| | |:|:|||||||
target 5' UGAAGAAGCAAUGGAUGAACCUUC 3'
bta-miRn45	NM_001104963	1906	1094	-16.7
miRNA 3' CUUUUUGGGCUUGCUUGGAAA 5'
::|: |:| ||:||||
target 5' --UGGAUAUGGA-GAGCCUUC 3'
bta-miRn45	NM_177944	2489	488	-18.2
miRNA 3' CUUUUUGGG---CUUG-CUUGGAAA 5'
||:|:|: |:|| |||:|||
target 5' -CAAGAUCUGCUGGACAGAAUCUUC 3'
bta-miRn45	NM_001206660	2761	2393	-17.1
miRNA 3' CUUUUUGGGC-UUG-CUUGGAAA 5'
:|:| :|| ||:||||
target 5' ---UGAUCAAUGACAGAGCCUUC 3'
bta-miRn45	NM_173975	1678	1562	-16.5
miRNA 3' CUUUUUGGGCUUGCUUGGAAA 5'
:|| ||:||||
target 5' ------AUCGUUGGAGCCUUG 3'
bta-miRn45	NM_174478	3455	2450	-17.8
miRNA 3' -CUUUUUGGGCU---UG--CUUGGAAA 5'
|:|| :|:|| | ||||:||
target 5' AGGAAGGUCUGACAGAGGAGAACUUUA 3'
bta-miRn45	NM_181024	1815	551	-20.3
miRNA 3' CUUUUUGGG---CUUGCUUGGAAA 5'
||:||: ||| ||:||||
target 5' --UAAGCCUCAUGAA-GAGCCUUC 3'
bta-miRn45	NM_174708	3019	684	-14.5
miRNA 3' CUUUUUGGGCUUGCUUGGAAA- 5'
::| ||:|||||
target 5' ------AUUGUUGGAGCCUUUC 3'
bta-miRn45	NM_001191504	5841	438	-21.6
miRNA 3' CUUUUUGGGCUUGCUUGGAAA- 5'
|| |:|:: ||:|||||
target 5' ---CAAGCUGGGGGAGCCUUUC 3'
bta-miRn45	NM_174733	1506	330	-19.3
miRNA 3' CUUUUUGGGCU--UG--CUUGGAAA- 5'
::|||| |: :| ||||:|||
target 5' UGGAAACUUGGCAGCCAGAACUUUUG 3'
bta-miRn45	NM_181027	1330	59	-18.4
miRNA 3' CUUUUUGGGCUUG---CUUGGAAA- 5'
|: |:|: ||||||||
target 5' -----CCUGGGAUUUGGAACCUUUG 3'
bta-miRn45	NM_174734	1301	870	-18.6
miRNA 3' CUUUUUGGGCUU--GCUUGGAAA- 5'
|::|| ||| |||:|||||
target 5' CAGGAAA--GAAAUCGAGCCUUUC 3'
bta-miRn45	NM_178572	1481	1058	-15.5
miRNA 3' CUUUUUGGGCUUGCUUGGAAA 5'
:|:||: || |||||||
target 5' AGAGAAUAU-AA-GAACCUUG 3'
bta-miRn45	NM_174740	1378	479	-19.4
miRNA 3' CUUUUUGGGCUUGCUUGGAAA 5'
| :|||||||
target 5' --------GGGGUGAACCUUG 3'
bta-miRn45	NM_001206174	6029	2541	-20
miRNA 3' CUUUUUGGGCUUGCUUGGAAA 5'
|| ||||:||||
target 5' -------ACGUACGAGCCUUC 3'
bta-miRn45	NM_001191513	1408	1109	-12.8
miRNA 3' CUUUUUGGGCU--UG---CUUGGAAA 5'
|:|||: || |: |||:|||
target 5' AAGAAAUAUGAAUAUUCAGAAUCUUC 3'
bta-miRn45	NM_181035	10291	3096	-21.4
miRNA 3' -CUUUUUGGGCUUGCUUGGAAA 5'
|||: |: ::||||||||
target 5' UGAAGUUCUA-GGCGAACCUUC 3'
bta-miRn45	NM_001040472	1139	265	-15.8
miRNA 3' -CUUUU--UGGGCUUGCUUGGAAA 5'
||||| || | |||:|||
target 5' AGAAAAAUACUUG---GAAUCUUG 3'
bta-miRn45	NM_174238	1752	1673	-15.7
miRNA 3' CUUUUUGGGC--UUG--CUUGGAAA 5'
||||| | ||| |:|||||
target 5' -CAAAACAUGUAAACAAGGACCUUG 3'
bta-miRn45	NM_001102478	3353	3165	-23
miRNA 3' CUUUUUGGG-CUUGCUUGGAAA- 5'
:::|: || ||:|||||
target 5' --UGGGCUGAGAUGGAGCCUUUU 3'
bta-miRn45	NM_173896	3286	1912	-20.4
miRNA 3' -CUUUUUGGG---CU---UGCUUGGAAA 5'
||:|: ||| || | ||:||||
target 5' AGAGAGUCCCAUGGACAGAGGAGCCUUG 3'
bta-miRn45	NM_001034033	1494	572	-14.3
miRNA 3' CUUUUUGGGCUUG-CUUGGAAA 5'
:| ||| |:|||||
target 5' ------AUC-AACUGGACCUUC 3'
bta-miRn45	NM_001101835	6135	2628	-15.5
miRNA 3' CUUUUUGGGCUUGCUUGGAAA 5'
|||:||||
target 5' -----------CCGAGCCUUC 3'
bta-miRn45	NM_001205310	4281	2393	-22
miRNA 3' -CUUUUUGGGC--UUGCUUGGAAA- 5'
|::| |||| :| ||||:|||
target 5' AGGGAUUCCCGUGGAGGAACUUUUU 3'
bta-miRn45	NM_176637	4442	3405	-18.2
miRNA 3' CUUUUUG---GGCU--UG-CUUGGAAA 5'
:||:|: |:| || ||:||||
target 5' AGAAGAUAAACUGUGUACUGAGCCUUA 3'
bta-miRn45	NM_001034035	1370	1237	-14.5
miRNA 3' CUUUUUGGGCUUGCUUGGAAA- 5'
:|:| |||:||||
target 5' -----UUCUGGU-GAAUCUUUG 3'
bta-miRn45	NM_001105323	2635	2156	-25
miRNA 3' -CUUUUUGGGCUUGCUUGGAAA 5'
|::| ||:|| |||:|||
target 5' CGGGACUCCUGAUGGAAUCUUC 3'
bta-miRn45	NM_174501	2884	1298	-19.4
miRNA 3' CUUUUUGGGCUUG--CUUGGAAA- 5'
|||:| ||:|||||
target 5' -------GCGAGCAGGAGCCUUUC 3'
bta-miRn45	NM_001038017	2867	1799	-20.7
miRNA 3' CUUUUUGGGCUUG-CUUGGAAA 5'
|:||:|: :| ||:||||
target 5' AAGAAGCUACUGCUGAGCCUUA 3'
bta-miRn45	NM_206971	3907	17	-25.4
miRNA 3' CUUUUUGGG--CUUGCUUGGAAA 5'
:||:|:|: || |||||||
target 5' AGAAGAUCUAGGAUGGAACCUUG 3'
bta-miRn45	NM_174507	1668	691	-19.2
miRNA 3' CUUUUUGGGCU--UGCUUGGAAA- 5'
||| | : |:||||||
target 5' ----UACCGGUCUGGGGACCUUUU 3'
bta-miRn45	NM_001001597	640	555	-12.1
miRNA 3' CUUUUUGGGCUUGCUUGGAAA- 5'
|||:||||
target 5' ------------AGAAUCUUUC 3'
bta-miRn45	NM_173929	897	599	-26.2
miRNA 3' CUUUUUGGGCUUGCUUGGAAA 5'
:::|:||||: ||:||||
target 5' UGGGAGCCCGG--GAGCCUUG 3'
bta-miRn45	NM_001002882	1690	1202	-22.6
miRNA 3' -CUUUUUGGGCUUGCUUGGAAA 5'
||:|::| ||: ||:||||
target 5' UGAGAGGCGCGG--GAGCCUUC 3'
bta-miRn45	NM_001034049	1739	475	-18.5
miRNA 3' CUUUUUGGGCUUGCUUGGAAA 5'
|::| | |:|||||
target 5' ----CAUUCAAUGGGACCUUG 3'
bta-miRn45	NM_176651	4475	3940	-22.5
miRNA 3' -CUUUUUGGGCUUG---CUUGGAAA 5'
|:|:|:| ||:| ||:||||
target 5' UGGAGAGCA-GAGCGCAGAGCCUUA 3'
bta-miRn45	NM_174010	2772	2475	-16.6
miRNA 3' CUUUUUGGGCUUGCUUGGAAA 5'
:| || ||||:||
target 5' ----UGCUUGA--GAACUUUG 3'
bta-miRn45	NM_176635	2259	2112	-14.6
miRNA 3' CUUUUUGGGCUUG--CUUGGAAA 5'
::|:| |||:|||
target 5' ------AUUGGAAAAGAAUCUUC 3'
bta-miRn45	NM_174012	1736	1678	-16.5
miRNA 3' CUUUUUGGGCU--UG--CUUGGAAA 5'
||: | :| ||:||||
target 5' ----UACUGGUUUGCUAGAGCCUUA 3'
bta-miRn45	NM_001008417	760	2	-12.1
miRNA 3' CUUUUUGGGCUUGCUUGGAAA 5'
|||:|||
target 5' ------------AGAAUCUUG 3'
bta-miRn45	NM_001010995	2148	1695	-18.4
miRNA 3' CUUUUUGGGCUUGCUUGGAAA 5'
|||:| :|||||||
target 5' ---CAACUCU--UGAACCUUC 3'
bta-miRn45	NM_174016	1258	792	-18.1
miRNA 3' -CUUU---UUGGGC--UUGCUUGGAAA- 5'
|||: ::|| | : |||:||||
target 5' UGAAGUGUGGCCAGAAGUGGAAUCUUUA 3'
bta-miRn45	NM_001206677	3702	1842	-16.2
miRNA 3' CUUUUUGGGC-UUGCUUGGAAA 5'
| | |||||||
target 5' --------AGUAUGGAACCUUC 3'
bta-miRn45	NM_174017	1100	286	-17.3
miRNA 3' CUUUUUGG-GCUUG-CUUGGAAA 5'
:|: |: ||| |:|||||
target 5' UGAGUUCUGCGACCAGGACCUUA 3'
bta-miRn45	NM_174018	6019	2350	-20.4
miRNA 3' CUUUUUG---GGCUU-GCUUGGAAA 5'
::|::| ||| :|||||||
target 5' AGGAGGCAGUCCGUUCUGAACCUUA 3'
bta-miRn45	NM_174270	2538	1189	-20.8
miRNA 3' CUUUUUGGGCU-UGCUUGGAAA 5'
:||| |:|||||||
target 5' -----CUCCGUCAUGAACCUUC 3'
bta-miRn45	NM_174315	1822	1568	-17.5
miRNA 3' CUUUUUGGGCUUGCUUGGAAA 5'
||| | |||:|||
target 5' ---UAACUUGUAAGAAUCUUA 3'
bta-miRn45	NM_176668	4630	2509	-23.2
miRNA 3' CUUUUUGGGCUUGCUUGGAAA- 5'
: ::|: ||:|||||
target 5' ---CGUGUUGGUGGAGCCUUUG 3'
bta-miRn45	NM_001098856	593	416	-20.2
miRNA 3' CUUUUUGGGCUUGCUUGGAAA- 5'
::|:| ||:|||||
target 5' ------AUUGGAGGAGCCUUUG 3'
bta-miRn45	NM_175785	3210	1459	-24.2
miRNA 3' -CUUUUUGG--GCUUG-CUUGGAAA 5'
|::||||| ||:| ||:||||
target 5' GGGGAAACCAACGGAAGGAGCCUUA 3'
bta-miRn45	NM_174485	1855	1276	-21.5
miRNA 3' CUUUUUGGGCUU---GCUUGGAAA 5'
||:||: :|||||||
target 5' -----UCCUGAGAAUUGAACCUUG 3'
bta-miRn45	NM_175788	2526	1019	-24.8
miRNA 3' CUUUUUGGGCUUG-CUUGGAAA- 5'
:|:||| |:|| |:||||||
target 5' AGAGAACAAGGACGGGACCUUUA 3'
bta-miRn45	NM_174028	1460	19	-21.9
miRNA 3' CUUUUUGGGC-UUG-CUUGGAAA 5'
|:|||| ::| ||:||||
target 5' --CAGACCCUUGGCUGAGCCUUC 3'
bta-miRn45	NM_176672	577	88	-17.5
miRNA 3' CUUUUUGGGC-UUG-CUUGGAAA 5'
:||: |:| |||||||
target 5' ---CGACUACAAGCGGAACCUUC 3'
bta-miRn45	NM_175790	1740	122	-21.6
miRNA 3' CUUUUUGGGC---U--UGCUUGGAAA 5'
::||:| : ||||:||||
target 5' ---CGGCCUGGGCGCCACGAGCCUUG 3'
bta-miRn45	NM_174565	1095	213	-23.2
miRNA 3' CUUUUUGGGCUUGCUUGGAAA 5'
::| |:|:| ||:||||
target 5' --UGGAGCUGGAGGAGCCUUA 3'
bta-miRn45	NM_174811	699	316	-16.5
miRNA 3' CUUUUUGGGCUUGCUUGGAAA 5'
:|||||:|||
target 5' ---------AGACGAAUCUUG 3'
bta-miRn45	NM_205773	1337	710	-14.7
miRNA 3' CUUUUUGGGCUUGCUUGGAAA 5'
||:| |||:|||
target 5' -----CCCUG---GAAUCUUG 3'
bta-miRn45	NM_176676	1926	675	-21.3
miRNA 3' CUUUUUGGGCUUG--CUUGGAAA 5'
||||:||| |||:|||
target 5' ---CAACCUGAAAGGGAAUCUUC 3'
bta-miRn45	NM_001011672	1457	462	-18.9
miRNA 3' CUUUUUGGGCUUGCUUGGAAA 5'
: |: |||:|||
target 5' -----UUUUGGUGGAAUCUUC 3'
bta-miRn45	NM_174310	1809	426	-14.3
miRNA 3' CUUUUUGGGCUUGCUUGGAAA- 5'
[truncated: 7,682 more rows]

## Sheet: B
Table S9B Gene Ontology (GO) enrichment analysis of miRNAn25 targets
GO ID	Term	#Seqs	Graph Score	Sequences
GO:0051674	localization of cell	89	18.24	gi|115497109|ref|NM_001076397.1|, gi|31342134|ref|NM_174390.2|, gi|303227940|ref|NM_001194959.1|, gi|90403615|ref|NM_001039957.1|, gi|164420790|ref|NM_001113252.1|, gi|166999226|ref|NM_001007810.3|, gi|300794558|ref|NM_001192718.1|, gi|31340795|ref|NM_174663.2|, gi|125630644|ref|NM_001081511.1|, gi|300795239|ref|NM_001191228.1|, gi|31342694|ref|NM_174163.2|, gi|31343031|ref|NM_174017.2|, gi|30079…
GO:0010035	response to inorganic substance	51	20.32	gi|31341527|ref|NM_174615.2|, gi|31343335|ref|NM_173887.2|, gi|160837864|ref|NM_001110804.1|, gi|300794560|ref|NM_001192974.1|, gi|315709517|ref|NM_001101875.2|, gi|328751691|ref|NM_001192818.2|, gi|27819623|ref|NM_174350.1|, gi|31343038|ref|NM_174016.2|, gi|62751344|ref|NM_001015617.1|, gi|115497717|ref|NM_001075593.1|, gi|123959743|ref|NM_001080727.1|, gi|148236342|ref|NM_001097573.1|, gi|16679…
GO:0007165	signal transduction	381	187.17	gi|27806058|ref|NM_174419.1|, gi|31342562|ref|NM_174221.2|, gi|31342046|ref|NM_174420.2|, gi|164451465|ref|NM_001113278.1|, gi|164451467|ref|NM_001113279.1|, gi|300793646|ref|NM_001192160.1|, gi|115497269|ref|NM_001076085.1|, gi|118151389|ref|NM_001077900.1|, gi|300797501|ref|NM_001192095.1|, gi|99028968|ref|NM_001040469.2|, gi|115497721|ref|NM_001075231.1|, gi|126723186|ref|NM_174198.6|, gi|1499…
GO:0043648	dicarboxylic acid metabolic process	7	3.96	gi|134085794|ref|NM_001083452.1|, gi|221325669|ref|NM_001144853.1|, gi|31343542|ref|NM_175790.2|, gi|62751706|ref|NM_001015551.1|, gi|77736126|ref|NM_001034590.1|, gi|300793713|ref|NM_001193187.1|, gi|300796850|ref|NM_001191308.1|
GO:0007051	spindle organization	11	7.08	gi|157428065|ref|NM_001105471.1|, gi|31343014|ref|NM_174023.2|, gi|160707936|ref|NM_001110788.1|, gi|329112506|ref|NM_001192790.2|, gi|27805840|ref|NM_174295.1|, gi|30172565|ref|NM_174614.1|, gi|116004368|ref|NM_001077073.1|, gi|300795346|ref|NM_001192245.1|, gi|223556024|ref|NM_001145173.1|, gi|300794808|ref|NM_001192731.1|, gi|300798244|ref|NM_001191363.1|
GO:0006694	steroid biosynthetic process	11	6.99	gi|149642860|ref|NM_001099141.1|, gi|300794672|ref|NM_001192980.1|, gi|115497615|ref|NM_001075243.1|, gi|31341527|ref|NM_174615.2|, gi|114052766|ref|NM_001046293.1|, gi|31982390|ref|NM_174638.3|, gi|149642710|ref|NM_001099137.1|, gi|31342627|ref|NM_174189.2|, gi|31343032|ref|NM_174018.2|, gi|30842789|ref|NM_181011.2|, gi|77736336|ref|NM_001034696.1|
GO:0034764	positive regulation of transmembrane transport	9	3.29	gi|126723186|ref|NM_174198.6|, gi|167555197|ref|NM_001081743.2|, gi|300797119|ref|NM_001192077.1|, gi|115494903|ref|NM_001076209.1|, gi|116003816|ref|NM_001076800.1|, gi|155372090|ref|NM_001101183.1|, gi|148236342|ref|NM_001097573.1|, gi|300798620|ref|NM_001192405.1|, gi|66792745|ref|NM_001024493.1|
GO:0002224	toll-like receptor signaling pathway	14	32.62	gi|31343038|ref|NM_174016.2|, gi|114052816|ref|NM_001045868.1|, gi|115497065|ref|NM_001075289.1|, gi|122692400|ref|NM_001080335.1|, gi|125991935|ref|NM_001081595.1|, gi|156120848|ref|NM_001102101.1|, gi|195539552|ref|NM_001130752.1|, gi|262205482|ref|NM_001166608.1|, gi|262205488|ref|NM_001166609.1|, gi|262205494|ref|NM_001166610.1|, gi|274322605|ref|NM_001081584.2|, gi|300794560|ref|NM_001192974…
GO:0042391	regulation of membrane potential	19	9.65	gi|157427853|ref|NM_001105364.1|, gi|300797150|ref|NM_001193102.1|, gi|300797694|ref|NM_001192104.1|, gi|300798324|ref|NM_001191123.1|, gi|31341527|ref|NM_174615.2|, gi|125991765|ref|NM_001077486.2|, gi|115497487|ref|NM_001076141.1|, gi|157428057|ref|NM_001105467.1|, gi|300794350|ref|NM_001191184.1|, gi|31341778|ref|NM_174516.2|, gi|115432041|ref|NM_174071.2|, gi|115495262|ref|NM_001075943.1|, gi…
GO:0051402	neuron apoptotic process	13	5.12	gi|115495908|ref|NM_001075844.1|, gi|31343031|ref|NM_174017.2|, gi|114052485|ref|NM_001046332.1|, gi|155371888|ref|NM_001101079.1|, gi|164420790|ref|NM_001113252.1|, gi|300797524|ref|NM_001192352.1|, gi|31341527|ref|NM_174615.2|, gi|115496343|ref|NM_001075360.1|, gi|117935054|ref|NM_174339.3|, gi|125991765|ref|NM_001077486.2|, gi|155372090|ref|NM_001101183.1|, gi|156718139|ref|NM_001103105.1|, gi…
GO:0040011	locomotion	118	29.08	gi|115497109|ref|NM_001076397.1|, gi|31342134|ref|NM_174390.2|, gi|303227940|ref|NM_001194959.1|, gi|90403615|ref|NM_001039957.1|, gi|164420790|ref|NM_001113252.1|, gi|166999226|ref|NM_001007810.3|, gi|300794558|ref|NM_001192718.1|, gi|31340795|ref|NM_174663.2|, gi|125630644|ref|NM_001081511.1|, gi|31343031|ref|NM_174017.2|, gi|41386783|ref|NM_174238.1|, gi|66792873|ref|NM_001024544.1|, gi|115494…
GO:0031645	negative regulation of neurological system process	7	2.16	gi|221136886|ref|NM_001144094.1|, gi|300795346|ref|NM_001192245.1|, gi|61889058|ref|NM_174497.3|, gi|47564057|ref|NM_001001157.1|, gi|31342321|ref|NM_174324.2|, gi|77736298|ref|NM_001034677.1|, gi|300798317|ref|NM_001192902.1|
GO:2000602	regulation of interphase of mitotic cell cycle	15	5.42	gi|83035108|ref|NM_001037620.1|, gi|300797119|ref|NM_001192077.1|, gi|164448591|ref|NM_001113258.1|, gi|164448593|ref|NM_001113259.1|, gi|62751810|ref|NM_001015518.1|, gi|114052766|ref|NM_001046293.1|, gi|118601773|ref|NM_001079592.1|, gi|62751338|ref|NM_001015615.1|, gi|77735428|ref|NM_001034235.1|, gi|149642932|ref|NM_001099107.1|, gi|215422349|ref|NM_001013598.2|, gi|125991765|ref|NM_001077486…
GO:0046661	male sex differentiation	10	3.91	gi|115497487|ref|NM_001076141.1|, gi|149642710|ref|NM_001099137.1|, gi|41386765|ref|NM_174061.1|, gi|62751684|ref|NM_001015621.1|, gi|66792873|ref|NM_001024544.1|, gi|125991765|ref|NM_001077486.2|, gi|148747149|ref|NM_174363.2|, gi|116003816|ref|NM_001076800.1|, gi|115497717|ref|NM_001075593.1|, gi|147899289|ref|NM_001098053.1|
GO:0051604	protein maturation	13	7.31	gi|31342134|ref|NM_174390.2|, gi|209364520|ref|NM_173903.3|, gi|262205482|ref|NM_001166608.1|, gi|262205488|ref|NM_001166609.1|, gi|262205494|ref|NM_001166610.1|, gi|41386684|ref|NM_174196.1|, gi|99028968|ref|NM_001040469.2|, gi|123959743|ref|NM_001080727.1|, gi|77736284|ref|NM_001034670.1|, gi|148227161|ref|NM_001097563.1|, gi|160707932|ref|NM_001110786.1|, gi|300796158|ref|NM_001192797.1|, gi|3…
GO:0012501	programmed cell death	150	62.28	gi|300794672|ref|NM_001192980.1|, gi|89191834|ref|NM_001011672.2|, gi|297307162|ref|NM_001034220.2|, gi|125991935|ref|NM_001081595.1|, gi|125991765|ref|NM_001077486.2|, gi|31343031|ref|NM_174017.2|, gi|56710335|ref|NM_001003901.1|, gi|300794560|ref|NM_001192974.1|, gi|115496036|ref|NM_001075378.1|, gi|255003689|ref|NM_001099950.1|, gi|300794941|ref|NM_001192737.1|, gi|300797825|ref|NM_001191343.1…
GO:0070665	positive regulation of leukocyte proliferation	9	1.77	gi|303227940|ref|NM_001194959.1|, gi|31343335|ref|NM_173887.2|, gi|126723186|ref|NM_174198.6|, gi|31342230|ref|NM_174358.2|, gi|27819623|ref|NM_174350.1|, gi|31343132|ref|NM_173975.2|, gi|62751344|ref|NM_001015617.1|, gi|166796111|ref|NM_001114297.1|, gi|300797119|ref|NM_001192077.1|
GO:0035264	multicellular organism growth	11	8.2	gi|114052485|ref|NM_001046332.1|, gi|115497717|ref|NM_001075593.1|, gi|118150939|ref|NM_001077921.1|, gi|149642732|ref|NM_001099179.1|, gi|31341394|ref|NM_181020.2|, gi|114051336|ref|NM_001046183.1|, gi|123959743|ref|NM_001080727.1|, gi|166157495|ref|NM_001113767.1|, gi|31341527|ref|NM_174615.2|, gi|147899289|ref|NM_001098053.1|, gi|328887911|ref|NM_001205310.1|
GO:0038127	ERBB signaling pathway	18	8.17	gi|61889058|ref|NM_174497.3|, gi|27807038|ref|NM_174575.1|, gi|31343038|ref|NM_174016.2|, gi|47564063|ref|NM_001001156.1|, gi|115497801|ref|NM_001075201.1|, gi|122692356|ref|NM_001080358.1|, gi|149642932|ref|NM_001099107.1|, gi|160837864|ref|NM_001110804.1|, gi|195539552|ref|NM_001130752.1|, gi|221136877|ref|NM_001144090.1|, gi|300798326|ref|NM_001191367.1|, gi|329663346|ref|NM_001206083.1|, gi|3…
GO:0034645	cellular macromolecule biosynthetic process	337	125.11	gi|115496725|ref|NM_001076029.1|, gi|115497319|ref|NM_001076088.1|, gi|116003946|ref|NM_001076867.1|, gi|116004084|ref|NM_001076934.1|, gi|118151261|ref|NM_001078095.1|, gi|125630704|ref|NM_001081540.1|, gi|149642972|ref|NM_001099178.1|, gi|155372154|ref|NM_001101217.1|, gi|160837864|ref|NM_001110804.1|, gi|164414432|ref|NM_176635.3|, gi|164448633|ref|NM_001034577.2|, gi|300793758|ref|NM_00119139…
GO:0007568	aging	22	14.7	gi|300794672|ref|NM_001192980.1|, gi|31341527|ref|NM_174615.2|, gi|31343038|ref|NM_174016.2|, gi|31340715|ref|NM_174696.2|, gi|31343335|ref|NM_173887.2|, gi|47564057|ref|NM_001001157.1|, gi|89191834|ref|NM_001011672.2|, gi|148227161|ref|NM_001097563.1|, gi|149944562|ref|NM_174308.2|, gi|155372090|ref|NM_001101183.1|, gi|300797119|ref|NM_001192077.1|, gi|31343114|ref|NM_173981.2|, gi|31343289|ref|…
GO:0048638	regulation of developmental growth	11	4.56	gi|89191834|ref|NM_001011672.2|, gi|115497745|ref|NM_001076121.1|, gi|31340795|ref|NM_174663.2|, gi|66792745|ref|NM_001024493.1|, gi|123959743|ref|NM_001080727.1|, gi|300797524|ref|NM_001192352.1|, gi|300795881|ref|NM_001191504.1|, gi|99028968|ref|NM_001040469.2|, gi|31343038|ref|NM_174016.2|, gi|328887911|ref|NM_001205310.1|, gi|300793743|ref|NM_001192165.1|
GO:0033674	positive regulation of kinase activity	51	16.24	gi|118151355|ref|NM_001078144.1|, gi|160837864|ref|NM_001110804.1|, gi|148236342|ref|NM_001097573.1|, gi|164420790|ref|NM_001113252.1|, gi|31343031|ref|NM_174017.2|, gi|31343132|ref|NM_173975.2|, gi|114052485|ref|NM_001046332.1|, gi|154152102|ref|NM_001100360.1|, gi|157074105|ref|NM_001103295.1|, gi|61889058|ref|NM_174497.3|, gi|31342694|ref|NM_174163.2|, gi|125991935|ref|NM_001081595.1|, gi|3296…
GO:0009199	ribonucleoside triphosphate metabolic process	85	12.13	gi|221136849|ref|NM_001144082.1|, gi|31342046|ref|NM_174420.2|, gi|31342680|ref|NM_174170.2|, gi|110347585|ref|NM_001015627.2|, gi|114051987|ref|NM_001046392.1|, gi|114052602|ref|NM_001046541.1|, gi|147905445|ref|NM_001098130.1|, gi|156523151|ref|NM_001102520.1|, gi|156523175|ref|NM_001102532.1|, gi|157074147|ref|NM_001103316.1|, gi|186972117|ref|NM_001102234.1|, gi|300793758|ref|NM_001191398.1|,…
GO:0003208	cardiac ventricle morphogenesis	6	4.36	gi|115497487|ref|NM_001076141.1|, gi|164420790|ref|NM_001113252.1|, gi|209364520|ref|NM_173903.3|, gi|117935054|ref|NM_174339.3|, gi|87196509|ref|NM_001010995.2|, gi|328887911|ref|NM_001205310.1|
GO:0071887	leukocyte apoptotic process	7	1.94	gi|300794672|ref|NM_001192980.1|, gi|89191834|ref|NM_001011672.2|, gi|297307162|ref|NM_001034220.2|, gi|31343335|ref|NM_173887.2|, gi|300797119|ref|NM_001192077.1|, gi|31342230|ref|NM_174358.2|, gi|164420790|ref|NM_001113252.1|
GO:0042398	cellular modified amino acid biosynthetic process	7	3.48	gi|261490678|ref|NM_001024480.2|, gi|187960115|ref|NM_001045969.2|, gi|329663300|ref|NM_001205564.1|, gi|31343505|ref|NM_177487.2|, gi|155372258|ref|NM_001101272.1|, gi|114052193|ref|NM_001046497.1|, gi|155371988|ref|NM_001101131.1|
GO:0007015	actin filament organization	18	7.61	gi|157427937|ref|NM_001105406.1|, gi|114052485|ref|NM_001046332.1|, gi|166706928|ref|NM_001114156.1|, gi|31341504|ref|NM_174623.2|, gi|31342694|ref|NM_174163.2|, gi|93205065|ref|NM_205773.2|, gi|300797688|ref|NM_001191336.1|, gi|156523097|ref|NM_001102493.1|, gi|87196509|ref|NM_001010995.2|, gi|221136888|ref|NM_001144095.1|, gi|300797119|ref|NM_001192077.1|, gi|125991891|ref|NM_001081582.1|, gi|1…
GO:0018209	peptidyl-serine modification	17	7.97	gi|27819623|ref|NM_174350.1|, gi|62460621|ref|NM_001014964.1|, gi|62751344|ref|NM_001015617.1|, gi|114052485|ref|NM_001046332.1|, gi|115497319|ref|NM_001076088.1|, gi|166796111|ref|NM_001114297.1|, gi|300793758|ref|NM_001191398.1|, gi|31343031|ref|NM_174017.2|, gi|31343626|ref|NM_177519.2|, gi|300797403|ref|NM_001192858.1|, gi|300793794|ref|NM_001191400.1|, gi|122692356|ref|NM_001080358.1|, gi|15…
GO:0046463	acylglycerol biosynthetic process	9	5.5	gi|31342550|ref|NM_174224.2|, gi|47825362|ref|NM_001001153.2|, gi|115495350|ref|NM_001075932.1|, gi|115497269|ref|NM_001076085.1|, gi|262073125|ref|NM_001166530.1|, gi|62751455|ref|NM_001015537.1|, gi|118151355|ref|NM_001078144.1|, gi|150247059|ref|NM_001099396.1|, gi|31340816|ref|NM_174737.2|
GO:0045597	positive regulation of cell differentiation	51	23.91	gi|164420790|ref|NM_001113252.1|, gi|155371888|ref|NM_001101079.1|, gi|156120712|ref|NM_001102033.1|, gi|300794808|ref|NM_001192731.1|, gi|300794902|ref|NM_001193247.1|, gi|31340795|ref|NM_174663.2|, gi|66792745|ref|NM_001024493.1|, gi|123959743|ref|NM_001080727.1|, gi|115497487|ref|NM_001076141.1|, gi|117935054|ref|NM_174339.3|, gi|114052485|ref|NM_001046332.1|, gi|116003960|ref|NM_001076868.1|,…
GO:0048002	antigen processing and presentation of peptide antigen	13	6.98	gi|31343070|ref|NM_174000.2|, gi|62751338|ref|NM_001015615.1|, gi|77735428|ref|NM_001034235.1|, gi|114052696|ref|NM_001045885.1|, gi|215422349|ref|NM_001013598.2|, gi|59958365|ref|NM_001012399.1|, gi|84370060|ref|NM_001038518.1|, gi|94966802|ref|NM_001040498.1|, gi|94966864|ref|NM_001040532.1|, gi|94966908|ref|NM_001040554.1|, gi|157785628|ref|NM_001105616.1|, gi|168804005|ref|NM_001114855.1|, gi…
GO:0009887	organ morphogenesis	64	42.89	gi|115497109|ref|NM_001076397.1|, gi|116003816|ref|NM_001076800.1|, gi|115497487|ref|NM_001076141.1|, gi|114052485|ref|NM_001046332.1|, gi|115495112|ref|NM_001075970.1|, gi|164420790|ref|NM_001113252.1|, gi|328887911|ref|NM_001205310.1|, gi|209364520|ref|NM_173903.3|, gi|117935054|ref|NM_174339.3|, gi|149642860|ref|NM_001099141.1|, gi|31340997|ref|NM_174798.2|, gi|329663330|ref|NM_001205569.1|, g…
GO:0072503	cellular divalent inorganic cation homeostasis	21	6.83	gi|149944562|ref|NM_174308.2|, gi|164420790|ref|NM_001113252.1|, gi|47564057|ref|NM_001001157.1|, gi|300793918|ref|NM_001192174.1|, gi|91680536|ref|NM_176669.3|, gi|93205065|ref|NM_205773.2|, gi|129270104|ref|NM_001082423.1|, gi|157074151|ref|NM_001103319.1|, gi|221136886|ref|NM_001144094.1|, gi|300797694|ref|NM_001192104.1|, gi|303227940|ref|NM_001194959.1|, gi|31343539|ref|NM_175785.2|, gi|1154…
GO:0046364	monosaccharide biosynthetic process	7	1.94	gi|27807272|ref|NM_174705.1|, gi|164448535|ref|NM_001113255.1|, gi|156121248|ref|NM_001102302.1|, gi|115497283|ref|NM_001076083.1|, gi|115497689|ref|NM_001075235.1|, gi|31340816|ref|NM_174737.2|, gi|77735550|ref|NM_001034299.1|
GO:0006886	intracellular protein transport	72	32.91	gi|300795618|ref|NM_001192259.1|, gi|300797501|ref|NM_001192095.1|, gi|221136849|ref|NM_001144082.1|, gi|300796038|ref|NM_001193047.1|, gi|300793758|ref|NM_001191398.1|, gi|31343038|ref|NM_174016.2|, gi|300794672|ref|NM_001192980.1|, gi|116003960|ref|NM_001076868.1|, gi|31343031|ref|NM_174017.2|, gi|300794224|ref|NM_001192701.1|, gi|300795658|ref|NM_001192261.1|, gi|114051336|ref|NM_001046183.1|,…
GO:0010888	negative regulation of lipid storage	6	6.2	gi|31341398|ref|NM_181024.2|, gi|109948280|ref|NR_003096.1|, gi|109948281|ref|NR_003097.1|, gi|114052816|ref|NM_001045868.1|, gi|221136892|ref|NM_001144097.1|, gi|67010048|ref|NM_001024693.1|
GO:0071345	cellular response to cytokine stimulus	37	19.56	gi|115497269|ref|NM_001076085.1|, gi|118151389|ref|NM_001077900.1|, gi|300797501|ref|NM_001192095.1|, gi|300798673|ref|NM_001192664.1|, gi|122692356|ref|NM_001080358.1|, gi|221136849|ref|NM_001144082.1|, gi|300794672|ref|NM_001192980.1|, gi|117935054|ref|NM_174339.3|, gi|115496207|ref|NM_001075746.1|, gi|116003826|ref|NM_001076799.1|, gi|297307162|ref|NM_001034220.2|, gi|158508545|ref|NM_00110999…
GO:0055080	cation homeostasis	40	10.36	gi|149944562|ref|NM_174308.2|, gi|164420790|ref|NM_001113252.1|, gi|47564057|ref|NM_001001157.1|, gi|59958365|ref|NM_001012399.1|, gi|164450480|ref|NM_001113277.1|, gi|61889058|ref|NM_174497.3|, gi|115494919|ref|NM_001076530.1|, gi|156120712|ref|NM_001102033.1|, gi|300798620|ref|NM_001192405.1|, gi|300793918|ref|NM_001192174.1|, gi|28603815|ref|NM_176676.1|, gi|31341527|ref|NM_174615.2|, gi|11405…
GO:0001816	cytokine production	43	25.56	gi|41386684|ref|NM_174196.1|, gi|126723186|ref|NM_174198.6|, gi|303227940|ref|NM_001194959.1|, gi|31343049|ref|NM_174010.2|, gi|89191834|ref|NM_001011672.2|, gi|27819623|ref|NM_174350.1|, gi|62751344|ref|NM_001015617.1|, gi|166796111|ref|NM_001114297.1|, gi|262205482|ref|NM_001166608.1|, gi|262205488|ref|NM_001166609.1|, gi|262205494|ref|NM_001166610.1|, gi|300797119|ref|NM_001192077.1|, gi|12599…
GO:0006921	cellular component disassembly involved in apoptotic process	11	9.28	gi|31341527|ref|NM_174615.2|, gi|78042565|ref|NM_001035109.1|, gi|31342743|ref|NM_174145.2|, gi|115497487|ref|NM_001076141.1|, gi|157074105|ref|NM_001103295.1|, gi|166706928|ref|NM_001114156.1|, gi|255003689|ref|NM_001099950.1|, gi|300797119|ref|NM_001192077.1|, gi|328887923|ref|NM_001192172.2|, gi|31340997|ref|NM_174798.2|, gi|31341371|ref|NM_176672.2|
GO:0051291	protein heterooligomerization	8	7.2	gi|47564097|ref|NM_001001168.1|, gi|115432041|ref|NM_174071.2|, gi|115497487|ref|NM_001076141.1|, gi|195539552|ref|NM_001130752.1|, gi|300794350|ref|NM_001191184.1|, gi|300798326|ref|NM_001191367.1|, gi|115496701|ref|NM_001075126.1|, gi|134085858|ref|NM_001083409.1|
GO:0051339	regulation of lyase activity	6	2.71	gi|123959743|ref|NM_001080727.1|, gi|31342786|ref|NM_174127.2|, gi|77736298|ref|NM_001034677.1|, gi|147900316|ref|NM_001098123.1|, gi|31342238|ref|NM_175715.2|, gi|149944562|ref|NM_174308.2|
GO:0022613	ribonucleoprotein complex biogenesis	17	5.55	gi|156121018|ref|NM_001102186.1|, gi|118151447|ref|NM_001078165.1|, gi|134085782|ref|NM_001083398.1|, gi|300796836|ref|NM_001192319.1|, gi|114052015|ref|NM_001046385.1|, gi|149773569|ref|NM_001098879.1|, gi|154152196|ref|NM_001100302.1|, gi|300794672|ref|NM_001192980.1|, gi|329663276|ref|NM_001205560.1|, gi|115497279|ref|NM_001076479.1|, gi|157427873|ref|NM_001105374.1|, gi|156121210|ref|NM_00110…
GO:0051092	positive regulation of NF-kappaB transcription factor activity	12	12	gi|114052816|ref|NM_001045868.1|, gi|115495298|ref|NM_001075938.1|, gi|116003952|ref|NM_001076863.1|, gi|125991767|ref|NM_174354.3|, gi|125991935|ref|NM_001081595.1|, gi|126723186|ref|NM_174198.6|, gi|156120848|ref|NM_001102101.1|, gi|167555197|ref|NM_001081743.2|, gi|274321993|ref|NM_001098881.2|, gi|300793794|ref|NM_001191400.1|, gi|300797119|ref|NM_001192077.1|, gi|300797688|ref|NM_001191336.1|
GO:0016192	vesicle-mediated transport	96	50.19	gi|300795618|ref|NM_001192259.1|, gi|300797501|ref|NM_001192095.1|, gi|164452920|ref|NM_001034320.2|, gi|31342694|ref|NM_174163.2|, gi|41386684|ref|NM_174196.1|, gi|31343289|ref|NM_173907.2|, gi|114052602|ref|NM_001046541.1|, gi|147905445|ref|NM_001098130.1|, gi|300797190|ref|NM_001192592.1|, gi|110350676|ref|NM_174446.3|, gi|115497487|ref|NM_001076141.1|, gi|328887911|ref|NM_001205310.1|, gi|313…
GO:0051329	interphase of mitotic cell cycle	46	35.23	gi|83035108|ref|NM_001037620.1|, gi|300797119|ref|NM_001192077.1|, gi|157074105|ref|NM_001103295.1|, gi|164448591|ref|NM_001113258.1|, gi|164448593|ref|NM_001113259.1|, gi|62751810|ref|NM_001015518.1|, gi|114052766|ref|NM_001046293.1|, gi|118601773|ref|NM_001079592.1|, gi|125991765|ref|NM_001077486.2|, gi|62751338|ref|NM_001015615.1|, gi|66792747|ref|NM_001024490.1|, gi|77735428|ref|NM_001034235.…
GO:0010648	negative regulation of cell communication	69	25.23	gi|29135328|ref|NM_177516.1|, gi|126723186|ref|NM_174198.6|, gi|300794808|ref|NM_001192731.1|, gi|31343144|ref|NM_173972.2|, gi|115497717|ref|NM_001075593.1|, gi|300794672|ref|NM_001192980.1|, gi|300793806|ref|NM_001192936.1|, gi|31342680|ref|NM_174170.2|, gi|300793758|ref|NM_001191398.1|, gi|115495026|ref|NM_001075148.1|, gi|122692356|ref|NM_001080358.1|, gi|155372090|ref|NM_001101183.1|, gi|157…
GO:0007173	epidermal growth factor receptor signaling pathway	18	13.62	gi|61889058|ref|NM_174497.3|, gi|27807038|ref|NM_174575.1|, gi|31343038|ref|NM_174016.2|, gi|47564063|ref|NM_001001156.1|, gi|115497801|ref|NM_001075201.1|, gi|122692356|ref|NM_001080358.1|, gi|149642932|ref|NM_001099107.1|, gi|160837864|ref|NM_001110804.1|, gi|195539552|ref|NM_001130752.1|, gi|221136877|ref|NM_001144090.1|, gi|300798326|ref|NM_001191367.1|, gi|329663346|ref|NM_001206083.1|, gi|3…
GO:0006956	complement activation	6	5.02	gi|99028968|ref|NM_001040469.2|, gi|114051807|ref|NM_001045966.1|, gi|115497209|ref|NM_001076550.1|, gi|221136892|ref|NM_001144097.1|, gi|95147673|ref|NM_001040526.1|, gi|58330903|ref|NM_001010996.1|
GO:0006275	regulation of DNA replication	15	8.06	gi|31342694|ref|NM_174163.2|, gi|31343038|ref|NM_174016.2|, gi|31343070|ref|NM_174000.2|, gi|114052485|ref|NM_001046332.1|, gi|115497065|ref|NM_001075289.1|, gi|115497721|ref|NM_001075231.1|, gi|155372090|ref|NM_001101183.1|, gi|300794560|ref|NM_001192974.1|, gi|149642972|ref|NM_001099178.1|, gi|27805840|ref|NM_174295.1|, gi|30172565|ref|NM_174614.1|, gi|300797463|ref|NM_001192605.1|, gi|11860177…
GO:0010742	macrophage derived foam cell differentiation	7	5	gi|67010048|ref|NM_001024693.1|, gi|114052816|ref|NM_001045868.1|, gi|221136892|ref|NM_001144097.1|, gi|31343049|ref|NM_174010.2|, gi|116003952|ref|NM_001076863.1|, gi|114050958|ref|NM_001046075.1|, gi|115495668|ref|NM_001075549.1|
GO:0045637	regulation of myeloid cell differentiation	12	5.54	gi|270297152|ref|NM_001168462.1|, gi|27807038|ref|NM_174575.1|, gi|47564029|ref|NM_001001138.1|, gi|115497487|ref|NM_001076141.1|, gi|124430747|ref|NM_001075811.2|, gi|148747149|ref|NM_174363.2|, gi|117935054|ref|NM_174339.3|, gi|329663346|ref|NM_001206083.1|, gi|300798675|ref|NM_001192920.1|, gi|114052766|ref|NM_001046293.1|, gi|114052816|ref|NM_001045868.1|, gi|114051759|ref|NM_001046525.1|
GO:0018105	peptidyl-serine phosphorylation	15	11.28	gi|27819623|ref|NM_174350.1|, gi|62460621|ref|NM_001014964.1|, gi|62751344|ref|NM_001015617.1|, gi|114052485|ref|NM_001046332.1|, gi|115497319|ref|NM_001076088.1|, gi|166796111|ref|NM_001114297.1|, gi|300793758|ref|NM_001191398.1|, gi|31343031|ref|NM_174017.2|, gi|300793794|ref|NM_001191400.1|, gi|122692356|ref|NM_001080358.1|, gi|156120712|ref|NM_001102033.1|, gi|160837864|ref|NM_001110804.1|, g…
GO:0009141	nucleoside triphosphate metabolic process	86	7.84	gi|221136849|ref|NM_001144082.1|, gi|31342046|ref|NM_174420.2|, gi|31342680|ref|NM_174170.2|, gi|110347585|ref|NM_001015627.2|, gi|114051987|ref|NM_001046392.1|, gi|114052602|ref|NM_001046541.1|, gi|147905445|ref|NM_001098130.1|, gi|156523151|ref|NM_001102520.1|, gi|156523175|ref|NM_001102532.1|, gi|157074147|ref|NM_001103316.1|, gi|186972117|ref|NM_001102234.1|, gi|300793758|ref|NM_001191398.1|,…
GO:0055007	cardiac muscle cell differentiation	8	5.52	gi|149642860|ref|NM_001099141.1|, gi|125991743|ref|NM_176663.3|, gi|31343038|ref|NM_174016.2|, gi|219282764|ref|NM_001083795.2|, gi|219282775|ref|NM_001142967.1|, gi|31343070|ref|NM_174000.2|, gi|115497689|ref|NM_001075235.1|, gi|122692356|ref|NM_001080358.1|
GO:0043112	receptor metabolic process	9	4.66	gi|31343014|ref|NM_174023.2|, gi|31341398|ref|NM_181024.2|, gi|109948280|ref|NR_003096.1|, gi|109948281|ref|NR_003097.1|, gi|118151271|ref|NM_001078100.1|, gi|117935054|ref|NM_174339.3|, gi|329663179|ref|NM_001206059.1|, gi|31343031|ref|NM_174017.2|, gi|300794738|ref|NM_001191204.1|
GO:0045622	regulation of T-helper cell differentiation	6	2.76	gi|27819623|ref|NM_174350.1|, gi|62751344|ref|NM_001015617.1|, gi|115495788|ref|NM_001075142.1|, gi|166796111|ref|NM_001114297.1|, gi|303227940|ref|NM_001194959.1|, gi|40538781|ref|NM_175050.1|
GO:0000271	polysaccharide biosynthetic process	7	1.52	gi|149944686|ref|NM_001098955.1|, gi|156121248|ref|NM_001102302.1|, gi|158262746|ref|NM_001109961.1|, gi|115497689|ref|NM_001075235.1|, gi|300798380|ref|NM_001192905.1|, gi|157074129|ref|NM_001103307.1|, gi|300797716|ref|NM_001192361.1|
GO:0006396	RNA processing	53	27.28	gi|253683531|ref|NM_001163188.1|, gi|253683533|ref|NR_028029.1|, gi|274323430|ref|NM_001046530.2|, gi|300794022|ref|NM_001192691.1|, gi|300798263|ref|NM_001191120.1|, gi|31341407|ref|NM_176665.2|, gi|154152156|ref|NM_001100320.1|, gi|156121018|ref|NM_001102186.1|, gi|114052768|ref|NM_001045870.1|, gi|28849926|ref|NM_175701.1|, gi|77736312|ref|NM_001034684.1|, gi|109715822|ref|NM_001042477.1|, gi|…
GO:0032989	cellular component morphogenesis	96	17.26	gi|31343031|ref|NM_174017.2|, gi|31340795|ref|NM_174663.2|, gi|329112588|ref|NM_001192410.1|, gi|41386783|ref|NM_174238.1|, gi|66792873|ref|NM_001024544.1|, gi|115494927|ref|NM_001075854.1|, gi|155371888|ref|NM_001101079.1|, gi|156120712|ref|NM_001102033.1|, gi|89191834|ref|NM_001011672.2|, gi|115497745|ref|NM_001076121.1|, gi|31340997|ref|NM_174798.2|, gi|164451497|ref|NM_001024565.2|, gi|313426…
GO:0019722	calcium-mediated signaling	7	3.99	gi|300798620|ref|NM_001192405.1|, gi|115497569|ref|NM_001075576.1|, gi|89191834|ref|NM_001011672.2|, gi|167900432|ref|NM_001114657.1|, gi|125991748|ref|NM_001077877.2|, gi|31343335|ref|NM_173887.2|, gi|76253790|ref|NM_001014914.2|
GO:0051438	regulation of ubiquitin-protein ligase activity	14	7.79	gi|119331223|ref|NM_001079796.1|, gi|300796064|ref|NM_001191513.1|, gi|300793758|ref|NM_001191398.1|, gi|329663218|ref|NM_001205808.1|, gi|31343038|ref|NM_174016.2|, gi|62751338|ref|NM_001015615.1|, gi|77735428|ref|NM_001034235.1|, gi|122692550|ref|NM_001080266.1|, gi|215422349|ref|NM_001013598.2|, gi|300793984|ref|NM_001192945.1|, gi|300797127|ref|NM_001192845.1|, gi|328751672|ref|NM_001193233.1…
GO:0050679	positive regulation of epithelial cell proliferation	15	10.6	gi|328887911|ref|NM_001205310.1|, gi|329663330|ref|NM_001205569.1|, gi|27819623|ref|NM_174350.1|, gi|62751344|ref|NM_001015617.1|, gi|116003816|ref|NM_001076800.1|, gi|166796111|ref|NM_001114297.1|, gi|149642678|ref|NM_001098880.1|, gi|77736400|ref|NM_001034728.1|, gi|93205065|ref|NM_205773.2|, gi|118151355|ref|NM_001078144.1|, gi|149642860|ref|NM_001099141.1|, gi|150247059|ref|NM_001099396.1|, g…
GO:0009790	embryo development	68	31.64	gi|31340805|ref|NM_174734.2|, gi|115497487|ref|NM_001076141.1|, gi|329663332|ref|NM_001205825.1|, gi|123959743|ref|NM_001080727.1|, gi|114052263|ref|NM_001045922.1|, gi|118601773|ref|NM_001079592.1|, gi|300796522|ref|NM_001193071.1|, gi|329663330|ref|NM_001205569.1|, gi|329663346|ref|NM_001206083.1|, gi|31342694|ref|NM_174163.2|, gi|122692356|ref|NM_001080358.1|, gi|125991743|ref|NM_176663.3|, gi…
GO:0007044	cell-substrate junction assembly	8	3.84	gi|31342134|ref|NM_174390.2|, gi|41386684|ref|NM_174196.1|, gi|160837864|ref|NM_001110804.1|, gi|115497629|ref|NM_001076432.1|, gi|56710316|ref|NM_001008663.1|, gi|158341671|ref|NM_001109981.1|, gi|156523097|ref|NM_001102493.1|, gi|300796554|ref|NM_001191537.1|
GO:0034654	nucleobase-containing compound biosynthetic process	28	6.15	gi|31343335|ref|NM_173887.2|, gi|226530003|ref|NM_001046189.2|, gi|226874895|ref|NM_001159412.1|, gi|226874897|ref|NM_001159413.1|, gi|115497931|ref|NM_001075615.1|, gi|300794993|ref|NM_001191216.1|, gi|27807162|ref|NM_174641.1|, gi|31342627|ref|NM_174189.2|, gi|115494919|ref|NM_001076530.1|, gi|300796850|ref|NM_001191308.1|, gi|134085790|ref|NM_001083477.1|, gi|31343525|ref|NM_175778.2|, gi|3134…
GO:0070647	protein modification by small protein conjugation or removal	77	22.46	gi|115495504|ref|NM_001075135.1|, gi|328751672|ref|NM_001193233.1|, gi|329112506|ref|NM_001192790.2|, gi|115497745|ref|NM_001076121.1|, gi|114052766|ref|NM_001046293.1|, gi|300794466|ref|NM_001191190.1|, gi|134085764|ref|NM_001083497.1|, gi|119331223|ref|NM_001079796.1|, gi|300796064|ref|NM_001191513.1|, gi|115495240|ref|NM_001075788.1|, gi|115497537|ref|NM_001076142.1|, gi|116004180|ref|NM_00107…
GO:0043632	modification-dependent macromolecule catabolic process	42	9.46	gi|114052902|ref|NM_001046224.1|, gi|115497673|ref|NM_001076126.1|, gi|116003946|ref|NM_001076867.1|, gi|118151221|ref|NM_001078071.1|, gi|148231174|ref|NM_001098059.1|, gi|156523209|ref|NM_001102549.1|, gi|164420762|ref|NM_001109767.2|, gi|224458399|ref|NM_001145509.1|, gi|300795049|ref|NM_001192998.1|, gi|300796902|ref|NM_001192322.1|, gi|329112530|ref|NM_001192444.2|, gi|119331223|ref|NM_00107…
GO:0051640	organelle localization	15	5.42	gi|160707936|ref|NM_001110788.1|, gi|114052485|ref|NM_001046332.1|, gi|156121248|ref|NM_001102302.1|, gi|31340795|ref|NM_174663.2|, gi|31342567|ref|NM_174219.2|, gi|46559375|ref|NM_206971.2|, gi|303324569|ref|NM_001195013.1|, gi|195539552|ref|NM_001130752.1|, gi|115496513|ref|NM_001075489.1|, gi|154152028|ref|NM_001100321.1|, gi|274321993|ref|NM_001098881.2|, gi|328887913|ref|NM_001192355.1|, gi|…
GO:0034130	toll-like receptor 1 signaling pathway	9	9	gi|31343038|ref|NM_174016.2|, gi|114052816|ref|NM_001045868.1|, gi|115497065|ref|NM_001075289.1|, gi|122692400|ref|NM_001080335.1|, gi|125991935|ref|NM_001081595.1|, gi|156120848|ref|NM_001102101.1|, gi|195539552|ref|NM_001130752.1|, gi|274322605|ref|NM_001081584.2|, gi|300794560|ref|NM_001192974.1|
GO:0001932	regulation of protein phosphorylation	97	35.32	gi|118151355|ref|NM_001078144.1|, gi|160837864|ref|NM_001110804.1|, gi|148236342|ref|NM_001097573.1|, gi|164420790|ref|NM_001113252.1|, gi|31343031|ref|NM_174017.2|, gi|31343132|ref|NM_173975.2|, gi|114052485|ref|NM_001046332.1|, gi|154152102|ref|NM_001100360.1|, gi|27819623|ref|NM_174350.1|, gi|62751344|ref|NM_001015617.1|, gi|157428057|ref|NM_001105467.1|, gi|166796111|ref|NM_001114297.1|, gi|1…
GO:0045786	negative regulation of cell cycle	56	19.16	gi|34147042|ref|NM_183082.1|, gi|328887911|ref|NM_001205310.1|, gi|119331223|ref|NM_001079796.1|, gi|300796064|ref|NM_001191513.1|, gi|115497699|ref|NM_001075232.1|, gi|164448591|ref|NM_001113258.1|, gi|164448593|ref|NM_001113259.1|, gi|115497099|ref|NM_001075655.1|, gi|149642860|ref|NM_001099141.1|, gi|300796554|ref|NM_001191537.1|, gi|62751810|ref|NM_001015518.1|, gi|114052766|ref|NM_001046293.…
GO:0006576	cellular biogenic amine metabolic process	17	5.25	gi|149642710|ref|NM_001099137.1|, gi|31343289|ref|NM_173907.2|, gi|115496343|ref|NM_001075360.1|, gi|164420790|ref|NM_001113252.1|, gi|262073125|ref|NM_001166530.1|, gi|300796850|ref|NM_001191308.1|, gi|122692482|ref|NM_001080293.1|, gi|187960115|ref|NM_001045969.2|, gi|329663300|ref|NM_001205564.1|, gi|31340795|ref|NM_174663.2|, gi|115495706|ref|NM_001075507.1|, gi|329663128|ref|NM_001205797.1|,…
GO:0051649	establishment of localization in cell	169	44.82	gi|300795618|ref|NM_001192259.1|, gi|300797501|ref|NM_001192095.1|, gi|221136849|ref|NM_001144082.1|, gi|300796038|ref|NM_001193047.1|, gi|300793758|ref|NM_001191398.1|, gi|115495602|ref|NM_001075555.1|, gi|115495298|ref|NM_001075938.1|, gi|300795808|ref|NM_001192780.1|, gi|300797971|ref|NM_001191350.1|, gi|300793678|ref|NM_001191150.1|, gi|48675372|ref|NM_001001597.1|, gi|125991765|ref|NM_001077…
GO:0072511	divalent inorganic cation transport	28	6.59	gi|149944562|ref|NM_174308.2|, gi|164420790|ref|NM_001113252.1|, gi|47564057|ref|NM_001001157.1|, gi|77735548|ref|NM_001034298.1|, gi|66792745|ref|NM_001024493.1|, gi|115497487|ref|NM_001076141.1|, gi|31343539|ref|NM_175785.2|, gi|116003902|ref|NM_001076843.1|, gi|300793918|ref|NM_001192174.1|, gi|31442874|ref|NM_174655.2|, gi|40538781|ref|NM_175050.1|, gi|115495298|ref|NM_001075938.1|, gi|139948…
GO:0002009	morphogenesis of an epithelium	33	16.86	gi|115497487|ref|NM_001076141.1|, gi|328887911|ref|NM_001205310.1|, gi|115494903|ref|NM_001076209.1|, gi|149642860|ref|NM_001099141.1|, gi|300794381|ref|NM_001192965.1|, gi|125991743|ref|NM_176663.3|, gi|31340697|ref|NM_178572.2|, gi|300794299|ref|NM_001192193.1|, gi|31340805|ref|NM_174734.2|, gi|27819623|ref|NM_174350.1|, gi|62751344|ref|NM_001015617.1|, gi|166796111|ref|NM_001114297.1|, gi|9320…
GO:0048660	regulation of smooth muscle cell proliferation	13	8.2	gi|27807006|ref|NM_174556.1|, gi|27807038|ref|NM_174575.1|, gi|31340715|ref|NM_174696.2|, gi|118151355|ref|NM_001078144.1|, gi|150247059|ref|NM_001099396.1|, gi|27819623|ref|NM_174350.1|, gi|62751344|ref|NM_001015617.1|, gi|118151389|ref|NM_001077900.1|, gi|157428057|ref|NM_001105467.1|, gi|166796111|ref|NM_001114297.1|, gi|221136877|ref|NM_001144090.1|, gi|328887911|ref|NM_001205310.1|, gi|11549…
GO:0042493	response to drug	36	34.96	gi|27807038|ref|NM_174575.1|, gi|31341527|ref|NM_174615.2|, gi|31341562|ref|NM_174600.2|, gi|31342238|ref|NM_175715.2|, gi|31342550|ref|NM_174224.2|, gi|31342588|ref|NM_174208.2|, gi|31343032|ref|NM_174018.2|, gi|31343038|ref|NM_174016.2|, gi|31343049|ref|NM_174010.2|, gi|31343070|ref|NM_174000.2|, gi|31343114|ref|NM_173981.2|, gi|31343505|ref|NM_177487.2|, gi|41386684|ref|NM_174196.1|, gi|475640…
GO:0043010	camera-type eye development	25	14.57	gi|31340805|ref|NM_174734.2|, gi|148747149|ref|NM_174363.2|, gi|328887911|ref|NM_001205310.1|, gi|154152200|ref|NM_001100309.1|, gi|115497487|ref|NM_001076141.1|, gi|31343031|ref|NM_174017.2|, gi|158508545|ref|NM_001109998.1|, gi|27806058|ref|NM_174419.1|, gi|117935054|ref|NM_174339.3|, gi|300796334|ref|NM_001192294.1|, gi|62460589|ref|NM_001014949.1|, gi|154707873|ref|NM_001099147.1|, gi|3134071…
GO:0006987	activation of signaling protein activity involved in unfolded protein response	8	8	gi|115495026|ref|NM_001075148.1|, gi|115497123|ref|NM_001075653.1|, gi|115497557|ref|NM_001075122.1|, gi|115497699|ref|NM_001075232.1|, gi|129270104|ref|NM_001082423.1|, gi|156121210|ref|NM_001102283.1|, gi|158262746|ref|NM_001109961.1|, gi|167900432|ref|NM_001114657.1|
GO:0009201	ribonucleoside triphosphate biosynthetic process	6	3.46	gi|115497931|ref|NM_001075615.1|, gi|300794993|ref|NM_001191216.1|, gi|31340715|ref|NM_174696.2|, gi|31343539|ref|NM_175785.2|, gi|125630684|ref|NM_001081524.1|, gi|300796463|ref|NM_001192812.1|
GO:0051253	negative regulation of RNA metabolic process	67	29.62	gi|31341371|ref|NM_176672.2|, gi|31343031|ref|NM_174017.2|, gi|66792873|ref|NM_001024544.1|, gi|115494903|ref|NM_001076209.1|, gi|115497323|ref|NM_001075265.1|, gi|149642570|ref|NM_001099088.1|, gi|156523217|ref|NM_001102553.1|, gi|160837864|ref|NM_001110804.1|, gi|165377267|ref|NM_001113531.1|, gi|219555738|ref|NM_001143772.1|, gi|219804561|ref|NM_001143861.1|, gi|221136867|ref|NM_001144087.1|, …
GO:0051351	positive regulation of ligase activity	9	3.48	gi|300793758|ref|NM_001191398.1|, gi|31343038|ref|NM_174016.2|, gi|62751338|ref|NM_001015615.1|, gi|77735428|ref|NM_001034235.1|, gi|122692550|ref|NM_001080266.1|, gi|215422349|ref|NM_001013598.2|, gi|300793984|ref|NM_001192945.1|, gi|300797127|ref|NM_001192845.1|, gi|328751672|ref|NM_001193233.1|
GO:0034341	response to interferon-gamma	12	5.63	gi|124249271|ref|NM_001080906.1|, gi|300796850|ref|NM_001191308.1|, gi|115496207|ref|NM_001075746.1|, gi|116003826|ref|NM_001076799.1|, gi|122692356|ref|NM_001080358.1|, gi|31341398|ref|NM_181024.2|, gi|109948280|ref|NR_003096.1|, gi|109948281|ref|NR_003097.1|, gi|115495298|ref|NM_001075938.1|, gi|116004084|ref|NM_001076934.1|, gi|118151389|ref|NM_001077900.1|, gi|147900308|ref|NM_001097564.1|
GO:0031647	regulation of protein stability	13	8.2	gi|114052766|ref|NM_001046293.1|, gi|149642860|ref|NM_001099141.1|, gi|149642932|ref|NM_001099107.1|, gi|300794672|ref|NM_001192980.1|, gi|114052485|ref|NM_001046332.1|, gi|31340997|ref|NM_174798.2|, gi|31343070|ref|NM_174000.2|, gi|115495744|ref|NM_001075442.1|, gi|115497319|ref|NM_001076088.1|, gi|115497569|ref|NM_001075576.1|, gi|262205482|ref|NM_001166608.1|, gi|262205488|ref|NM_001166609.1|,…
GO:0007267	cell-cell signaling	89	36.13	gi|115495298|ref|NM_001075938.1|, gi|300795808|ref|NM_001192780.1|, gi|300797971|ref|NM_001191350.1|, gi|31343289|ref|NM_173907.2|, gi|31342458|ref|NM_174270.2|, gi|61888891|ref|NM_001013606.1|, gi|62752028|ref|NM_001015557.1|, gi|115497801|ref|NM_001075201.1|, gi|116003826|ref|NM_001076799.1|, gi|300798317|ref|NM_001192902.1|, gi|300798326|ref|NM_001191367.1|, gi|110350676|ref|NM_174446.3|, gi|1…
GO:0045087	innate immune response	48	23.16	gi|124249271|ref|NM_001080906.1|, gi|300796850|ref|NM_001191308.1|, gi|300795239|ref|NM_001191228.1|, gi|31343038|ref|NM_174016.2|, gi|114052816|ref|NM_001045868.1|, gi|115497065|ref|NM_001075289.1|, gi|122692400|ref|NM_001080335.1|, gi|125991935|ref|NM_001081595.1|, gi|156120848|ref|NM_001102101.1|, gi|195539552|ref|NM_001130752.1|, gi|262205482|ref|NM_001166608.1|, gi|262205488|ref|NM_001166609…
GO:0006950	response to stress	297	123.55	gi|124249271|ref|NM_001080906.1|, gi|300796850|ref|NM_001191308.1|, gi|31342880|ref|NM_174082.2|, gi|114050958|ref|NM_001046075.1|, gi|115497689|ref|NM_001075235.1|, gi|157074089|ref|NM_001103286.1|, gi|300796522|ref|NM_001193071.1|, gi|115497569|ref|NM_001075576.1|, gi|300794672|ref|NM_001192980.1|, gi|91680536|ref|NM_176669.3|, gi|115494919|ref|NM_001076530.1|, gi|117935054|ref|NM_174339.3|, gi…
GO:0018205	peptidyl-lysine modification	13	4.19	gi|300794672|ref|NM_001192980.1|, gi|164452920|ref|NM_001034320.2|, gi|149642932|ref|NM_001099107.1|, gi|115496981|ref|NM_001075666.1|, gi|115749618|ref|NM_001075670.2|, gi|300796900|ref|NM_001192066.1|, gi|77735726|ref|NM_001034390.1|, gi|125991935|ref|NM_001081595.1|, gi|155371942|ref|NM_001101106.1|, gi|300793794|ref|NM_001191400.1|, gi|77735646|ref|NM_001034347.1|, gi|149642732|ref|NM_0010991…
GO:0016311	dephosphorylation	27	12.15	gi|115497099|ref|NM_001075655.1|, gi|124249261|ref|NM_001080912.1|, gi|174840743|ref|NM_001123034.1|, gi|115497569|ref|NM_001075576.1|, gi|134085380|ref|NM_001035485.2|, gi|157426910|ref|NM_001105256.1|, gi|300795166|ref|NM_001192236.1|, gi|300795640|ref|NM_001192516.1|, gi|300796813|ref|NM_001192062.1|, gi|149642860|ref|NM_001099141.1|, gi|300798620|ref|NM_001192405.1|, gi|31342154|ref|NM_174384…
GO:0046777	protein autophosphorylation	26	20.96	gi|161760629|ref|NM_001076012.2|, gi|31343031|ref|NM_174017.2|, gi|61657915|ref|NM_001012999.2|, gi|88319940|ref|NM_174635.2|, gi|115495298|ref|NM_001075938.1|, gi|147900308|ref|NM_001097564.1|, gi|155371850|ref|NM_001101060.1|, gi|155371974|ref|NM_001101124.1|, gi|156121210|ref|NM_001102283.1|, gi|221136888|ref|NM_001144095.1|, gi|255003689|ref|NM_001099950.1|, gi|281427245|ref|NM_001046415.2|, …
GO:0051168	nuclear export	12	4.75	gi|115495602|ref|NM_001075555.1|, gi|329663304|ref|NM_001206076.1|, gi|262118266|ref|NM_001166562.1|, gi|85662709|ref|NM_174310.3|, gi|134085782|ref|NM_001083398.1|, gi|116003960|ref|NM_001076868.1|, gi|31343031|ref|NM_174017.2|, gi|300794224|ref|NM_001192701.1|, gi|300795658|ref|NM_001192261.1|, gi|31343070|ref|NM_174000.2|, gi|115497569|ref|NM_001075576.1|, gi|261490673|ref|NM_001101052.2|
GO:0000723	telomere maintenance	7	6.24	gi|40254805|ref|NM_174550.1|, gi|73853768|ref|NM_203322.2|, gi|297307108|ref|NM_001143857.2|, gi|31342028|ref|NM_174427.2|, gi|114052582|ref|NM_001045894.1|, gi|329663229|ref|NM_001206065.1|, gi|300797463|ref|NM_001192605.1|
GO:0080134	regulation of response to stress	79	13.42	gi|300796522|ref|NM_001193071.1|, gi|115497569|ref|NM_001075576.1|, gi|300794672|ref|NM_001192980.1|, gi|300795239|ref|NM_001191228.1|, gi|31343038|ref|NM_174016.2|, gi|114052816|ref|NM_001045868.1|, gi|115497065|ref|NM_001075289.1|, gi|122692400|ref|NM_001080335.1|, gi|125991935|ref|NM_001081595.1|, gi|156120848|ref|NM_001102101.1|, gi|195539552|ref|NM_001130752.1|, gi|262205482|ref|NM_001166608…
GO:0055001	muscle cell development	13	4.86	gi|300797694|ref|NM_001192104.1|, gi|328887911|ref|NM_001205310.1|, gi|300797524|ref|NM_001192352.1|, gi|27807006|ref|NM_174556.1|, gi|27807038|ref|NM_174575.1|, gi|31341778|ref|NM_174516.2|, gi|162464330|ref|NM_001111325.1|, gi|31343038|ref|NM_174016.2|, gi|219282764|ref|NM_001083795.2|, gi|219282775|ref|NM_001142967.1|, gi|300793758|ref|NM_001191398.1|, gi|300796840|ref|NM_001192831.1|, gi|8719…
GO:0000819	sister chromatid segregation	7	3.24	gi|115495840|ref|NM_001076177.1|, gi|119331223|ref|NM_001079796.1|, gi|300796064|ref|NM_001191513.1|, gi|115496513|ref|NM_001075489.1|, gi|122692550|ref|NM_001080266.1|, gi|156120790|ref|NM_001102072.1|, gi|30172565|ref|NM_174614.1|
GO:0032318	regulation of Ras GTPase activity	24	11	gi|221136849|ref|NM_001144082.1|, gi|156523081|ref|NM_001102485.1|, gi|156523097|ref|NM_001102493.1|, gi|149642678|ref|NM_001098880.1|, gi|195539552|ref|NM_001130752.1|, gi|300795484|ref|NM_001193020.1|, gi|31340795|ref|NM_174663.2|, gi|300797144|ref|NM_001192334.1|, gi|115497629|ref|NM_001076432.1|, gi|221136888|ref|NM_001144095.1|, gi|115749618|ref|NM_001075670.2|, gi|157427801|ref|NM_001105337…
GO:0006261	DNA-dependent DNA replication	15	14.01	gi|31342028|ref|NM_174427.2|, gi|329663229|ref|NM_001206065.1|, gi|66792747|ref|NM_001024490.1|, gi|114052582|ref|NM_001045894.1|, gi|114052980|ref|NM_001046234.1|, gi|62751657|ref|NM_001015665.1|, gi|153792204|ref|NM_001099704.1|, gi|148540313|ref|NM_001098463.1|, gi|115497243|ref|NM_001075191.1|, gi|300793884|ref|NM_001192940.1|, gi|297307108|ref|NM_001143857.2|, gi|149642972|ref|NM_001099178.1…
GO:0044106	cellular amine metabolic process	20	4.23	gi|62751338|ref|NM_001015615.1|, gi|77735428|ref|NM_001034235.1|, gi|215422349|ref|NM_001013598.2|, gi|149642710|ref|NM_001099137.1|, gi|31343289|ref|NM_173907.2|, gi|115496343|ref|NM_001075360.1|, gi|164420790|ref|NM_001113252.1|, gi|262073125|ref|NM_001166530.1|, gi|300796850|ref|NM_001191308.1|, gi|122692482|ref|NM_001080293.1|, gi|187960115|ref|NM_001045969.2|, gi|329663300|ref|NM_001205564.1…
GO:0060445	branching involved in salivary gland morphogenesis	6	4.32	gi|27819623|ref|NM_174350.1|, gi|62751344|ref|NM_001015617.1|, gi|166796111|ref|NM_001114297.1|, gi|115497721|ref|NM_001075231.1|, gi|328887911|ref|NM_001205310.1|, gi|61657915|ref|NM_001012999.2|
GO:0060349	bone morphogenesis	6	3.65	gi|328887911|ref|NM_001205310.1|, gi|155372090|ref|NM_001101183.1|, gi|31340997|ref|NM_174798.2|, gi|300794961|ref|NM_001192738.1|, gi|300796076|ref|NM_001192793.1|, gi|41386684|ref|NM_174196.1|
GO:0033627	cell adhesion mediated by integrin	6	4.36	gi|31343335|ref|NM_173887.2|, gi|328751691|ref|NM_001192818.2|, gi|164420790|ref|NM_001113252.1|, gi|31342739|ref|NM_174147.2|, gi|158341671|ref|NM_001109981.1|, gi|300797688|ref|NM_001191336.1|
GO:0044057	regulation of system process	47	17.91	gi|115495298|ref|NM_001075938.1|, gi|300795808|ref|NM_001192780.1|, gi|300797971|ref|NM_001191350.1|, gi|164420790|ref|NM_001113252.1|, gi|61889058|ref|NM_174497.3|, gi|125630684|ref|NM_001081524.1|, gi|157074151|ref|NM_001103319.1|, gi|147900308|ref|NM_001097564.1|, gi|115497487|ref|NM_001076141.1|, gi|157428057|ref|NM_001105467.1|, gi|110350676|ref|NM_174446.3|, gi|77736298|ref|NM_001034677.1|,…
GO:2001022	positive regulation of response to DNA damage stimulus	10	5.76	gi|300796522|ref|NM_001193071.1|, gi|62751617|ref|NM_001015516.1|, gi|114051112|ref|NM_001046216.1|, gi|115495256|ref|NM_001075790.1|, gi|156523209|ref|NM_001102549.1|, gi|158819092|ref|NM_001110181.1|, gi|261490700|ref|NM_001076289.2|, gi|300794672|ref|NM_001192980.1|, gi|31340997|ref|NM_174798.2|, gi|300795640|ref|NM_001192516.1|
GO:0016071	mRNA metabolic process	52	26.2	gi|116003826|ref|NM_001076799.1|, gi|28849926|ref|NM_175701.1|, gi|77736312|ref|NM_001034684.1|, gi|109715822|ref|NM_001042477.1|, gi|114052015|ref|NM_001046385.1|, gi|114053302|ref|NM_001046554.1|, gi|115496563|ref|NM_001076349.1|, gi|115496727|ref|NM_001075323.1|, gi|115496857|ref|NM_001075307.1|, gi|147900579|ref|NM_001098018.1|, gi|148227365|ref|NM_001098069.1|, gi|155371928|ref|NM_001101099.…
GO:0001649	osteoblast differentiation	8	5.2	gi|300796038|ref|NM_001193047.1|, gi|115494927|ref|NM_001075854.1|, gi|329663266|ref|NM_001206070.1|, gi|115497487|ref|NM_001076141.1|, gi|116003816|ref|NM_001076800.1|, gi|125991743|ref|NM_176663.3|, gi|149642860|ref|NM_001099141.1|, gi|328887911|ref|NM_001205310.1|
GO:0051494	negative regulation of cytoskeleton organization	6	2.52	gi|166706928|ref|NM_001114156.1|, gi|31341504|ref|NM_174623.2|, gi|156523097|ref|NM_001102493.1|, gi|77736190|ref|NM_001034622.1|, gi|156120712|ref|NM_001102033.1|, gi|274321993|ref|NM_001098881.2|
GO:0043277	apoptotic cell clearance	6	4.8	gi|164452920|ref|NM_001034320.2|, gi|31342694|ref|NM_174163.2|, gi|41386684|ref|NM_174196.1|, gi|31343049|ref|NM_174010.2|, gi|300795239|ref|NM_001191228.1|, gi|303227940|ref|NM_001194959.1|
GO:0051704	multi-organism process	92	40.63	gi|300798462|ref|NM_001192653.1|, gi|300793806|ref|NM_001192936.1|, gi|114052816|ref|NM_001045868.1|, gi|118151389|ref|NM_001077900.1|, gi|126723186|ref|NM_174198.6|, gi|167900432|ref|NM_001114657.1|, gi|31341527|ref|NM_174615.2|, gi|91680536|ref|NM_176669.3|, gi|161760629|ref|NM_001076012.2|, gi|122692282|ref|NM_001080220.1|, gi|155372090|ref|NM_001101183.1|, gi|156602650|ref|NM_174077.3|, gi|31…
GO:0048659	smooth muscle cell proliferation	14	5.92	gi|27807006|ref|NM_174556.1|, gi|27807038|ref|NM_174575.1|, gi|31340715|ref|NM_174696.2|, gi|118151355|ref|NM_001078144.1|, gi|150247059|ref|NM_001099396.1|, gi|27819623|ref|NM_174350.1|, gi|62751344|ref|NM_001015617.1|, gi|118151389|ref|NM_001077900.1|, gi|157428057|ref|NM_001105467.1|, gi|166796111|ref|NM_001114297.1|, gi|221136877|ref|NM_001144090.1|, gi|328887911|ref|NM_001205310.1|, gi|11549…
GO:0030509	BMP signaling pathway	10	8	gi|31340997|ref|NM_174798.2|, gi|115494903|ref|NM_001076209.1|, gi|115497109|ref|NM_001076397.1|, gi|157428057|ref|NM_001105467.1|, gi|115495504|ref|NM_001075135.1|, gi|116003816|ref|NM_001076800.1|, gi|122692356|ref|NM_001080358.1|, gi|125991743|ref|NM_176663.3|, gi|224458399|ref|NM_001145509.1|, gi|149642860|ref|NM_001099141.1|
GO:0044282	small molecule catabolic process	20	3.06	gi|116003826|ref|NM_001076799.1|, gi|114050958|ref|NM_001046075.1|, gi|31341811|ref|NM_174507.2|, gi|116004092|ref|NM_001076936.1|, gi|115497689|ref|NM_001075235.1|, gi|300796850|ref|NM_001191308.1|, gi|300796076|ref|NM_001192793.1|, gi|62751706|ref|NM_001015551.1|, gi|300793713|ref|NM_001193187.1|, gi|114051336|ref|NM_001046183.1|, gi|114052766|ref|NM_001046293.1|, gi|226958399|ref|NM_001075780.…
GO:0009953	dorsal/ventral pattern formation	8	4.66	gi|115497487|ref|NM_001076141.1|, gi|125991743|ref|NM_176663.3|, gi|300794560|ref|NM_001192974.1|, gi|149642748|ref|NM_001098998.1|, gi|115494927|ref|NM_001075854.1|, gi|160707932|ref|NM_001110786.1|, gi|116003816|ref|NM_001076800.1|, gi|300793758|ref|NM_001191398.1|
GO:0002294	CD4-positive, alpha-beta T cell differentiation involved in immune response	7	2.02	gi|115495682|ref|NM_001075440.1|, gi|27819623|ref|NM_174350.1|, gi|62751344|ref|NM_001015617.1|, gi|115495788|ref|NM_001075142.1|, gi|166796111|ref|NM_001114297.1|, gi|303227940|ref|NM_001194959.1|, gi|40538781|ref|NM_175050.1|
GO:0007243	intracellular protein kinase cascade	83	31.12	gi|99028968|ref|NM_001040469.2|, gi|115497721|ref|NM_001075231.1|, gi|126723186|ref|NM_174198.6|, gi|149944562|ref|NM_174308.2|, gi|160837864|ref|NM_001110804.1|, gi|300793743|ref|NM_001192165.1|, gi|328887911|ref|NM_001205310.1|, gi|29135328|ref|NM_177516.1|, gi|300794808|ref|NM_001192731.1|, gi|47564057|ref|NM_001001157.1|, gi|93205065|ref|NM_205773.2|, gi|149642678|ref|NM_001098880.1|, gi|2781…
GO:0031589	cell-substrate adhesion	27	14.81	gi|31342134|ref|NM_174390.2|, gi|41386684|ref|NM_174196.1|, gi|160837864|ref|NM_001110804.1|, gi|115497629|ref|NM_001076432.1|, gi|31342739|ref|NM_174147.2|, gi|150247059|ref|NM_001099396.1|, gi|147906411|ref|NM_001098134.1|, gi|158341671|ref|NM_001109981.1|, gi|161760629|ref|NM_001076012.2|, gi|31343049|ref|NM_174010.2|, gi|122692356|ref|NM_001080358.1|, gi|221136888|ref|NM_001144095.1|, gi|2780…
GO:0065009	regulation of molecular function	204	38.81	gi|118151355|ref|NM_001078144.1|, gi|160837864|ref|NM_001110804.1|, gi|148236342|ref|NM_001097573.1|, gi|164420790|ref|NM_001113252.1|, gi|31343031|ref|NM_174017.2|, gi|31343132|ref|NM_173975.2|, gi|114052485|ref|NM_001046332.1|, gi|154152102|ref|NM_001100360.1|, gi|300793794|ref|NM_001191400.1|, gi|87196509|ref|NM_001010995.2|, gi|110350676|ref|NM_174446.3|, gi|300797425|ref|NM_001193115.1|, gi|…
GO:0034330	cell junction organization	21	7.77	gi|115497487|ref|NM_001076141.1|, gi|78365274|ref|NM_001035339.1|, gi|114052485|ref|NM_001046332.1|, gi|160837864|ref|NM_001110804.1|, gi|300798565|ref|NM_001192402.1|, gi|300795088|ref|NM_001193000.1|, gi|31342134|ref|NM_174390.2|, gi|41386684|ref|NM_174196.1|, gi|115497629|ref|NM_001076432.1|, gi|114050956|ref|NM_001046076.1|, gi|56710316|ref|NM_001008663.1|, gi|158341671|ref|NM_001109981.1|, g…
GO:0002526	acute inflammatory response	9	6.47	gi|89191834|ref|NM_001011672.2|, gi|27819623|ref|NM_174350.1|, gi|62751344|ref|NM_001015617.1|, gi|166796111|ref|NM_001114297.1|, gi|61889058|ref|NM_174497.3|, gi|38566695|ref|NM_181016.3|, gi|221136892|ref|NM_001144097.1|, gi|125991743|ref|NM_176663.3|, gi|99028968|ref|NM_001040469.2|
GO:0090305	nucleic acid phosphodiester bond hydrolysis	8	6.32	gi|31340736|ref|NM_174685.2|, gi|31341527|ref|NM_174615.2|, gi|78042565|ref|NM_001035109.1|, gi|109715822|ref|NM_001042477.1|, gi|156523209|ref|NM_001102549.1|, gi|157279946|ref|NM_001105019.1|, gi|300797463|ref|NM_001192605.1|, gi|329663201|ref|NM_001205550.1|
GO:0060348	bone development	8	3.4	gi|328887911|ref|NM_001205310.1|, gi|155372090|ref|NM_001101183.1|, gi|31340997|ref|NM_174798.2|, gi|300794961|ref|NM_001192738.1|, gi|300796076|ref|NM_001192793.1|, gi|149642710|ref|NM_001099137.1|, gi|149642860|ref|NM_001099141.1|, gi|41386684|ref|NM_174196.1|
GO:0071174	mitotic cell cycle spindle checkpoint	9	5.43	gi|31341474|ref|NM_174636.2|, gi|88319940|ref|NM_174635.2|, gi|119331223|ref|NM_001079796.1|, gi|300796064|ref|NM_001191513.1|, gi|115495840|ref|NM_001076177.1|, gi|122692550|ref|NM_001080266.1|, gi|223556024|ref|NM_001145173.1|, gi|300793984|ref|NM_001192945.1|, gi|300797127|ref|NM_001192845.1|
GO:0006839	mitochondrial transport	10	5.92	gi|48675372|ref|NM_001001597.1|, gi|125991765|ref|NM_001077486.2|, gi|114051050|ref|NM_001046623.1|, gi|91176327|ref|NM_001034498.1|, gi|31341562|ref|NM_174600.2|, gi|28849930|ref|NM_174210.1|, gi|66792763|ref|NM_001024486.1|, gi|34147042|ref|NM_183082.1|, gi|149643098|ref|NM_001099183.1|, gi|300795273|ref|NM_001193009.1|
GO:0051234	establishment of localization	340	92.26	gi|300795618|ref|NM_001192259.1|, gi|300797501|ref|NM_001192095.1|, gi|31341551|ref|NM_174606.2|, gi|221136849|ref|NM_001144082.1|, gi|300796038|ref|NM_001193047.1|, gi|300793758|ref|NM_001191398.1|, gi|149944562|ref|NM_174308.2|, gi|164420790|ref|NM_001113252.1|, gi|67010048|ref|NM_001024693.1|, gi|115495602|ref|NM_001075555.1|, gi|115495298|ref|NM_001075938.1|, gi|300795808|ref|NM_001192780.1|,…
GO:0007052	mitotic spindle organization	6	5.2	gi|31343014|ref|NM_174023.2|, gi|160707936|ref|NM_001110788.1|, gi|27805840|ref|NM_174295.1|, gi|30172565|ref|NM_174614.1|, gi|116004368|ref|NM_001077073.1|, gi|300795346|ref|NM_001192245.1|
GO:0050657	nucleic acid transport	11	3.39	gi|115495602|ref|NM_001075555.1|, gi|329663304|ref|NM_001206076.1|, gi|262118266|ref|NM_001166562.1|, gi|85662709|ref|NM_174310.3|, gi|134085782|ref|NM_001083398.1|, gi|300798244|ref|NM_001191363.1|, gi|77735728|ref|NM_001034387.1|, gi|114050874|ref|NM_001046455.1|, gi|148227365|ref|NM_001098069.1|, gi|149773546|ref|NM_001098921.1|, gi|300795658|ref|NM_001192261.1|
GO:0031396	regulation of protein ubiquitination	22	11.04	gi|119331223|ref|NM_001079796.1|, gi|300796064|ref|NM_001191513.1|, gi|300793758|ref|NM_001191398.1|, gi|110347588|ref|NM_001015643.2|, gi|115495026|ref|NM_001075148.1|, gi|115495744|ref|NM_001075442.1|, gi|31343031|ref|NM_174017.2|, gi|115497569|ref|NM_001075576.1|, gi|27807132|ref|NM_174628.1|, gi|219282764|ref|NM_001083795.2|, gi|219282775|ref|NM_001142967.1|, gi|329663218|ref|NM_001205808.1|,…
GO:0006813	potassium ion transport	16	10.98	gi|125991943|ref|NM_001081598.1|, gi|61888891|ref|NM_001013606.1|, gi|300794350|ref|NM_001191184.1|, gi|300795808|ref|NM_001192780.1|, gi|31342177|ref|NM_174373.2|, gi|115497569|ref|NM_001075576.1|, gi|125630684|ref|NM_001081524.1|, gi|125991939|ref|NM_001081627.1|, gi|149642972|ref|NM_001099178.1|, gi|221136886|ref|NM_001144094.1|, gi|291490696|ref|NM_001174091.1|, gi|300797857|ref|NM_001192624.…
GO:0009855	determination of bilateral symmetry	11	4.37	gi|115497487|ref|NM_001076141.1|, gi|125991743|ref|NM_176663.3|, gi|300794560|ref|NM_001192974.1|, gi|160707932|ref|NM_001110786.1|, gi|160707936|ref|NM_001110788.1|, gi|300793758|ref|NM_001191398.1|, gi|329663154|ref|NM_001206056.1|, gi|115497109|ref|NM_001076397.1|, gi|117935054|ref|NM_174339.3|, gi|219804561|ref|NM_001143861.1|, gi|300796485|ref|NM_001192813.1|
GO:0006909	phagocytosis	19	12.64	gi|164452920|ref|NM_001034320.2|, gi|31342694|ref|NM_174163.2|, gi|41386684|ref|NM_174196.1|, gi|31343070|ref|NM_174000.2|, gi|99028968|ref|NM_001040469.2|, gi|116175252|ref|NM_174708.2|, gi|261490685|ref|NM_001046204.2|, gi|300793646|ref|NM_001192160.1|, gi|67010048|ref|NM_001024693.1|, gi|115495040|ref|NM_001076302.1|, gi|31343049|ref|NM_174010.2|, gi|61889058|ref|NM_174497.3|, gi|158819080|ref…
GO:0002831	regulation of response to biotic stimulus	6	1.47	gi|300793806|ref|NM_001192936.1|, gi|31342694|ref|NM_174163.2|, gi|31343043|ref|NM_174012.2|, gi|262205482|ref|NM_001166608.1|, gi|262205488|ref|NM_001166609.1|, gi|262205494|ref|NM_001166610.1|
GO:0045767	regulation of anti-apoptosis	9	5.4	gi|27807038|ref|NM_174575.1|, gi|27819623|ref|NM_174350.1|, gi|62751344|ref|NM_001015617.1|, gi|115497487|ref|NM_001076141.1|, gi|125991765|ref|NM_001077486.2|, gi|149642936|ref|NM_001099028.1|, gi|156523209|ref|NM_001102549.1|, gi|166796111|ref|NM_001114297.1|, gi|300794672|ref|NM_001192980.1|
GO:0048568	embryonic organ development	27	11.54	gi|31340805|ref|NM_174734.2|, gi|31342694|ref|NM_174163.2|, gi|31340997|ref|NM_174798.2|, gi|114052768|ref|NM_001045870.1|, gi|115494927|ref|NM_001075854.1|, gi|261490685|ref|NM_001046204.2|, gi|329663280|ref|NM_001206072.1|, gi|117935054|ref|NM_174339.3|, gi|328887911|ref|NM_001205310.1|, gi|300793758|ref|NM_001191398.1|, gi|116003870|ref|NM_001076825.1|, gi|329663266|ref|NM_001206070.1|, gi|300…
GO:0050768	negative regulation of neurogenesis	7	3.94	gi|116003816|ref|NM_001076800.1|, gi|274321993|ref|NM_001098881.2|, gi|89191834|ref|NM_001011672.2|, gi|115497745|ref|NM_001076121.1|, gi|115497487|ref|NM_001076141.1|, gi|157428057|ref|NM_001105467.1|, gi|300798462|ref|NM_001192653.1|
GO:0050767	regulation of neurogenesis	38	13.7	gi|31343031|ref|NM_174017.2|, gi|155371888|ref|NM_001101079.1|, gi|156120712|ref|NM_001102033.1|, gi|118151261|ref|NM_001078095.1|, gi|300798317|ref|NM_001192902.1|, gi|300794808|ref|NM_001192731.1|, gi|116003816|ref|NM_001076800.1|, gi|274321993|ref|NM_001098881.2|, gi|89191834|ref|NM_001011672.2|, gi|115497745|ref|NM_001076121.1|, gi|31340795|ref|NM_174663.2|, gi|31343567|ref|NM_175804.2|, gi|7…
GO:0030282	bone mineralization	11	7.84	gi|117935054|ref|NM_174339.3|, gi|153791659|ref|NM_001099706.1|, gi|300794961|ref|NM_001192738.1|, gi|116003816|ref|NM_001076800.1|, gi|125991743|ref|NM_176663.3|, gi|149642860|ref|NM_001099141.1|, gi|155372090|ref|NM_001101183.1|, gi|31341820|ref|NM_174501.2|, gi|164448684|ref|NM_001038575.2|, gi|270297152|ref|NM_001168462.1|, gi|328887911|ref|NM_001205310.1|
GO:0046129	purine ribonucleoside biosynthetic process	7	3.24	gi|31343335|ref|NM_173887.2|, gi|226874895|ref|NM_001159412.1|, gi|226874897|ref|NM_001159413.1|, gi|115497931|ref|NM_001075615.1|, gi|300794993|ref|NM_001191216.1|, gi|114052193|ref|NM_001046497.1|, gi|155371988|ref|NM_001101131.1|
GO:0007155	cell adhesion	82	50.93	gi|31342134|ref|NM_174390.2|, gi|41386684|ref|NM_174196.1|, gi|160837864|ref|NM_001110804.1|, gi|115497629|ref|NM_001076432.1|, gi|31342739|ref|NM_174147.2|, gi|31341820|ref|NM_174501.2|, gi|87196509|ref|NM_001010995.2|, gi|297307162|ref|NM_001034220.2|, gi|31343114|ref|NM_173981.2|, gi|164420790|ref|NM_001113252.1|, gi|150247059|ref|NM_001099396.1|, gi|147906411|ref|NM_001098134.1|, gi|158341671…
GO:0002562	somatic diversification of immune receptors via germline recombination within a single locus	6	0.9	gi|164452934|ref|NM_001080297.2|, gi|300794941|ref|NM_001192737.1|, gi|326937433|ref|NM_001034647.2|, gi|262205482|ref|NM_001166608.1|, gi|262205488|ref|NM_001166609.1|, gi|262205494|ref|NM_001166610.1|
GO:0031326	regulation of cellular biosynthetic process	282	84.85	gi|115496725|ref|NM_001076029.1|, gi|115497319|ref|NM_001076088.1|, gi|116003946|ref|NM_001076867.1|, gi|116004084|ref|NM_001076934.1|, gi|118151261|ref|NM_001078095.1|, gi|125630704|ref|NM_001081540.1|, gi|149642972|ref|NM_001099178.1|, gi|155372154|ref|NM_001101217.1|, gi|160837864|ref|NM_001110804.1|, gi|164414432|ref|NM_176635.3|, gi|164448633|ref|NM_001034577.2|, gi|300793758|ref|NM_00119139…
GO:0031668	cellular response to extracellular stimulus	22	5.42	gi|31342588|ref|NM_174208.2|, gi|31342847|ref|NM_174099.2|, gi|158341671|ref|NM_001109981.1|, gi|300796195|ref|NM_001192287.1|, gi|219282764|ref|NM_001083795.2|, gi|219282775|ref|NM_001142967.1|, gi|300794672|ref|NM_001192980.1|, gi|31340715|ref|NM_174696.2|, gi|67010048|ref|NM_001024693.1|, gi|300794381|ref|NM_001192965.1|, gi|300796076|ref|NM_001192793.1|, gi|115495026|ref|NM_001075148.1|, gi|1…
GO:0048593	camera-type eye morphogenesis	7	4.59	gi|115497487|ref|NM_001076141.1|, gi|154152200|ref|NM_001100309.1|, gi|31343031|ref|NM_174017.2|, gi|158508545|ref|NM_001109998.1|, gi|27806058|ref|NM_174419.1|, gi|62460589|ref|NM_001014949.1|, gi|154707873|ref|NM_001099147.1|
GO:0045740	positive regulation of DNA replication	9	8.6	gi|31342694|ref|NM_174163.2|, gi|31343038|ref|NM_174016.2|, gi|31343070|ref|NM_174000.2|, gi|114052485|ref|NM_001046332.1|, gi|115497065|ref|NM_001075289.1|, gi|115497721|ref|NM_001075231.1|, gi|155372090|ref|NM_001101183.1|, gi|300794560|ref|NM_001192974.1|, gi|149642972|ref|NM_001099178.1|
GO:0006164	purine nucleotide biosynthetic process	22	8.4	gi|31343335|ref|NM_173887.2|, gi|226874895|ref|NM_001159412.1|, gi|226874897|ref|NM_001159413.1|, gi|115497931|ref|NM_001075615.1|, gi|300794993|ref|NM_001191216.1|, gi|27807162|ref|NM_174641.1|, gi|31342627|ref|NM_174189.2|, gi|115494919|ref|NM_001076530.1|, gi|226530003|ref|NM_001046189.2|, gi|134085790|ref|NM_001083477.1|, gi|31343525|ref|NM_175778.2|, gi|31341394|ref|NM_181020.2|, gi|67010048…
GO:0009142	nucleoside triphosphate biosynthetic process	6	2.07	gi|115497931|ref|NM_001075615.1|, gi|300794993|ref|NM_001191216.1|, gi|31340715|ref|NM_174696.2|, gi|31343539|ref|NM_175785.2|, gi|125630684|ref|NM_001081524.1|, gi|300796463|ref|NM_001192812.1|
GO:0008284	positive regulation of cell proliferation	62	50.86	gi|328887911|ref|NM_001205310.1|, gi|329663330|ref|NM_001205569.1|, gi|115497487|ref|NM_001076141.1|, gi|115497721|ref|NM_001075231.1|, gi|116003816|ref|NM_001076800.1|, gi|118151389|ref|NM_001077900.1|, gi|117935054|ref|NM_174339.3|, gi|300794902|ref|NM_001193247.1|, gi|300798462|ref|NM_001192653.1|, gi|114052485|ref|NM_001046332.1|, gi|27819623|ref|NM_174350.1|, gi|62751344|ref|NM_001015617.1|,…
GO:0032602	chemokine production	6	4.2	gi|27819623|ref|NM_174350.1|, gi|62751344|ref|NM_001015617.1|, gi|126723186|ref|NM_174198.6|, gi|166796111|ref|NM_001114297.1|, gi|115495788|ref|NM_001075142.1|, gi|29135328|ref|NM_177516.1|
GO:0000082	G1/S transition of mitotic cell cycle	21	18.64	gi|118601773|ref|NM_001079592.1|, gi|31343038|ref|NM_174016.2|, gi|66792747|ref|NM_001024490.1|, gi|329663229|ref|NM_001206065.1|, gi|40538781|ref|NM_175050.1|, gi|62751657|ref|NM_001015665.1|, gi|85662709|ref|NM_174310.3|, gi|114052980|ref|NM_001046234.1|, gi|115495298|ref|NM_001075938.1|, gi|115496725|ref|NM_001076029.1|, gi|125991743|ref|NM_176663.3|, gi|147900308|ref|NM_001097564.1|, gi|14874…
GO:0048871	multicellular organismal homeostasis	14	5.98	gi|59958365|ref|NM_001012399.1|, gi|47564057|ref|NM_001001157.1|, gi|61889058|ref|NM_174497.3|, gi|116004092|ref|NM_001076936.1|, gi|300797625|ref|NM_001191333.1|, gi|89191834|ref|NM_001011672.2|, gi|300794961|ref|NM_001192738.1|, gi|31342694|ref|NM_174163.2|, gi|115497487|ref|NM_001076141.1|, gi|160837864|ref|NM_001110804.1|, gi|31341527|ref|NM_174615.2|, gi|31342550|ref|NM_174224.2|, gi|3007942…
GO:0051436	negative regulation of ubiquitin-protein ligase activity involved in mitotic cell cycle	10	9.2	gi|119331223|ref|NM_001079796.1|, gi|300796064|ref|NM_001191513.1|, gi|62751338|ref|NM_001015615.1|, gi|77735428|ref|NM_001034235.1|, gi|115495840|ref|NM_001076177.1|, gi|122692550|ref|NM_001080266.1|, gi|215422349|ref|NM_001013598.2|, gi|223556024|ref|NM_001145173.1|, gi|300793984|ref|NM_001192945.1|, gi|300797127|ref|NM_001192845.1|
GO:0010573	vascular endothelial growth factor production	7	3.48	gi|31342880|ref|NM_174082.2|, gi|99028968|ref|NM_001040469.2|, gi|117935054|ref|NM_174339.3|, gi|27819623|ref|NM_174350.1|, gi|62751344|ref|NM_001015617.1|, gi|166796111|ref|NM_001114297.1|, gi|303227940|ref|NM_001194959.1|
GO:0051248	negative regulation of protein metabolic process	46	10.27	gi|27807038|ref|NM_174575.1|, gi|300793758|ref|NM_001191398.1|, gi|300794672|ref|NM_001192980.1|, gi|119331223|ref|NM_001079796.1|, gi|300796064|ref|NM_001191513.1|, gi|114052511|ref|NM_001045901.1|, gi|167583515|ref|NM_001114520.1|, gi|221136888|ref|NM_001144095.1|, gi|300796038|ref|NM_001193047.1|, gi|329663170|ref|NM_001206058.1|, gi|31343567|ref|NM_175804.2|, gi|29135328|ref|NM_177516.1|, gi|…
GO:0042439	ethanolamine-containing compound metabolic process	10	4.01	gi|262073125|ref|NM_001166530.1|, gi|122692482|ref|NM_001080293.1|, gi|187960115|ref|NM_001045969.2|, gi|329663300|ref|NM_001205564.1|, gi|31340795|ref|NM_174663.2|, gi|115495706|ref|NM_001075507.1|, gi|329663128|ref|NM_001205797.1|, gi|60302690|ref|NM_174315.3|, gi|115497425|ref|NM_001075257.1|, gi|329663158|ref|NM_001205545.1|
GO:0031099	regeneration	7	3.34	gi|115494919|ref|NM_001076530.1|, gi|300797119|ref|NM_001192077.1|, gi|255003689|ref|NM_001099950.1|, gi|156523167|ref|NM_001102528.1|, gi|157279998|ref|NM_001105045.1|, gi|31343038|ref|NM_174016.2|, gi|226530003|ref|NM_001046189.2|
GO:0007517	muscle organ development	33	13.2	gi|115497487|ref|NM_001076141.1|, gi|165377267|ref|NM_001113531.1|, gi|149642860|ref|NM_001099141.1|, gi|300797694|ref|NM_001192104.1|, gi|328887911|ref|NM_001205310.1|, gi|31342694|ref|NM_174163.2|, gi|47564063|ref|NM_001001156.1|, gi|300795556|ref|NM_001192512.1|, gi|31343031|ref|NM_174017.2|, gi|31343567|ref|NM_175804.2|, gi|115497165|ref|NM_001075647.1|, gi|125991748|ref|NM_001077877.2|, gi|1…
GO:0010469	regulation of receptor activity	6	3.68	gi|61889058|ref|NM_174497.3|, gi|149642732|ref|NM_001099179.1|, gi|31343031|ref|NM_174017.2|, gi|164451497|ref|NM_001024565.2|, gi|31342739|ref|NM_174147.2|, gi|115497699|ref|NM_001075232.1|
GO:0043687	post-translational protein modification	15	14.36	gi|329663201|ref|NM_001205550.1|, gi|31343626|ref|NM_177519.2|, gi|50872128|ref|NM_001002882.1|, gi|114051891|ref|NM_001046404.1|, gi|114052263|ref|NM_001045922.1|, gi|115497283|ref|NM_001076083.1|, gi|116003986|ref|NM_001076886.1|, gi|154152026|ref|NM_001100325.1|, gi|157074039|ref|NM_001103261.1|, gi|157074129|ref|NM_001103307.1|, gi|158262746|ref|NM_001109961.1|, gi|215276975|ref|NM_001075432.…
GO:0014032	neural crest cell development	7	5.4	gi|31340805|ref|NM_174734.2|, gi|116003816|ref|NM_001076800.1|, gi|149944562|ref|NM_174308.2|, gi|117935054|ref|NM_174339.3|, gi|125991743|ref|NM_176663.3|, gi|300794693|ref|NM_001193237.1|, gi|300794902|ref|NM_001193247.1|
GO:0001508	regulation of action potential	9	2.4	gi|157427853|ref|NM_001105364.1|, gi|300797150|ref|NM_001193102.1|, gi|115497487|ref|NM_001076141.1|, gi|157428057|ref|NM_001105467.1|, gi|300794350|ref|NM_001191184.1|, gi|300797945|ref|NM_001193140.1|, gi|157074089|ref|NM_001103286.1|, gi|300794326|ref|NM_001193218.1|, gi|31341527|ref|NM_174615.2|
GO:0051090	regulation of sequence-specific DNA binding transcription factor activity	32	19.52	gi|300793794|ref|NM_001191400.1|, gi|114052816|ref|NM_001045868.1|, gi|115497569|ref|NM_001075576.1|, gi|221136849|ref|NM_001144082.1|, gi|300794672|ref|NM_001192980.1|, gi|115495298|ref|NM_001075938.1|, gi|116003952|ref|NM_001076863.1|, gi|125991767|ref|NM_174354.3|, gi|125991935|ref|NM_001081595.1|, gi|126723186|ref|NM_174198.6|, gi|156120848|ref|NM_001102101.1|, gi|167555197|ref|NM_001081743.2…
GO:0035556	intracellular signal transduction	167	65.52	gi|99028968|ref|NM_001040469.2|, gi|115497721|ref|NM_001075231.1|, gi|126723186|ref|NM_174198.6|, gi|149944562|ref|NM_174308.2|, gi|160837864|ref|NM_001110804.1|, gi|300793743|ref|NM_001192165.1|, gi|328887911|ref|NM_001205310.1|, gi|29135328|ref|NM_177516.1|, gi|300794808|ref|NM_001192731.1|, gi|47564057|ref|NM_001001157.1|, gi|93205065|ref|NM_205773.2|, gi|149642678|ref|NM_001098880.1|, gi|2781…
GO:0042100	B cell proliferation	6	4.08	gi|31343335|ref|NM_173887.2|, gi|126723186|ref|NM_174198.6|, gi|300793806|ref|NM_001192936.1|, gi|262205482|ref|NM_001166608.1|, gi|262205488|ref|NM_001166609.1|, gi|262205494|ref|NM_001166610.1|
GO:0019080	viral genome expression	7	3.05	gi|47564039|ref|NM_001001147.1|, gi|114052217|ref|NM_001045925.1|, gi|300798355|ref|NM_001192392.1|, gi|27807286|ref|NM_174715.1|, gi|45430018|ref|NM_205797.1|, gi|62460479|ref|NM_001014894.1|, gi|300794033|ref|NM_001191412.1|
GO:0009266	response to temperature stimulus	15	7.42	gi|31342987|ref|NM_174036.2|, gi|41386684|ref|NM_174196.1|, gi|156523109|ref|NM_001102499.1|, gi|300794209|ref|NM_001193212.1|, gi|31340715|ref|NM_174696.2|, gi|115497689|ref|NM_001075235.1|, gi|31341527|ref|NM_174615.2|, gi|40254805|ref|NM_174550.1|, gi|66792745|ref|NM_001024493.1|, gi|73853768|ref|NM_203322.2|, gi|125991748|ref|NM_001077877.2|, gi|300794560|ref|NM_001192974.1|, gi|300797119|ref…
GO:0018210	peptidyl-threonine modification	8	4.32	gi|300795640|ref|NM_001192516.1|, gi|300793758|ref|NM_001191398.1|, gi|31343626|ref|NM_177519.2|, gi|300797403|ref|NM_001192858.1|, gi|31343031|ref|NM_174017.2|, gi|125991743|ref|NM_176663.3|, gi|300794560|ref|NM_001192974.1|, gi|300795232|ref|NM_001193007.1|
GO:0050804	regulation of synaptic transmission	21	12.47	gi|115495298|ref|NM_001075938.1|, gi|300795808|ref|NM_001192780.1|, gi|300797971|ref|NM_001191350.1|, gi|110350676|ref|NM_174446.3|, gi|221136886|ref|NM_001144094.1|, gi|300795346|ref|NM_001192245.1|, gi|300794808|ref|NM_001192731.1|, gi|300798462|ref|NM_001192653.1|, gi|147900308|ref|NM_001097564.1|, gi|61889058|ref|NM_174497.3|, gi|329663280|ref|NM_001206072.1|, gi|31343031|ref|NM_174017.2|, gi…
GO:0060322	head development	7	3.8	gi|31340997|ref|NM_174798.2|, gi|115497717|ref|NM_001075593.1|, gi|147899289|ref|NM_001098053.1|, gi|155372090|ref|NM_001101183.1|, gi|164420790|ref|NM_001113252.1|, gi|149944562|ref|NM_174308.2|, gi|329663201|ref|NM_001205550.1|
GO:0071219	cellular response to molecule of bacterial origin	12	7.57	gi|300793806|ref|NM_001192936.1|, gi|114052816|ref|NM_001045868.1|, gi|118151389|ref|NM_001077900.1|, gi|126723186|ref|NM_174198.6|, gi|31343049|ref|NM_174010.2|, gi|67010048|ref|NM_001024693.1|, gi|89191834|ref|NM_001011672.2|, gi|114052766|ref|NM_001046293.1|, gi|116003826|ref|NM_001076799.1|, gi|118151271|ref|NM_001078100.1|, gi|160837864|ref|NM_001110804.1|, gi|328751691|ref|NM_001192818.2|
GO:0000084	S phase of mitotic cell cycle	15	13.8	gi|62751810|ref|NM_001015518.1|, gi|114052766|ref|NM_001046293.1|, gi|31342028|ref|NM_174427.2|, gi|62751338|ref|NM_001015615.1|, gi|66792747|ref|NM_001024490.1|, gi|77735428|ref|NM_001034235.1|, gi|114052582|ref|NM_001045894.1|, gi|114052980|ref|NM_001046234.1|, gi|115496725|ref|NM_001076029.1|, gi|153792204|ref|NM_001099704.1|, gi|164518989|ref|NM_001113311.1|, gi|215422349|ref|NM_001013598.2|,…
GO:0022600	digestive system process	7	2.76	gi|156120712|ref|NM_001102033.1|, gi|115495668|ref|NM_001075549.1|, gi|262073125|ref|NM_001166530.1|, gi|329663302|ref|NM_001205820.1|, gi|31341551|ref|NM_174606.2|, gi|126723186|ref|NM_174198.6|, gi|45430040|ref|NM_205809.1|
GO:0051346	negative regulation of hydrolase activity	23	9.54	gi|84000376|ref|NM_001038204.1|, gi|99028968|ref|NM_001040469.2|, gi|226373738|ref|NM_001146302.1|, gi|256000761|ref|NM_001164024.1|, gi|115497569|ref|NM_001075576.1|, gi|134085380|ref|NM_001035485.2|, gi|157426910|ref|NM_001105256.1|, gi|300795166|ref|NM_001192236.1|, gi|300795640|ref|NM_001192516.1|, gi|300796813|ref|NM_001192062.1|, gi|221136849|ref|NM_001144082.1|, gi|300794672|ref|NM_0011929…
GO:0009792	embryo development ending in birth or egg hatching	39	13.22	gi|123959743|ref|NM_001080727.1|, gi|115494903|ref|NM_001076209.1|, gi|300793758|ref|NM_001191398.1|, gi|117935054|ref|NM_174339.3|, gi|116003870|ref|NM_001076825.1|, gi|329663266|ref|NM_001206070.1|, gi|31340805|ref|NM_174734.2|, gi|115494927|ref|NM_001075854.1|, gi|300797716|ref|NM_001192361.1|, gi|155372090|ref|NM_001101183.1|, gi|164420790|ref|NM_001113252.1|, gi|300793806|ref|NM_001192936.1|…
GO:0000045	autophagic vacuole assembly	6	6	gi|114051122|ref|NM_001046134.1|, gi|115497409|ref|NM_001076151.1|, gi|116003844|ref|NM_001076812.1|, gi|116004192|ref|NM_001076982.1|, gi|126723747|ref|NM_001082442.1|, gi|147902150|ref|NM_001034706.2|
GO:0030593	neutrophil chemotaxis	7	5.32	gi|90403615|ref|NM_001039957.1|, gi|164420790|ref|NM_001113252.1|, gi|166999226|ref|NM_001007810.3|, gi|300794558|ref|NM_001192718.1|, gi|77736400|ref|NM_001034728.1|, gi|149944562|ref|NM_174308.2|, gi|157427853|ref|NM_001105364.1|
GO:0042990	regulation of transcription factor import into nucleus	6	2.11	gi|126723186|ref|NM_174198.6|, gi|167555197|ref|NM_001081743.2|, gi|300797119|ref|NM_001192077.1|, gi|31343049|ref|NM_174010.2|, gi|114050874|ref|NM_001046455.1|, gi|114052816|ref|NM_001045868.1|
GO:0060047	heart contraction	16	10.48	gi|164420790|ref|NM_001113252.1|, gi|61889058|ref|NM_174497.3|, gi|125630684|ref|NM_001081524.1|, gi|157074151|ref|NM_001103319.1|, gi|77736298|ref|NM_001034677.1|, gi|118151447|ref|NM_001078165.1|, gi|221136877|ref|NM_001144090.1|, gi|300797945|ref|NM_001193140.1|, gi|300798324|ref|NM_001191123.1|, gi|87196509|ref|NM_001010995.2|, gi|118601749|ref|NM_001079578.1|, gi|31341527|ref|NM_174615.2|, g…
GO:0022602	ovulation cycle process	13	8.88	gi|115497717|ref|NM_001075593.1|, gi|147899289|ref|NM_001098053.1|, gi|329663346|ref|NM_001206083.1|, gi|300794672|ref|NM_001192980.1|, gi|31341527|ref|NM_174615.2|, gi|31342134|ref|NM_174390.2|, gi|118151355|ref|NM_001078144.1|, gi|125991765|ref|NM_001077486.2|, gi|148747149|ref|NM_174363.2|, gi|150247059|ref|NM_001099396.1|, gi|155372090|ref|NM_001101183.1|, gi|164420790|ref|NM_001113252.1|, gi…
GO:0010811	positive regulation of cell-substrate adhesion	6	4.8	gi|41386684|ref|NM_174196.1|, gi|147906411|ref|NM_001098134.1|, gi|158341671|ref|NM_001109981.1|, gi|31343049|ref|NM_174010.2|, gi|122692356|ref|NM_001080358.1|, gi|221136888|ref|NM_001144095.1|
GO:0018196	peptidyl-asparagine modification	9	5.4	gi|114051891|ref|NM_001046404.1|, gi|114052263|ref|NM_001045922.1|, gi|115497283|ref|NM_001076083.1|, gi|155372138|ref|NM_001101209.1|, gi|157074039|ref|NM_001103261.1|, gi|158262746|ref|NM_001109961.1|, gi|215276975|ref|NM_001075432.2|, gi|300797804|ref|NM_001191342.1|, gi|300798212|ref|NM_001192641.1|
GO:0048589	developmental growth	24	10.95	gi|328887911|ref|NM_001205310.1|, gi|89191834|ref|NM_001011672.2|, gi|115497745|ref|NM_001076121.1|, gi|31340795|ref|NM_174663.2|, gi|66792745|ref|NM_001024493.1|, gi|123959743|ref|NM_001080727.1|, gi|31340805|ref|NM_174734.2|, gi|329663346|ref|NM_001206083.1|, gi|300797524|ref|NM_001192352.1|, gi|300795881|ref|NM_001191504.1|, gi|115494919|ref|NM_001076530.1|, gi|300797119|ref|NM_001192077.1|, g…
GO:0060271	cilium morphogenesis	6	4.56	gi|155371886|ref|NM_001101078.1|, gi|155372286|ref|NM_001101286.1|, gi|47564097|ref|NM_001001168.1|, gi|160707932|ref|NM_001110786.1|, gi|300796038|ref|NM_001193047.1|, gi|114053194|ref|NM_001046267.1|
GO:0033555	multicellular organismal response to stress	6	3.4	gi|83721964|ref|NM_174141.2|, gi|115495908|ref|NM_001075844.1|, gi|300798324|ref|NM_001191123.1|, gi|300798462|ref|NM_001192653.1|, gi|139948757|ref|NM_001083738.1|, gi|31342238|ref|NM_175715.2|
GO:0050878	regulation of body fluid levels	64	20.7	gi|164450480|ref|NM_001113277.1|, gi|27807162|ref|NM_174641.1|, gi|28461200|ref|NM_175788.1|, gi|31340715|ref|NM_174696.2|, gi|31343031|ref|NM_174017.2|, gi|31343525|ref|NM_175778.2|, gi|40538781|ref|NM_175050.1|, gi|62460591|ref|NM_001014946.1|, gi|62752028|ref|NM_001015557.1|, gi|84000140|ref|NM_001038081.1|, gi|90403615|ref|NM_001039957.1|, gi|99028968|ref|NM_001040469.2|, gi|114051993|ref|NM_…
GO:0007584	response to nutrient	20	13.12	gi|27807038|ref|NM_174575.1|, gi|31341811|ref|NM_174507.2|, gi|31342588|ref|NM_174208.2|, gi|31343049|ref|NM_174010.2|, gi|77735646|ref|NM_001034347.1|, gi|115497269|ref|NM_001076085.1|, gi|115497689|ref|NM_001075235.1|, gi|118151389|ref|NM_001077900.1|, gi|134085416|ref|NM_001013401.2|, gi|155372076|ref|NM_001101175.1|, gi|157074089|ref|NM_001103286.1|, gi|31340715|ref|NM_174696.2|, gi|67010048|…
GO:0006944	cellular membrane fusion	10	6.74	gi|110350676|ref|NM_174446.3|, gi|78050060|ref|NM_001035064.1|, gi|219282764|ref|NM_001083795.2|, gi|219282775|ref|NM_001142967.1|, gi|300798382|ref|NM_001193161.1|, gi|31342321|ref|NM_174324.2|, gi|77736298|ref|NM_001034677.1|, gi|118150839|ref|NM_001077864.1|, gi|115495040|ref|NM_001076302.1|, gi|119331179|ref|NM_001079773.1|
GO:0022900	electron transport chain	13	8.6	gi|31341371|ref|NM_176672.2|, gi|31343582|ref|NM_175814.2|, gi|31343617|ref|NM_175829.2|, gi|30842789|ref|NM_181011.2|, gi|31341250|ref|NM_174837.2|, gi|31342588|ref|NM_174208.2|, gi|149642896|ref|NM_001099170.1|, gi|329663203|ref|NM_001205806.1|, gi|31341562|ref|NM_174600.2|, gi|66792763|ref|NM_001024486.1|, gi|28461282|ref|NM_175830.1|, gi|31343575|ref|NM_175810.2|, gi|291463260|ref|NM_174565.3|
GO:0009411	response to UV	13	10.6	gi|62751810|ref|NM_001015518.1|, gi|297307108|ref|NM_001143857.2|, gi|300797825|ref|NM_001191343.1|, gi|27807038|ref|NM_174575.1|, gi|300795049|ref|NM_001192998.1|, gi|300796554|ref|NM_001191537.1|, gi|31342028|ref|NM_174427.2|, gi|114052902|ref|NM_001046224.1|, gi|115495240|ref|NM_001075788.1|, gi|118601773|ref|NM_001079592.1|, gi|158819092|ref|NM_001110181.1|, gi|300794560|ref|NM_001192974.1|, …
GO:0006200	ATP catabolic process	17	17	gi|28603815|ref|NM_176676.1|, gi|31342562|ref|NM_174221.2|, gi|31343032|ref|NM_174018.2|, gi|67010048|ref|NM_001024693.1|, gi|83715973|ref|NM_001037820.1|, gi|114051330|ref|NM_001046045.1|, gi|115495026|ref|NM_001075148.1|, gi|134085696|ref|NM_001083457.1|, gi|139948740|ref|NM_001083685.1|, gi|157426914|ref|NM_001105258.1|, gi|262205482|ref|NM_001166608.1|, gi|262205488|ref|NM_001166609.1|, gi|26…
GO:0009582	detection of abiotic stimulus	9	3.26	gi|27806058|ref|NM_174419.1|, gi|31342562|ref|NM_174221.2|, gi|31342046|ref|NM_174420.2|, gi|164451465|ref|NM_001113278.1|, gi|164451467|ref|NM_001113279.1|, gi|300793646|ref|NM_001192160.1|, gi|300797625|ref|NM_001191333.1|, gi|61889058|ref|NM_174497.3|, gi|300797694|ref|NM_001192104.1|
GO:0036293	response to decreased oxygen levels	31	16.68	gi|91680536|ref|NM_176669.3|, gi|115494919|ref|NM_001076530.1|, gi|117935054|ref|NM_174339.3|, gi|149642932|ref|NM_001099107.1|, gi|160837864|ref|NM_001110804.1|, gi|300794672|ref|NM_001192980.1|, gi|27806476|ref|NM_174148.1|, gi|27807132|ref|NM_174628.1|, gi|31342134|ref|NM_174390.2|, gi|31342588|ref|NM_174208.2|, gi|31342739|ref|NM_174147.2|, gi|31343335|ref|NM_173887.2|, gi|41386684|ref|NM_174…
GO:0007283	spermatogenesis	34	28.95	gi|31340795|ref|NM_174663.2|, gi|329112588|ref|NM_001192410.1|, gi|41386765|ref|NM_174061.1|, gi|31341504|ref|NM_174623.2|, gi|157427853|ref|NM_001105364.1|, gi|300794993|ref|NM_001191216.1|, gi|300798450|ref|NM_001191129.1|, gi|27819619|ref|NM_174200.1|, gi|31341527|ref|NM_174615.2|, gi|31342238|ref|NM_175715.2|, gi|31343070|ref|NM_174000.2|, gi|78365274|ref|NM_001035339.1|, gi|84370066|ref|NM_0…
GO:0030010	establishment of cell polarity	9	5.02	gi|300794381|ref|NM_001192965.1|, gi|31340795|ref|NM_174663.2|, gi|115496513|ref|NM_001075489.1|, gi|154152028|ref|NM_001100321.1|, gi|274321993|ref|NM_001098881.2|, gi|328887913|ref|NM_001192355.1|, gi|114052485|ref|NM_001046332.1|, gi|157427853|ref|NM_001105364.1|, gi|300795622|ref|NM_001192771.1|
GO:0072376	protein activation cascade	7	3.37	gi|164450480|ref|NM_001113277.1|, gi|99028968|ref|NM_001040469.2|, gi|114051807|ref|NM_001045966.1|, gi|115497209|ref|NM_001076550.1|, gi|221136892|ref|NM_001144097.1|, gi|95147673|ref|NM_001040526.1|, gi|58330903|ref|NM_001010996.1|
GO:1900274	regulation of phospholipase C activity	9	3.24	gi|31342238|ref|NM_175715.2|, gi|115497801|ref|NM_001075201.1|, gi|118151355|ref|NM_001078144.1|, gi|149944562|ref|NM_174308.2|, gi|150247059|ref|NM_001099396.1|, gi|156523097|ref|NM_001102493.1|, gi|157427901|ref|NM_001105388.1|, gi|166999226|ref|NM_001007810.3|, gi|300798326|ref|NM_001191367.1|
GO:0072331	signal transduction by p53 class mediator	11	4.34	gi|149642932|ref|NM_001099107.1|, gi|300794672|ref|NM_001192980.1|, gi|31340997|ref|NM_174798.2|, gi|300795640|ref|NM_001192516.1|, gi|300796522|ref|NM_001193071.1|, gi|300796900|ref|NM_001192066.1|, gi|62751338|ref|NM_001015615.1|, gi|77735428|ref|NM_001034235.1|, gi|215422349|ref|NM_001013598.2|, gi|329663346|ref|NM_001206083.1|, gi|300795049|ref|NM_001192998.1|
GO:0046130	purine ribonucleoside catabolic process	62	10.26	gi|221136849|ref|NM_001144082.1|, gi|31342046|ref|NM_174420.2|, gi|31342680|ref|NM_174170.2|, gi|110347585|ref|NM_001015627.2|, gi|114051987|ref|NM_001046392.1|, gi|114052602|ref|NM_001046541.1|, gi|147905445|ref|NM_001098130.1|, gi|156523151|ref|NM_001102520.1|, gi|156523175|ref|NM_001102532.1|, gi|157074147|ref|NM_001103316.1|, gi|186972117|ref|NM_001102234.1|, gi|300793758|ref|NM_001191398.1|,…
GO:0002682	regulation of immune system process	84	21.27	gi|300795239|ref|NM_001191228.1|, gi|300797688|ref|NM_001191336.1|, gi|31343038|ref|NM_174016.2|, gi|114052816|ref|NM_001045868.1|, gi|115497065|ref|NM_001075289.1|, gi|122692400|ref|NM_001080335.1|, gi|125991935|ref|NM_001081595.1|, gi|156120848|ref|NM_001102101.1|, gi|195539552|ref|NM_001130752.1|, gi|262205482|ref|NM_001166608.1|, gi|262205488|ref|NM_001166609.1|, gi|262205494|ref|NM_001166610…
GO:0030148	sphingolipid biosynthetic process	6	4.96	gi|115749609|ref|NM_001001151.2|, gi|114052279|ref|NM_001045919.1|, gi|118150961|ref|NM_001077931.1|, gi|129270104|ref|NM_001082423.1|, gi|147899289|ref|NM_001098053.1|, gi|300796297|ref|NM_001192804.1|
GO:0006289	nucleotide-excision repair	10	8.4	gi|31342028|ref|NM_174427.2|, gi|114052582|ref|NM_001045894.1|, gi|329663229|ref|NM_001206065.1|, gi|31342343|ref|NM_174316.2|, gi|84370066|ref|NM_001038515.1|, gi|129277536|ref|NM_001082614.1|, gi|114052217|ref|NM_001045925.1|, gi|158819092|ref|NM_001110181.1|, gi|300797825|ref|NM_001191343.1|, gi|300794672|ref|NM_001192980.1|
GO:0015909	long-chain fatty acid transport	6	5.16	gi|31343049|ref|NM_174010.2|, gi|115497269|ref|NM_001076085.1|, gi|41386684|ref|NM_174196.1|, gi|31341398|ref|NM_181024.2|, gi|109948280|ref|NR_003096.1|, gi|109948281|ref|NR_003097.1|
GO:0009913	epidermal cell differentiation	14	7.56	gi|115497487|ref|NM_001076141.1|, gi|116003952|ref|NM_001076863.1|, gi|149642732|ref|NM_001099179.1|, gi|164420790|ref|NM_001113252.1|, gi|114052485|ref|NM_001046332.1|, gi|115495128|ref|NM_001075972.1|, gi|62460589|ref|NM_001014949.1|, gi|116004084|ref|NM_001076934.1|, gi|154707873|ref|NM_001099147.1|, gi|195539552|ref|NM_001130752.1|, gi|300794358|ref|NM_001192452.1|, gi|300798565|ref|NM_001192…
GO:0048864	stem cell development	9	4.44	gi|270297152|ref|NM_001168462.1|, gi|300798462|ref|NM_001192653.1|, gi|27805840|ref|NM_174295.1|, gi|30172565|ref|NM_174614.1|, gi|114052766|ref|NM_001046293.1|, gi|116003816|ref|NM_001076800.1|, gi|329663227|ref|NM_001205809.1|, gi|157428057|ref|NM_001105467.1|, gi|116003826|ref|NM_001076799.1|
GO:0060759	regulation of response to cytokine stimulus	7	2.09	gi|158508545|ref|NM_001109998.1|, gi|31341398|ref|NM_181024.2|, gi|109948280|ref|NR_003096.1|, gi|109948281|ref|NR_003097.1|, gi|31340795|ref|NM_174663.2|, gi|153791659|ref|NM_001099706.1|, gi|155371888|ref|NM_001101079.1|
GO:0015980	energy derivation by oxidation of organic compounds	25	9.33	gi|31341371|ref|NM_176672.2|, gi|31343582|ref|NM_175814.2|, gi|31343617|ref|NM_175829.2|, gi|156121248|ref|NM_001102302.1|, gi|158262746|ref|NM_001109961.1|, gi|115497689|ref|NM_001075235.1|, gi|300798380|ref|NM_001192905.1|, gi|329112490|ref|NM_001191545.1|, gi|123959743|ref|NM_001080727.1|, gi|31341562|ref|NM_174600.2|, gi|116003826|ref|NM_001076799.1|, gi|66792763|ref|NM_001024486.1|, gi|28461…
GO:0034621	cellular macromolecular complex subunit organization	61	12.65	gi|157427937|ref|NM_001105406.1|, gi|261245062|ref|NM_001166227.1|, gi|31343284|ref|NM_173911.2|, gi|51491828|ref|NM_001003900.1|, gi|116004408|ref|NM_001077095.1|, gi|164451489|ref|NM_001075470.2|, gi|221136892|ref|NM_001144097.1|, gi|115497065|ref|NM_001075289.1|, gi|300793758|ref|NM_001191398.1|, gi|115495752|ref|NM_001076254.1|, gi|27807286|ref|NM_174715.1|, gi|45430018|ref|NM_205797.1|, gi|6…
GO:0034440	lipid oxidation	8	3.29	gi|31341820|ref|NM_174501.2|, gi|31343049|ref|NM_174010.2|, gi|115497689|ref|NM_001075235.1|, gi|116004092|ref|NM_001076936.1|, gi|114051336|ref|NM_001046183.1|, gi|114052766|ref|NM_001046293.1|, gi|226958399|ref|NM_001075780.2|, gi|115497269|ref|NM_001076085.1|
GO:0033043	regulation of organelle organization	48	11.19	gi|300794560|ref|NM_001192974.1|, gi|157427937|ref|NM_001105406.1|, gi|34147042|ref|NM_183082.1|, gi|328887911|ref|NM_001205310.1|, gi|119331223|ref|NM_001079796.1|, gi|300796064|ref|NM_001191513.1|, gi|300796759|ref|NM_001192827.1|, gi|110350676|ref|NM_174446.3|, gi|300793794|ref|NM_001191400.1|, gi|115497569|ref|NM_001075576.1|, gi|300795658|ref|NM_001192261.1|, gi|41386765|ref|NM_174061.1|, gi…
GO:0007266	Rho protein signal transduction	14	12.06	gi|67010048|ref|NM_001024693.1|, gi|114052485|ref|NM_001046332.1|, gi|115496253|ref|NM_001075495.1|, gi|149944562|ref|NM_174308.2|, gi|157074147|ref|NM_001103316.1|, gi|31342694|ref|NM_174163.2|, gi|156523097|ref|NM_001102493.1|, gi|300796092|ref|NM_001192538.1|, gi|119331233|ref|NM_001079800.1|, gi|156121258|ref|NM_001102307.1|, gi|156523087|ref|NM_001102488.1|, gi|274321993|ref|NM_001098881.2|,…
GO:0007628	adult walking behavior	8	8	gi|115432041|ref|NM_174071.2|, gi|123959743|ref|NM_001080727.1|, gi|219282764|ref|NM_001083795.2|, gi|219282775|ref|NM_001142967.1|, gi|300793758|ref|NM_001191398.1|, gi|300794326|ref|NM_001193218.1|, gi|300797150|ref|NM_001193102.1|, gi|300797694|ref|NM_001192104.1|
GO:0032535	regulation of cellular component size	13	2.23	gi|157427937|ref|NM_001105406.1|, gi|89191834|ref|NM_001011672.2|, gi|115497745|ref|NM_001076121.1|, gi|31340795|ref|NM_174663.2|, gi|66792745|ref|NM_001024493.1|, gi|123959743|ref|NM_001080727.1|, gi|166706928|ref|NM_001114156.1|, gi|31341504|ref|NM_174623.2|, gi|300795881|ref|NM_001191504.1|, gi|149642678|ref|NM_001098880.1|, gi|31342694|ref|NM_174163.2|, gi|93205065|ref|NM_205773.2|, gi|300797…
GO:0006171	cAMP biosynthetic process	8	4.31	gi|115494919|ref|NM_001076530.1|, gi|31341394|ref|NM_181020.2|, gi|67010048|ref|NM_001024693.1|, gi|149944562|ref|NM_174308.2|, gi|31342786|ref|NM_174127.2|, gi|77736298|ref|NM_001034677.1|, gi|147900316|ref|NM_001098123.1|, gi|31342238|ref|NM_175715.2|
GO:0031175	neuron projection development	76	29.7	gi|31343031|ref|NM_174017.2|, gi|41386783|ref|NM_174238.1|, gi|66792873|ref|NM_001024544.1|, gi|115494927|ref|NM_001075854.1|, gi|155371888|ref|NM_001101079.1|, gi|156120712|ref|NM_001102033.1|, gi|118151261|ref|NM_001078095.1|, gi|300798317|ref|NM_001192902.1|, gi|89191834|ref|NM_001011672.2|, gi|115497745|ref|NM_001076121.1|, gi|31340795|ref|NM_174663.2|, gi|31343567|ref|NM_175804.2|, gi|777361…
GO:0018279	protein N-linked glycosylation via asparagine	9	9	gi|114051891|ref|NM_001046404.1|, gi|114052263|ref|NM_001045922.1|, gi|115497283|ref|NM_001076083.1|, gi|155372138|ref|NM_001101209.1|, gi|157074039|ref|NM_001103261.1|, gi|158262746|ref|NM_001109961.1|, gi|215276975|ref|NM_001075432.2|, gi|300797804|ref|NM_001191342.1|, gi|300798212|ref|NM_001192641.1|
GO:0046634	regulation of alpha-beta T cell activation	9	1.89	gi|300797119|ref|NM_001192077.1|, gi|27819623|ref|NM_174350.1|, gi|62751344|ref|NM_001015617.1|, gi|115495788|ref|NM_001075142.1|, gi|166796111|ref|NM_001114297.1|, gi|303227940|ref|NM_001194959.1|, gi|40538781|ref|NM_175050.1|, gi|31343335|ref|NM_173887.2|, gi|329663227|ref|NM_001205809.1|
GO:0008584	male gonad development	8	7.2	gi|41386765|ref|NM_174061.1|, gi|62751684|ref|NM_001015621.1|, gi|66792873|ref|NM_001024544.1|, gi|125991765|ref|NM_001077486.2|, gi|148747149|ref|NM_174363.2|, gi|149642710|ref|NM_001099137.1|, gi|115497717|ref|NM_001075593.1|, gi|147899289|ref|NM_001098053.1|
GO:0002699	positive regulation of immune effector process	19	6.24	gi|125991935|ref|NM_001081595.1|, gi|300798403|ref|NM_001193162.1|, gi|300797688|ref|NM_001191336.1|, gi|27819623|ref|NM_174350.1|, gi|62751344|ref|NM_001015617.1|, gi|115495788|ref|NM_001075142.1|, gi|166796111|ref|NM_001114297.1|, gi|303227940|ref|NM_001194959.1|, gi|40538781|ref|NM_175050.1|, gi|326937433|ref|NM_001034647.2|, gi|31343049|ref|NM_174010.2|, gi|126723186|ref|NM_174198.6|, gi|3007…
GO:0006892	post-Golgi vesicle-mediated transport	10	7.79	gi|300795618|ref|NM_001192259.1|, gi|300797501|ref|NM_001192095.1|, gi|157426910|ref|NM_001105256.1|, gi|31343014|ref|NM_174023.2|, gi|78050060|ref|NM_001035064.1|, gi|114051993|ref|NM_001045947.1|, gi|115495040|ref|NM_001076302.1|, gi|118150839|ref|NM_001077864.1|, gi|300794419|ref|NM_001192711.1|, gi|300798286|ref|NM_001191365.1|
GO:0008652	cellular amino acid biosynthetic process	16	7.48	gi|31341562|ref|NM_174600.2|, gi|300795556|ref|NM_001192512.1|, gi|31343505|ref|NM_177487.2|, gi|27806476|ref|NM_174148.1|, gi|261490678|ref|NM_001024480.2|, gi|115497123|ref|NM_001075653.1|, gi|300793713|ref|NM_001193187.1|, gi|134085790|ref|NM_001083477.1|, gi|77736126|ref|NM_001034590.1|, gi|187960115|ref|NM_001045969.2|, gi|329663300|ref|NM_001205564.1|, gi|155372258|ref|NM_001101272.1|, gi|6…
GO:0035108	limb morphogenesis	9	6.43	gi|31340997|ref|NM_174798.2|, gi|300794299|ref|NM_001192193.1|, gi|300796076|ref|NM_001192793.1|, gi|116003816|ref|NM_001076800.1|, gi|115497487|ref|NM_001076141.1|, gi|31340805|ref|NM_174734.2|, gi|115496263|ref|NM_001075989.1|, gi|328887911|ref|NM_001205310.1|, gi|160707932|ref|NM_001110786.1|
GO:0030097	hemopoiesis	48	14.71	gi|329663227|ref|NM_001205809.1|, gi|115495682|ref|NM_001075440.1|, gi|187937196|ref|NM_001127316.1|, gi|31343335|ref|NM_173887.2|, gi|300794358|ref|NM_001192452.1|, gi|115497487|ref|NM_001076141.1|, gi|164452920|ref|NM_001034320.2|, gi|270297152|ref|NM_001168462.1|, gi|27807038|ref|NM_174575.1|, gi|47564029|ref|NM_001001138.1|, gi|124430747|ref|NM_001075811.2|, gi|148747149|ref|NM_174363.2|, gi|…
GO:0007059	chromosome segregation	22	15.04	gi|115495840|ref|NM_001076177.1|, gi|115497487|ref|NM_001076141.1|, gi|119331223|ref|NM_001079796.1|, gi|300796064|ref|NM_001191513.1|, gi|115496513|ref|NM_001075489.1|, gi|122692550|ref|NM_001080266.1|, gi|114052485|ref|NM_001046332.1|, gi|148236342|ref|NM_001097573.1|, gi|156120790|ref|NM_001102072.1|, gi|30172565|ref|NM_174614.1|, gi|27805840|ref|NM_174295.1|, gi|300797463|ref|NM_001192605.1|,…
GO:0030031	cell projection assembly	17	9.22	gi|66792843|ref|NM_001024527.1|, gi|158341671|ref|NM_001109981.1|, gi|155371886|ref|NM_001101078.1|, gi|155372286|ref|NM_001101286.1|, gi|114053194|ref|NM_001046267.1|, gi|114052485|ref|NM_001046332.1|, gi|115496253|ref|NM_001075495.1|, gi|31342567|ref|NM_174219.2|, gi|115496829|ref|NM_001075309.1|, gi|155372090|ref|NM_001101183.1|, gi|300797119|ref|NM_001192077.1|, gi|31342694|ref|NM_174163.2|, …
GO:0010952	positive regulation of peptidase activity	14	2.77	gi|31342134|ref|NM_174390.2|, gi|31341398|ref|NM_181024.2|, gi|31343144|ref|NM_173972.2|, gi|109948280|ref|NR_003096.1|, gi|109948281|ref|NR_003097.1|, gi|118151389|ref|NM_001077900.1|, gi|156523097|ref|NM_001102493.1|, gi|262073123|ref|NM_001166529.1|, gi|262205482|ref|NM_001166608.1|, gi|262205488|ref|NM_001166609.1|, gi|262205494|ref|NM_001166610.1|, gi|300797142|ref|NM_001192078.1|, gi|328927…
GO:0046883	regulation of hormone secretion	20	7.93	gi|31342458|ref|NM_174270.2|, gi|61888891|ref|NM_001013606.1|, gi|62752028|ref|NM_001015557.1|, gi|115497801|ref|NM_001075201.1|, gi|116003826|ref|NM_001076799.1|, gi|300798317|ref|NM_001192902.1|, gi|300798326|ref|NM_001191367.1|, gi|27819623|ref|NM_174350.1|, gi|61889058|ref|NM_174497.3|, gi|62751344|ref|NM_001015617.1|, gi|166796111|ref|NM_001114297.1|, gi|115494919|ref|NM_001076530.1|, gi|148…
GO:0051188	cofactor biosynthetic process	14	3.59	gi|261490678|ref|NM_001024480.2|, gi|31342550|ref|NM_174224.2|, gi|115497269|ref|NM_001076085.1|, gi|300796850|ref|NM_001191308.1|, gi|123959743|ref|NM_001080727.1|, gi|155372032|ref|NM_001101154.1|, gi|149643094|ref|NM_001099001.1|, gi|221325669|ref|NM_001144853.1|, gi|134085790|ref|NM_001083477.1|, gi|226958644|ref|NM_001075853.2|, gi|226958645|ref|NM_001159481.1|, gi|115495926|ref|NM_001075463…
GO:0045944	positive regulation of transcription from RNA polymerase II promoter	60	60	gi|27807038|ref|NM_174575.1|, gi|27819623|ref|NM_174350.1|, gi|31340997|ref|NM_174798.2|, gi|31341398|ref|NM_181024.2|, gi|31343567|ref|NM_175804.2|, gi|40538781|ref|NM_175050.1|, gi|62751344|ref|NM_001015617.1|, gi|62752028|ref|NM_001015557.1|, gi|68533236|ref|NM_001025207.1|, gi|109948280|ref|NR_003096.1|, gi|109948281|ref|NR_003097.1|, gi|114052217|ref|NM_001045925.1|, gi|114052335|ref|NM_0010…
GO:0048666	neuron development	80	26.34	gi|31343031|ref|NM_174017.2|, gi|41386783|ref|NM_174238.1|, gi|66792873|ref|NM_001024544.1|, gi|115494927|ref|NM_001075854.1|, gi|155371888|ref|NM_001101079.1|, gi|156120712|ref|NM_001102033.1|, gi|118151261|ref|NM_001078095.1|, gi|300798317|ref|NM_001192902.1|, gi|219282764|ref|NM_001083795.2|, gi|219282775|ref|NM_001142967.1|, gi|328887911|ref|NM_001205310.1|, gi|89191834|ref|NM_001011672.2|, g…
GO:0007162	negative regulation of cell adhesion	9	5.57	gi|31342134|ref|NM_174390.2|, gi|41386684|ref|NM_174196.1|, gi|160837864|ref|NM_001110804.1|, gi|150247059|ref|NM_001099396.1|, gi|195539552|ref|NM_001130752.1|, gi|27807038|ref|NM_174575.1|, gi|156718139|ref|NM_001103105.1|, gi|164450480|ref|NM_001113277.1|, gi|300797190|ref|NM_001192592.1|
GO:0009566	fertilization	9	5.52	gi|31343132|ref|NM_173975.2|, gi|125991765|ref|NM_001077486.2|, gi|31343038|ref|NM_174016.2|, gi|119331179|ref|NM_001079773.1|, gi|27819619|ref|NM_174200.1|, gi|115432041|ref|NM_174071.2|, gi|126158906|ref|NM_001025338.2|, gi|126723520|ref|NM_001082439.1|, gi|300796501|ref|NM_001192558.1|
GO:0019432	triglyceride biosynthetic process	6	4.96	gi|31342550|ref|NM_174224.2|, gi|47825362|ref|NM_001001153.2|, gi|115495350|ref|NM_001075932.1|, gi|115497269|ref|NM_001076085.1|, gi|262073125|ref|NM_001166530.1|, gi|31340816|ref|NM_174737.2|
GO:0051352	negative regulation of ligase activity	10	3.31	gi|119331223|ref|NM_001079796.1|, gi|300796064|ref|NM_001191513.1|, gi|62751338|ref|NM_001015615.1|, gi|77735428|ref|NM_001034235.1|, gi|115495840|ref|NM_001076177.1|, gi|122692550|ref|NM_001080266.1|, gi|215422349|ref|NM_001013598.2|, gi|223556024|ref|NM_001145173.1|, gi|300793984|ref|NM_001192945.1|, gi|300797127|ref|NM_001192845.1|
GO:0001707	mesoderm formation	7	4.09	gi|122692356|ref|NM_001080358.1|, gi|116003816|ref|NM_001076800.1|, gi|148747149|ref|NM_174363.2|, gi|328887911|ref|NM_001205310.1|, gi|300793758|ref|NM_001191398.1|, gi|125991743|ref|NM_176663.3|, gi|164420790|ref|NM_001113252.1|
GO:0030155	regulation of cell adhesion	26	11.84	gi|31342134|ref|NM_174390.2|, gi|41386684|ref|NM_174196.1|, gi|160837864|ref|NM_001110804.1|, gi|115497629|ref|NM_001076432.1|, gi|31342739|ref|NM_174147.2|, gi|31341820|ref|NM_174501.2|, gi|87196509|ref|NM_001010995.2|, gi|297307162|ref|NM_001034220.2|, gi|150247059|ref|NM_001099396.1|, gi|147906411|ref|NM_001098134.1|, gi|158341671|ref|NM_001109981.1|, gi|195539552|ref|NM_001130752.1|, gi|30079…
GO:0007254	JNK cascade	20	10.28	gi|29135328|ref|NM_177516.1|, gi|300795232|ref|NM_001193007.1|, gi|125991935|ref|NM_001081595.1|, gi|329663170|ref|NM_001206058.1|, gi|300794560|ref|NM_001192974.1|, gi|156121248|ref|NM_001102302.1|, gi|157074147|ref|NM_001103316.1|, gi|221136849|ref|NM_001144082.1|, gi|300793758|ref|NM_001191398.1|, gi|300797144|ref|NM_001192334.1|, gi|300797825|ref|NM_001191343.1|, gi|148223120|ref|NM_001098039…
GO:0051250	negative regulation of lymphocyte activation	6	2.09	gi|115495788|ref|NM_001075142.1|, gi|148747149|ref|NM_174363.2|, gi|300793806|ref|NM_001192936.1|, gi|31342230|ref|NM_174358.2|, gi|300795967|ref|NM_001192020.1|, gi|329299092|ref|NM_001192503.2|
GO:0030900	forebrain development	30	22.13	gi|31340795|ref|NM_174663.2|, gi|114051336|ref|NM_001046183.1|, gi|300798462|ref|NM_001192653.1|, gi|300795239|ref|NM_001191228.1|, gi|300793758|ref|NM_001191398.1|, gi|329663201|ref|NM_001205550.1|, gi|157428057|ref|NM_001105467.1|, gi|219282764|ref|NM_001083795.2|, gi|219282775|ref|NM_001142967.1|, gi|328887911|ref|NM_001205310.1|, gi|149642710|ref|NM_001099137.1|, gi|31342694|ref|NM_174163.2|,…
GO:0070482	response to oxygen levels	32	10.61	gi|91680536|ref|NM_176669.3|, gi|115494919|ref|NM_001076530.1|, gi|117935054|ref|NM_174339.3|, gi|149642932|ref|NM_001099107.1|, gi|160837864|ref|NM_001110804.1|, gi|300794672|ref|NM_001192980.1|, gi|300796463|ref|NM_001192812.1|, gi|27806476|ref|NM_174148.1|, gi|27807132|ref|NM_174628.1|, gi|31342134|ref|NM_174390.2|, gi|31342588|ref|NM_174208.2|, gi|31342739|ref|NM_174147.2|, gi|31343335|ref|NM…
GO:0051091	positive regulation of sequence-specific DNA binding transcription factor activity	20	15.8	gi|300793794|ref|NM_001191400.1|, gi|114052816|ref|NM_001045868.1|, gi|115495298|ref|NM_001075938.1|, gi|116003952|ref|NM_001076863.1|, gi|125991767|ref|NM_174354.3|, gi|125991935|ref|NM_001081595.1|, gi|126723186|ref|NM_174198.6|, gi|156120848|ref|NM_001102101.1|, gi|167555197|ref|NM_001081743.2|, gi|274321993|ref|NM_001098881.2|, gi|300797119|ref|NM_001192077.1|, gi|300797688|ref|NM_001191336.1…
GO:0048520	positive regulation of behavior	6	2.4	gi|297307162|ref|NM_001034220.2|, gi|115494919|ref|NM_001076530.1|, gi|303227940|ref|NM_001194959.1|, gi|41386684|ref|NM_174196.1|, gi|77736400|ref|NM_001034728.1|, gi|149944562|ref|NM_174308.2|
GO:0051297	centrosome organization	11	5.43	gi|154152028|ref|NM_001100321.1|, gi|157428065|ref|NM_001105471.1|, gi|300798244|ref|NM_001191363.1|, gi|115497569|ref|NM_001075576.1|, gi|300795658|ref|NM_001192261.1|, gi|115497487|ref|NM_001076141.1|, gi|300795346|ref|NM_001192245.1|, gi|300798637|ref|NM_001192406.1|, gi|160707936|ref|NM_001110788.1|, gi|84370066|ref|NM_001038515.1|, gi|31343038|ref|NM_174016.2|
GO:0051493	regulation of cytoskeleton organization	27	7.98	gi|157427937|ref|NM_001105406.1|, gi|115497569|ref|NM_001075576.1|, gi|300795658|ref|NM_001192261.1|, gi|166706928|ref|NM_001114156.1|, gi|31341504|ref|NM_174623.2|, gi|115497487|ref|NM_001076141.1|, gi|31342694|ref|NM_174163.2|, gi|93205065|ref|NM_205773.2|, gi|300797688|ref|NM_001191336.1|, gi|300795346|ref|NM_001192245.1|, gi|300798637|ref|NM_001192406.1|, gi|329112506|ref|NM_001192790.2|, gi|…
GO:0010883	regulation of lipid storage	7	4.08	gi|31341398|ref|NM_181024.2|, gi|109948280|ref|NR_003096.1|, gi|109948281|ref|NR_003097.1|, gi|114052816|ref|NM_001045868.1|, gi|221136892|ref|NM_001144097.1|, gi|67010048|ref|NM_001024693.1|, gi|31343049|ref|NM_174010.2|
GO:0007249	I-kappaB kinase/NF-kappaB cascade	23	10.76	gi|126723186|ref|NM_174198.6|, gi|167555197|ref|NM_001081743.2|, gi|300797119|ref|NM_001192077.1|, gi|114050874|ref|NM_001046455.1|, gi|114052816|ref|NM_001045868.1|, gi|125991935|ref|NM_001081595.1|, gi|157074147|ref|NM_001103316.1|, gi|300795719|ref|NM_001192264.1|, gi|118151389|ref|NM_001077900.1|, gi|221136849|ref|NM_001144082.1|, gi|300794672|ref|NM_001192980.1|, gi|31343049|ref|NM_174010.2|…
GO:0010212	response to ionizing radiation	13	10.16	gi|125991765|ref|NM_001077486.2|, gi|118601773|ref|NM_001079592.1|, gi|148236342|ref|NM_001097573.1|, gi|300794672|ref|NM_001192980.1|, gi|62751810|ref|NM_001015518.1|, gi|300797825|ref|NM_001191343.1|, gi|62751617|ref|NM_001015516.1|, gi|89191834|ref|NM_001011672.2|, gi|114051112|ref|NM_001046216.1|, gi|261490700|ref|NM_001076289.2|, gi|300795049|ref|NM_001192998.1|, gi|115495256|ref|NM_00107579…
GO:0008643	carbohydrate transport	19	5.84	gi|31341551|ref|NM_174606.2|, gi|156120722|ref|NM_001102038.1|, gi|300797047|ref|NM_001193097.1|, gi|300797102|ref|NM_001192332.1|, gi|66792763|ref|NM_001024486.1|, gi|157427897|ref|NM_001105386.1|, gi|41386803|ref|NM_174604.1|, gi|60302690|ref|NM_174315.3|, gi|149944562|ref|NM_174308.2|, gi|155371850|ref|NM_001101060.1|, gi|61657915|ref|NM_001012999.2|, gi|77735728|ref|NM_001034387.1|, gi|156121…
GO:0016055	Wnt receptor signaling pathway	26	15.17	gi|300793758|ref|NM_001191398.1|, gi|300796316|ref|NM_001192549.1|, gi|115497487|ref|NM_001076141.1|, gi|31341474|ref|NM_174636.2|, gi|114052766|ref|NM_001046293.1|, gi|155372136|ref|NM_001101208.1|, gi|261490667|ref|NM_001105329.2|, gi|116004180|ref|NM_001076980.1|, gi|155371974|ref|NM_001101124.1|, gi|160837864|ref|NM_001110804.1|, gi|167555197|ref|NM_001081743.2|, gi|328887911|ref|NM_001205310…
GO:0051051	negative regulation of transport	29	9.81	gi|221136849|ref|NM_001144082.1|, gi|300796038|ref|NM_001193047.1|, gi|164420790|ref|NM_001113252.1|, gi|113205962|ref|NM_177944.2|, gi|61889058|ref|NM_174497.3|, gi|27819623|ref|NM_174350.1|, gi|62751344|ref|NM_001015617.1|, gi|166796111|ref|NM_001114297.1|, gi|115494919|ref|NM_001076530.1|, gi|148747149|ref|NM_174363.2|, gi|31343031|ref|NM_174017.2|, gi|300794224|ref|NM_001192701.1|, gi|3134333…
GO:0032869	cellular response to insulin stimulus	32	22.56	gi|300797688|ref|NM_001191336.1|, gi|160837864|ref|NM_001110804.1|, gi|300794672|ref|NM_001192980.1|, gi|155371888|ref|NM_001101079.1|, gi|300794195|ref|NM_001191176.1|, gi|300797119|ref|NM_001192077.1|, gi|27807038|ref|NM_174575.1|, gi|28603815|ref|NM_176676.1|, gi|31343038|ref|NM_174016.2|, gi|85662709|ref|NM_174310.3|, gi|114053096|ref|NM_001046101.1|, gi|115497291|ref|NM_001075634.1|, gi|1340…
GO:0000302	response to reactive oxygen species	25	10.54	gi|31341527|ref|NM_174615.2|, gi|31343335|ref|NM_173887.2|, gi|160837864|ref|NM_001110804.1|, gi|300794560|ref|NM_001192974.1|, gi|315709517|ref|NM_001101875.2|, gi|328751691|ref|NM_001192818.2|, gi|27819623|ref|NM_174350.1|, gi|31343038|ref|NM_174016.2|, gi|62751344|ref|NM_001015617.1|, gi|115497717|ref|NM_001075593.1|, gi|123959743|ref|NM_001080727.1|, gi|148236342|ref|NM_001097573.1|, gi|16679…
GO:0042303	molting cycle	12	2	gi|114052485|ref|NM_001046332.1|, gi|115495112|ref|NM_001075970.1|, gi|115497487|ref|NM_001076141.1|, gi|164420790|ref|NM_001113252.1|, gi|328887911|ref|NM_001205310.1|, gi|148747149|ref|NM_174363.2|, gi|31342880|ref|NM_174082.2|, gi|115494903|ref|NM_001076209.1|, gi|115497721|ref|NM_001075231.1|, gi|164518977|ref|NM_001113321.1|, gi|167555197|ref|NM_001081743.2|, gi|300794146|ref|NM_001192953.1|
GO:0045787	positive regulation of cell cycle	12	8.96	gi|157074105|ref|NM_001103295.1|, gi|31343070|ref|NM_174000.2|, gi|62751975|ref|NM_001015560.1|, gi|164420790|ref|NM_001113252.1|, gi|300798462|ref|NM_001192653.1|, gi|328887911|ref|NM_001205310.1|, gi|160837864|ref|NM_001110804.1|, gi|31340795|ref|NM_174663.2|, gi|31343038|ref|NM_174016.2|, gi|85662709|ref|NM_174310.3|, gi|115497123|ref|NM_001075653.1|, gi|149642932|ref|NM_001099107.1|
GO:0051276	chromosome organization	68	18.98	gi|300794560|ref|NM_001192974.1|, gi|114052766|ref|NM_001046293.1|, gi|300794466|ref|NM_001191190.1|, gi|300796759|ref|NM_001192827.1|, gi|300794672|ref|NM_001192980.1|, gi|300793794|ref|NM_001191400.1|, gi|300794941|ref|NM_001192737.1|, gi|40538781|ref|NM_175050.1|, gi|83715973|ref|NM_001037820.1|, gi|300793884|ref|NM_001192940.1|, gi|329663266|ref|NM_001206070.1|, gi|300798355|ref|NM_001192392.…
GO:0009749	response to glucose stimulus	14	11.25	gi|31342588|ref|NM_174208.2|, gi|31343114|ref|NM_173981.2|, gi|41386684|ref|NM_174196.1|, gi|62752028|ref|NM_001015557.1|, gi|114052485|ref|NM_001046332.1|, gi|115496701|ref|NM_001075126.1|, gi|262073123|ref|NM_001166529.1|, gi|300797119|ref|NM_001192077.1|, gi|300798380|ref|NM_001192905.1|, gi|315709517|ref|NM_001101875.2|, gi|117935054|ref|NM_174339.3|, gi|156121248|ref|NM_001102302.1|, gi|1154…
GO:0050877	neurological system process	104	36.44	gi|156120712|ref|NM_001102033.1|, gi|300794808|ref|NM_001192731.1|, gi|47564057|ref|NM_001001157.1|, gi|221136886|ref|NM_001144094.1|, gi|300795346|ref|NM_001192245.1|, gi|300797524|ref|NM_001192352.1|, gi|147905445|ref|NM_001098130.1|, gi|31340795|ref|NM_174663.2|, gi|115497801|ref|NM_001075201.1|, gi|155372068|ref|NM_001101171.1|, gi|300794520|ref|NM_001192716.1|, gi|166999226|ref|NM_001007810.…
GO:0070588	calcium ion transmembrane transport	11	8.52	gi|66792745|ref|NM_001024493.1|, gi|115497487|ref|NM_001076141.1|, gi|31340715|ref|NM_174696.2|, gi|115496829|ref|NM_001075309.1|, gi|221136886|ref|NM_001144094.1|, gi|300797694|ref|NM_001192104.1|, gi|300797945|ref|NM_001193140.1|, gi|300798324|ref|NM_001191123.1|, gi|31341883|ref|NM_174478.2|, gi|31343031|ref|NM_174017.2|, gi|156121248|ref|NM_001102302.1|
GO:0045321	leukocyte activation	51	12.96	gi|90403615|ref|NM_001039957.1|, gi|164452934|ref|NM_001080297.2|, gi|300794941|ref|NM_001192737.1|, gi|115495682|ref|NM_001075440.1|, gi|187937196|ref|NM_001127316.1|, gi|31343335|ref|NM_173887.2|, gi|300794358|ref|NM_001192452.1|, gi|115497487|ref|NM_001076141.1|, gi|164452920|ref|NM_001034320.2|, gi|329663227|ref|NM_001205809.1|, gi|300797688|ref|NM_001191336.1|, gi|300797119|ref|NM_001192077.…
GO:0035666	TRIF-dependent toll-like receptor signaling pathway	9	9	gi|31343038|ref|NM_174016.2|, gi|114052816|ref|NM_001045868.1|, gi|115497065|ref|NM_001075289.1|, gi|122692400|ref|NM_001080335.1|, gi|125991935|ref|NM_001081595.1|, gi|156120848|ref|NM_001102101.1|, gi|195539552|ref|NM_001130752.1|, gi|274322605|ref|NM_001081584.2|, gi|300794560|ref|NM_001192974.1|
GO:0051348	negative regulation of transferase activity	16	3.39	gi|114052511|ref|NM_001045901.1|, gi|167583515|ref|NM_001114520.1|, gi|221136888|ref|NM_001144095.1|, gi|300796038|ref|NM_001193047.1|, gi|329663170|ref|NM_001206058.1|, gi|31343567|ref|NM_175804.2|, gi|29135328|ref|NM_177516.1|, gi|300795232|ref|NM_001193007.1|, gi|83035108|ref|NM_001037620.1|, gi|221136849|ref|NM_001144082.1|, gi|300794195|ref|NM_001191176.1|, gi|300794808|ref|NM_001192731.1|, …
GO:0042475	odontogenesis of dentin-containing tooth	7	6.6	gi|160707932|ref|NM_001110786.1|, gi|31340997|ref|NM_174798.2|, gi|115497487|ref|NM_001076141.1|, gi|116003816|ref|NM_001076800.1|, gi|149642860|ref|NM_001099141.1|, gi|158341671|ref|NM_001109981.1|, gi|167555197|ref|NM_001081743.2|
GO:0046328	regulation of JNK cascade	16	9.34	gi|29135328|ref|NM_177516.1|, gi|300795232|ref|NM_001193007.1|, gi|125991935|ref|NM_001081595.1|, gi|329663170|ref|NM_001206058.1|, gi|156121248|ref|NM_001102302.1|, gi|157074147|ref|NM_001103316.1|, gi|221136849|ref|NM_001144082.1|, gi|300793758|ref|NM_001191398.1|, gi|300797144|ref|NM_001192334.1|, gi|300797825|ref|NM_001191343.1|, gi|62460589|ref|NM_001014949.1|, gi|114052485|ref|NM_001046332.…
GO:0002821	positive regulation of adaptive immune response	10	3.15	gi|125991935|ref|NM_001081595.1|, gi|31343335|ref|NM_173887.2|, gi|300797119|ref|NM_001192077.1|, gi|134085416|ref|NM_001013401.2|, gi|99028968|ref|NM_001040469.2|, gi|262205482|ref|NM_001166608.1|, gi|262205488|ref|NM_001166609.1|, gi|262205494|ref|NM_001166610.1|, gi|303227940|ref|NM_001194959.1|, gi|300794672|ref|NM_001192980.1|
GO:0009719	response to endogenous stimulus	97	29.98	gi|328887911|ref|NM_001205310.1|, gi|31341394|ref|NM_181020.2|, gi|31342134|ref|NM_174390.2|, gi|31342680|ref|NM_174170.2|, gi|31343032|ref|NM_174018.2|, gi|134085943|ref|NM_001083402.1|, gi|155372076|ref|NM_001101175.1|, gi|155372090|ref|NM_001101183.1|, gi|164420790|ref|NM_001113252.1|, gi|300797688|ref|NM_001191336.1|, gi|31343038|ref|NM_174016.2|, gi|31342588|ref|NM_174208.2|, gi|114050958|re…
GO:0031023	microtubule organizing center organization	13	5.26	gi|154152028|ref|NM_001100321.1|, gi|157428065|ref|NM_001105471.1|, gi|300798244|ref|NM_001191363.1|, gi|31340795|ref|NM_174663.2|, gi|300795618|ref|NM_001192259.1|, gi|115497569|ref|NM_001075576.1|, gi|300795658|ref|NM_001192261.1|, gi|115497487|ref|NM_001076141.1|, gi|300795346|ref|NM_001192245.1|, gi|300798637|ref|NM_001192406.1|, gi|160707936|ref|NM_001110788.1|, gi|84370066|ref|NM_001038515.…
GO:0030833	regulation of actin filament polymerization	6	2.74	gi|157427937|ref|NM_001105406.1|, gi|166706928|ref|NM_001114156.1|, gi|31341504|ref|NM_174623.2|, gi|31342694|ref|NM_174163.2|, gi|93205065|ref|NM_205773.2|, gi|300797688|ref|NM_001191336.1|
GO:0051656	establishment of organelle localization	11	4.68	gi|114052485|ref|NM_001046332.1|, gi|156121248|ref|NM_001102302.1|, gi|31340795|ref|NM_174663.2|, gi|46559375|ref|NM_206971.2|, gi|303324569|ref|NM_001195013.1|, gi|195539552|ref|NM_001130752.1|, gi|115496513|ref|NM_001075489.1|, gi|154152028|ref|NM_001100321.1|, gi|274321993|ref|NM_001098881.2|, gi|328887913|ref|NM_001192355.1|, gi|122692550|ref|NM_001080266.1|
GO:0007272	ensheathment of neurons	6	1.63	gi|157427853|ref|NM_001105364.1|, gi|300797150|ref|NM_001193102.1|, gi|115497487|ref|NM_001076141.1|, gi|157428057|ref|NM_001105467.1|, gi|157074089|ref|NM_001103286.1|, gi|31341527|ref|NM_174615.2|
GO:0007049	cell cycle	148	72.3	gi|154152028|ref|NM_001100321.1|, gi|154152102|ref|NM_001100360.1|, gi|34147042|ref|NM_183082.1|, gi|328887911|ref|NM_001205310.1|, gi|116003826|ref|NM_001076799.1|, gi|157428065|ref|NM_001105471.1|, gi|83035108|ref|NM_001037620.1|, gi|300797119|ref|NM_001192077.1|, gi|119331223|ref|NM_001079796.1|, gi|300796064|ref|NM_001191513.1|, gi|115497699|ref|NM_001075232.1|, gi|157074105|ref|NM_001103295.…
GO:0000902	cell morphogenesis	93	25.6	gi|31343031|ref|NM_174017.2|, gi|41386783|ref|NM_174238.1|, gi|66792873|ref|NM_001024544.1|, gi|115494927|ref|NM_001075854.1|, gi|155371888|ref|NM_001101079.1|, gi|156120712|ref|NM_001102033.1|, gi|89191834|ref|NM_001011672.2|, gi|115497745|ref|NM_001076121.1|, gi|31340997|ref|NM_174798.2|, gi|164451497|ref|NM_001024565.2|, gi|31342694|ref|NM_174163.2|, gi|31340795|ref|NM_174663.2|, gi|66792745|r…
GO:0043281	regulation of cysteine-type endopeptidase activity involved in apoptotic process	19	8.52	gi|31341398|ref|NM_181024.2|, gi|31343144|ref|NM_173972.2|, gi|109948280|ref|NR_003096.1|, gi|109948281|ref|NR_003097.1|, gi|118151389|ref|NM_001077900.1|, gi|156523097|ref|NM_001102493.1|, gi|262073123|ref|NM_001166529.1|, gi|262205482|ref|NM_001166608.1|, gi|262205488|ref|NM_001166609.1|, gi|262205494|ref|NM_001166610.1|, gi|300797142|ref|NM_001192078.1|, gi|328927035|ref|NM_001192323.2|, gi|30…
GO:0032874	positive regulation of stress-activated MAPK cascade	11	7	gi|164420790|ref|NM_001113252.1|, gi|62460589|ref|NM_001014949.1|, gi|114052485|ref|NM_001046332.1|, gi|125991935|ref|NM_001081595.1|, gi|126723186|ref|NM_174198.6|, gi|154707873|ref|NM_001099147.1|, gi|156121248|ref|NM_001102302.1|, gi|157074105|ref|NM_001103295.1|, gi|300793758|ref|NM_001191398.1|, gi|329663170|ref|NM_001206058.1|, gi|31343144|ref|NM_173972.2|
GO:0003073	regulation of systemic arterial blood pressure	6	1.46	gi|115494919|ref|NM_001076530.1|, gi|31982390|ref|NM_174638.3|, gi|149642722|ref|NM_001098990.1|, gi|61889058|ref|NM_174497.3|, gi|115497109|ref|NM_001076397.1|, gi|87196509|ref|NM_001010995.2|
GO:0022604	regulation of cell morphogenesis	32	12.5	gi|31343031|ref|NM_174017.2|, gi|155371888|ref|NM_001101079.1|, gi|156120712|ref|NM_001102033.1|, gi|89191834|ref|NM_001011672.2|, gi|115497745|ref|NM_001076121.1|, gi|31340795|ref|NM_174663.2|, gi|66792745|ref|NM_001024493.1|, gi|123959743|ref|NM_001080727.1|, gi|164420762|ref|NM_001109767.2|, gi|221136849|ref|NM_001144082.1|, gi|115494903|ref|NM_001076209.1|, gi|149642860|ref|NM_001099141.1|, g…
GO:0045580	regulation of T cell differentiation	9	2.28	gi|31343335|ref|NM_173887.2|, gi|300794358|ref|NM_001192452.1|, gi|27819623|ref|NM_174350.1|, gi|62751344|ref|NM_001015617.1|, gi|115495788|ref|NM_001075142.1|, gi|166796111|ref|NM_001114297.1|, gi|303227940|ref|NM_001194959.1|, gi|40538781|ref|NM_175050.1|, gi|329663227|ref|NM_001205809.1|
GO:0048741	skeletal muscle fiber development	6	3.35	gi|300797694|ref|NM_001192104.1|, gi|328887911|ref|NM_001205310.1|, gi|300797524|ref|NM_001192352.1|, gi|27807006|ref|NM_174556.1|, gi|27807038|ref|NM_174575.1|, gi|162464330|ref|NM_001111325.1|
GO:0016569	covalent chromatin modification	27	8.11	gi|300794560|ref|NM_001192974.1|, gi|114052766|ref|NM_001046293.1|, gi|300794466|ref|NM_001191190.1|, gi|300794672|ref|NM_001192980.1|, gi|300793794|ref|NM_001191400.1|, gi|164452920|ref|NM_001034320.2|, gi|40538781|ref|NM_175050.1|, gi|300798675|ref|NM_001192920.1|, gi|114051112|ref|NM_001046216.1|, gi|134085943|ref|NM_001083402.1|, gi|219804561|ref|NM_001143861.1|, gi|157427873|ref|NM_001105374…
GO:0034470	ncRNA processing	18	8.48	gi|253683531|ref|NM_001163188.1|, gi|253683533|ref|NR_028029.1|, gi|274323430|ref|NM_001046530.2|, gi|300794022|ref|NM_001192691.1|, gi|300798263|ref|NM_001191120.1|, gi|31341407|ref|NM_176665.2|, gi|154152156|ref|NM_001100320.1|, gi|156121018|ref|NM_001102186.1|, gi|76253869|ref|NM_001015631.2|, gi|109715822|ref|NM_001042477.1|, gi|109948280|ref|NR_003096.1|, gi|109948281|ref|NR_003097.1|, gi|11…
GO:0071822	protein complex subunit organization	85	20.93	gi|47564097|ref|NM_001001168.1|, gi|115432041|ref|NM_174071.2|, gi|115497487|ref|NM_001076141.1|, gi|195539552|ref|NM_001130752.1|, gi|300794350|ref|NM_001191184.1|, gi|300798326|ref|NM_001191367.1|, gi|31342550|ref|NM_174224.2|, gi|114052193|ref|NM_001046497.1|, gi|115497351|ref|NM_001075891.1|, gi|115497689|ref|NM_001075235.1|, gi|116003946|ref|NM_001076867.1|, gi|116004092|ref|NM_001076936.1|,…
GO:0010906	regulation of glucose metabolic process	9	5.67	gi|156121248|ref|NM_001102302.1|, gi|160837864|ref|NM_001110804.1|, gi|134085858|ref|NM_001083409.1|, gi|300794672|ref|NM_001192980.1|, gi|27807272|ref|NM_174705.1|, gi|164448535|ref|NM_001113255.1|, gi|158262746|ref|NM_001109961.1|, gi|115497689|ref|NM_001075235.1|, gi|117935054|ref|NM_174339.3|
GO:0001936	regulation of endothelial cell proliferation	12	7.2	gi|77736400|ref|NM_001034728.1|, gi|93205065|ref|NM_205773.2|, gi|118151355|ref|NM_001078144.1|, gi|149642860|ref|NM_001099141.1|, gi|150247059|ref|NM_001099396.1|, gi|153791659|ref|NM_001099706.1|, gi|300794693|ref|NM_001193237.1|, gi|31343144|ref|NM_173972.2|, gi|31343567|ref|NM_175804.2|, gi|41386684|ref|NM_174196.1|, gi|115497109|ref|NM_001076397.1|, gi|118151389|ref|NM_001077900.1|
GO:0048706	embryonic skeletal system development	9	3.07	gi|300793758|ref|NM_001191398.1|, gi|116003870|ref|NM_001076825.1|, gi|329663266|ref|NM_001206070.1|, gi|31340805|ref|NM_174734.2|, gi|115494927|ref|NM_001075854.1|, gi|300797716|ref|NM_001192361.1|, gi|155372090|ref|NM_001101183.1|, gi|164420790|ref|NM_001113252.1|, gi|115497487|ref|NM_001076141.1|
GO:0006801	superoxide metabolic process	7	4.12	gi|300797625|ref|NM_001191333.1|, gi|31341527|ref|NM_174615.2|, gi|31342343|ref|NM_174316.2|, gi|129277509|ref|NM_001082610.1|, gi|116003826|ref|NM_001076799.1|, gi|31343049|ref|NM_174010.2|, gi|62460591|ref|NM_001014946.1|
GO:0006403	RNA localization	12	2.85	gi|115495602|ref|NM_001075555.1|, gi|329663304|ref|NM_001206076.1|, gi|262118266|ref|NM_001166562.1|, gi|85662709|ref|NM_174310.3|, gi|134085782|ref|NM_001083398.1|, gi|300798244|ref|NM_001191363.1|, gi|77735728|ref|NM_001034387.1|, gi|114050874|ref|NM_001046455.1|, gi|148227365|ref|NM_001098069.1|, gi|149773546|ref|NM_001098921.1|, gi|300795658|ref|NM_001192261.1|, gi|156121018|ref|NM_001102186.…
GO:0051094	positive regulation of developmental process	66	30.9	gi|115497487|ref|NM_001076141.1|, gi|149642860|ref|NM_001099141.1|, gi|300794672|ref|NM_001192980.1|, gi|164420790|ref|NM_001113252.1|, gi|155371888|ref|NM_001101079.1|, gi|156120712|ref|NM_001102033.1|, gi|300794808|ref|NM_001192731.1|, gi|116003816|ref|NM_001076800.1|, gi|125991743|ref|NM_176663.3|, gi|155372090|ref|NM_001101183.1|, gi|328751691|ref|NM_001192818.2|, gi|300794560|ref|NM_00119297…
GO:0006874	cellular calcium ion homeostasis	19	10.02	gi|149944562|ref|NM_174308.2|, gi|164420790|ref|NM_001113252.1|, gi|47564057|ref|NM_001001157.1|, gi|91680536|ref|NM_176669.3|, gi|93205065|ref|NM_205773.2|, gi|129270104|ref|NM_001082423.1|, gi|157074151|ref|NM_001103319.1|, gi|221136886|ref|NM_001144094.1|, gi|300797694|ref|NM_001192104.1|, gi|303227940|ref|NM_001194959.1|, gi|31343539|ref|NM_175785.2|, gi|115494919|ref|NM_001076530.1|, gi|1561…
GO:0048729	tissue morphogenesis	43	17.12	gi|115497109|ref|NM_001076397.1|, gi|116003816|ref|NM_001076800.1|, gi|115497487|ref|NM_001076141.1|, gi|114052485|ref|NM_001046332.1|, gi|115495112|ref|NM_001075970.1|, gi|164420790|ref|NM_001113252.1|, gi|328887911|ref|NM_001205310.1|, gi|149642860|ref|NM_001099141.1|, gi|31340997|ref|NM_174798.2|, gi|115494903|ref|NM_001076209.1|, gi|300794381|ref|NM_001192965.1|, gi|164451497|ref|NM_001024565…
GO:0032774	RNA biosynthetic process	255	84.67	gi|115496725|ref|NM_001076029.1|, gi|115497319|ref|NM_001076088.1|, gi|116003946|ref|NM_001076867.1|, gi|116004084|ref|NM_001076934.1|, gi|118151261|ref|NM_001078095.1|, gi|125630704|ref|NM_001081540.1|, gi|149642972|ref|NM_001099178.1|, gi|155372154|ref|NM_001101217.1|, gi|160837864|ref|NM_001110804.1|, gi|164414432|ref|NM_176635.3|, gi|164448633|ref|NM_001034577.2|, gi|300793758|ref|NM_00119139…
GO:0045165	cell fate commitment	23	12.65	gi|300793758|ref|NM_001191398.1|, gi|31341398|ref|NM_181024.2|, gi|109948280|ref|NR_003096.1|, gi|109948281|ref|NR_003097.1|, gi|300793806|ref|NM_001192936.1|, gi|300798462|ref|NM_001192653.1|, gi|122692356|ref|NM_001080358.1|, gi|115497487|ref|NM_001076141.1|, gi|149642860|ref|NM_001099141.1|, gi|157428057|ref|NM_001105467.1|, gi|116003816|ref|NM_001076800.1|, gi|125991743|ref|NM_176663.3|, gi|1…
GO:1901137	carbohydrate derivative biosynthetic process	45	14.77	gi|157074129|ref|NM_001103307.1|, gi|31343626|ref|NM_177519.2|, gi|50872128|ref|NM_001002882.1|, gi|116003986|ref|NM_001076886.1|, gi|154152026|ref|NM_001100325.1|, gi|300797403|ref|NM_001192858.1|, gi|300798508|ref|NM_001193167.1|, gi|118150873|ref|NM_001077882.1|, gi|118151069|ref|NM_001077986.1|, gi|300795891|ref|NM_001192784.1|, gi|157074039|ref|NM_001103261.1|, gi|114051891|ref|NM_001046404.…
GO:0051246	regulation of protein metabolic process	149	28.47	gi|300794560|ref|NM_001192974.1|, gi|118151355|ref|NM_001078144.1|, gi|160837864|ref|NM_001110804.1|, gi|148236342|ref|NM_001097573.1|, gi|164420790|ref|NM_001113252.1|, gi|34147042|ref|NM_183082.1|, gi|160707932|ref|NM_001110786.1|, gi|27807038|ref|NM_174575.1|, gi|31343031|ref|NM_174017.2|, gi|31343132|ref|NM_173975.2|, gi|114052485|ref|NM_001046332.1|, gi|154152102|ref|NM_001100360.1|, gi|3007…
GO:0016050	vesicle organization	11	5.22	gi|110350676|ref|NM_174446.3|, gi|31342321|ref|NM_174324.2|, gi|77736298|ref|NM_001034677.1|, gi|118150839|ref|NM_001077864.1|, gi|31342567|ref|NM_174219.2|, gi|115495040|ref|NM_001076302.1|, gi|300797142|ref|NM_001192078.1|, gi|46559375|ref|NM_206971.2|, gi|303324569|ref|NM_001195013.1|, gi|114051993|ref|NM_001045947.1|, gi|67010048|ref|NM_001024693.1|
GO:0016044	cellular membrane organization	47	23.79	gi|31342694|ref|NM_174163.2|, gi|41386684|ref|NM_174196.1|, gi|48675372|ref|NM_001001597.1|, gi|125991765|ref|NM_001077486.2|, gi|110350676|ref|NM_174446.3|, gi|164420790|ref|NM_001113252.1|, gi|300797524|ref|NM_001192352.1|, gi|114051050|ref|NM_001046623.1|, gi|91176327|ref|NM_001034498.1|, gi|31340795|ref|NM_174663.2|, gi|78050060|ref|NM_001035064.1|, gi|219282764|ref|NM_001083795.2|, gi|219282…
GO:0006940	regulation of smooth muscle contraction	8	5.48	gi|31342458|ref|NM_174270.2|, gi|195539552|ref|NM_001130752.1|, gi|125630684|ref|NM_001081524.1|, gi|155371974|ref|NM_001101124.1|, gi|31341527|ref|NM_174615.2|, gi|31343525|ref|NM_175778.2|, gi|61889058|ref|NM_174497.3|, gi|31343335|ref|NM_173887.2|
GO:2001056	positive regulation of cysteine-type endopeptidase activity	13	4.92	gi|31341398|ref|NM_181024.2|, gi|31343144|ref|NM_173972.2|, gi|109948280|ref|NR_003096.1|, gi|109948281|ref|NR_003097.1|, gi|118151389|ref|NM_001077900.1|, gi|156523097|ref|NM_001102493.1|, gi|262073123|ref|NM_001166529.1|, gi|262205482|ref|NM_001166608.1|, gi|262205488|ref|NM_001166609.1|, gi|262205494|ref|NM_001166610.1|, gi|300797142|ref|NM_001192078.1|, gi|328927035|ref|NM_001192323.2|, gi|30…
GO:0032870	cellular response to hormone stimulus	49	19.29	gi|300797688|ref|NM_001191336.1|, gi|149642710|ref|NM_001099137.1|, gi|160837864|ref|NM_001110804.1|, gi|31340715|ref|NM_174696.2|, gi|91680536|ref|NM_176669.3|, gi|115494919|ref|NM_001076530.1|, gi|125991743|ref|NM_176663.3|, gi|115497801|ref|NM_001075201.1|, gi|300798326|ref|NM_001191367.1|, gi|148747149|ref|NM_174363.2|, gi|300794672|ref|NM_001192980.1|, gi|27807038|ref|NM_174575.1|, gi|156120…
GO:1901069	guanosine-containing compound catabolic process	59	14.75	gi|221136849|ref|NM_001144082.1|, gi|31342046|ref|NM_174420.2|, gi|31342680|ref|NM_174170.2|, gi|110347585|ref|NM_001015627.2|, gi|114051987|ref|NM_001046392.1|, gi|114052602|ref|NM_001046541.1|, gi|147905445|ref|NM_001098130.1|, gi|156523151|ref|NM_001102520.1|, gi|156523175|ref|NM_001102532.1|, gi|157074147|ref|NM_001103316.1|, gi|186972117|ref|NM_001102234.1|, gi|300793758|ref|NM_001191398.1|,…
GO:0051651	maintenance of location in cell	8	1.62	gi|115495840|ref|NM_001076177.1|, gi|114050874|ref|NM_001046455.1|, gi|114052816|ref|NM_001045868.1|, gi|155372286|ref|NM_001101286.1|, gi|300795618|ref|NM_001192259.1|, gi|114052485|ref|NM_001046332.1|, gi|148236342|ref|NM_001097573.1|, gi|115497487|ref|NM_001076141.1|
GO:0046660	female sex differentiation	15	3.14	gi|149642710|ref|NM_001099137.1|, gi|115497717|ref|NM_001075593.1|, gi|147899289|ref|NM_001098053.1|, gi|329663346|ref|NM_001206083.1|, gi|300794672|ref|NM_001192980.1|, gi|31341527|ref|NM_174615.2|, gi|31342134|ref|NM_174390.2|, gi|118151355|ref|NM_001078144.1|, gi|125991765|ref|NM_001077486.2|, gi|148747149|ref|NM_174363.2|, gi|150247059|ref|NM_001099396.1|, gi|66792873|ref|NM_001024544.1|, gi|…
GO:0007186	G-protein coupled receptor signaling pathway	49	33.88	gi|31342680|ref|NM_174170.2|, gi|300793758|ref|NM_001191398.1|, gi|300794808|ref|NM_001192731.1|, gi|116004256|ref|NM_001077019.1|, gi|300794520|ref|NM_001192716.1|, gi|61889058|ref|NM_174497.3|, gi|83721964|ref|NM_174141.2|, gi|115432041|ref|NM_174071.2|, gi|209364520|ref|NM_173903.3|, gi|300794812|ref|NM_001193243.1|, gi|31341907|ref|NM_174469.2|, gi|115495908|ref|NM_001075844.1|, gi|300797694|…
GO:0009154	purine ribonucleotide catabolic process	77	15.57	gi|157785574|ref|NM_001105648.1|, gi|221136849|ref|NM_001144082.1|, gi|31342046|ref|NM_174420.2|, gi|31342680|ref|NM_174170.2|, gi|110347585|ref|NM_001015627.2|, gi|114051987|ref|NM_001046392.1|, gi|114052602|ref|NM_001046541.1|, gi|147905445|ref|NM_001098130.1|, gi|156523151|ref|NM_001102520.1|, gi|156523175|ref|NM_001102532.1|, gi|157074147|ref|NM_001103316.1|, gi|186972117|ref|NM_001102234.1|,…
GO:0009991	response to extracellular stimulus	39	9.94	gi|114050958|ref|NM_001046075.1|, gi|115497689|ref|NM_001075235.1|, gi|157074089|ref|NM_001103286.1|, gi|31342588|ref|NM_174208.2|, gi|31342847|ref|NM_174099.2|, gi|158341671|ref|NM_001109981.1|, gi|160837864|ref|NM_001110804.1|, gi|27807038|ref|NM_174575.1|, gi|31341811|ref|NM_174507.2|, gi|31343049|ref|NM_174010.2|, gi|77735646|ref|NM_001034347.1|, gi|115497269|ref|NM_001076085.1|, gi|118151389…
GO:0032321	positive regulation of Rho GTPase activity	8	6.56	gi|156523081|ref|NM_001102485.1|, gi|156523097|ref|NM_001102493.1|, gi|148236342|ref|NM_001097573.1|, gi|221136888|ref|NM_001144095.1|, gi|93205065|ref|NM_205773.2|, gi|156121346|ref|NM_001102352.1|, gi|261490685|ref|NM_001046204.2|, gi|300795847|ref|NM_001192526.1|
GO:2000021	regulation of ion homeostasis	13	4.51	gi|149944562|ref|NM_174308.2|, gi|164420790|ref|NM_001113252.1|, gi|47564057|ref|NM_001001157.1|, gi|115497487|ref|NM_001076141.1|, gi|157428057|ref|NM_001105467.1|, gi|300797945|ref|NM_001193140.1|, gi|164450480|ref|NM_001113277.1|, gi|61889058|ref|NM_174497.3|, gi|115494919|ref|NM_001076530.1|, gi|31342238|ref|NM_175715.2|, gi|125991748|ref|NM_001077877.2|, gi|89191834|ref|NM_001011672.2|, gi|1…
GO:0014075	response to amine stimulus	9	4.14	gi|31343038|ref|NM_174016.2|, gi|115496108|ref|NM_001075982.1|, gi|125991765|ref|NM_001077486.2|, gi|139948854|ref|NM_001083706.1|, gi|30842789|ref|NM_181011.2|, gi|149642710|ref|NM_001099137.1|, gi|27807038|ref|NM_174575.1|, gi|31341562|ref|NM_174600.2|, gi|115497123|ref|NM_001075653.1|
GO:0006368	transcription elongation from RNA polymerase II promoter	9	7.32	gi|300793758|ref|NM_001191398.1|, gi|47564039|ref|NM_001001147.1|, gi|114052217|ref|NM_001045925.1|, gi|156121310|ref|NM_001102333.1|, gi|300795954|ref|NM_001192531.1|, gi|300798355|ref|NM_001192392.1|, gi|329299040|ref|NM_001191478.1|, gi|114052766|ref|NM_001046293.1|, gi|195539552|ref|NM_001130752.1|
GO:0006575	cellular modified amino acid metabolic process	16	7.34	gi|261490678|ref|NM_001024480.2|, gi|59676555|ref|NM_174135.3|, gi|226874884|ref|NM_001034293.2|, gi|226874888|ref|NM_001159409.1|, gi|300796850|ref|NM_001191308.1|, gi|62751706|ref|NM_001015551.1|, gi|134085790|ref|NM_001083477.1|, gi|187960115|ref|NM_001045969.2|, gi|329663300|ref|NM_001205564.1|, gi|31343505|ref|NM_177487.2|, gi|155372258|ref|NM_001101272.1|, gi|29135328|ref|NM_177516.1|, gi|3…
GO:0002250	adaptive immune response	24	6.62	gi|125991935|ref|NM_001081595.1|, gi|164452934|ref|NM_001080297.2|, gi|300794941|ref|NM_001192737.1|, gi|31343335|ref|NM_173887.2|, gi|115495682|ref|NM_001075440.1|, gi|303227940|ref|NM_001194959.1|, gi|115495788|ref|NM_001075142.1|, gi|99028968|ref|NM_001040469.2|, gi|114051807|ref|NM_001045966.1|, gi|115497209|ref|NM_001076550.1|, gi|221136892|ref|NM_001144097.1|, gi|326937433|ref|NM_001034647.…
GO:0048762	mesenchymal cell differentiation	20	6.9	gi|31340997|ref|NM_174798.2|, gi|164451497|ref|NM_001024565.2|, gi|115494903|ref|NM_001076209.1|, gi|31340805|ref|NM_174734.2|, gi|116003816|ref|NM_001076800.1|, gi|149944562|ref|NM_174308.2|, gi|62460589|ref|NM_001014949.1|, gi|149642860|ref|NM_001099141.1|, gi|154707873|ref|NM_001099147.1|, gi|164420790|ref|NM_001113252.1|, gi|221136849|ref|NM_001144082.1|, gi|155372090|ref|NM_001101183.1|, gi|…
GO:0071216	cellular response to biotic stimulus	15	6.1	gi|300793806|ref|NM_001192936.1|, gi|114052816|ref|NM_001045868.1|, gi|118151389|ref|NM_001077900.1|, gi|126723186|ref|NM_174198.6|, gi|134085798|ref|NM_001083531.1|, gi|115495026|ref|NM_001075148.1|, gi|315709517|ref|NM_001101875.2|, gi|31343049|ref|NM_174010.2|, gi|67010048|ref|NM_001024693.1|, gi|89191834|ref|NM_001011672.2|, gi|114052766|ref|NM_001046293.1|, gi|116003826|ref|NM_001076799.1|, …
GO:0006690	icosanoid metabolic process	6	2.1	gi|149642722|ref|NM_001098990.1|, gi|198282106|ref|NM_001105323.1|, gi|31341820|ref|NM_174501.2|, gi|148227161|ref|NM_001097563.1|, gi|167900432|ref|NM_001114657.1|, gi|300794672|ref|NM_001192980.1|
GO:0002824	positive regulation of adaptive immune response based on somatic recombination of immune receptors built from immunoglobulin superfamily domains	9	3.59	gi|125991935|ref|NM_001081595.1|, gi|31343335|ref|NM_173887.2|, gi|300797119|ref|NM_001192077.1|, gi|134085416|ref|NM_001013401.2|, gi|99028968|ref|NM_001040469.2|, gi|262205482|ref|NM_001166608.1|, gi|262205488|ref|NM_001166609.1|, gi|262205494|ref|NM_001166610.1|, gi|303227940|ref|NM_001194959.1|
GO:0061024	membrane organization	48	14.87	gi|115497569|ref|NM_001075576.1|, gi|31342694|ref|NM_174163.2|, gi|41386684|ref|NM_174196.1|, gi|48675372|ref|NM_001001597.1|, gi|125991765|ref|NM_001077486.2|, gi|110350676|ref|NM_174446.3|, gi|164420790|ref|NM_001113252.1|, gi|300797524|ref|NM_001192352.1|, gi|114051050|ref|NM_001046623.1|, gi|91176327|ref|NM_001034498.1|, gi|31340795|ref|NM_174663.2|, gi|78050060|ref|NM_001035064.1|, gi|219282…
GO:0045860	positive regulation of protein kinase activity	49	23.59	gi|118151355|ref|NM_001078144.1|, gi|160837864|ref|NM_001110804.1|, gi|148236342|ref|NM_001097573.1|, gi|164420790|ref|NM_001113252.1|, gi|31343031|ref|NM_174017.2|, gi|31343132|ref|NM_173975.2|, gi|114052485|ref|NM_001046332.1|, gi|154152102|ref|NM_001100360.1|, gi|157074105|ref|NM_001103295.1|, gi|61889058|ref|NM_174497.3|, gi|125991935|ref|NM_001081595.1|, gi|329663170|ref|NM_001206058.1|, gi|…
GO:0006488	dolichol-linked oligosaccharide biosynthetic process	6	6	gi|114051891|ref|NM_001046404.1|, gi|114052263|ref|NM_001045922.1|, gi|115497283|ref|NM_001076083.1|, gi|116734830|ref|NM_001075179.1|, gi|158262746|ref|NM_001109961.1|, gi|215276975|ref|NM_001075432.2|
GO:0010675	regulation of cellular carbohydrate metabolic process	11	4.27	gi|156121248|ref|NM_001102302.1|, gi|160837864|ref|NM_001110804.1|, gi|134085858|ref|NM_001083409.1|, gi|300794672|ref|NM_001192980.1|, gi|27807272|ref|NM_174705.1|, gi|164448535|ref|NM_001113255.1|, gi|158262746|ref|NM_001109961.1|, gi|115497689|ref|NM_001075235.1|, gi|117935054|ref|NM_174339.3|, gi|31342238|ref|NM_175715.2|, gi|115497569|ref|NM_001075576.1|
GO:0001933	negative regulation of protein phosphorylation	21	12.44	gi|114052511|ref|NM_001045901.1|, gi|167583515|ref|NM_001114520.1|, gi|221136888|ref|NM_001144095.1|, gi|300796038|ref|NM_001193047.1|, gi|329663170|ref|NM_001206058.1|, gi|31343567|ref|NM_175804.2|, gi|29135328|ref|NM_177516.1|, gi|300795232|ref|NM_001193007.1|, gi|83035108|ref|NM_001037620.1|, gi|300795640|ref|NM_001192516.1|, gi|115497109|ref|NM_001076397.1|, gi|221136849|ref|NM_001144082.1|, …
GO:0071826	ribonucleoprotein complex subunit organization	10	3.17	gi|118151447|ref|NM_001078165.1|, gi|134085782|ref|NM_001083398.1|, gi|300796836|ref|NM_001192319.1|, gi|115497279|ref|NM_001076479.1|, gi|157427873|ref|NM_001105374.1|, gi|156121210|ref|NM_001102283.1|, gi|114052129|ref|NM_001046374.1|, gi|329663318|ref|NM_001205567.1|, gi|300797793|ref|NM_001192365.1|, gi|300794106|ref|NM_001193207.1|
GO:0032940	secretion by cell	71	25.89	gi|115495298|ref|NM_001075938.1|, gi|300795808|ref|NM_001192780.1|, gi|300797971|ref|NM_001191350.1|, gi|31342458|ref|NM_174270.2|, gi|61888891|ref|NM_001013606.1|, gi|62752028|ref|NM_001015557.1|, gi|115497801|ref|NM_001075201.1|, gi|116003826|ref|NM_001076799.1|, gi|300798317|ref|NM_001192902.1|, gi|300798326|ref|NM_001191367.1|, gi|110350676|ref|NM_174446.3|, gi|89191834|ref|NM_001011672.2|, g…
GO:0044419	interspecies interaction between organisms	42	35.73	gi|300795658|ref|NM_001192261.1|, gi|27807038|ref|NM_174575.1|, gi|31341527|ref|NM_174615.2|, gi|31343043|ref|NM_174012.2|, gi|47564039|ref|NM_001001147.1|, gi|56710335|ref|NM_001003901.1|, gi|62751338|ref|NM_001015615.1|, gi|77735428|ref|NM_001034235.1|, gi|84370194|ref|NM_001038574.1|, gi|85662709|ref|NM_174310.3|, gi|94966920|ref|NM_001040563.1|, gi|114052602|ref|NM_001046541.1|, gi|114052816|…
GO:0009966	regulation of signal transduction	171	77.93	gi|99028968|ref|NM_001040469.2|, gi|115497721|ref|NM_001075231.1|, gi|126723186|ref|NM_174198.6|, gi|149944562|ref|NM_174308.2|, gi|160837864|ref|NM_001110804.1|, gi|300793743|ref|NM_001192165.1|, gi|328887911|ref|NM_001205310.1|, gi|29135328|ref|NM_177516.1|, gi|300794808|ref|NM_001192731.1|, gi|27819623|ref|NM_174350.1|, gi|62751344|ref|NM_001015617.1|, gi|157428057|ref|NM_001105467.1|, gi|1667…
GO:0048167	regulation of synaptic plasticity	9	7.76	gi|221136886|ref|NM_001144094.1|, gi|300795346|ref|NM_001192245.1|, gi|300794808|ref|NM_001192731.1|, gi|300798462|ref|NM_001192653.1|, gi|147900308|ref|NM_001097564.1|, gi|115495298|ref|NM_001075938.1|, gi|61889058|ref|NM_174497.3|, gi|329663280|ref|NM_001206072.1|, gi|31343031|ref|NM_174017.2|
GO:0030330	DNA damage response, signal transduction by p53 class mediator	11	7.24	gi|149642932|ref|NM_001099107.1|, gi|300794672|ref|NM_001192980.1|, gi|31340997|ref|NM_174798.2|, gi|300795640|ref|NM_001192516.1|, gi|300796522|ref|NM_001193071.1|, gi|300796900|ref|NM_001192066.1|, gi|62751338|ref|NM_001015615.1|, gi|77735428|ref|NM_001034235.1|, gi|215422349|ref|NM_001013598.2|, gi|329663346|ref|NM_001206083.1|, gi|300795049|ref|NM_001192998.1|
GO:0072521	purine-containing compound metabolic process	109	13.08	gi|87196509|ref|NM_001010995.2|, gi|110350676|ref|NM_174446.3|, gi|300797425|ref|NM_001193115.1|, gi|157785574|ref|NM_001105648.1|, gi|31343335|ref|NM_173887.2|, gi|31343144|ref|NM_173972.2|, gi|221136849|ref|NM_001144082.1|, gi|31342046|ref|NM_174420.2|, gi|31342680|ref|NM_174170.2|, gi|110347585|ref|NM_001015627.2|, gi|114051987|ref|NM_001046392.1|, gi|114052602|ref|NM_001046541.1|, gi|14790544…
GO:0018107	peptidyl-threonine phosphorylation	6	5.2	gi|300795640|ref|NM_001192516.1|, gi|300793758|ref|NM_001191398.1|, gi|31343031|ref|NM_174017.2|, gi|125991743|ref|NM_176663.3|, gi|300794560|ref|NM_001192974.1|, gi|300795232|ref|NM_001193007.1|
GO:0006260	DNA replication	37	26.17	gi|31342694|ref|NM_174163.2|, gi|31343038|ref|NM_174016.2|, gi|31343070|ref|NM_174000.2|, gi|114052485|ref|NM_001046332.1|, gi|115497065|ref|NM_001075289.1|, gi|115497721|ref|NM_001075231.1|, gi|155372090|ref|NM_001101183.1|, gi|300794560|ref|NM_001192974.1|, gi|31342028|ref|NM_174427.2|, gi|115495522|ref|NM_001075810.1|, gi|157427843|ref|NM_001105359.1|, gi|329663229|ref|NM_001206065.1|, gi|6679…
GO:0045768	positive regulation of anti-apoptosis	9	9	gi|27807038|ref|NM_174575.1|, gi|27819623|ref|NM_174350.1|, gi|62751344|ref|NM_001015617.1|, gi|115497487|ref|NM_001076141.1|, gi|125991765|ref|NM_001077486.2|, gi|149642936|ref|NM_001099028.1|, gi|156523209|ref|NM_001102549.1|, gi|166796111|ref|NM_001114297.1|, gi|300794672|ref|NM_001192980.1|
GO:0045333	cellular respiration	13	6.88	gi|31341371|ref|NM_176672.2|, gi|31343582|ref|NM_175814.2|, gi|31343617|ref|NM_175829.2|, gi|123959743|ref|NM_001080727.1|, gi|31341562|ref|NM_174600.2|, gi|116003826|ref|NM_001076799.1|, gi|66792763|ref|NM_001024486.1|, gi|28461282|ref|NM_175830.1|, gi|31343575|ref|NM_175810.2|, gi|291463260|ref|NM_174565.3|, gi|31343542|ref|NM_175790.2|, gi|134085794|ref|NM_001083452.1|, gi|300796840|ref|NM_001…
GO:0048583	regulation of response to stimulus	222	64.38	gi|300796522|ref|NM_001193071.1|, gi|115497569|ref|NM_001075576.1|, gi|300794672|ref|NM_001192980.1|, gi|99028968|ref|NM_001040469.2|, gi|115497721|ref|NM_001075231.1|, gi|126723186|ref|NM_174198.6|, gi|149944562|ref|NM_174308.2|, gi|160837864|ref|NM_001110804.1|, gi|300793743|ref|NM_001192165.1|, gi|328887911|ref|NM_001205310.1|, gi|29135328|ref|NM_177516.1|, gi|300794808|ref|NM_001192731.1|, gi…
GO:0010518	positive regulation of phospholipase activity	10	4.96	gi|118151355|ref|NM_001078144.1|, gi|150247059|ref|NM_001099396.1|, gi|31342238|ref|NM_175715.2|, gi|115497801|ref|NM_001075201.1|, gi|149944562|ref|NM_174308.2|, gi|156523097|ref|NM_001102493.1|, gi|157427901|ref|NM_001105388.1|, gi|166999226|ref|NM_001007810.3|, gi|300798326|ref|NM_001191367.1|, gi|328887911|ref|NM_001205310.1|
GO:0042770	signal transduction in response to DNA damage	14	5.97	gi|300794941|ref|NM_001192737.1|, gi|300797825|ref|NM_001191343.1|, gi|149642932|ref|NM_001099107.1|, gi|300794672|ref|NM_001192980.1|, gi|31340997|ref|NM_174798.2|, gi|300795640|ref|NM_001192516.1|, gi|300796522|ref|NM_001193071.1|, gi|300796900|ref|NM_001192066.1|, gi|62751338|ref|NM_001015615.1|, gi|77735428|ref|NM_001034235.1|, gi|215422349|ref|NM_001013598.2|, gi|329663346|ref|NM_001206083.1…
GO:2000112	regulation of cellular macromolecule biosynthetic process	265	121.63	gi|115496725|ref|NM_001076029.1|, gi|115497319|ref|NM_001076088.1|, gi|116003946|ref|NM_001076867.1|, gi|116004084|ref|NM_001076934.1|, gi|118151261|ref|NM_001078095.1|, gi|125630704|ref|NM_001081540.1|, gi|149642972|ref|NM_001099178.1|, gi|155372154|ref|NM_001101217.1|, gi|160837864|ref|NM_001110804.1|, gi|164414432|ref|NM_176635.3|, gi|164448633|ref|NM_001034577.2|, gi|300793758|ref|NM_00119139…
GO:0022411	cellular component disassembly	26	5.84	gi|115495752|ref|NM_001076254.1|, gi|27807286|ref|NM_174715.1|, gi|45430018|ref|NM_205797.1|, gi|62460479|ref|NM_001014894.1|, gi|300794033|ref|NM_001191412.1|, gi|300798355|ref|NM_001192392.1|, gi|31340795|ref|NM_174663.2|, gi|31341527|ref|NM_174615.2|, gi|78042565|ref|NM_001035109.1|, gi|166706928|ref|NM_001114156.1|, gi|31342743|ref|NM_174145.2|, gi|115497487|ref|NM_001076141.1|, gi|157074105|…
GO:0033500	carbohydrate homeostasis	12	5.15	gi|31341398|ref|NM_181024.2|, gi|41386803|ref|NM_174604.1|, gi|61657915|ref|NM_001012999.2|, gi|62752028|ref|NM_001015557.1|, gi|109948280|ref|NR_003096.1|, gi|109948281|ref|NR_003097.1|, gi|329663346|ref|NM_001206083.1|, gi|156121248|ref|NM_001102302.1|, gi|300794672|ref|NM_001192980.1|, gi|117935054|ref|NM_174339.3|, gi|115497629|ref|NM_001076432.1|, gi|300798324|ref|NM_001191123.1|
GO:0046632	alpha-beta T cell differentiation	11	3.13	gi|115495682|ref|NM_001075440.1|, gi|27819623|ref|NM_174350.1|, gi|62751344|ref|NM_001015617.1|, gi|115495788|ref|NM_001075142.1|, gi|166796111|ref|NM_001114297.1|, gi|303227940|ref|NM_001194959.1|, gi|40538781|ref|NM_175050.1|, gi|68533236|ref|NM_001025207.1|, gi|31343335|ref|NM_173887.2|, gi|329663227|ref|NM_001205809.1|, gi|157427901|ref|NM_001105388.1|
GO:0031577	spindle checkpoint	9	3.43	gi|31341474|ref|NM_174636.2|, gi|88319940|ref|NM_174635.2|, gi|119331223|ref|NM_001079796.1|, gi|300796064|ref|NM_001191513.1|, gi|115495840|ref|NM_001076177.1|, gi|122692550|ref|NM_001080266.1|, gi|223556024|ref|NM_001145173.1|, gi|300793984|ref|NM_001192945.1|, gi|300797127|ref|NM_001192845.1|
GO:0030182	neuron differentiation	96	30.58	gi|31343031|ref|NM_174017.2|, gi|31340795|ref|NM_174663.2|, gi|114051336|ref|NM_001046183.1|, gi|300798462|ref|NM_001192653.1|, gi|41386783|ref|NM_174238.1|, gi|66792873|ref|NM_001024544.1|, gi|115494927|ref|NM_001075854.1|, gi|155371888|ref|NM_001101079.1|, gi|156120712|ref|NM_001102033.1|, gi|118151261|ref|NM_001078095.1|, gi|300798317|ref|NM_001192902.1|, gi|300793758|ref|NM_001191398.1|, gi|2…
GO:0019226	transmission of nerve impulse	65	25.59	gi|115495298|ref|NM_001075938.1|, gi|300795808|ref|NM_001192780.1|, gi|300797971|ref|NM_001191350.1|, gi|31343289|ref|NM_173907.2|, gi|157427853|ref|NM_001105364.1|, gi|300797150|ref|NM_001193102.1|, gi|115497487|ref|NM_001076141.1|, gi|157428057|ref|NM_001105467.1|, gi|110350676|ref|NM_174446.3|, gi|328887911|ref|NM_001205310.1|, gi|31343031|ref|NM_174017.2|, gi|147905445|ref|NM_001098130.1|, gi…
GO:0003008	system process	150	44.27	gi|156120712|ref|NM_001102033.1|, gi|300794808|ref|NM_001192731.1|, gi|47564057|ref|NM_001001157.1|, gi|221136886|ref|NM_001144094.1|, gi|300795346|ref|NM_001192245.1|, gi|300797524|ref|NM_001192352.1|, gi|147905445|ref|NM_001098130.1|, gi|31340795|ref|NM_174663.2|, gi|115497801|ref|NM_001075201.1|, gi|155372068|ref|NM_001101171.1|, gi|300794520|ref|NM_001192716.1|, gi|166999226|ref|NM_001007810.…
GO:0002253	activation of immune response	32	9.17	gi|31343038|ref|NM_174016.2|, gi|114052816|ref|NM_001045868.1|, gi|115497065|ref|NM_001075289.1|, gi|122692400|ref|NM_001080335.1|, gi|125991935|ref|NM_001081595.1|, gi|156120848|ref|NM_001102101.1|, gi|195539552|ref|NM_001130752.1|, gi|262205482|ref|NM_001166608.1|, gi|262205488|ref|NM_001166609.1|, gi|262205494|ref|NM_001166610.1|, gi|274322605|ref|NM_001081584.2|, gi|300794560|ref|NM_001192974…
GO:0002573	myeloid leukocyte differentiation	15	6.36	gi|270297152|ref|NM_001168462.1|, gi|27807038|ref|NM_174575.1|, gi|47564029|ref|NM_001001138.1|, gi|115497487|ref|NM_001076141.1|, gi|124430747|ref|NM_001075811.2|, gi|148747149|ref|NM_174363.2|, gi|115494951|ref|NM_001075776.1|, gi|114052485|ref|NM_001046332.1|, gi|31341398|ref|NM_181024.2|, gi|109948280|ref|NR_003096.1|, gi|109948281|ref|NR_003097.1|, gi|300798675|ref|NM_001192920.1|, gi|413867…
GO:0090077	foam cell differentiation	7	3	gi|67010048|ref|NM_001024693.1|, gi|114052816|ref|NM_001045868.1|, gi|221136892|ref|NM_001144097.1|, gi|31343049|ref|NM_174010.2|, gi|116003952|ref|NM_001076863.1|, gi|114050958|ref|NM_001046075.1|, gi|115495668|ref|NM_001075549.1|
GO:0008213	protein alkylation	8	2.46	gi|115495752|ref|NM_001076254.1|, gi|134085717|ref|NM_001083513.1|, gi|157427873|ref|NM_001105374.1|, gi|40538781|ref|NM_175050.1|, gi|300798675|ref|NM_001192920.1|, gi|134085943|ref|NM_001083402.1|, gi|219804561|ref|NM_001143861.1|, gi|300797425|ref|NM_001193115.1|
GO:0050817	coagulation	54	25.41	gi|164450480|ref|NM_001113277.1|, gi|27807162|ref|NM_174641.1|, gi|28461200|ref|NM_175788.1|, gi|31340715|ref|NM_174696.2|, gi|31343031|ref|NM_174017.2|, gi|31343525|ref|NM_175778.2|, gi|40538781|ref|NM_175050.1|, gi|62460591|ref|NM_001014946.1|, gi|62752028|ref|NM_001015557.1|, gi|84000140|ref|NM_001038081.1|, gi|90403615|ref|NM_001039957.1|, gi|99028968|ref|NM_001040469.2|, gi|114051993|ref|NM_…
GO:0043410	positive regulation of MAPK cascade	24	15.4	gi|99028968|ref|NM_001040469.2|, gi|115497721|ref|NM_001075231.1|, gi|126723186|ref|NM_174198.6|, gi|149944562|ref|NM_174308.2|, gi|160837864|ref|NM_001110804.1|, gi|300793743|ref|NM_001192165.1|, gi|328887911|ref|NM_001205310.1|, gi|27819623|ref|NM_174350.1|, gi|31343049|ref|NM_174010.2|, gi|62751344|ref|NM_001015617.1|, gi|115497487|ref|NM_001076141.1|, gi|134085858|ref|NM_001083409.1|, gi|1667…
GO:0019216	regulation of lipid metabolic process	18	6.66	gi|149642860|ref|NM_001099141.1|, gi|115497319|ref|NM_001076088.1|, gi|31342694|ref|NM_174163.2|, gi|114052485|ref|NM_001046332.1|, gi|160837864|ref|NM_001110804.1|, gi|27807038|ref|NM_174575.1|, gi|116004092|ref|NM_001076936.1|, gi|300794672|ref|NM_001192980.1|, gi|262073125|ref|NM_001166530.1|, gi|31341527|ref|NM_174615.2|, gi|114052766|ref|NM_001046293.1|, gi|126165211|ref|NM_001081728.1|, gi|…
GO:2000241	regulation of reproductive process	10	4.2	gi|31343335|ref|NM_173887.2|, gi|129270104|ref|NM_001082423.1|, gi|129277536|ref|NM_001082614.1|, gi|148747149|ref|NM_174363.2|, gi|47564039|ref|NM_001001147.1|, gi|114052217|ref|NM_001045925.1|, gi|300798355|ref|NM_001192392.1|, gi|31343132|ref|NM_173975.2|, gi|115497487|ref|NM_001076141.1|, gi|328887911|ref|NM_001205310.1|
GO:0006139	nucleobase-containing compound metabolic process	472	62.54	gi|115496725|ref|NM_001076029.1|, gi|115497319|ref|NM_001076088.1|, gi|116003946|ref|NM_001076867.1|, gi|116004084|ref|NM_001076934.1|, gi|118151261|ref|NM_001078095.1|, gi|125630704|ref|NM_001081540.1|, gi|149642972|ref|NM_001099178.1|, gi|155372154|ref|NM_001101217.1|, gi|160837864|ref|NM_001110804.1|, gi|164414432|ref|NM_176635.3|, gi|164448633|ref|NM_001034577.2|, gi|300793758|ref|NM_00119139…
GO:0071495	cellular response to endogenous stimulus	59	20.32	gi|328887911|ref|NM_001205310.1|, gi|300797688|ref|NM_001191336.1|, gi|149642710|ref|NM_001099137.1|, gi|160837864|ref|NM_001110804.1|, gi|31340715|ref|NM_174696.2|, gi|91680536|ref|NM_176669.3|, gi|115494919|ref|NM_001076530.1|, gi|125991743|ref|NM_176663.3|, gi|115497801|ref|NM_001075201.1|, gi|300798326|ref|NM_001191367.1|, gi|148747149|ref|NM_174363.2|, gi|115497487|ref|NM_001076141.1|, gi|12…
GO:0006473	protein acetylation	14	4.03	gi|300794672|ref|NM_001192980.1|, gi|31340816|ref|NM_174737.2|, gi|226958399|ref|NM_001075780.2|, gi|300797074|ref|NM_001191319.1|, gi|115496981|ref|NM_001075666.1|, gi|115749618|ref|NM_001075670.2|, gi|300796900|ref|NM_001192066.1|, gi|77735726|ref|NM_001034390.1|, gi|125991935|ref|NM_001081595.1|, gi|155371942|ref|NM_001101106.1|, gi|300793794|ref|NM_001191400.1|, gi|77735646|ref|NM_001034347.1…
GO:0042787	protein ubiquitination involved in ubiquitin-dependent protein catabolic process	6	5.36	gi|300793758|ref|NM_001191398.1|, gi|116004180|ref|NM_001076980.1|, gi|149642932|ref|NM_001099107.1|, gi|149642936|ref|NM_001099028.1|, gi|149773591|ref|NM_001098961.1|, gi|300794718|ref|NM_001191203.1|
GO:2000027	regulation of organ morphogenesis	13	6.29	gi|115497487|ref|NM_001076141.1|, gi|328887911|ref|NM_001205310.1|, gi|329663330|ref|NM_001205569.1|, gi|300796316|ref|NM_001192549.1|, gi|149642860|ref|NM_001099141.1|, gi|160707932|ref|NM_001110786.1|, gi|149944562|ref|NM_174308.2|, gi|31340997|ref|NM_174798.2|, gi|116003816|ref|NM_001076800.1|, gi|31342694|ref|NM_174163.2|, gi|118151389|ref|NM_001077900.1|, gi|115497721|ref|NM_001075231.1|, gi…
GO:0051174	regulation of phosphorus metabolic process	109	11	gi|118151355|ref|NM_001078144.1|, gi|160837864|ref|NM_001110804.1|, gi|148236342|ref|NM_001097573.1|, gi|164420790|ref|NM_001113252.1|, gi|31343031|ref|NM_174017.2|, gi|31343132|ref|NM_173975.2|, gi|114052485|ref|NM_001046332.1|, gi|154152102|ref|NM_001100360.1|, gi|27819623|ref|NM_174350.1|, gi|62751344|ref|NM_001015617.1|, gi|157428057|ref|NM_001105467.1|, gi|166796111|ref|NM_001114297.1|, gi|1…
GO:0010921	regulation of phosphatase activity	9	5.16	gi|115497569|ref|NM_001075576.1|, gi|134085380|ref|NM_001035485.2|, gi|157426910|ref|NM_001105256.1|, gi|300795166|ref|NM_001192236.1|, gi|300795640|ref|NM_001192516.1|, gi|300796813|ref|NM_001192062.1|, gi|149642860|ref|NM_001099141.1|, gi|300798620|ref|NM_001192405.1|, gi|164420790|ref|NM_001113252.1|
GO:0033077	T cell differentiation in thymus	6	4.32	gi|187937196|ref|NM_001127316.1|, gi|31343335|ref|NM_173887.2|, gi|300794358|ref|NM_001192452.1|, gi|115497487|ref|NM_001076141.1|, gi|164452920|ref|NM_001034320.2|, gi|329663227|ref|NM_001205809.1|
GO:0007098	centrosome cycle	9	4.07	gi|154152028|ref|NM_001100321.1|, gi|115497569|ref|NM_001075576.1|, gi|300795658|ref|NM_001192261.1|, gi|115497487|ref|NM_001076141.1|, gi|300795346|ref|NM_001192245.1|, gi|300798637|ref|NM_001192406.1|, gi|160707936|ref|NM_001110788.1|, gi|84370066|ref|NM_001038515.1|, gi|31343038|ref|NM_174016.2|
GO:0043062	extracellular structure organization	15	6.31	gi|62460591|ref|NM_001014946.1|, gi|161760629|ref|NM_001076012.2|, gi|31342134|ref|NM_174390.2|, gi|115497109|ref|NM_001076397.1|, gi|110347585|ref|NM_001015627.2|, gi|31343114|ref|NM_173981.2|, gi|164420790|ref|NM_001113252.1|, gi|300796158|ref|NM_001192797.1|, gi|115496701|ref|NM_001075126.1|, gi|147906411|ref|NM_001098134.1|, gi|156120848|ref|NM_001102101.1|, gi|157074165|ref|NM_001103327.1|, …
GO:0001817	regulation of cytokine production	39	32.31	gi|41386684|ref|NM_174196.1|, gi|126723186|ref|NM_174198.6|, gi|303227940|ref|NM_001194959.1|, gi|31343049|ref|NM_174010.2|, gi|89191834|ref|NM_001011672.2|, gi|27819623|ref|NM_174350.1|, gi|62751344|ref|NM_001015617.1|, gi|166796111|ref|NM_001114297.1|, gi|262205482|ref|NM_001166608.1|, gi|262205488|ref|NM_001166609.1|, gi|262205494|ref|NM_001166610.1|, gi|300797119|ref|NM_001192077.1|, gi|12599…
GO:0007169	transmembrane receptor protein tyrosine kinase signaling pathway	67	53.5	gi|328887911|ref|NM_001205310.1|, gi|300794693|ref|NM_001193237.1|, gi|161760629|ref|NM_001076012.2|, gi|300797688|ref|NM_001191336.1|, gi|115497487|ref|NM_001076141.1|, gi|61889058|ref|NM_174497.3|, gi|149642860|ref|NM_001099141.1|, gi|300794195|ref|NM_001191176.1|, gi|31341394|ref|NM_181020.2|, gi|27807038|ref|NM_174575.1|, gi|31343038|ref|NM_174016.2|, gi|115497801|ref|NM_001075201.1|, gi|1496…
GO:0000079	regulation of cyclin-dependent protein kinase activity	8	6.56	gi|157074105|ref|NM_001103295.1|, gi|160837864|ref|NM_001110804.1|, gi|31343567|ref|NM_175804.2|, gi|47564039|ref|NM_001001147.1|, gi|62751657|ref|NM_001015665.1|, gi|164518989|ref|NM_001113311.1|, gi|300795954|ref|NM_001192531.1|, gi|300796813|ref|NM_001192062.1|
GO:0048839	inner ear development	13	8.58	gi|31342694|ref|NM_174163.2|, gi|329663280|ref|NM_001206072.1|, gi|261490685|ref|NM_001046204.2|, gi|328887911|ref|NM_001205310.1|, gi|300797625|ref|NM_001191333.1|, gi|115497721|ref|NM_001075231.1|, gi|149642860|ref|NM_001099141.1|, gi|155372090|ref|NM_001101183.1|, gi|300794381|ref|NM_001192965.1|, gi|115495908|ref|NM_001075844.1|, gi|300793743|ref|NM_001192165.1|, gi|157428057|ref|NM_001105467…
GO:0048732	gland development	31	14.43	gi|117935054|ref|NM_174339.3|, gi|328887911|ref|NM_001205310.1|, gi|31341394|ref|NM_181020.2|, gi|31343144|ref|NM_173972.2|, gi|27819623|ref|NM_174350.1|, gi|62751344|ref|NM_001015617.1|, gi|166796111|ref|NM_001114297.1|, gi|93205065|ref|NM_205773.2|, gi|160837864|ref|NM_001110804.1|, gi|161760629|ref|NM_001076012.2|, gi|155372090|ref|NM_001101183.1|, gi|164420790|ref|NM_001113252.1|, gi|30079856…
GO:0002791	regulation of peptide secretion	15	4.91	gi|61889058|ref|NM_174497.3|, gi|31342458|ref|NM_174270.2|, gi|61888891|ref|NM_001013606.1|, gi|62752028|ref|NM_001015557.1|, gi|115497801|ref|NM_001075201.1|, gi|116003826|ref|NM_001076799.1|, gi|300798317|ref|NM_001192902.1|, gi|300798326|ref|NM_001191367.1|, gi|156121248|ref|NM_001102302.1|, gi|115494919|ref|NM_001076530.1|, gi|125991943|ref|NM_001081598.1|, gi|117935054|ref|NM_174339.3|, gi|3…
GO:0008344	adult locomotory behavior	10	6.8	gi|115432041|ref|NM_174071.2|, gi|123959743|ref|NM_001080727.1|, gi|219282764|ref|NM_001083795.2|, gi|219282775|ref|NM_001142967.1|, gi|300793758|ref|NM_001191398.1|, gi|300794326|ref|NM_001193218.1|, gi|300797150|ref|NM_001193102.1|, gi|300797694|ref|NM_001192104.1|, gi|31340795|ref|NM_174663.2|, gi|125630684|ref|NM_001081524.1|
GO:0071843	cellular component biogenesis at cellular level	17	3.33	gi|156121018|ref|NM_001102186.1|, gi|118151447|ref|NM_001078165.1|, gi|134085782|ref|NM_001083398.1|, gi|300796836|ref|NM_001192319.1|, gi|114052015|ref|NM_001046385.1|, gi|149773569|ref|NM_001098879.1|, gi|154152196|ref|NM_001100302.1|, gi|300794672|ref|NM_001192980.1|, gi|329663276|ref|NM_001205560.1|, gi|115497279|ref|NM_001076479.1|, gi|157427873|ref|NM_001105374.1|, gi|156121210|ref|NM_00110…
GO:0019935	cyclic-nucleotide-mediated signaling	7	3.72	gi|41386684|ref|NM_174196.1|, gi|31343049|ref|NM_174010.2|, gi|31341394|ref|NM_181020.2|, gi|31342238|ref|NM_175715.2|, gi|156121026|ref|NM_001102190.1|, gi|300798317|ref|NM_001192902.1|, gi|115495262|ref|NM_001075943.1|
GO:0000216	M/G1 transition of mitotic cell cycle	7	7	gi|62751338|ref|NM_001015615.1|, gi|66792747|ref|NM_001024490.1|, gi|77735428|ref|NM_001034235.1|, gi|114052980|ref|NM_001046234.1|, gi|153792204|ref|NM_001099704.1|, gi|215422349|ref|NM_001013598.2|, gi|329663229|ref|NM_001206065.1|
GO:0015918	sterol transport	10	5.18	gi|67010048|ref|NM_001024693.1|, gi|114052816|ref|NM_001045868.1|, gi|300794672|ref|NM_001192980.1|, gi|31342627|ref|NM_174189.2|, gi|31343032|ref|NM_174018.2|, gi|31343049|ref|NM_174010.2|, gi|115495668|ref|NM_001075549.1|, gi|262073125|ref|NM_001166530.1|, gi|329663302|ref|NM_001205820.1|, gi|114050958|ref|NM_001046075.1|
GO:0019319	hexose biosynthetic process	7	3.24	gi|27807272|ref|NM_174705.1|, gi|164448535|ref|NM_001113255.1|, gi|156121248|ref|NM_001102302.1|, gi|115497283|ref|NM_001076083.1|, gi|115497689|ref|NM_001075235.1|, gi|31340816|ref|NM_174737.2|, gi|77735550|ref|NM_001034299.1|
GO:0048523	negative regulation of cellular process	266	129.11	gi|89191834|ref|NM_001011672.2|, gi|31341371|ref|NM_176672.2|, gi|31343031|ref|NM_174017.2|, gi|66792873|ref|NM_001024544.1|, gi|115494903|ref|NM_001076209.1|, gi|115497323|ref|NM_001075265.1|, gi|149642570|ref|NM_001099088.1|, gi|156523217|ref|NM_001102553.1|, gi|160837864|ref|NM_001110804.1|, gi|165377267|ref|NM_001113531.1|, gi|219555738|ref|NM_001143772.1|, gi|219804561|ref|NM_001143861.1|, g…
GO:0090090	negative regulation of canonical Wnt receptor signaling pathway	7	7	gi|221136849|ref|NM_001144082.1|, gi|300793758|ref|NM_001191398.1|, gi|300794902|ref|NM_001193247.1|, gi|300796038|ref|NM_001193047.1|, gi|300796316|ref|NM_001192549.1|, gi|300798565|ref|NM_001192402.1|, gi|303324564|ref|NM_001195012.1|
GO:0009893	positive regulation of metabolic process	188	30.33	gi|115496725|ref|NM_001076029.1|, gi|115497319|ref|NM_001076088.1|, gi|116003946|ref|NM_001076867.1|, gi|116004084|ref|NM_001076934.1|, gi|118151261|ref|NM_001078095.1|, gi|125630704|ref|NM_001081540.1|, gi|149642972|ref|NM_001099178.1|, gi|155372154|ref|NM_001101217.1|, gi|160837864|ref|NM_001110804.1|, gi|164414432|ref|NM_176635.3|, gi|164448633|ref|NM_001034577.2|, gi|300793758|ref|NM_00119139…
GO:0006916	anti-apoptosis	23	19.76	gi|125991765|ref|NM_001077486.2|, gi|27807038|ref|NM_174575.1|, gi|27819623|ref|NM_174350.1|, gi|62751344|ref|NM_001015617.1|, gi|115497487|ref|NM_001076141.1|, gi|149642936|ref|NM_001099028.1|, gi|156523209|ref|NM_001102549.1|, gi|166796111|ref|NM_001114297.1|, gi|300794672|ref|NM_001192980.1|, gi|31341820|ref|NM_174501.2|, gi|31343038|ref|NM_174016.2|, gi|40254805|ref|NM_174550.1|, gi|41386684|…
GO:0050818	regulation of coagulation	8	2.41	gi|300797119|ref|NM_001192077.1|, gi|164450480|ref|NM_001113277.1|, gi|31342880|ref|NM_174082.2|, gi|31343049|ref|NM_174010.2|, gi|126723186|ref|NM_174198.6|, gi|115497721|ref|NM_001075231.1|, gi|41386684|ref|NM_174196.1|, gi|48374082|ref|NM_001001440.2|
GO:0048469	cell maturation	9	7.82	gi|117935054|ref|NM_174339.3|, gi|31341394|ref|NM_181020.2|, gi|31341398|ref|NM_181024.2|, gi|109948280|ref|NR_003096.1|, gi|109948281|ref|NR_003097.1|, gi|115497487|ref|NM_001076141.1|, gi|157428057|ref|NM_001105467.1|, gi|300794902|ref|NM_001193247.1|, gi|329663346|ref|NM_001206083.1|
GO:0033673	negative regulation of kinase activity	16	5.64	gi|114052511|ref|NM_001045901.1|, gi|167583515|ref|NM_001114520.1|, gi|221136888|ref|NM_001144095.1|, gi|300796038|ref|NM_001193047.1|, gi|329663170|ref|NM_001206058.1|, gi|31343567|ref|NM_175804.2|, gi|29135328|ref|NM_177516.1|, gi|300795232|ref|NM_001193007.1|, gi|83035108|ref|NM_001037620.1|, gi|221136849|ref|NM_001144082.1|, gi|300794195|ref|NM_001191176.1|, gi|300794808|ref|NM_001192731.1|, …
GO:0051251	positive regulation of lymphocyte activation	25	11.82	gi|31343335|ref|NM_173887.2|, gi|300797119|ref|NM_001192077.1|, gi|27819623|ref|NM_174350.1|, gi|62751344|ref|NM_001015617.1|, gi|115495788|ref|NM_001075142.1|, gi|166796111|ref|NM_001114297.1|, gi|303227940|ref|NM_001194959.1|, gi|40538781|ref|NM_175050.1|, gi|326937433|ref|NM_001034647.2|, gi|300793806|ref|NM_001192936.1|, gi|329663227|ref|NM_001205809.1|, gi|126723186|ref|NM_174198.6|, gi|2780…
GO:0046395	carboxylic acid catabolic process	19	6.23	gi|116003826|ref|NM_001076799.1|, gi|31341811|ref|NM_174507.2|, gi|114050958|ref|NM_001046075.1|, gi|116004092|ref|NM_001076936.1|, gi|115497689|ref|NM_001075235.1|, gi|300796850|ref|NM_001191308.1|, gi|62751706|ref|NM_001015551.1|, gi|300793713|ref|NM_001193187.1|, gi|114051336|ref|NM_001046183.1|, gi|114052766|ref|NM_001046293.1|, gi|226958399|ref|NM_001075780.2|, gi|115496164|ref|NM_001075479.…
GO:0010468	regulation of gene expression	281	133.7	gi|115496725|ref|NM_001076029.1|, gi|115497319|ref|NM_001076088.1|, gi|116003946|ref|NM_001076867.1|, gi|116004084|ref|NM_001076934.1|, gi|118151261|ref|NM_001078095.1|, gi|125630704|ref|NM_001081540.1|, gi|149642972|ref|NM_001099178.1|, gi|155372154|ref|NM_001101217.1|, gi|160837864|ref|NM_001110804.1|, gi|164414432|ref|NM_176635.3|, gi|164448633|ref|NM_001034577.2|, gi|300793758|ref|NM_00119139…
GO:0042446	hormone biosynthetic process	7	4.49	gi|149642860|ref|NM_001099141.1|, gi|117935054|ref|NM_174339.3|, gi|59958365|ref|NM_001012399.1|, gi|115495902|ref|NM_001075879.1|, gi|31982390|ref|NM_174638.3|, gi|149642710|ref|NM_001099137.1|, gi|31342627|ref|NM_174189.2|
GO:0051050	positive regulation of transport	64	20.55	gi|149944562|ref|NM_174308.2|, gi|114052602|ref|NM_001046541.1|, gi|147905445|ref|NM_001098130.1|, gi|300797190|ref|NM_001192592.1|, gi|61889058|ref|NM_174497.3|, gi|31343070|ref|NM_174000.2|, gi|99028968|ref|NM_001040469.2|, gi|116175252|ref|NM_174708.2|, gi|261490685|ref|NM_001046204.2|, gi|300793646|ref|NM_001192160.1|, gi|89191834|ref|NM_001011672.2|, gi|160837864|ref|NM_001110804.1|, gi|3007…
GO:0006367	transcription initiation from RNA polymerase II promoter	8	8	gi|31343567|ref|NM_175804.2|, gi|115496255|ref|NM_001076213.1|, gi|118151271|ref|NM_001078100.1|, gi|147902867|ref|NM_001098050.1|, gi|149642736|ref|NM_001098888.1|, gi|300796038|ref|NM_001193047.1|, gi|300798462|ref|NM_001192653.1|, gi|329299040|ref|NM_001191478.1|
GO:0016042	lipid catabolic process	25	13.63	gi|115497689|ref|NM_001075235.1|, gi|262073125|ref|NM_001166530.1|, gi|122692282|ref|NM_001080220.1|, gi|31340795|ref|NM_174663.2|, gi|60592991|ref|NM_001012686.1|, gi|62751902|ref|NM_001015610.1|, gi|134085847|ref|NM_001083487.1|, gi|148806913|ref|NM_001012687.3|, gi|156523155|ref|NM_001102522.1|, gi|174840743|ref|NM_001123034.1|, gi|262118285|ref|NM_001166568.1|, gi|329663302|ref|NM_001205820.1…
GO:0048863	stem cell differentiation	12	6.26	gi|157428057|ref|NM_001105467.1|, gi|31340997|ref|NM_174798.2|, gi|115496829|ref|NM_001075309.1|, gi|300794902|ref|NM_001193247.1|, gi|270297152|ref|NM_001168462.1|, gi|300798462|ref|NM_001192653.1|, gi|27805840|ref|NM_174295.1|, gi|30172565|ref|NM_174614.1|, gi|114052766|ref|NM_001046293.1|, gi|116003816|ref|NM_001076800.1|, gi|329663227|ref|NM_001205809.1|, gi|116003826|ref|NM_001076799.1|
GO:0022008	neurogenesis	109	23.4	gi|31343031|ref|NM_174017.2|, gi|31342134|ref|NM_174390.2|, gi|303227940|ref|NM_001194959.1|, gi|31340795|ref|NM_174663.2|, gi|114051336|ref|NM_001046183.1|, gi|300798462|ref|NM_001192653.1|, gi|41386783|ref|NM_174238.1|, gi|66792873|ref|NM_001024544.1|, gi|115494927|ref|NM_001075854.1|, gi|155371888|ref|NM_001101079.1|, gi|156120712|ref|NM_001102033.1|, gi|118151261|ref|NM_001078095.1|, gi|30079…
GO:0034620	cellular response to unfolded protein	8	2.88	gi|115495026|ref|NM_001075148.1|, gi|115497123|ref|NM_001075653.1|, gi|115497557|ref|NM_001075122.1|, gi|115497699|ref|NM_001075232.1|, gi|129270104|ref|NM_001082423.1|, gi|156121210|ref|NM_001102283.1|, gi|158262746|ref|NM_001109961.1|, gi|167900432|ref|NM_001114657.1|
GO:0003007	heart morphogenesis	19	13.88	gi|115497109|ref|NM_001076397.1|, gi|116003816|ref|NM_001076800.1|, gi|115497487|ref|NM_001076141.1|, gi|164420790|ref|NM_001113252.1|, gi|209364520|ref|NM_173903.3|, gi|117935054|ref|NM_174339.3|, gi|149642860|ref|NM_001099141.1|, gi|31340997|ref|NM_174798.2|, gi|164451497|ref|NM_001024565.2|, gi|274322605|ref|NM_001081584.2|, gi|328887911|ref|NM_001205310.1|, gi|125991743|ref|NM_176663.3|, gi|1…
GO:0032270	positive regulation of cellular protein metabolic process	95	26	gi|118151355|ref|NM_001078144.1|, gi|160837864|ref|NM_001110804.1|, gi|148236342|ref|NM_001097573.1|, gi|164420790|ref|NM_001113252.1|, gi|34147042|ref|NM_183082.1|, gi|160707932|ref|NM_001110786.1|, gi|31343031|ref|NM_174017.2|, gi|31343132|ref|NM_173975.2|, gi|114052485|ref|NM_001046332.1|, gi|154152102|ref|NM_001100360.1|, gi|27819623|ref|NM_174350.1|, gi|62751344|ref|NM_001015617.1|, gi|15742…
GO:0072594	establishment of protein localization to organelle	17	5.25	gi|114051336|ref|NM_001046183.1|, gi|116004408|ref|NM_001077095.1|, gi|114051050|ref|NM_001046623.1|, gi|91176327|ref|NM_001034498.1|, gi|114052766|ref|NM_001046293.1|, gi|115495262|ref|NM_001075943.1|, gi|34147042|ref|NM_183082.1|, gi|149643098|ref|NM_001099183.1|, gi|300795273|ref|NM_001193009.1|, gi|300795618|ref|NM_001192259.1|, gi|27807286|ref|NM_174715.1|, gi|45430018|ref|NM_205797.1|, gi|6…
GO:0002263	cell activation involved in immune response	19	2.06	gi|164452934|ref|NM_001080297.2|, gi|300794941|ref|NM_001192737.1|, gi|115495682|ref|NM_001075440.1|, gi|300797688|ref|NM_001191336.1|, gi|27819623|ref|NM_174350.1|, gi|62751344|ref|NM_001015617.1|, gi|115495788|ref|NM_001075142.1|, gi|166796111|ref|NM_001114297.1|, gi|303227940|ref|NM_001194959.1|, gi|40538781|ref|NM_175050.1|, gi|326937433|ref|NM_001034647.2|, gi|262205482|ref|NM_001166608.1|, …
GO:0043009	chordate embryonic development	38	20.36	gi|115494903|ref|NM_001076209.1|, gi|300793758|ref|NM_001191398.1|, gi|117935054|ref|NM_174339.3|, gi|116003870|ref|NM_001076825.1|, gi|329663266|ref|NM_001206070.1|, gi|31340805|ref|NM_174734.2|, gi|115494927|ref|NM_001075854.1|, gi|300797716|ref|NM_001192361.1|, gi|155372090|ref|NM_001101183.1|, gi|164420790|ref|NM_001113252.1|, gi|300793806|ref|NM_001192936.1|, gi|195539552|ref|NM_001130752.1|…
GO:0050678	regulation of epithelial cell proliferation	25	12.16	gi|328887911|ref|NM_001205310.1|, gi|329663330|ref|NM_001205569.1|, gi|56710316|ref|NM_001008663.1|, gi|114052766|ref|NM_001046293.1|, gi|164420790|ref|NM_001113252.1|, gi|221136849|ref|NM_001144082.1|, gi|27819623|ref|NM_174350.1|, gi|62751344|ref|NM_001015617.1|, gi|116003816|ref|NM_001076800.1|, gi|166796111|ref|NM_001114297.1|, gi|149944562|ref|NM_174308.2|, gi|149642678|ref|NM_001098880.1|, …
GO:0009653	anatomical structure morphogenesis	186	95.88	gi|115497109|ref|NM_001076397.1|, gi|116003816|ref|NM_001076800.1|, gi|115497487|ref|NM_001076141.1|, gi|31342880|ref|NM_174082.2|, gi|114052485|ref|NM_001046332.1|, gi|115495112|ref|NM_001075970.1|, gi|164420790|ref|NM_001113252.1|, gi|328887911|ref|NM_001205310.1|, gi|31343031|ref|NM_174017.2|, gi|209364520|ref|NM_173903.3|, gi|117935054|ref|NM_174339.3|, gi|149642860|ref|NM_001099141.1|, gi|31…
GO:0050905	neuromuscular process	8	4.96	gi|123959743|ref|NM_001080727.1|, gi|115432041|ref|NM_174071.2|, gi|114051336|ref|NM_001046183.1|, gi|31340795|ref|NM_174663.2|, gi|31341562|ref|NM_174600.2|, gi|149642732|ref|NM_001099179.1|, gi|261490685|ref|NM_001046204.2|, gi|300794326|ref|NM_001193218.1|
GO:0033121	regulation of purine nucleotide catabolic process	44	7.66	gi|87196509|ref|NM_001010995.2|, gi|110350676|ref|NM_174446.3|, gi|300797425|ref|NM_001193115.1|, gi|221136849|ref|NM_001144082.1|, gi|31342046|ref|NM_174420.2|, gi|31342680|ref|NM_174170.2|, gi|110347585|ref|NM_001015627.2|, gi|114051987|ref|NM_001046392.1|, gi|114052602|ref|NM_001046541.1|, gi|147905445|ref|NM_001098130.1|, gi|156523151|ref|NM_001102520.1|, gi|156523175|ref|NM_001102532.1|, gi|…
GO:0050663	cytokine secretion	6	2.35	gi|89191834|ref|NM_001011672.2|, gi|160837864|ref|NM_001110804.1|, gi|300795967|ref|NM_001192020.1|, gi|67010048|ref|NM_001024693.1|, gi|328927035|ref|NM_001192323.2|, gi|115495788|ref|NM_001075142.1|
GO:0006869	lipid transport	25	12.7	gi|67010048|ref|NM_001024693.1|, gi|114052816|ref|NM_001045868.1|, gi|300794672|ref|NM_001192980.1|, gi|115495040|ref|NM_001076302.1|, gi|31343049|ref|NM_174010.2|, gi|115497269|ref|NM_001076085.1|, gi|31342627|ref|NM_174189.2|, gi|31343032|ref|NM_174018.2|, gi|41386684|ref|NM_174196.1|, gi|154152080|ref|NM_001100333.1|, gi|154152140|ref|NM_001100297.1|, gi|156120706|ref|NM_001102030.1|, gi|30079…
GO:0048678	response to axon injury	8	6.82	gi|255003689|ref|NM_001099950.1|, gi|31341527|ref|NM_174615.2|, gi|31342588|ref|NM_174208.2|, gi|31343038|ref|NM_174016.2|, gi|156523167|ref|NM_001102528.1|, gi|195539552|ref|NM_001130752.1|, gi|300796463|ref|NM_001192812.1|, gi|157279998|ref|NM_001105045.1|
GO:0035967	cellular response to topologically incorrect protein	8	1.73	gi|115495026|ref|NM_001075148.1|, gi|115497123|ref|NM_001075653.1|, gi|115497557|ref|NM_001075122.1|, gi|115497699|ref|NM_001075232.1|, gi|129270104|ref|NM_001082423.1|, gi|156121210|ref|NM_001102283.1|, gi|158262746|ref|NM_001109961.1|, gi|167900432|ref|NM_001114657.1|
GO:0050727	regulation of inflammatory response	15	7.25	gi|89191834|ref|NM_001011672.2|, gi|116175252|ref|NM_174708.2|, gi|149944562|ref|NM_174308.2|, gi|303227940|ref|NM_001194959.1|, gi|31342230|ref|NM_174358.2|, gi|31343335|ref|NM_173887.2|, gi|261490685|ref|NM_001046204.2|, gi|300795239|ref|NM_001191228.1|, gi|126723186|ref|NM_174198.6|, gi|27819623|ref|NM_174350.1|, gi|62751344|ref|NM_001015617.1|, gi|166796111|ref|NM_001114297.1|, gi|61889058|re…
GO:0071103	DNA conformation change	17	4.78	gi|114052403|ref|NM_001046340.1|, gi|115497299|ref|NM_001076086.1|, gi|150247078|ref|NM_001099384.1|, gi|329299102|ref|NM_001205380.1|, gi|77735646|ref|NM_001034347.1|, gi|297307108|ref|NM_001143857.2|, gi|300797463|ref|NM_001192605.1|, gi|328802688|ref|NM_001192134.1|, gi|116004224|ref|NM_001077003.1|, gi|114052980|ref|NM_001046234.1|, gi|148540313|ref|NM_001098463.1|, gi|78042565|ref|NM_0010351…
GO:0007179	transforming growth factor beta receptor signaling pathway	21	17	gi|115495026|ref|NM_001075148.1|, gi|122692356|ref|NM_001080358.1|, gi|155372090|ref|NM_001101183.1|, gi|157074165|ref|NM_001103327.1|, gi|300794672|ref|NM_001192980.1|, gi|41386684|ref|NM_174196.1|, gi|115494903|ref|NM_001076209.1|, gi|300793758|ref|NM_001191398.1|, gi|115497109|ref|NM_001076397.1|, gi|157279998|ref|NM_001105045.1|, gi|115495504|ref|NM_001075135.1|, gi|115497721|ref|NM_001075231…
GO:0048514	blood vessel morphogenesis	48	26.98	gi|31342880|ref|NM_174082.2|, gi|41386684|ref|NM_174196.1|, gi|93205065|ref|NM_205773.2|, gi|99028968|ref|NM_001040469.2|, gi|115494919|ref|NM_001076530.1|, gi|153791659|ref|NM_001099706.1|, gi|158508545|ref|NM_001109998.1|, gi|221136888|ref|NM_001144095.1|, gi|300798462|ref|NM_001192653.1|, gi|94966920|ref|NM_001040563.1|, gi|115497487|ref|NM_001076141.1|, gi|122692356|ref|NM_001080358.1|, gi|11…
GO:0090101	negative regulation of transmembrane receptor protein serine/threonine kinase signaling pathway	7	4.2	gi|115495026|ref|NM_001075148.1|, gi|122692356|ref|NM_001080358.1|, gi|155372090|ref|NM_001101183.1|, gi|157074165|ref|NM_001103327.1|, gi|300794672|ref|NM_001192980.1|, gi|115497109|ref|NM_001076397.1|, gi|125991743|ref|NM_176663.3|
GO:0007178	transmembrane receptor protein serine/threonine kinase signaling pathway	27	22.63	gi|31340997|ref|NM_174798.2|, gi|115494903|ref|NM_001076209.1|, gi|115497109|ref|NM_001076397.1|, gi|157428057|ref|NM_001105467.1|, gi|115495026|ref|NM_001075148.1|, gi|122692356|ref|NM_001080358.1|, gi|155372090|ref|NM_001101183.1|, gi|157074165|ref|NM_001103327.1|, gi|300794672|ref|NM_001192980.1|, gi|41386684|ref|NM_174196.1|, gi|300793758|ref|NM_001191398.1|, gi|115495504|ref|NM_001075135.1|,…
GO:0019222	regulation of metabolic process	447	76.06	gi|115496725|ref|NM_001076029.1|, gi|115497319|ref|NM_001076088.1|, gi|116003946|ref|NM_001076867.1|, gi|116004084|ref|NM_001076934.1|, gi|118151261|ref|NM_001078095.1|, gi|125630704|ref|NM_001081540.1|, gi|149642972|ref|NM_001099178.1|, gi|155372154|ref|NM_001101217.1|, gi|160837864|ref|NM_001110804.1|, gi|164414432|ref|NM_176635.3|, gi|164448633|ref|NM_001034577.2|, gi|300793758|ref|NM_00119139…
GO:0001952	regulation of cell-matrix adhesion	10	5.68	gi|31342134|ref|NM_174390.2|, gi|41386684|ref|NM_174196.1|, gi|160837864|ref|NM_001110804.1|, gi|115497629|ref|NM_001076432.1|, gi|31342739|ref|NM_174147.2|, gi|31343049|ref|NM_174010.2|, gi|122692356|ref|NM_001080358.1|, gi|221136888|ref|NM_001144095.1|, gi|27807038|ref|NM_174575.1|, gi|161760629|ref|NM_001076012.2|
GO:0008360	regulation of cell shape	7	6.6	gi|66792843|ref|NM_001024527.1|, gi|93205065|ref|NM_205773.2|, gi|114050938|ref|NM_001046444.1|, gi|115495682|ref|NM_001075440.1|, gi|115496253|ref|NM_001075495.1|, gi|156523097|ref|NM_001102493.1|, gi|47564097|ref|NM_001001168.1|
GO:0010639	negative regulation of organelle organization	18	4.08	gi|34147042|ref|NM_183082.1|, gi|328887911|ref|NM_001205310.1|, gi|119331223|ref|NM_001079796.1|, gi|300796064|ref|NM_001191513.1|, gi|166706928|ref|NM_001114156.1|, gi|31341504|ref|NM_174623.2|, gi|300798675|ref|NM_001192920.1|, gi|123959743|ref|NM_001080727.1|, gi|125991765|ref|NM_001077486.2|, gi|156523097|ref|NM_001102493.1|, gi|77736190|ref|NM_001034622.1|, gi|156120712|ref|NM_001102033.1|, …
GO:0046545	development of primary female sexual characteristics	14	4.88	gi|149642710|ref|NM_001099137.1|, gi|115497717|ref|NM_001075593.1|, gi|147899289|ref|NM_001098053.1|, gi|329663346|ref|NM_001206083.1|, gi|300794672|ref|NM_001192980.1|, gi|31341527|ref|NM_174615.2|, gi|31342134|ref|NM_174390.2|, gi|118151355|ref|NM_001078144.1|, gi|125991765|ref|NM_001077486.2|, gi|148747149|ref|NM_174363.2|, gi|150247059|ref|NM_001099396.1|, gi|66792873|ref|NM_001024544.1|, gi|…
GO:0043069	negative regulation of programmed cell death	67	30.47	gi|89191834|ref|NM_001011672.2|, gi|125991765|ref|NM_001077486.2|, gi|27807038|ref|NM_174575.1|, gi|27819623|ref|NM_174350.1|, gi|62751344|ref|NM_001015617.1|, gi|115497487|ref|NM_001076141.1|, gi|149642936|ref|NM_001099028.1|, gi|156523209|ref|NM_001102549.1|, gi|166796111|ref|NM_001114297.1|, gi|300794672|ref|NM_001192980.1|, gi|31343335|ref|NM_173887.2|, gi|31341527|ref|NM_174615.2|, gi|313430…
GO:0001837	epithelial to mesenchymal transition	13	9.84	gi|31340997|ref|NM_174798.2|, gi|164451497|ref|NM_001024565.2|, gi|62460589|ref|NM_001014949.1|, gi|149642860|ref|NM_001099141.1|, gi|154707873|ref|NM_001099147.1|, gi|164420790|ref|NM_001113252.1|, gi|221136849|ref|NM_001144082.1|, gi|115494903|ref|NM_001076209.1|, gi|155372090|ref|NM_001101183.1|, gi|300796038|ref|NM_001193047.1|, gi|117935054|ref|NM_174339.3|, gi|300794457|ref|NM_001192969.1|,…
GO:0051298	centrosome duplication	6	3.52	gi|154152028|ref|NM_001100321.1|, gi|115497569|ref|NM_001075576.1|, gi|300795658|ref|NM_001192261.1|, gi|300795346|ref|NM_001192245.1|, gi|300798637|ref|NM_001192406.1|, gi|84370066|ref|NM_001038515.1|
GO:0002292	T cell differentiation involved in immune response	7	0.73	gi|115495682|ref|NM_001075440.1|, gi|27819623|ref|NM_174350.1|, gi|62751344|ref|NM_001015617.1|, gi|115495788|ref|NM_001075142.1|, gi|166796111|ref|NM_001114297.1|, gi|303227940|ref|NM_001194959.1|, gi|40538781|ref|NM_175050.1|
GO:0030168	platelet activation	25	22.92	gi|300797119|ref|NM_001192077.1|, gi|27807038|ref|NM_174575.1|, gi|31342321|ref|NM_174324.2|, gi|31342694|ref|NM_174163.2|, gi|31343284|ref|NM_173911.2|, gi|41386684|ref|NM_174196.1|, gi|77736298|ref|NM_001034677.1|, gi|78050060|ref|NM_001035064.1|, gi|115495026|ref|NM_001075148.1|, gi|116003952|ref|NM_001076863.1|, gi|118150835|ref|NM_001077860.1|, gi|125630680|ref|NM_001081523.1|, gi|134085847|…
GO:0006464	cellular protein modification process	294	109.81	gi|300794560|ref|NM_001192974.1|, gi|118151355|ref|NM_001078144.1|, gi|160837864|ref|NM_001110804.1|, gi|148236342|ref|NM_001097573.1|, gi|164420790|ref|NM_001113252.1|, gi|115495504|ref|NM_001075135.1|, gi|328751672|ref|NM_001193233.1|, gi|329663201|ref|NM_001205550.1|, gi|31343031|ref|NM_174017.2|, gi|31343132|ref|NM_173975.2|, gi|114052485|ref|NM_001046332.1|, gi|154152102|ref|NM_001100360.1|,…
GO:0032103	positive regulation of response to external stimulus	16	6.05	gi|89191834|ref|NM_001011672.2|, gi|116175252|ref|NM_174708.2|, gi|149944562|ref|NM_174308.2|, gi|303227940|ref|NM_001194959.1|, gi|219282764|ref|NM_001083795.2|, gi|219282775|ref|NM_001142967.1|, gi|300794672|ref|NM_001192980.1|, gi|297307162|ref|NM_001034220.2|, gi|27819623|ref|NM_174350.1|, gi|62751344|ref|NM_001015617.1|, gi|166796111|ref|NM_001114297.1|, gi|41386684|ref|NM_174196.1|, gi|2550…
GO:0048565	digestive tract development	10	7.35	gi|328887911|ref|NM_001205310.1|, gi|117935054|ref|NM_174339.3|, gi|31343505|ref|NM_177487.2|, gi|115497487|ref|NM_001076141.1|, gi|31343335|ref|NM_173887.2|, gi|40538781|ref|NM_175050.1|, gi|164420790|ref|NM_001113252.1|, gi|115497721|ref|NM_001075231.1|, gi|155372090|ref|NM_001101183.1|, gi|300794902|ref|NM_001193247.1|
GO:0050684	regulation of mRNA processing	8	3.72	gi|114052129|ref|NM_001046374.1|, gi|116003912|ref|NM_001076845.1|, gi|114052766|ref|NM_001046293.1|, gi|300794224|ref|NM_001192701.1|, gi|261490673|ref|NM_001101052.2|, gi|134085782|ref|NM_001083398.1|, gi|300796836|ref|NM_001192319.1|, gi|164452920|ref|NM_001034320.2|
GO:0031327	negative regulation of cellular biosynthetic process	87	26.02	gi|31341371|ref|NM_176672.2|, gi|31343031|ref|NM_174017.2|, gi|66792873|ref|NM_001024544.1|, gi|115494903|ref|NM_001076209.1|, gi|115497323|ref|NM_001075265.1|, gi|149642570|ref|NM_001099088.1|, gi|156523217|ref|NM_001102553.1|, gi|160837864|ref|NM_001110804.1|, gi|165377267|ref|NM_001113531.1|, gi|219555738|ref|NM_001143772.1|, gi|219804561|ref|NM_001143861.1|, gi|221136867|ref|NM_001144087.1|, …
GO:0016049	cell growth	37	19.19	gi|89191834|ref|NM_001011672.2|, gi|115497745|ref|NM_001076121.1|, gi|31340795|ref|NM_174663.2|, gi|66792745|ref|NM_001024493.1|, gi|123959743|ref|NM_001080727.1|, gi|27807006|ref|NM_174556.1|, gi|77736336|ref|NM_001034696.1|, gi|88319940|ref|NM_174635.2|, gi|115495706|ref|NM_001075507.1|, gi|116004256|ref|NM_001077019.1|, gi|149643048|ref|NM_001099084.1|, gi|156523209|ref|NM_001102549.1|, gi|161…
GO:0060537	muscle tissue development	35	8.92	gi|115497487|ref|NM_001076141.1|, gi|165377267|ref|NM_001113531.1|, gi|149642860|ref|NM_001099141.1|, gi|300797694|ref|NM_001192104.1|, gi|328887911|ref|NM_001205310.1|, gi|31342694|ref|NM_174163.2|, gi|47564063|ref|NM_001001156.1|, gi|300795556|ref|NM_001192512.1|, gi|31343031|ref|NM_174017.2|, gi|31343567|ref|NM_175804.2|, gi|115497165|ref|NM_001075647.1|, gi|125991748|ref|NM_001077877.2|, gi|1…
GO:0006812	cation transport	69	19.79	gi|149944562|ref|NM_174308.2|, gi|164420790|ref|NM_001113252.1|, gi|31341551|ref|NM_174606.2|, gi|47564057|ref|NM_001001157.1|, gi|156120712|ref|NM_001102033.1|, gi|77735548|ref|NM_001034298.1|, gi|156523109|ref|NM_001102499.1|, gi|300793918|ref|NM_001192174.1|, gi|125991943|ref|NM_001081598.1|, gi|261490673|ref|NM_001101052.2|, gi|61888891|ref|NM_001013606.1|, gi|300794350|ref|NM_001191184.1|, g…
GO:0002208	somatic diversification of immunoglobulins involved in immune response	6	1.5	gi|164452934|ref|NM_001080297.2|, gi|300794941|ref|NM_001192737.1|, gi|326937433|ref|NM_001034647.2|, gi|262205482|ref|NM_001166608.1|, gi|262205488|ref|NM_001166609.1|, gi|262205494|ref|NM_001166610.1|
GO:0006836	neurotransmitter transport	12	5.74	gi|115495298|ref|NM_001075938.1|, gi|300795808|ref|NM_001192780.1|, gi|300797971|ref|NM_001191350.1|, gi|110350676|ref|NM_174446.3|, gi|31341562|ref|NM_174600.2|, gi|125630684|ref|NM_001081524.1|, gi|156120756|ref|NM_001102055.1|, gi|78050060|ref|NM_001035064.1|, gi|31343031|ref|NM_174017.2|, gi|148540297|ref|NM_001098461.1|, gi|300798705|ref|NM_001192922.1|, gi|156121026|ref|NM_001102190.1|
GO:0009968	negative regulation of signal transduction	60	36.44	gi|29135328|ref|NM_177516.1|, gi|126723186|ref|NM_174198.6|, gi|300794808|ref|NM_001192731.1|, gi|31343144|ref|NM_173972.2|, gi|115497717|ref|NM_001075593.1|, gi|300794672|ref|NM_001192980.1|, gi|300793806|ref|NM_001192936.1|, gi|31342680|ref|NM_174170.2|, gi|300793758|ref|NM_001191398.1|, gi|115495026|ref|NM_001075148.1|, gi|122692356|ref|NM_001080358.1|, gi|155372090|ref|NM_001101183.1|, gi|157…
GO:0033993	response to lipid	8	3.86	gi|27807038|ref|NM_174575.1|, gi|160837864|ref|NM_001110804.1|, gi|148747149|ref|NM_174363.2|, gi|115497269|ref|NM_001076085.1|, gi|89191834|ref|NM_001011672.2|, gi|147900254|ref|NM_001098034.1|, gi|157074089|ref|NM_001103286.1|, gi|329663302|ref|NM_001205820.1|
GO:0050830	defense response to Gram-positive bacterium	8	8	gi|27819623|ref|NM_174350.1|, gi|31343049|ref|NM_174010.2|, gi|62751344|ref|NM_001015617.1|, gi|68533236|ref|NM_001025207.1|, gi|134085416|ref|NM_001013401.2|, gi|156120648|ref|NM_001102001.1|, gi|166796111|ref|NM_001114297.1|, gi|166999226|ref|NM_001007810.3|
GO:0051254	positive regulation of RNA metabolic process	81	36	gi|115496725|ref|NM_001076029.1|, gi|115497319|ref|NM_001076088.1|, gi|116003946|ref|NM_001076867.1|, gi|116004084|ref|NM_001076934.1|, gi|118151261|ref|NM_001078095.1|, gi|125630704|ref|NM_001081540.1|, gi|149642972|ref|NM_001099178.1|, gi|155372154|ref|NM_001101217.1|, gi|160837864|ref|NM_001110804.1|, gi|164414432|ref|NM_176635.3|, gi|164448633|ref|NM_001034577.2|, gi|300793758|ref|NM_00119139…
GO:0051896	regulation of protein kinase B signaling cascade	9	5.8	gi|31343144|ref|NM_173972.2|, gi|115497717|ref|NM_001075593.1|, gi|300794672|ref|NM_001192980.1|, gi|31342880|ref|NM_174082.2|, gi|41386684|ref|NM_174196.1|, gi|115497721|ref|NM_001075231.1|, gi|134085858|ref|NM_001083409.1|, gi|221136877|ref|NM_001144090.1|, gi|114051759|ref|NM_001046525.1|
GO:0003231	cardiac ventricle development	6	3.19	gi|115497487|ref|NM_001076141.1|, gi|164420790|ref|NM_001113252.1|, gi|209364520|ref|NM_173903.3|, gi|117935054|ref|NM_174339.3|, gi|328887911|ref|NM_001205310.1|, gi|87196509|ref|NM_001010995.2|
GO:0014812	muscle cell migration	8	3.57	gi|77736400|ref|NM_001034728.1|, gi|27807006|ref|NM_174556.1|, gi|160837864|ref|NM_001110804.1|, gi|300798317|ref|NM_001192902.1|, gi|31342739|ref|NM_174147.2|, gi|115497721|ref|NM_001075231.1|, gi|161760629|ref|NM_001076012.2|, gi|61657915|ref|NM_001012999.2|
GO:0046578	regulation of Ras protein signal transduction	35	16.17	gi|221136849|ref|NM_001144082.1|, gi|31342694|ref|NM_174163.2|, gi|156523097|ref|NM_001102493.1|, gi|300796092|ref|NM_001192538.1|, gi|119331233|ref|NM_001079800.1|, gi|156121258|ref|NM_001102307.1|, gi|156523087|ref|NM_001102488.1|, gi|274321993|ref|NM_001098881.2|, gi|300793930|ref|NM_001191163.1|, gi|300795088|ref|NM_001193000.1|, gi|300797144|ref|NM_001192334.1|, gi|300795484|ref|NM_001193020…
GO:0007600	sensory perception	41	16.46	gi|166999226|ref|NM_001007810.3|, gi|31341527|ref|NM_174615.2|, gi|31341562|ref|NM_174600.2|, gi|115495908|ref|NM_001075844.1|, gi|187960115|ref|NM_001045969.2|, gi|262073123|ref|NM_001166529.1|, gi|300793627|ref|NM_001193183.1|, gi|300793646|ref|NM_001192160.1|, gi|300793758|ref|NM_001191398.1|, gi|329663201|ref|NM_001205550.1|, gi|329663280|ref|NM_001206072.1|, gi|27806058|ref|NM_174419.1|, gi|…
GO:0009164	nucleoside catabolic process	63	4.51	gi|221136849|ref|NM_001144082.1|, gi|31342046|ref|NM_174420.2|, gi|31342680|ref|NM_174170.2|, gi|110347585|ref|NM_001015627.2|, gi|114051987|ref|NM_001046392.1|, gi|114052602|ref|NM_001046541.1|, gi|147905445|ref|NM_001098130.1|, gi|156523151|ref|NM_001102520.1|, gi|156523175|ref|NM_001102532.1|, gi|157074147|ref|NM_001103316.1|, gi|186972117|ref|NM_001102234.1|, gi|300793758|ref|NM_001191398.1|,…
GO:0000278	mitotic cell cycle	95	57.11	gi|34147042|ref|NM_183082.1|, gi|328887911|ref|NM_001205310.1|, gi|83035108|ref|NM_001037620.1|, gi|300797119|ref|NM_001192077.1|, gi|119331223|ref|NM_001079796.1|, gi|300796064|ref|NM_001191513.1|, gi|157074105|ref|NM_001103295.1|, gi|329663332|ref|NM_001205825.1|, gi|164448591|ref|NM_001113258.1|, gi|164448593|ref|NM_001113259.1|, gi|62751810|ref|NM_001015518.1|, gi|114052766|ref|NM_001046293.1…
GO:0006914	autophagy	15	6.82	gi|300796195|ref|NM_001192287.1|, gi|219282764|ref|NM_001083795.2|, gi|219282775|ref|NM_001142967.1|, gi|300794672|ref|NM_001192980.1|, gi|134085798|ref|NM_001083531.1|, gi|139949143|ref|NM_001083743.1|, gi|155372076|ref|NM_001101175.1|, gi|300796759|ref|NM_001192827.1|, gi|155371974|ref|NM_001101124.1|, gi|114051122|ref|NM_001046134.1|, gi|115497409|ref|NM_001076151.1|, gi|116003844|ref|NM_00107…
GO:0009207	purine ribonucleoside triphosphate catabolic process	76	24.95	gi|221136849|ref|NM_001144082.1|, gi|31342046|ref|NM_174420.2|, gi|31342680|ref|NM_174170.2|, gi|110347585|ref|NM_001015627.2|, gi|114051987|ref|NM_001046392.1|, gi|114052602|ref|NM_001046541.1|, gi|147905445|ref|NM_001098130.1|, gi|156523151|ref|NM_001102520.1|, gi|156523175|ref|NM_001102532.1|, gi|157074147|ref|NM_001103316.1|, gi|186972117|ref|NM_001102234.1|, gi|300793758|ref|NM_001191398.1|,…
GO:0048858	cell projection morphogenesis	64	17.49	gi|31343031|ref|NM_174017.2|, gi|41386783|ref|NM_174238.1|, gi|66792873|ref|NM_001024544.1|, gi|115494927|ref|NM_001075854.1|, gi|155371888|ref|NM_001101079.1|, gi|156120712|ref|NM_001102033.1|, gi|89191834|ref|NM_001011672.2|, gi|115497745|ref|NM_001076121.1|, gi|31340795|ref|NM_174663.2|, gi|66792745|ref|NM_001024493.1|, gi|123959743|ref|NM_001080727.1|, gi|300795881|ref|NM_001191504.1|, gi|115…
GO:0032271	regulation of protein polymerization	9	2.72	gi|157427937|ref|NM_001105406.1|, gi|166706928|ref|NM_001114156.1|, gi|31341504|ref|NM_174623.2|, gi|31342694|ref|NM_174163.2|, gi|93205065|ref|NM_205773.2|, gi|300797688|ref|NM_001191336.1|, gi|300794560|ref|NM_001192974.1|, gi|77736190|ref|NM_001034622.1|, gi|156120712|ref|NM_001102033.1|
GO:0032320	positive regulation of Ras GTPase activity	18	11.54	gi|156523081|ref|NM_001102485.1|, gi|156523097|ref|NM_001102493.1|, gi|149642678|ref|NM_001098880.1|, gi|195539552|ref|NM_001130752.1|, gi|221136849|ref|NM_001144082.1|, gi|300795484|ref|NM_001193020.1|, gi|148236342|ref|NM_001097573.1|, gi|221136888|ref|NM_001144095.1|, gi|93205065|ref|NM_205773.2|, gi|156121346|ref|NM_001102352.1|, gi|261490685|ref|NM_001046204.2|, gi|300795847|ref|NM_001192526…
GO:0048856	anatomical structure development	336	161.96	gi|115497109|ref|NM_001076397.1|, gi|116003816|ref|NM_001076800.1|, gi|31340805|ref|NM_174734.2|, gi|115497487|ref|NM_001076141.1|, gi|31342880|ref|NM_174082.2|, gi|114052485|ref|NM_001046332.1|, gi|115495112|ref|NM_001075970.1|, gi|164420790|ref|NM_001113252.1|, gi|328887911|ref|NM_001205310.1|, gi|149642860|ref|NM_001099141.1|, gi|117935054|ref|NM_174339.3|, gi|148747149|ref|NM_174363.2|, gi|31…
GO:0006401	RNA catabolic process	15	6.62	gi|116003826|ref|NM_001076799.1|, gi|139948740|ref|NM_001083685.1|, gi|262118279|ref|NM_001166566.1|, gi|300794106|ref|NM_001193207.1|, gi|85662709|ref|NM_174310.3|, gi|139948916|ref|NM_001083755.1|, gi|156121304|ref|NM_001102330.1|, gi|156121018|ref|NM_001102186.1|, gi|27807286|ref|NM_174715.1|, gi|45430018|ref|NM_205797.1|, gi|62460479|ref|NM_001014894.1|, gi|115495752|ref|NM_001076254.1|, gi|1…
GO:1900046	regulation of hemostasis	7	1.81	gi|300797119|ref|NM_001192077.1|, gi|164450480|ref|NM_001113277.1|, gi|31342880|ref|NM_174082.2|, gi|31343049|ref|NM_174010.2|, gi|126723186|ref|NM_174198.6|, gi|115497721|ref|NM_001075231.1|, gi|41386684|ref|NM_174196.1|
GO:0044093	positive regulation of molecular function	132	29.02	gi|118151355|ref|NM_001078144.1|, gi|160837864|ref|NM_001110804.1|, gi|148236342|ref|NM_001097573.1|, gi|164420790|ref|NM_001113252.1|, gi|31343031|ref|NM_174017.2|, gi|31343132|ref|NM_173975.2|, gi|114052485|ref|NM_001046332.1|, gi|154152102|ref|NM_001100360.1|, gi|300793794|ref|NM_001191400.1|, gi|87196509|ref|NM_001010995.2|, gi|110350676|ref|NM_174446.3|, gi|300797425|ref|NM_001193115.1|, gi|…
GO:0070302	regulation of stress-activated protein kinase signaling cascade	20	4.9	gi|29135328|ref|NM_177516.1|, gi|300795232|ref|NM_001193007.1|, gi|125991935|ref|NM_001081595.1|, gi|329663170|ref|NM_001206058.1|, gi|156121248|ref|NM_001102302.1|, gi|157074147|ref|NM_001103316.1|, gi|221136849|ref|NM_001144082.1|, gi|300793758|ref|NM_001191398.1|, gi|300797144|ref|NM_001192334.1|, gi|300797825|ref|NM_001191343.1|, gi|164420790|ref|NM_001113252.1|, gi|300796522|ref|NM_001193071…
GO:0051321	meiotic cell cycle	13	3.82	gi|116003826|ref|NM_001076799.1|, gi|31343070|ref|NM_174000.2|, gi|300796640|ref|NM_001192821.1|, gi|300796076|ref|NM_001192793.1|, gi|77736376|ref|NM_001034717.1|, gi|300794941|ref|NM_001192737.1|, gi|300797463|ref|NM_001192605.1|, gi|27805840|ref|NM_174295.1|, gi|30172565|ref|NM_174614.1|, gi|115495840|ref|NM_001076177.1|, gi|115496513|ref|NM_001075489.1|, gi|156120876|ref|NM_001102115.1|, gi|1…
GO:0016444	somatic cell DNA recombination	6	0.54	gi|164452934|ref|NM_001080297.2|, gi|300794941|ref|NM_001192737.1|, gi|326937433|ref|NM_001034647.2|, gi|262205482|ref|NM_001166608.1|, gi|262205488|ref|NM_001166609.1|, gi|262205494|ref|NM_001166610.1|
GO:0001558	regulation of cell growth	35	23.87	gi|89191834|ref|NM_001011672.2|, gi|115497745|ref|NM_001076121.1|, gi|31340795|ref|NM_174663.2|, gi|66792745|ref|NM_001024493.1|, gi|123959743|ref|NM_001080727.1|, gi|27807006|ref|NM_174556.1|, gi|77736336|ref|NM_001034696.1|, gi|88319940|ref|NM_174635.2|, gi|115495706|ref|NM_001075507.1|, gi|116004256|ref|NM_001077019.1|, gi|149643048|ref|NM_001099084.1|, gi|156523209|ref|NM_001102549.1|, gi|161…
GO:0008277	regulation of G-protein coupled receptor protein signaling pathway	8	4.64	gi|31342680|ref|NM_174170.2|, gi|300793758|ref|NM_001191398.1|, gi|300794808|ref|NM_001192731.1|, gi|300794520|ref|NM_001192716.1|, gi|31343335|ref|NM_173887.2|, gi|114051993|ref|NM_001045947.1|, gi|110347585|ref|NM_001015627.2|, gi|328887913|ref|NM_001192355.1|
GO:0001523	retinoid metabolic process	6	5.15	gi|31340805|ref|NM_174734.2|, gi|115497379|ref|NM_001075626.1|, gi|31340804|ref|NM_174733.2|, gi|34365786|ref|NM_183363.1|, gi|329663302|ref|NM_001205820.1|, gi|300796076|ref|NM_001192793.1|
GO:0006302	double-strand break repair	12	11	gi|300796522|ref|NM_001193071.1|, gi|300797463|ref|NM_001192605.1|, gi|329663229|ref|NM_001206065.1|, gi|31341527|ref|NM_174615.2|, gi|62751617|ref|NM_001015516.1|, gi|77736376|ref|NM_001034717.1|, gi|114051112|ref|NM_001046216.1|, gi|115495256|ref|NM_001075790.1|, gi|157427809|ref|NM_001105341.1|, gi|261490700|ref|NM_001076289.2|, gi|300796900|ref|NM_001192066.1|, gi|118601773|ref|NM_001079592.1|
GO:0071407	cellular response to organic cyclic compound	9	9	gi|30842789|ref|NM_181011.2|, gi|31341398|ref|NM_181024.2|, gi|109948280|ref|NR_003096.1|, gi|109948281|ref|NR_003097.1|, gi|115497487|ref|NM_001076141.1|, gi|149642710|ref|NM_001099137.1|, gi|149642860|ref|NM_001099141.1|, gi|158341671|ref|NM_001109981.1|, gi|300793758|ref|NM_001191398.1|
GO:0030073	insulin secretion	15	8.84	gi|31342458|ref|NM_174270.2|, gi|61888891|ref|NM_001013606.1|, gi|62752028|ref|NM_001015557.1|, gi|115497801|ref|NM_001075201.1|, gi|116003826|ref|NM_001076799.1|, gi|300798317|ref|NM_001192902.1|, gi|300798326|ref|NM_001191367.1|, gi|156121248|ref|NM_001102302.1|, gi|115494919|ref|NM_001076530.1|, gi|125991943|ref|NM_001081598.1|, gi|117935054|ref|NM_174339.3|, gi|115497629|ref|NM_001076432.1|, …
GO:0031214	biomineral tissue development	11	4.7	gi|117935054|ref|NM_174339.3|, gi|153791659|ref|NM_001099706.1|, gi|300794961|ref|NM_001192738.1|, gi|116003816|ref|NM_001076800.1|, gi|125991743|ref|NM_176663.3|, gi|149642860|ref|NM_001099141.1|, gi|155372090|ref|NM_001101183.1|, gi|31341820|ref|NM_174501.2|, gi|164448684|ref|NM_001038575.2|, gi|270297152|ref|NM_001168462.1|, gi|328887911|ref|NM_001205310.1|
GO:0032970	regulation of actin filament-based process	15	3.01	gi|157427937|ref|NM_001105406.1|, gi|166706928|ref|NM_001114156.1|, gi|31341504|ref|NM_174623.2|, gi|31342694|ref|NM_174163.2|, gi|93205065|ref|NM_205773.2|, gi|300797688|ref|NM_001191336.1|, gi|156523097|ref|NM_001102493.1|, gi|87196509|ref|NM_001010995.2|, gi|221136888|ref|NM_001144095.1|, gi|300797119|ref|NM_001192077.1|, gi|157427853|ref|NM_001105364.1|, gi|115497629|ref|NM_001076432.1|, gi|3…
GO:0043279	response to alkaloid	7	3	gi|31343289|ref|NM_173907.2|, gi|125991765|ref|NM_001077486.2|, gi|31343031|ref|NM_174017.2|, gi|31341778|ref|NM_174516.2|, gi|31343335|ref|NM_173887.2|, gi|115495868|ref|NM_001075456.1|, gi|149944562|ref|NM_174308.2|
GO:0009880	embryonic pattern specification	7	4.92	gi|115497487|ref|NM_001076141.1|, gi|122692356|ref|NM_001080358.1|, gi|115494903|ref|NM_001076209.1|, gi|164452928|ref|NM_001035376.2|, gi|328887911|ref|NM_001205310.1|, gi|329663201|ref|NM_001205550.1|, gi|329663266|ref|NM_001206070.1|
GO:0002377	immunoglobulin production	10	2.34	gi|164452934|ref|NM_001080297.2|, gi|300794941|ref|NM_001192737.1|, gi|27819623|ref|NM_174350.1|, gi|62751344|ref|NM_001015617.1|, gi|166796111|ref|NM_001114297.1|, gi|326937433|ref|NM_001034647.2|, gi|262205482|ref|NM_001166608.1|, gi|262205488|ref|NM_001166609.1|, gi|262205494|ref|NM_001166610.1|, gi|45430040|ref|NM_205809.1|
GO:0015988	energy coupled proton transport, against electrochemical gradient	6	3.6	gi|28603815|ref|NM_176676.1|, gi|114053096|ref|NM_001046101.1|, gi|115497291|ref|NM_001075634.1|, gi|125630684|ref|NM_001081524.1|, gi|134085413|ref|NM_176671.3|, gi|329663218|ref|NM_001205808.1|
GO:0006520	cellular amino acid metabolic process	47	23.22	gi|115497123|ref|NM_001075653.1|, gi|158262746|ref|NM_001109961.1|, gi|31341562|ref|NM_174600.2|, gi|300795556|ref|NM_001192512.1|, gi|62751706|ref|NM_001015551.1|, gi|77736126|ref|NM_001034590.1|, gi|149643094|ref|NM_001099001.1|, gi|116003826|ref|NM_001076799.1|, gi|31343505|ref|NM_177487.2|, gi|62751338|ref|NM_001015615.1|, gi|77735428|ref|NM_001034235.1|, gi|215422349|ref|NM_001013598.2|, gi|…
GO:0012502	induction of programmed cell death	45	20.91	gi|115496036|ref|NM_001075378.1|, gi|255003689|ref|NM_001099950.1|, gi|300794941|ref|NM_001192737.1|, gi|300797825|ref|NM_001191343.1|, gi|56710335|ref|NM_001003901.1|, gi|125991765|ref|NM_001077486.2|, gi|300794560|ref|NM_001192974.1|, gi|328751672|ref|NM_001193233.1|, gi|31341371|ref|NM_176672.2|, gi|31342694|ref|NM_174163.2|, gi|61889058|ref|NM_174497.3|, gi|66792843|ref|NM_001024527.1|, gi|77…
GO:0051270	regulation of cellular component movement	53	11.69	gi|300797144|ref|NM_001192334.1|, gi|41386684|ref|NM_174196.1|, gi|150247059|ref|NM_001099396.1|, gi|297307162|ref|NM_001034220.2|, gi|31343335|ref|NM_173887.2|, gi|61889058|ref|NM_174497.3|, gi|303227940|ref|NM_001194959.1|, gi|31343114|ref|NM_173981.2|, gi|87196509|ref|NM_001010995.2|, gi|89191834|ref|NM_001011672.2|, gi|114051759|ref|NM_001046525.1|, gi|115496671|ref|NM_001075700.1|, gi|156523…
GO:0016197	endosomal transport	15	10.88	gi|195539552|ref|NM_001130752.1|, gi|300795618|ref|NM_001192259.1|, gi|62751422|ref|NM_001015638.1|, gi|67010048|ref|NM_001024693.1|, gi|114052485|ref|NM_001046332.1|, gi|115497915|ref|NM_001075211.1|, gi|262118260|ref|NM_001038045.2|, gi|156523175|ref|NM_001102532.1|, gi|300796634|ref|NM_001192053.1|, gi|114052626|ref|NM_001046089.1|, gi|115495040|ref|NM_001076302.1|, gi|118150839|ref|NM_0010778…
GO:0006355	regulation of transcription, DNA-dependent	241	178.25	gi|115496725|ref|NM_001076029.1|, gi|115497319|ref|NM_001076088.1|, gi|116003946|ref|NM_001076867.1|, gi|116004084|ref|NM_001076934.1|, gi|118151261|ref|NM_001078095.1|, gi|125630704|ref|NM_001081540.1|, gi|149642972|ref|NM_001099178.1|, gi|155372154|ref|NM_001101217.1|, gi|160837864|ref|NM_001110804.1|, gi|164414432|ref|NM_176635.3|, gi|164448633|ref|NM_001034577.2|, gi|300793758|ref|NM_00119139…
GO:0019228	regulation of action potential in neuron	7	1.98	gi|157427853|ref|NM_001105364.1|, gi|300797150|ref|NM_001193102.1|, gi|115497487|ref|NM_001076141.1|, gi|157428057|ref|NM_001105467.1|, gi|157074089|ref|NM_001103286.1|, gi|300794326|ref|NM_001193218.1|, gi|31341527|ref|NM_174615.2|
GO:0002755	MyD88-dependent toll-like receptor signaling pathway	12	12	gi|31343038|ref|NM_174016.2|, gi|114052816|ref|NM_001045868.1|, gi|115497065|ref|NM_001075289.1|, gi|122692400|ref|NM_001080335.1|, gi|125991935|ref|NM_001081595.1|, gi|156120848|ref|NM_001102101.1|, gi|195539552|ref|NM_001130752.1|, gi|262205482|ref|NM_001166608.1|, gi|262205488|ref|NM_001166609.1|, gi|262205494|ref|NM_001166610.1|, gi|274322605|ref|NM_001081584.2|, gi|300794560|ref|NM_001192974…
GO:0016202	regulation of striated muscle tissue development	10	2.73	gi|165377267|ref|NM_001113531.1|, gi|149642860|ref|NM_001099141.1|, gi|300797524|ref|NM_001192352.1|, gi|27807006|ref|NM_174556.1|, gi|27807038|ref|NM_174575.1|, gi|157074195|ref|NM_001103342.1|, gi|125991743|ref|NM_176663.3|, gi|31343038|ref|NM_174016.2|, gi|328887911|ref|NM_001205310.1|, gi|300793743|ref|NM_001192165.1|
GO:0030323	respiratory tube development	18	10.28	gi|115497487|ref|NM_001076141.1|, gi|328887911|ref|NM_001205310.1|, gi|329663330|ref|NM_001205569.1|, gi|328887913|ref|NM_001192355.1|, gi|300794381|ref|NM_001192965.1|, gi|31340805|ref|NM_174734.2|, gi|300794961|ref|NM_001192738.1|, gi|160707932|ref|NM_001110786.1|, gi|31343335|ref|NM_173887.2|, gi|115497721|ref|NM_001075231.1|, gi|155372090|ref|NM_001101183.1|, gi|31342134|ref|NM_174390.2|, gi|…
GO:0030500	regulation of bone mineralization	7	4.2	gi|117935054|ref|NM_174339.3|, gi|153791659|ref|NM_001099706.1|, gi|300794961|ref|NM_001192738.1|, gi|116003816|ref|NM_001076800.1|, gi|125991743|ref|NM_176663.3|, gi|149642860|ref|NM_001099141.1|, gi|155372090|ref|NM_001101183.1|
GO:0043200	response to amino acid stimulus	6	4.8	gi|115496108|ref|NM_001075982.1|, gi|125991765|ref|NM_001077486.2|, gi|139948854|ref|NM_001083706.1|, gi|27807038|ref|NM_174575.1|, gi|31341562|ref|NM_174600.2|, gi|115497123|ref|NM_001075653.1|
GO:0045739	positive regulation of DNA repair	8	7.6	gi|300796522|ref|NM_001193071.1|, gi|62751617|ref|NM_001015516.1|, gi|114051112|ref|NM_001046216.1|, gi|115495256|ref|NM_001075790.1|, gi|156523209|ref|NM_001102549.1|, gi|158819092|ref|NM_001110181.1|, gi|261490700|ref|NM_001076289.2|, gi|300794672|ref|NM_001192980.1|
GO:0046847	filopodium assembly	7	4.04	gi|66792843|ref|NM_001024527.1|, gi|158341671|ref|NM_001109981.1|, gi|31342567|ref|NM_174219.2|, gi|115496829|ref|NM_001075309.1|, gi|155372090|ref|NM_001101183.1|, gi|300797119|ref|NM_001192077.1|, gi|114052485|ref|NM_001046332.1|
GO:0016043	cellular component organization	391	84.58	gi|154152028|ref|NM_001100321.1|, gi|157428065|ref|NM_001105471.1|, gi|300798244|ref|NM_001191363.1|, gi|115497487|ref|NM_001076141.1|, gi|78365274|ref|NM_001035339.1|, gi|114052485|ref|NM_001046332.1|, gi|160837864|ref|NM_001110804.1|, gi|300798565|ref|NM_001192402.1|, gi|47564097|ref|NM_001001168.1|, gi|115432041|ref|NM_174071.2|, gi|195539552|ref|NM_001130752.1|, gi|300794350|ref|NM_001191184.…
GO:0051048	negative regulation of secretion	14	9.87	gi|113205962|ref|NM_177944.2|, gi|61889058|ref|NM_174497.3|, gi|27819623|ref|NM_174350.1|, gi|62751344|ref|NM_001015617.1|, gi|166796111|ref|NM_001114297.1|, gi|115494919|ref|NM_001076530.1|, gi|148747149|ref|NM_174363.2|, gi|31343335|ref|NM_173887.2|, gi|77736298|ref|NM_001034677.1|, gi|156718139|ref|NM_001103105.1|, gi|125991943|ref|NM_001081598.1|, gi|261490685|ref|NM_001046204.2|, gi|30322794…
GO:0043507	positive regulation of JUN kinase activity	8	5.6	gi|125991935|ref|NM_001081595.1|, gi|329663170|ref|NM_001206058.1|, gi|156121248|ref|NM_001102302.1|, gi|157074147|ref|NM_001103316.1|, gi|221136849|ref|NM_001144082.1|, gi|300793758|ref|NM_001191398.1|, gi|300797144|ref|NM_001192334.1|, gi|300797825|ref|NM_001191343.1|
GO:0051338	regulation of transferase activity	71	9.56	gi|118151355|ref|NM_001078144.1|, gi|160837864|ref|NM_001110804.1|, gi|148236342|ref|NM_001097573.1|, gi|164420790|ref|NM_001113252.1|, gi|31343031|ref|NM_174017.2|, gi|31343132|ref|NM_173975.2|, gi|114052485|ref|NM_001046332.1|, gi|154152102|ref|NM_001100360.1|, gi|157074105|ref|NM_001103295.1|, gi|114052511|ref|NM_001045901.1|, gi|167583515|ref|NM_001114520.1|, gi|221136888|ref|NM_001144095.1|,…
GO:0009888	tissue development	117	48.66	gi|115497109|ref|NM_001076397.1|, gi|116003816|ref|NM_001076800.1|, gi|115497487|ref|NM_001076141.1|, gi|114052485|ref|NM_001046332.1|, gi|115495112|ref|NM_001075970.1|, gi|164420790|ref|NM_001113252.1|, gi|328887911|ref|NM_001205310.1|, gi|149642860|ref|NM_001099141.1|, gi|117935054|ref|NM_174339.3|, gi|165377267|ref|NM_001113531.1|, gi|116003870|ref|NM_001076825.1|, gi|300795804|ref|NM_00119226…
GO:0010628	positive regulation of gene expression	88	43.56	gi|115496725|ref|NM_001076029.1|, gi|115497319|ref|NM_001076088.1|, gi|116003946|ref|NM_001076867.1|, gi|116004084|ref|NM_001076934.1|, gi|118151261|ref|NM_001078095.1|, gi|125630704|ref|NM_001081540.1|, gi|149642972|ref|NM_001099178.1|, gi|155372154|ref|NM_001101217.1|, gi|160837864|ref|NM_001110804.1|, gi|164414432|ref|NM_176635.3|, gi|164448633|ref|NM_001034577.2|, gi|300793758|ref|NM_00119139…
GO:0048736	appendage development	10	2.92	gi|31340997|ref|NM_174798.2|, gi|300794299|ref|NM_001192193.1|, gi|300796076|ref|NM_001192793.1|, gi|116003816|ref|NM_001076800.1|, gi|115497487|ref|NM_001076141.1|, gi|31340805|ref|NM_174734.2|, gi|115496263|ref|NM_001075989.1|, gi|328887911|ref|NM_001205310.1|, gi|31343567|ref|NM_175804.2|, gi|160707932|ref|NM_001110786.1|
GO:0032479	regulation of type I interferon production	11	5.5	gi|84000270|ref|NM_001038148.1|, gi|84370054|ref|NM_001038511.1|, gi|126723186|ref|NM_174198.6|, gi|300795994|ref|NM_001192789.1|, gi|262205482|ref|NM_001166608.1|, gi|262205488|ref|NM_001166609.1|, gi|262205494|ref|NM_001166610.1|, gi|114052816|ref|NM_001045868.1|, gi|156120848|ref|NM_001102101.1|, gi|115495504|ref|NM_001075135.1|, gi|116004192|ref|NM_001076982.1|
GO:0006511	ubiquitin-dependent protein catabolic process	41	25.93	gi|114052902|ref|NM_001046224.1|, gi|115497673|ref|NM_001076126.1|, gi|116003946|ref|NM_001076867.1|, gi|118151221|ref|NM_001078071.1|, gi|148231174|ref|NM_001098059.1|, gi|156523209|ref|NM_001102549.1|, gi|164420762|ref|NM_001109767.2|, gi|224458399|ref|NM_001145509.1|, gi|300795049|ref|NM_001192998.1|, gi|300796902|ref|NM_001192322.1|, gi|329112530|ref|NM_001192444.2|, gi|119331223|ref|NM_00107…
GO:0006917	induction of apoptosis	44	34.39	gi|115496036|ref|NM_001075378.1|, gi|255003689|ref|NM_001099950.1|, gi|300794941|ref|NM_001192737.1|, gi|300797825|ref|NM_001191343.1|, gi|56710335|ref|NM_001003901.1|, gi|125991765|ref|NM_001077486.2|, gi|300794560|ref|NM_001192974.1|, gi|328751672|ref|NM_001193233.1|, gi|31341371|ref|NM_176672.2|, gi|31342694|ref|NM_174163.2|, gi|61889058|ref|NM_174497.3|, gi|66792843|ref|NM_001024527.1|, gi|77…
GO:0048545	response to steroid hormone stimulus	45	23.72	gi|31341394|ref|NM_181020.2|, gi|31342134|ref|NM_174390.2|, gi|31342680|ref|NM_174170.2|, gi|31343032|ref|NM_174018.2|, gi|134085943|ref|NM_001083402.1|, gi|155372076|ref|NM_001101175.1|, gi|155372090|ref|NM_001101183.1|, gi|164420790|ref|NM_001113252.1|, gi|149642710|ref|NM_001099137.1|, gi|160837864|ref|NM_001110804.1|, gi|31340715|ref|NM_174696.2|, gi|91680536|ref|NM_176669.3|, gi|115494919|re…
GO:0030336	negative regulation of cell migration	19	15.08	gi|41386684|ref|NM_174196.1|, gi|150247059|ref|NM_001099396.1|, gi|31343335|ref|NM_173887.2|, gi|61889058|ref|NM_174497.3|, gi|31343114|ref|NM_173981.2|, gi|87196509|ref|NM_001010995.2|, gi|89191834|ref|NM_001011672.2|, gi|114051759|ref|NM_001046525.1|, gi|115496671|ref|NM_001075700.1|, gi|156523097|ref|NM_001102493.1|, gi|221136888|ref|NM_001144095.1|, gi|255003689|ref|NM_001099950.1|, gi|261490…
GO:0097202	activation of cysteine-type endopeptidase activity	12	7.2	gi|31341398|ref|NM_181024.2|, gi|31343144|ref|NM_173972.2|, gi|109948280|ref|NR_003096.1|, gi|109948281|ref|NR_003097.1|, gi|118151389|ref|NM_001077900.1|, gi|156523097|ref|NM_001102493.1|, gi|262073123|ref|NM_001166529.1|, gi|262205482|ref|NM_001166608.1|, gi|262205488|ref|NM_001166609.1|, gi|262205494|ref|NM_001166610.1|, gi|300797142|ref|NM_001192078.1|, gi|328927035|ref|NM_001192323.2|
GO:0007033	vacuole organization	10	6	gi|114051122|ref|NM_001046134.1|, gi|115497409|ref|NM_001076151.1|, gi|116003844|ref|NM_001076812.1|, gi|116004192|ref|NM_001076982.1|, gi|126723747|ref|NM_001082442.1|, gi|147902150|ref|NM_001034706.2|, gi|67010048|ref|NM_001024693.1|, gi|115496485|ref|NM_001075716.1|, gi|155372076|ref|NM_001101175.1|, gi|329663138|ref|NM_001206054.1|
GO:0061448	connective tissue development	16	7.27	gi|149642860|ref|NM_001099141.1|, gi|116003816|ref|NM_001076800.1|, gi|116003870|ref|NM_001076825.1|, gi|117935054|ref|NM_174339.3|, gi|300795804|ref|NM_001192268.1|, gi|329663266|ref|NM_001206070.1|, gi|31343114|ref|NM_173981.2|, gi|31340997|ref|NM_174798.2|, gi|157428057|ref|NM_001105467.1|, gi|164420790|ref|NM_001113252.1|, gi|115497721|ref|NM_001075231.1|, gi|115497487|ref|NM_001076141.1|, gi…
GO:0006281	DNA repair	47	43.06	gi|300796522|ref|NM_001193071.1|, gi|62751617|ref|NM_001015516.1|, gi|114051112|ref|NM_001046216.1|, gi|115495256|ref|NM_001075790.1|, gi|156523209|ref|NM_001102549.1|, gi|158819092|ref|NM_001110181.1|, gi|261490700|ref|NM_001076289.2|, gi|300794672|ref|NM_001192980.1|, gi|31342028|ref|NM_174427.2|, gi|300797463|ref|NM_001192605.1|, gi|329663229|ref|NM_001206065.1|, gi|31341527|ref|NM_174615.2|, …
GO:0006968	cellular defense response	6	6	gi|31340823|ref|NM_174740.2|, gi|89191834|ref|NM_001011672.2|, gi|115497291|ref|NM_001075634.1|, gi|157427901|ref|NM_001105388.1|, gi|166999226|ref|NM_001007810.3|, gi|303227940|ref|NM_001194959.1|
GO:0050896	response to stimulus	602	266.32	gi|124249271|ref|NM_001080906.1|, gi|300796850|ref|NM_001191308.1|, gi|115432041|ref|NM_174071.2|, gi|123959743|ref|NM_001080727.1|, gi|219282764|ref|NM_001083795.2|, gi|219282775|ref|NM_001142967.1|, gi|300793758|ref|NM_001191398.1|, gi|300794326|ref|NM_001193218.1|, gi|300797150|ref|NM_001193102.1|, gi|300797694|ref|NM_001192104.1|, gi|31341527|ref|NM_174615.2|, gi|118150939|ref|NM_001077921.1|…
GO:0002696	positive regulation of leukocyte activation	26	10.09	gi|31343335|ref|NM_173887.2|, gi|300797119|ref|NM_001192077.1|, gi|27819623|ref|NM_174350.1|, gi|62751344|ref|NM_001015617.1|, gi|115495788|ref|NM_001075142.1|, gi|166796111|ref|NM_001114297.1|, gi|303227940|ref|NM_001194959.1|, gi|40538781|ref|NM_175050.1|, gi|326937433|ref|NM_001034647.2|, gi|300793806|ref|NM_001192936.1|, gi|329663227|ref|NM_001205809.1|, gi|126723186|ref|NM_174198.6|, gi|2780…
GO:0002520	immune system development	58	9.39	gi|329663227|ref|NM_001205809.1|, gi|164452934|ref|NM_001080297.2|, gi|300794941|ref|NM_001192737.1|, gi|115495682|ref|NM_001075440.1|, gi|187937196|ref|NM_001127316.1|, gi|31343335|ref|NM_173887.2|, gi|300794358|ref|NM_001192452.1|, gi|115497487|ref|NM_001076141.1|, gi|164452920|ref|NM_001034320.2|, gi|270297152|ref|NM_001168462.1|, gi|27807038|ref|NM_174575.1|, gi|47564029|ref|NM_001001138.1|, …
GO:0006338	chromatin remodeling	8	5.63	gi|300794672|ref|NM_001192980.1|, gi|40538781|ref|NM_175050.1|, gi|83715973|ref|NM_001037820.1|, gi|300793884|ref|NM_001192940.1|, gi|329663266|ref|NM_001206070.1|, gi|116004224|ref|NM_001077003.1|, gi|41386765|ref|NM_174061.1|, gi|328802688|ref|NM_001192134.1|
GO:0001938	positive regulation of endothelial cell proliferation	7	7	gi|77736400|ref|NM_001034728.1|, gi|93205065|ref|NM_205773.2|, gi|118151355|ref|NM_001078144.1|, gi|149642860|ref|NM_001099141.1|, gi|150247059|ref|NM_001099396.1|, gi|153791659|ref|NM_001099706.1|, gi|300794693|ref|NM_001193237.1|
GO:0032313	regulation of Rab GTPase activity	6	3.6	gi|110347588|ref|NM_001015643.2|, gi|116004096|ref|NM_001076938.1|, gi|149643012|ref|NM_001099148.1|, gi|156120610|ref|NM_001101981.1|, gi|156120644|ref|NM_001101999.1|, gi|329299100|ref|NM_001191409.2|
GO:0042221	response to chemical stimulus	260	136.96	gi|124249271|ref|NM_001080906.1|, gi|300796850|ref|NM_001191308.1|, gi|115497269|ref|NM_001076085.1|, gi|118151389|ref|NM_001077900.1|, gi|300797501|ref|NM_001192095.1|, gi|91680536|ref|NM_176669.3|, gi|115494919|ref|NM_001076530.1|, gi|117935054|ref|NM_174339.3|, gi|149642932|ref|NM_001099107.1|, gi|160837864|ref|NM_001110804.1|, gi|300794672|ref|NM_001192980.1|, gi|300796463|ref|NM_001192812.1|…
GO:0010226	response to lithium ion	7	4.6	gi|329663179|ref|NM_001206059.1|, gi|31341398|ref|NM_181024.2|, gi|31343070|ref|NM_174000.2|, gi|109948280|ref|NR_003096.1|, gi|109948281|ref|NR_003097.1|, gi|162464330|ref|NM_001111325.1|, gi|300796840|ref|NM_001192831.1|
GO:0008156	negative regulation of DNA replication	7	5.08	gi|27805840|ref|NM_174295.1|, gi|30172565|ref|NM_174614.1|, gi|300797463|ref|NM_001192605.1|, gi|118601773|ref|NM_001079592.1|, gi|149642986|ref|NM_001098856.1|, gi|155372090|ref|NM_001101183.1|, gi|300794195|ref|NM_001191176.1|
GO:0031331	positive regulation of cellular catabolic process	8	4.08	gi|156121248|ref|NM_001102302.1|, gi|219282764|ref|NM_001083795.2|, gi|219282775|ref|NM_001142967.1|, gi|300794672|ref|NM_001192980.1|, gi|328751691|ref|NM_001192818.2|, gi|124249271|ref|NM_001080906.1|, gi|149642932|ref|NM_001099107.1|, gi|300793758|ref|NM_001191398.1|
GO:0001838	embryonic epithelial tube formation	6	1.98	gi|117935054|ref|NM_174339.3|, gi|156523097|ref|NM_001102493.1|, gi|300794381|ref|NM_001192965.1|, gi|125991935|ref|NM_001081595.1|, gi|157428057|ref|NM_001105467.1|, gi|115497487|ref|NM_001076141.1|
GO:0031123	RNA 3'-end processing	7	3.34	gi|31340736|ref|NM_174685.2|, gi|114052766|ref|NM_001046293.1|, gi|261490673|ref|NM_001101052.2|, gi|300794224|ref|NM_001192701.1|, gi|85662709|ref|NM_174310.3|, gi|139948916|ref|NM_001083755.1|, gi|134085782|ref|NM_001083398.1|
GO:0060173	limb development	10	4.86	gi|31340997|ref|NM_174798.2|, gi|300794299|ref|NM_001192193.1|, gi|300796076|ref|NM_001192793.1|, gi|116003816|ref|NM_001076800.1|, gi|115497487|ref|NM_001076141.1|, gi|31340805|ref|NM_174734.2|, gi|115496263|ref|NM_001075989.1|, gi|328887911|ref|NM_001205310.1|, gi|31343567|ref|NM_175804.2|, gi|160707932|ref|NM_001110786.1|
GO:0046907	intracellular transport	114	41.27	gi|300795618|ref|NM_001192259.1|, gi|300797501|ref|NM_001192095.1|, gi|221136849|ref|NM_001144082.1|, gi|300796038|ref|NM_001193047.1|, gi|300793758|ref|NM_001191398.1|, gi|115495602|ref|NM_001075555.1|, gi|300793678|ref|NM_001191150.1|, gi|48675372|ref|NM_001001597.1|, gi|125991765|ref|NM_001077486.2|, gi|31340795|ref|NM_174663.2|, gi|160707936|ref|NM_001110788.1|, gi|31343038|ref|NM_174016.2|, …
GO:0043405	regulation of MAP kinase activity	27	11.02	gi|29135328|ref|NM_177516.1|, gi|300795232|ref|NM_001193007.1|, gi|125991935|ref|NM_001081595.1|, gi|329663170|ref|NM_001206058.1|, gi|221136849|ref|NM_001144082.1|, gi|300794195|ref|NM_001191176.1|, gi|300794808|ref|NM_001192731.1|, gi|47564057|ref|NM_001001157.1|, gi|115497721|ref|NM_001075231.1|, gi|160837864|ref|NM_001110804.1|, gi|156121248|ref|NM_001102302.1|, gi|157074147|ref|NM_001103316.…
GO:0000075	cell cycle checkpoint	29	12.36	gi|118601773|ref|NM_001079592.1|, gi|62751617|ref|NM_001015516.1|, gi|115495256|ref|NM_001075790.1|, gi|329663170|ref|NM_001206058.1|, gi|62751338|ref|NM_001015615.1|, gi|77735428|ref|NM_001034235.1|, gi|149642932|ref|NM_001099107.1|, gi|215422349|ref|NM_001013598.2|, gi|31341474|ref|NM_174636.2|, gi|88319940|ref|NM_174635.2|, gi|119331223|ref|NM_001079796.1|, gi|300796064|ref|NM_001191513.1|, gi…
GO:0022414	reproductive process	97	32.43	gi|62751684|ref|NM_001015621.1|, gi|116003826|ref|NM_001076799.1|, gi|31340795|ref|NM_174663.2|, gi|329112588|ref|NM_001192410.1|, gi|328887911|ref|NM_001205310.1|, gi|149642710|ref|NM_001099137.1|, gi|115497487|ref|NM_001076141.1|, gi|160837864|ref|NM_001110804.1|, gi|31341394|ref|NM_181020.2|, gi|31343144|ref|NM_173972.2|, gi|117935054|ref|NM_174339.3|, gi|167900432|ref|NM_001114657.1|, gi|3134…
GO:2000117	negative regulation of cysteine-type endopeptidase activity	6	3.6	gi|40254805|ref|NM_174550.1|, gi|41386684|ref|NM_174196.1|, gi|73853768|ref|NM_203322.2|, gi|88319940|ref|NM_174635.2|, gi|115495026|ref|NM_001075148.1|, gi|125991891|ref|NM_001081582.1|
GO:0051052	regulation of DNA metabolic process	27	9.98	gi|300796522|ref|NM_001193071.1|, gi|31342694|ref|NM_174163.2|, gi|31343038|ref|NM_174016.2|, gi|31343070|ref|NM_174000.2|, gi|114052485|ref|NM_001046332.1|, gi|115497065|ref|NM_001075289.1|, gi|115497721|ref|NM_001075231.1|, gi|155372090|ref|NM_001101183.1|, gi|300794560|ref|NM_001192974.1|, gi|62751617|ref|NM_001015516.1|, gi|114051112|ref|NM_001046216.1|, gi|115495256|ref|NM_001075790.1|, gi|1…
GO:0016064	immunoglobulin mediated immune response	12	2.68	gi|164452934|ref|NM_001080297.2|, gi|300794941|ref|NM_001192737.1|, gi|99028968|ref|NM_001040469.2|, gi|114051807|ref|NM_001045966.1|, gi|115497209|ref|NM_001076550.1|, gi|221136892|ref|NM_001144097.1|, gi|326937433|ref|NM_001034647.2|, gi|262205482|ref|NM_001166608.1|, gi|262205488|ref|NM_001166609.1|, gi|262205494|ref|NM_001166610.1|, gi|45430040|ref|NM_205809.1|, gi|134085416|ref|NM_001013401.…
GO:0071478	cellular response to radiation	7	3.24	gi|125991765|ref|NM_001077486.2|, gi|118601773|ref|NM_001079592.1|, gi|148236342|ref|NM_001097573.1|, gi|300794672|ref|NM_001192980.1|, gi|27807038|ref|NM_174575.1|, gi|300795049|ref|NM_001192998.1|, gi|300796554|ref|NM_001191537.1|
GO:0008217	regulation of blood pressure	17	13.56	gi|61889058|ref|NM_174497.3|, gi|115494919|ref|NM_001076530.1|, gi|27807038|ref|NM_174575.1|, gi|148227161|ref|NM_001097563.1|, gi|31982390|ref|NM_174638.3|, gi|149642722|ref|NM_001098990.1|, gi|115497109|ref|NM_001076397.1|, gi|87196509|ref|NM_001010995.2|, gi|31341398|ref|NM_181024.2|, gi|31341527|ref|NM_174615.2|, gi|31342786|ref|NM_174127.2|, gi|31343525|ref|NM_175778.2|, gi|109948280|ref|NR_…
GO:0031532	actin cytoskeleton reorganization	6	4.96	gi|31343539|ref|NM_175785.2|, gi|114051993|ref|NM_001045947.1|, gi|300794381|ref|NM_001192965.1|, gi|300797688|ref|NM_001191336.1|, gi|31343031|ref|NM_174017.2|, gi|155371974|ref|NM_001101124.1|
GO:0006366	transcription from RNA polymerase II promoter	115	88.82	gi|117935054|ref|NM_174339.3|, gi|300793758|ref|NM_001191398.1|, gi|31340736|ref|NM_174685.2|, gi|115497279|ref|NM_001076479.1|, gi|134085782|ref|NM_001083398.1|, gi|47564039|ref|NM_001001147.1|, gi|114052217|ref|NM_001045925.1|, gi|156121310|ref|NM_001102333.1|, gi|300795954|ref|NM_001192531.1|, gi|300798355|ref|NM_001192392.1|, gi|329299040|ref|NM_001191478.1|, gi|31343567|ref|NM_175804.2|, gi|…
GO:2000514	regulation of CD4-positive, alpha-beta T cell activation	7	1.35	gi|300797119|ref|NM_001192077.1|, gi|27819623|ref|NM_174350.1|, gi|62751344|ref|NM_001015617.1|, gi|115495788|ref|NM_001075142.1|, gi|166796111|ref|NM_001114297.1|, gi|303227940|ref|NM_001194959.1|, gi|40538781|ref|NM_175050.1|
GO:0071704	organic substance metabolic process	148	14.58	gi|31342139|ref|NM_174387.2|, gi|157785574|ref|NM_001105648.1|, gi|226530003|ref|NM_001046189.2|, gi|155372136|ref|NM_001101208.1|, gi|157074129|ref|NM_001103307.1|, gi|31343626|ref|NM_177519.2|, gi|50872128|ref|NM_001002882.1|, gi|116003986|ref|NM_001076886.1|, gi|154152026|ref|NM_001100325.1|, gi|300797403|ref|NM_001192858.1|, gi|300798508|ref|NM_001193167.1|, gi|118150873|ref|NM_001077882.1|, …
GO:0090092	regulation of transmembrane receptor protein serine/threonine kinase signaling pathway	17	11.04	gi|31340997|ref|NM_174798.2|, gi|115494903|ref|NM_001076209.1|, gi|115497109|ref|NM_001076397.1|, gi|157428057|ref|NM_001105467.1|, gi|115495026|ref|NM_001075148.1|, gi|122692356|ref|NM_001080358.1|, gi|155372090|ref|NM_001101183.1|, gi|157074165|ref|NM_001103327.1|, gi|300794672|ref|NM_001192980.1|, gi|41386684|ref|NM_174196.1|, gi|300793758|ref|NM_001191398.1|, gi|116003816|ref|NM_001076800.1|,…
GO:0031397	negative regulation of protein ubiquitination	12	5.31	gi|119331223|ref|NM_001079796.1|, gi|300796064|ref|NM_001191513.1|, gi|31343031|ref|NM_174017.2|, gi|115497569|ref|NM_001075576.1|, gi|62751338|ref|NM_001015615.1|, gi|77735428|ref|NM_001034235.1|, gi|115495840|ref|NM_001076177.1|, gi|122692550|ref|NM_001080266.1|, gi|215422349|ref|NM_001013598.2|, gi|223556024|ref|NM_001145173.1|, gi|300793984|ref|NM_001192945.1|, gi|300797127|ref|NM_001192845.1|
GO:0048232	male gamete generation	34	17.37	gi|31340795|ref|NM_174663.2|, gi|329112588|ref|NM_001192410.1|, gi|41386765|ref|NM_174061.1|, gi|31341504|ref|NM_174623.2|, gi|157427853|ref|NM_001105364.1|, gi|300794993|ref|NM_001191216.1|, gi|300798450|ref|NM_001191129.1|, gi|27819619|ref|NM_174200.1|, gi|31341527|ref|NM_174615.2|, gi|31342238|ref|NM_175715.2|, gi|31343070|ref|NM_174000.2|, gi|78365274|ref|NM_001035339.1|, gi|84370066|ref|NM_0…
GO:0046425	regulation of JAK-STAT cascade	6	1.82	gi|27819623|ref|NM_174350.1|, gi|62751344|ref|NM_001015617.1|, gi|157428057|ref|NM_001105467.1|, gi|166796111|ref|NM_001114297.1|, gi|31343031|ref|NM_174017.2|, gi|114052626|ref|NM_001046089.1|
GO:0002706	regulation of lymphocyte mediated immunity	8	1.51	gi|125991935|ref|NM_001081595.1|, gi|300798403|ref|NM_001193162.1|, gi|326937433|ref|NM_001034647.2|, gi|134085416|ref|NM_001013401.2|, gi|99028968|ref|NM_001040469.2|, gi|262205482|ref|NM_001166608.1|, gi|262205488|ref|NM_001166609.1|, gi|262205494|ref|NM_001166610.1|
GO:0034284	response to monosaccharide stimulus	15	4.41	gi|27807038|ref|NM_174575.1|, gi|31342588|ref|NM_174208.2|, gi|31343114|ref|NM_173981.2|, gi|41386684|ref|NM_174196.1|, gi|62752028|ref|NM_001015557.1|, gi|114052485|ref|NM_001046332.1|, gi|115496701|ref|NM_001075126.1|, gi|262073123|ref|NM_001166529.1|, gi|300797119|ref|NM_001192077.1|, gi|300798380|ref|NM_001192905.1|, gi|315709517|ref|NM_001101875.2|, gi|117935054|ref|NM_174339.3|, gi|15612124…
GO:0090100	positive regulation of transmembrane receptor protein serine/threonine kinase signaling pathway	11	10.2	gi|31340997|ref|NM_174798.2|, gi|115494903|ref|NM_001076209.1|, gi|115497109|ref|NM_001076397.1|, gi|157428057|ref|NM_001105467.1|, gi|41386684|ref|NM_174196.1|, gi|300793758|ref|NM_001191398.1|, gi|116003816|ref|NM_001076800.1|, gi|125991743|ref|NM_176663.3|, gi|148747149|ref|NM_174363.2|, gi|149642860|ref|NM_001099141.1|, gi|155372090|ref|NM_001101183.1|
GO:0046486	glycerolipid metabolic process	30	8.39	gi|329663201|ref|NM_001205550.1|, gi|157074089|ref|NM_001103286.1|, gi|125991877|ref|NM_001081605.1|, gi|27807038|ref|NM_174575.1|, gi|31341622|ref|NM_174577.2|, gi|300794195|ref|NM_001191176.1|, gi|262073125|ref|NM_001166530.1|, gi|122692282|ref|NM_001080220.1|, gi|31342550|ref|NM_174224.2|, gi|47825362|ref|NM_001001153.2|, gi|115495350|ref|NM_001075932.1|, gi|115497269|ref|NM_001076085.1|, gi|6…
GO:0010976	positive regulation of neuron projection development	7	6.36	gi|77736190|ref|NM_001034622.1|, gi|115497065|ref|NM_001075289.1|, gi|115497699|ref|NM_001075232.1|, gi|115497745|ref|NM_001076121.1|, gi|116003960|ref|NM_001076868.1|, gi|300794381|ref|NM_001192965.1|, gi|255003689|ref|NM_001099950.1|
GO:0009166	nucleotide catabolic process	81	9.2	gi|87196509|ref|NM_001010995.2|, gi|110350676|ref|NM_174446.3|, gi|300797425|ref|NM_001193115.1|, gi|157785574|ref|NM_001105648.1|, gi|221136849|ref|NM_001144082.1|, gi|31342046|ref|NM_174420.2|, gi|31342680|ref|NM_174170.2|, gi|110347585|ref|NM_001015627.2|, gi|114051987|ref|NM_001046392.1|, gi|114052602|ref|NM_001046541.1|, gi|147905445|ref|NM_001098130.1|, gi|156523151|ref|NM_001102520.1|, gi|…
GO:0055078	sodium ion homeostasis	7	3.85	gi|164450480|ref|NM_001113277.1|, gi|61889058|ref|NM_174497.3|, gi|115494919|ref|NM_001076530.1|, gi|156120712|ref|NM_001102033.1|, gi|300798620|ref|NM_001192405.1|, gi|31982390|ref|NM_174638.3|, gi|149642722|ref|NM_001098990.1|
GO:0007416	synapse assembly	6	4.96	gi|300797524|ref|NM_001192352.1|, gi|31343031|ref|NM_174017.2|, gi|115496829|ref|NM_001075309.1|, gi|157074089|ref|NM_001103286.1|, gi|329663280|ref|NM_001206072.1|, gi|300798705|ref|NM_001192922.1|
GO:0009163	nucleoside biosynthetic process	8	1.53	gi|31343335|ref|NM_173887.2|, gi|226874895|ref|NM_001159412.1|, gi|226874897|ref|NM_001159413.1|, gi|115497931|ref|NM_001075615.1|, gi|300794993|ref|NM_001191216.1|, gi|300796463|ref|NM_001192812.1|, gi|114052193|ref|NM_001046497.1|, gi|155371988|ref|NM_001101131.1|
GO:0009314	response to radiation	41	17.69	gi|27806058|ref|NM_174419.1|, gi|31342562|ref|NM_174221.2|, gi|31342046|ref|NM_174420.2|, gi|164451465|ref|NM_001113278.1|, gi|164451467|ref|NM_001113279.1|, gi|300793646|ref|NM_001192160.1|, gi|125991765|ref|NM_001077486.2|, gi|118601773|ref|NM_001079592.1|, gi|148236342|ref|NM_001097573.1|, gi|300794672|ref|NM_001192980.1|, gi|62751810|ref|NM_001015518.1|, gi|300797825|ref|NM_001191343.1|, gi|2…
GO:0045727	positive regulation of translation	6	5.6	gi|27819623|ref|NM_174350.1|, gi|41386684|ref|NM_174196.1|, gi|62751344|ref|NM_001015617.1|, gi|166796111|ref|NM_001114297.1|, gi|300796328|ref|NM_001191282.1|, gi|156120876|ref|NM_001102115.1|
GO:0034329	cell junction assembly	17	7.79	gi|115497487|ref|NM_001076141.1|, gi|78365274|ref|NM_001035339.1|, gi|300795088|ref|NM_001193000.1|, gi|300798565|ref|NM_001192402.1|, gi|31342134|ref|NM_174390.2|, gi|41386684|ref|NM_174196.1|, gi|160837864|ref|NM_001110804.1|, gi|115497629|ref|NM_001076432.1|, gi|114050956|ref|NM_001046076.1|, gi|56710316|ref|NM_001008663.1|, gi|158341671|ref|NM_001109981.1|, gi|148236342|ref|NM_001097573.1|, g…
GO:0001570	vasculogenesis	9	7.16	gi|114050956|ref|NM_001046076.1|, gi|122692356|ref|NM_001080358.1|, gi|147899289|ref|NM_001098053.1|, gi|300795967|ref|NM_001192020.1|, gi|300796522|ref|NM_001193071.1|, gi|328887911|ref|NM_001205310.1|, gi|115497109|ref|NM_001076397.1|, gi|115497487|ref|NM_001076141.1|, gi|31343144|ref|NM_173972.2|
GO:0002822	regulation of adaptive immune response based on somatic recombination of immune receptors built from immunoglobulin superfamily domains	11	2.66	gi|125991935|ref|NM_001081595.1|, gi|31343335|ref|NM_173887.2|, gi|303227940|ref|NM_001194959.1|, gi|115495788|ref|NM_001075142.1|, gi|326937433|ref|NM_001034647.2|, gi|300797119|ref|NM_001192077.1|, gi|134085416|ref|NM_001013401.2|, gi|99028968|ref|NM_001040469.2|, gi|262205482|ref|NM_001166608.1|, gi|262205488|ref|NM_001166609.1|, gi|262205494|ref|NM_001166610.1|
GO:0032729	positive regulation of interferon-gamma production	6	6	gi|126723186|ref|NM_174198.6|, gi|134085416|ref|NM_001013401.2|, gi|262205482|ref|NM_001166608.1|, gi|262205488|ref|NM_001166609.1|, gi|262205494|ref|NM_001166610.1|, gi|303227940|ref|NM_001194959.1|
GO:0042311	vasodilation	6	3.88	gi|164450480|ref|NM_001113277.1|, gi|31341527|ref|NM_174615.2|, gi|31343525|ref|NM_175778.2|, gi|61889058|ref|NM_174497.3|, gi|31343032|ref|NM_174018.2|, gi|115494919|ref|NM_001076530.1|
GO:0022402	cell cycle process	117	67.42	gi|154152028|ref|NM_001100321.1|, gi|154152102|ref|NM_001100360.1|, gi|34147042|ref|NM_183082.1|, gi|328887911|ref|NM_001205310.1|, gi|116003826|ref|NM_001076799.1|, gi|157428065|ref|NM_001105471.1|, gi|83035108|ref|NM_001037620.1|, gi|300797119|ref|NM_001192077.1|, gi|119331223|ref|NM_001079796.1|, gi|300796064|ref|NM_001191513.1|, gi|115497699|ref|NM_001075232.1|, gi|157074105|ref|NM_001103295.…
GO:0033365	protein localization to organelle	49	11.13	gi|221136849|ref|NM_001144082.1|, gi|300796038|ref|NM_001193047.1|, gi|300793758|ref|NM_001191398.1|, gi|31343038|ref|NM_174016.2|, gi|300794672|ref|NM_001192980.1|, gi|114051336|ref|NM_001046183.1|, gi|116004408|ref|NM_001077095.1|, gi|114051050|ref|NM_001046623.1|, gi|91176327|ref|NM_001034498.1|, gi|126723186|ref|NM_174198.6|, gi|167555197|ref|NM_001081743.2|, gi|300797119|ref|NM_001192077.1|,…
GO:0030431	sleep	6	2.92	gi|47564057|ref|NM_001001157.1|, gi|147900254|ref|NM_001098034.1|, gi|31343335|ref|NM_173887.2|, gi|61889058|ref|NM_174497.3|, gi|115494919|ref|NM_001076530.1|, gi|149642710|ref|NM_001099137.1|
GO:0071496	cellular response to external stimulus	26	5.65	gi|31342588|ref|NM_174208.2|, gi|31342847|ref|NM_174099.2|, gi|158341671|ref|NM_001109981.1|, gi|300796195|ref|NM_001192287.1|, gi|219282764|ref|NM_001083795.2|, gi|219282775|ref|NM_001142967.1|, gi|300794672|ref|NM_001192980.1|, gi|31340715|ref|NM_174696.2|, gi|67010048|ref|NM_001024693.1|, gi|300794381|ref|NM_001192965.1|, gi|300796076|ref|NM_001192793.1|, gi|125630680|ref|NM_001081523.1|, gi|1…
GO:0032388	positive regulation of intracellular transport	14	4.16	gi|31343038|ref|NM_174016.2|, gi|116003960|ref|NM_001076868.1|, gi|126723186|ref|NM_174198.6|, gi|167555197|ref|NM_001081743.2|, gi|300797119|ref|NM_001192077.1|, gi|115494903|ref|NM_001076209.1|, gi|116003816|ref|NM_001076800.1|, gi|155372090|ref|NM_001101183.1|, gi|148236342|ref|NM_001097573.1|, gi|300798620|ref|NM_001192405.1|, gi|114052485|ref|NM_001046332.1|, gi|31343031|ref|NM_174017.2|, gi…
GO:0050890	cognition	19	7.33	gi|156120712|ref|NM_001102033.1|, gi|300794808|ref|NM_001192731.1|, gi|47564057|ref|NM_001001157.1|, gi|221136886|ref|NM_001144094.1|, gi|300795346|ref|NM_001192245.1|, gi|300797524|ref|NM_001192352.1|, gi|147905445|ref|NM_001098130.1|, gi|31340795|ref|NM_174663.2|, gi|115497801|ref|NM_001075201.1|, gi|155372068|ref|NM_001101171.1|, gi|300794520|ref|NM_001192716.1|, gi|31343031|ref|NM_174017.2|, …
GO:0080090	regulation of primary metabolic process	401	57.4	gi|115496725|ref|NM_001076029.1|, gi|115497319|ref|NM_001076088.1|, gi|116003946|ref|NM_001076867.1|, gi|116004084|ref|NM_001076934.1|, gi|118151261|ref|NM_001078095.1|, gi|125630704|ref|NM_001081540.1|, gi|149642972|ref|NM_001099178.1|, gi|155372154|ref|NM_001101217.1|, gi|160837864|ref|NM_001110804.1|, gi|164414432|ref|NM_176635.3|, gi|164448633|ref|NM_001034577.2|, gi|300793758|ref|NM_00119139…
GO:0071453	cellular response to oxygen levels	7	3.16	gi|91680536|ref|NM_176669.3|, gi|115494919|ref|NM_001076530.1|, gi|117935054|ref|NM_174339.3|, gi|149642932|ref|NM_001099107.1|, gi|160837864|ref|NM_001110804.1|, gi|300794672|ref|NM_001192980.1|, gi|300796463|ref|NM_001192812.1|
GO:0009607	response to biotic stimulus	59	16.89	gi|300793806|ref|NM_001192936.1|, gi|114052816|ref|NM_001045868.1|, gi|118151389|ref|NM_001077900.1|, gi|126723186|ref|NM_174198.6|, gi|134085798|ref|NM_001083531.1|, gi|31342694|ref|NM_174163.2|, gi|31343043|ref|NM_174012.2|, gi|31342567|ref|NM_174219.2|, gi|116175252|ref|NM_174708.2|, gi|27806580|ref|NM_174085.1|, gi|31343213|ref|NM_173941.2|, gi|31343219|ref|NM_173940.2|, gi|84000270|ref|NM_00…
GO:0007160	cell-matrix adhesion	23	17.6	gi|31342134|ref|NM_174390.2|, gi|41386684|ref|NM_174196.1|, gi|160837864|ref|NM_001110804.1|, gi|115497629|ref|NM_001076432.1|, gi|31342739|ref|NM_174147.2|, gi|161760629|ref|NM_001076012.2|, gi|31343049|ref|NM_174010.2|, gi|122692356|ref|NM_001080358.1|, gi|221136888|ref|NM_001144095.1|, gi|27807038|ref|NM_174575.1|, gi|156523097|ref|NM_001102493.1|, gi|300796554|ref|NM_001191537.1|, gi|31342694…
GO:0006953	acute-phase response	6	5.22	gi|89191834|ref|NM_001011672.2|, gi|27819623|ref|NM_174350.1|, gi|38566695|ref|NM_181016.3|, gi|62751344|ref|NM_001015617.1|, gi|166796111|ref|NM_001114297.1|, gi|221136892|ref|NM_001144097.1|
GO:0031329	regulation of cellular catabolic process	59	8.08	gi|156121248|ref|NM_001102302.1|, gi|87196509|ref|NM_001010995.2|, gi|110350676|ref|NM_174446.3|, gi|300797425|ref|NM_001193115.1|, gi|119331223|ref|NM_001079796.1|, gi|300796064|ref|NM_001191513.1|, gi|300796195|ref|NM_001192287.1|, gi|300793758|ref|NM_001191398.1|, gi|219282764|ref|NM_001083795.2|, gi|219282775|ref|NM_001142967.1|, gi|300794672|ref|NM_001192980.1|, gi|221136849|ref|NM_001144082…
GO:0009890	negative regulation of biosynthetic process	90	19.07	gi|31341371|ref|NM_176672.2|, gi|31343031|ref|NM_174017.2|, gi|66792873|ref|NM_001024544.1|, gi|115494903|ref|NM_001076209.1|, gi|115497323|ref|NM_001075265.1|, gi|149642570|ref|NM_001099088.1|, gi|156523217|ref|NM_001102553.1|, gi|160837864|ref|NM_001110804.1|, gi|165377267|ref|NM_001113531.1|, gi|219555738|ref|NM_001143772.1|, gi|219804561|ref|NM_001143861.1|, gi|221136867|ref|NM_001144087.1|, …
GO:0046339	diacylglycerol metabolic process	6	3.12	gi|62751455|ref|NM_001015537.1|, gi|115495350|ref|NM_001075932.1|, gi|47825362|ref|NM_001001153.2|, gi|118151355|ref|NM_001078144.1|, gi|150247059|ref|NM_001099396.1|, gi|122692282|ref|NM_001080220.1|
GO:0003205	cardiac chamber development	8	2.62	gi|115497487|ref|NM_001076141.1|, gi|164420790|ref|NM_001113252.1|, gi|209364520|ref|NM_173903.3|, gi|117935054|ref|NM_174339.3|, gi|328887911|ref|NM_001205310.1|, gi|160707932|ref|NM_001110786.1|, gi|87196509|ref|NM_001010995.2|, gi|125991743|ref|NM_176663.3|
GO:0043066	negative regulation of apoptotic process	67	50.78	gi|89191834|ref|NM_001011672.2|, gi|125991765|ref|NM_001077486.2|, gi|27807038|ref|NM_174575.1|, gi|27819623|ref|NM_174350.1|, gi|62751344|ref|NM_001015617.1|, gi|115497487|ref|NM_001076141.1|, gi|149642936|ref|NM_001099028.1|, gi|156523209|ref|NM_001102549.1|, gi|166796111|ref|NM_001114297.1|, gi|300794672|ref|NM_001192980.1|, gi|31343335|ref|NM_173887.2|, gi|31341527|ref|NM_174615.2|, gi|313430…
GO:0030098	lymphocyte differentiation	23	7.41	gi|115495682|ref|NM_001075440.1|, gi|187937196|ref|NM_001127316.1|, gi|31343335|ref|NM_173887.2|, gi|300794358|ref|NM_001192452.1|, gi|115497487|ref|NM_001076141.1|, gi|164452920|ref|NM_001034320.2|, gi|329663227|ref|NM_001205809.1|, gi|27819623|ref|NM_174350.1|, gi|62751344|ref|NM_001015617.1|, gi|115495788|ref|NM_001075142.1|, gi|166796111|ref|NM_001114297.1|, gi|303227940|ref|NM_001194959.1|, …
GO:0042455	ribonucleoside biosynthetic process	7	1.94	gi|31343335|ref|NM_173887.2|, gi|226874895|ref|NM_001159412.1|, gi|226874897|ref|NM_001159413.1|, gi|115497931|ref|NM_001075615.1|, gi|300794993|ref|NM_001191216.1|, gi|114052193|ref|NM_001046497.1|, gi|155371988|ref|NM_001101131.1|
GO:0009119	ribonucleoside metabolic process	72	7.12	gi|221136849|ref|NM_001144082.1|, gi|31342046|ref|NM_174420.2|, gi|31342680|ref|NM_174170.2|, gi|110347585|ref|NM_001015627.2|, gi|114051987|ref|NM_001046392.1|, gi|114052602|ref|NM_001046541.1|, gi|147905445|ref|NM_001098130.1|, gi|156523151|ref|NM_001102520.1|, gi|156523175|ref|NM_001102532.1|, gi|157074147|ref|NM_001103316.1|, gi|186972117|ref|NM_001102234.1|, gi|300793758|ref|NM_001191398.1|,…
GO:0042330	taxis	53	18.2	gi|90403615|ref|NM_001039957.1|, gi|164420790|ref|NM_001113252.1|, gi|166999226|ref|NM_001007810.3|, gi|300794558|ref|NM_001192718.1|, gi|31343031|ref|NM_174017.2|, gi|41386783|ref|NM_174238.1|, gi|66792873|ref|NM_001024544.1|, gi|115494927|ref|NM_001075854.1|, gi|297307162|ref|NM_001034220.2|, gi|300795881|ref|NM_001191504.1|, gi|303227940|ref|NM_001194959.1|, gi|31341474|ref|NM_174636.2|, gi|31…
GO:0007613	memory	6	5.2	gi|156120712|ref|NM_001102033.1|, gi|300794808|ref|NM_001192731.1|, gi|47564057|ref|NM_001001157.1|, gi|221136886|ref|NM_001144094.1|, gi|300795346|ref|NM_001192245.1|, gi|300797524|ref|NM_001192352.1|
GO:0023057	negative regulation of signaling	68	24.63	gi|29135328|ref|NM_177516.1|, gi|126723186|ref|NM_174198.6|, gi|300794808|ref|NM_001192731.1|, gi|31343144|ref|NM_173972.2|, gi|115497717|ref|NM_001075593.1|, gi|300794672|ref|NM_001192980.1|, gi|300793806|ref|NM_001192936.1|, gi|31342680|ref|NM_174170.2|, gi|300793758|ref|NM_001191398.1|, gi|115495026|ref|NM_001075148.1|, gi|122692356|ref|NM_001080358.1|, gi|155372090|ref|NM_001101183.1|, gi|157…
GO:0071375	cellular response to peptide hormone stimulus	34	15.1	gi|300797688|ref|NM_001191336.1|, gi|115497801|ref|NM_001075201.1|, gi|300798326|ref|NM_001191367.1|, gi|27807038|ref|NM_174575.1|, gi|160837864|ref|NM_001110804.1|, gi|300794672|ref|NM_001192980.1|, gi|155371888|ref|NM_001101079.1|, gi|300794195|ref|NM_001191176.1|, gi|300797119|ref|NM_001192077.1|, gi|28603815|ref|NM_176676.1|, gi|31343038|ref|NM_174016.2|, gi|85662709|ref|NM_174310.3|, gi|1140…
GO:0040012	regulation of locomotion	52	11.03	gi|41386684|ref|NM_174196.1|, gi|150247059|ref|NM_001099396.1|, gi|297307162|ref|NM_001034220.2|, gi|31343335|ref|NM_173887.2|, gi|61889058|ref|NM_174497.3|, gi|303227940|ref|NM_001194959.1|, gi|31343114|ref|NM_173981.2|, gi|87196509|ref|NM_001010995.2|, gi|89191834|ref|NM_001011672.2|, gi|114051759|ref|NM_001046525.1|, gi|115496671|ref|NM_001075700.1|, gi|156523097|ref|NM_001102493.1|, gi|221136…
GO:0008610	lipid biosynthetic process	46	15.96	gi|149944686|ref|NM_001098955.1|, gi|329663201|ref|NM_001205550.1|, gi|149642860|ref|NM_001099141.1|, gi|157074089|ref|NM_001103286.1|, gi|115497319|ref|NM_001076088.1|, gi|116004092|ref|NM_001076936.1|, gi|115749609|ref|NM_001001151.2|, gi|300794672|ref|NM_001192980.1|, gi|31342550|ref|NM_174224.2|, gi|47825362|ref|NM_001001153.2|, gi|115495350|ref|NM_001075932.1|, gi|115497269|ref|NM_001076085.…
GO:0008285	negative regulation of cell proliferation	54	43.79	gi|56710316|ref|NM_001008663.1|, gi|114052766|ref|NM_001046293.1|, gi|164420790|ref|NM_001113252.1|, gi|221136849|ref|NM_001144082.1|, gi|328887911|ref|NM_001205310.1|, gi|300796554|ref|NM_001191537.1|, gi|134085416|ref|NM_001013401.2|, gi|300793806|ref|NM_001192936.1|, gi|31343144|ref|NM_173972.2|, gi|31343567|ref|NM_175804.2|, gi|41386684|ref|NM_174196.1|, gi|115497109|ref|NM_001076397.1|, gi|1…
GO:0007010	cytoskeleton organization	79	33.8	gi|154152028|ref|NM_001100321.1|, gi|157428065|ref|NM_001105471.1|, gi|300798244|ref|NM_001191363.1|, gi|157427937|ref|NM_001105406.1|, gi|261245062|ref|NM_001166227.1|, gi|31340795|ref|NM_174663.2|, gi|300795618|ref|NM_001192259.1|, gi|300794838|ref|NM_001191453.1|, gi|115495840|ref|NM_001076177.1|, gi|115497569|ref|NM_001075576.1|, gi|31343539|ref|NM_175785.2|, gi|114051993|ref|NM_001045947.1|,…
GO:0009056	catabolic process	218	29.14	gi|116003826|ref|NM_001076799.1|, gi|118150905|ref|NM_001077898.1|, gi|122692322|ref|NM_001080336.1|, gi|31342139|ref|NM_174387.2|, gi|114052902|ref|NM_001046224.1|, gi|115497673|ref|NM_001076126.1|, gi|116003946|ref|NM_001076867.1|, gi|118151221|ref|NM_001078071.1|, gi|148231174|ref|NM_001098059.1|, gi|156523209|ref|NM_001102549.1|, gi|164420762|ref|NM_001109767.2|, gi|224458399|ref|NM_001145509…
GO:0010605	negative regulation of macromolecule metabolic process	117	34.67	gi|31341371|ref|NM_176672.2|, gi|31343031|ref|NM_174017.2|, gi|66792873|ref|NM_001024544.1|, gi|115494903|ref|NM_001076209.1|, gi|115497323|ref|NM_001075265.1|, gi|149642570|ref|NM_001099088.1|, gi|156523217|ref|NM_001102553.1|, gi|160837864|ref|NM_001110804.1|, gi|165377267|ref|NM_001113531.1|, gi|219555738|ref|NM_001143772.1|, gi|219804561|ref|NM_001143861.1|, gi|221136867|ref|NM_001144087.1|, …
GO:0016236	macroautophagy	10	5.04	gi|300796195|ref|NM_001192287.1|, gi|219282764|ref|NM_001083795.2|, gi|219282775|ref|NM_001142967.1|, gi|300794672|ref|NM_001192980.1|, gi|114051122|ref|NM_001046134.1|, gi|115497409|ref|NM_001076151.1|, gi|116003844|ref|NM_001076812.1|, gi|116004192|ref|NM_001076982.1|, gi|126723747|ref|NM_001082442.1|, gi|147902150|ref|NM_001034706.2|
GO:0050801	ion homeostasis	57	12.68	gi|149944562|ref|NM_174308.2|, gi|164420790|ref|NM_001113252.1|, gi|157427853|ref|NM_001105364.1|, gi|300797150|ref|NM_001193102.1|, gi|47564057|ref|NM_001001157.1|, gi|59958365|ref|NM_001012399.1|, gi|300797694|ref|NM_001192104.1|, gi|300798324|ref|NM_001191123.1|, gi|31341527|ref|NM_174615.2|, gi|125991765|ref|NM_001077486.2|, gi|115497487|ref|NM_001076141.1|, gi|157428057|ref|NM_001105467.1|, …
GO:0045598	regulation of fat cell differentiation	9	5.4	gi|31341398|ref|NM_181024.2|, gi|109948280|ref|NR_003096.1|, gi|109948281|ref|NR_003097.1|, gi|115497319|ref|NM_001076088.1|, gi|149642860|ref|NM_001099141.1|, gi|221136867|ref|NM_001144087.1|, gi|300793758|ref|NM_001191398.1|, gi|300794672|ref|NM_001192980.1|, gi|300796038|ref|NM_001193047.1|
GO:0010506	regulation of autophagy	6	3.04	gi|300796195|ref|NM_001192287.1|, gi|219282764|ref|NM_001083795.2|, gi|219282775|ref|NM_001142967.1|, gi|300794672|ref|NM_001192980.1|, gi|300796759|ref|NM_001192827.1|, gi|155371974|ref|NM_001101124.1|
GO:0006613	cotranslational protein targeting to membrane	6	4	gi|27807286|ref|NM_174715.1|, gi|45430018|ref|NM_205797.1|, gi|62460479|ref|NM_001014894.1|, gi|115497557|ref|NM_001075122.1|, gi|300794033|ref|NM_001191412.1|, gi|118151431|ref|NM_001078157.1|
GO:0008406	gonad development	15	9.2	gi|115497717|ref|NM_001075593.1|, gi|147899289|ref|NM_001098053.1|, gi|329663346|ref|NM_001206083.1|, gi|300794672|ref|NM_001192980.1|, gi|31341527|ref|NM_174615.2|, gi|31342134|ref|NM_174390.2|, gi|118151355|ref|NM_001078144.1|, gi|125991765|ref|NM_001077486.2|, gi|148747149|ref|NM_174363.2|, gi|150247059|ref|NM_001099396.1|, gi|66792873|ref|NM_001024544.1|, gi|41386765|ref|NM_174061.1|, gi|6275…
GO:0010638	positive regulation of organelle organization	13	3.47	gi|157427937|ref|NM_001105406.1|, gi|300793794|ref|NM_001191400.1|, gi|40538781|ref|NM_175050.1|, gi|300798675|ref|NM_001192920.1|, gi|31342694|ref|NM_174163.2|, gi|93205065|ref|NM_205773.2|, gi|300797688|ref|NM_001191336.1|, gi|87196509|ref|NM_001010995.2|, gi|221136888|ref|NM_001144095.1|, gi|300797119|ref|NM_001192077.1|, gi|31343031|ref|NM_174017.2|, gi|77736190|ref|NM_001034622.1|, gi|300794…
GO:0002376	immune system process	163	63.24	gi|124249271|ref|NM_001080906.1|, gi|300796850|ref|NM_001191308.1|, gi|300795239|ref|NM_001191228.1|, gi|300797688|ref|NM_001191336.1|, gi|329663227|ref|NM_001205809.1|, gi|90403615|ref|NM_001039957.1|, gi|164420790|ref|NM_001113252.1|, gi|166999226|ref|NM_001007810.3|, gi|300794558|ref|NM_001192718.1|, gi|31343038|ref|NM_174016.2|, gi|114052816|ref|NM_001045868.1|, gi|115497065|ref|NM_001075289.…
GO:0060341	regulation of cellular localization	74	22.52	gi|221136849|ref|NM_001144082.1|, gi|300796038|ref|NM_001193047.1|, gi|300793758|ref|NM_001191398.1|, gi|115495298|ref|NM_001075938.1|, gi|300795808|ref|NM_001192780.1|, gi|300797971|ref|NM_001191350.1|, gi|31342458|ref|NM_174270.2|, gi|61888891|ref|NM_001013606.1|, gi|62752028|ref|NM_001015557.1|, gi|115497801|ref|NM_001075201.1|, gi|116003826|ref|NM_001076799.1|, gi|300798317|ref|NM_001192902.1…
GO:0051240	positive regulation of multicellular organismal process	50	34.18	gi|115497487|ref|NM_001076141.1|, gi|164420790|ref|NM_001113252.1|, gi|31343049|ref|NM_174010.2|, gi|89191834|ref|NM_001011672.2|, gi|126723186|ref|NM_174198.6|, gi|27819623|ref|NM_174350.1|, gi|62751344|ref|NM_001015617.1|, gi|166796111|ref|NM_001114297.1|, gi|262205482|ref|NM_001166608.1|, gi|262205488|ref|NM_001166609.1|, gi|262205494|ref|NM_001166610.1|, gi|300797119|ref|NM_001192077.1|, gi|1…
GO:0051439	regulation of ubiquitin-protein ligase activity involved in mitotic cell cycle	12	10.32	gi|119331223|ref|NM_001079796.1|, gi|300796064|ref|NM_001191513.1|, gi|31343038|ref|NM_174016.2|, gi|62751338|ref|NM_001015615.1|, gi|77735428|ref|NM_001034235.1|, gi|122692550|ref|NM_001080266.1|, gi|215422349|ref|NM_001013598.2|, gi|300793984|ref|NM_001192945.1|, gi|300797127|ref|NM_001192845.1|, gi|328751672|ref|NM_001193233.1|, gi|115495840|ref|NM_001076177.1|, gi|223556024|ref|NM_001145173.1|
GO:0030814	regulation of cAMP metabolic process	7	1.99	gi|31341394|ref|NM_181020.2|, gi|67010048|ref|NM_001024693.1|, gi|149944562|ref|NM_174308.2|, gi|31342786|ref|NM_174127.2|, gi|77736298|ref|NM_001034677.1|, gi|147900316|ref|NM_001098123.1|, gi|31342238|ref|NM_175715.2|
GO:0051056	regulation of small GTPase mediated signal transduction	47	21.7	gi|221136849|ref|NM_001144082.1|, gi|114050874|ref|NM_001046455.1|, gi|114051987|ref|NM_001046392.1|, gi|114052485|ref|NM_001046332.1|, gi|149642732|ref|NM_001099179.1|, gi|156121126|ref|NM_001102241.1|, gi|156523145|ref|NM_001102517.1|, gi|156523151|ref|NM_001102520.1|, gi|160425240|ref|NM_001110772.1|, gi|221136837|ref|NM_001144078.1|, gi|300795778|ref|NM_001191499.1|, gi|300798317|ref|NM_00119…
GO:0006605	protein targeting	53	22.31	gi|221136849|ref|NM_001144082.1|, gi|300796038|ref|NM_001193047.1|, gi|300793758|ref|NM_001191398.1|, gi|31343038|ref|NM_174016.2|, gi|300794672|ref|NM_001192980.1|, gi|116003960|ref|NM_001076868.1|, gi|31343031|ref|NM_174017.2|, gi|300794224|ref|NM_001192701.1|, gi|300795658|ref|NM_001192261.1|, gi|114051336|ref|NM_001046183.1|, gi|116004408|ref|NM_001077095.1|, gi|114051050|ref|NM_001046623.1|,…
GO:0032872	regulation of stress-activated MAPK cascade	20	8.16	gi|29135328|ref|NM_177516.1|, gi|300795232|ref|NM_001193007.1|, gi|125991935|ref|NM_001081595.1|, gi|329663170|ref|NM_001206058.1|, gi|156121248|ref|NM_001102302.1|, gi|157074147|ref|NM_001103316.1|, gi|221136849|ref|NM_001144082.1|, gi|300793758|ref|NM_001191398.1|, gi|300797144|ref|NM_001192334.1|, gi|300797825|ref|NM_001191343.1|, gi|164420790|ref|NM_001113252.1|, gi|300796522|ref|NM_001193071…
GO:0046460	neutral lipid biosynthetic process	9	3.3	gi|31342550|ref|NM_174224.2|, gi|47825362|ref|NM_001001153.2|, gi|115495350|ref|NM_001075932.1|, gi|115497269|ref|NM_001076085.1|, gi|262073125|ref|NM_001166530.1|, gi|62751455|ref|NM_001015537.1|, gi|118151355|ref|NM_001078144.1|, gi|150247059|ref|NM_001099396.1|, gi|31340816|ref|NM_174737.2|
GO:0048878	chemical homeostasis	74	15.9	gi|149944562|ref|NM_174308.2|, gi|164420790|ref|NM_001113252.1|, gi|31341398|ref|NM_181024.2|, gi|41386803|ref|NM_174604.1|, gi|61657915|ref|NM_001012999.2|, gi|62752028|ref|NM_001015557.1|, gi|109948280|ref|NR_003096.1|, gi|109948281|ref|NR_003097.1|, gi|329663346|ref|NM_001206083.1|, gi|157427853|ref|NM_001105364.1|, gi|300797150|ref|NM_001193102.1|, gi|47564057|ref|NM_001001157.1|, gi|59958365…
GO:0070085	glycosylation	28	7.01	gi|157074129|ref|NM_001103307.1|, gi|31343626|ref|NM_177519.2|, gi|50872128|ref|NM_001002882.1|, gi|116003986|ref|NM_001076886.1|, gi|154152026|ref|NM_001100325.1|, gi|300797403|ref|NM_001192858.1|, gi|300798508|ref|NM_001193167.1|, gi|118150873|ref|NM_001077882.1|, gi|118151069|ref|NM_001077986.1|, gi|300795891|ref|NM_001192784.1|, gi|157074039|ref|NM_001103261.1|, gi|28849956|ref|NM_176851.1|, …
GO:0048515	spermatid differentiation	7	3.25	gi|31340795|ref|NM_174663.2|, gi|329112588|ref|NM_001192410.1|, gi|41386765|ref|NM_174061.1|, gi|31341504|ref|NM_174623.2|, gi|157427853|ref|NM_001105364.1|, gi|300794993|ref|NM_001191216.1|, gi|300798450|ref|NM_001191129.1|
GO:0046888	negative regulation of hormone secretion	7	5.8	gi|27819623|ref|NM_174350.1|, gi|61889058|ref|NM_174497.3|, gi|62751344|ref|NM_001015617.1|, gi|166796111|ref|NM_001114297.1|, gi|115494919|ref|NM_001076530.1|, gi|148747149|ref|NM_174363.2|, gi|125991943|ref|NM_001081598.1|
GO:0070372	regulation of ERK1 and ERK2 cascade	9	6	gi|99028968|ref|NM_001040469.2|, gi|115497721|ref|NM_001075231.1|, gi|126723186|ref|NM_174198.6|, gi|149944562|ref|NM_174308.2|, gi|160837864|ref|NM_001110804.1|, gi|300793743|ref|NM_001192165.1|, gi|328887911|ref|NM_001205310.1|, gi|29135328|ref|NM_177516.1|, gi|300794808|ref|NM_001192731.1|
GO:0044265	cellular macromolecule catabolic process	59	11.2	gi|114052902|ref|NM_001046224.1|, gi|115497673|ref|NM_001076126.1|, gi|116003946|ref|NM_001076867.1|, gi|118151221|ref|NM_001078071.1|, gi|148231174|ref|NM_001098059.1|, gi|156523209|ref|NM_001102549.1|, gi|164420762|ref|NM_001109767.2|, gi|224458399|ref|NM_001145509.1|, gi|300795049|ref|NM_001192998.1|, gi|300796902|ref|NM_001192322.1|, gi|329112530|ref|NM_001192444.2|, gi|119331223|ref|NM_00107…
GO:0006959	humoral immune response	11	6.59	gi|115495774|ref|NM_001076253.1|, gi|124430747|ref|NM_001075811.2|, gi|303227940|ref|NM_001194959.1|, gi|99028968|ref|NM_001040469.2|, gi|114051807|ref|NM_001045966.1|, gi|115497209|ref|NM_001076550.1|, gi|221136892|ref|NM_001144097.1|, gi|95147673|ref|NM_001040526.1|, gi|58330903|ref|NM_001010996.1|, gi|134085416|ref|NM_001013401.2|, gi|31343132|ref|NM_173975.2|
GO:0043407	negative regulation of MAP kinase activity	6	4.8	gi|29135328|ref|NM_177516.1|, gi|300795232|ref|NM_001193007.1|, gi|221136849|ref|NM_001144082.1|, gi|300794195|ref|NM_001191176.1|, gi|300794808|ref|NM_001192731.1|, gi|300795640|ref|NM_001192516.1|
GO:0016072	rRNA metabolic process	7	3.94	gi|156121018|ref|NM_001102186.1|, gi|114052015|ref|NM_001046385.1|, gi|149773569|ref|NM_001098879.1|, gi|154152196|ref|NM_001100302.1|, gi|300794672|ref|NM_001192980.1|, gi|329663276|ref|NM_001205560.1|, gi|300795837|ref|NM_001191258.1|
GO:0043543	protein acylation	14	2.42	gi|300794672|ref|NM_001192980.1|, gi|31340816|ref|NM_174737.2|, gi|226958399|ref|NM_001075780.2|, gi|300797074|ref|NM_001191319.1|, gi|115496981|ref|NM_001075666.1|, gi|115749618|ref|NM_001075670.2|, gi|300796900|ref|NM_001192066.1|, gi|77735726|ref|NM_001034390.1|, gi|125991935|ref|NM_001081595.1|, gi|155371942|ref|NM_001101106.1|, gi|300793794|ref|NM_001191400.1|, gi|77735646|ref|NM_001034347.1…
GO:0019725	cellular homeostasis	63	13.39	gi|149944562|ref|NM_174308.2|, gi|164420790|ref|NM_001113252.1|, gi|157427853|ref|NM_001105364.1|, gi|300797150|ref|NM_001193102.1|, gi|47564057|ref|NM_001001157.1|, gi|300797694|ref|NM_001192104.1|, gi|300798324|ref|NM_001191123.1|, gi|31341527|ref|NM_174615.2|, gi|125991765|ref|NM_001077486.2|, gi|156121248|ref|NM_001102302.1|, gi|300794672|ref|NM_001192980.1|, gi|115497487|ref|NM_001076141.1|,…
GO:0007519	skeletal muscle tissue development	19	11.22	gi|300797694|ref|NM_001192104.1|, gi|328887911|ref|NM_001205310.1|, gi|31342694|ref|NM_174163.2|, gi|47564063|ref|NM_001001156.1|, gi|300795556|ref|NM_001192512.1|, gi|31343031|ref|NM_174017.2|, gi|31343567|ref|NM_175804.2|, gi|115497165|ref|NM_001075647.1|, gi|125991748|ref|NM_001077877.2|, gi|126723520|ref|NM_001082439.1|, gi|156718139|ref|NM_001103105.1|, gi|329663330|ref|NM_001205569.1|, gi|3…
GO:0097285	cell-type specific apoptotic process	24	7.07	gi|300794672|ref|NM_001192980.1|, gi|89191834|ref|NM_001011672.2|, gi|297307162|ref|NM_001034220.2|, gi|31343335|ref|NM_173887.2|, gi|115495908|ref|NM_001075844.1|, gi|31343031|ref|NM_174017.2|, gi|114052485|ref|NM_001046332.1|, gi|155371888|ref|NM_001101079.1|, gi|164420790|ref|NM_001113252.1|, gi|300797524|ref|NM_001192352.1|, gi|31341527|ref|NM_174615.2|, gi|115496343|ref|NM_001075360.1|, gi|1…
GO:0006006	glucose metabolic process	22	15.44	gi|156121248|ref|NM_001102302.1|, gi|160837864|ref|NM_001110804.1|, gi|134085858|ref|NM_001083409.1|, gi|300794672|ref|NM_001192980.1|, gi|27807272|ref|NM_174705.1|, gi|164448535|ref|NM_001113255.1|, gi|158262746|ref|NM_001109961.1|, gi|115497689|ref|NM_001075235.1|, gi|117935054|ref|NM_174339.3|, gi|31342847|ref|NM_174099.2|, gi|77735550|ref|NM_001034299.1|, gi|329299072|ref|NM_001205373.1|, gi|…
GO:0006638	neutral lipid metabolic process	13	3.35	gi|122692282|ref|NM_001080220.1|, gi|31342550|ref|NM_174224.2|, gi|47825362|ref|NM_001001153.2|, gi|115495350|ref|NM_001075932.1|, gi|115497269|ref|NM_001076085.1|, gi|262073125|ref|NM_001166530.1|, gi|62751455|ref|NM_001015537.1|, gi|118151355|ref|NM_001078144.1|, gi|150247059|ref|NM_001099396.1|, gi|300794672|ref|NM_001192980.1|, gi|31343049|ref|NM_174010.2|, gi|164518977|ref|NM_001113321.1|, g…
GO:0048145	regulation of fibroblast proliferation	8	5.2	gi|114052766|ref|NM_001046293.1|, gi|134085416|ref|NM_001013401.2|, gi|221136849|ref|NM_001144082.1|, gi|115494919|ref|NM_001076530.1|, gi|115497721|ref|NM_001075231.1|, gi|122692356|ref|NM_001080358.1|, gi|300794083|ref|NM_001192950.1|, gi|115497487|ref|NM_001076141.1|
GO:0045785	positive regulation of cell adhesion	14	9.88	gi|31341820|ref|NM_174501.2|, gi|87196509|ref|NM_001010995.2|, gi|160837864|ref|NM_001110804.1|, gi|297307162|ref|NM_001034220.2|, gi|41386684|ref|NM_174196.1|, gi|147906411|ref|NM_001098134.1|, gi|158341671|ref|NM_001109981.1|, gi|164420790|ref|NM_001113252.1|, gi|328751691|ref|NM_001192818.2|, gi|31343049|ref|NM_174010.2|, gi|122692356|ref|NM_001080358.1|, gi|221136888|ref|NM_001144095.1|, gi|8…
GO:0048870	cell motility	89	30.41	gi|115497109|ref|NM_001076397.1|, gi|31342134|ref|NM_174390.2|, gi|303227940|ref|NM_001194959.1|, gi|90403615|ref|NM_001039957.1|, gi|164420790|ref|NM_001113252.1|, gi|166999226|ref|NM_001007810.3|, gi|300794558|ref|NM_001192718.1|, gi|31340795|ref|NM_174663.2|, gi|125630644|ref|NM_001081511.1|, gi|300795239|ref|NM_001191228.1|, gi|31342694|ref|NM_174163.2|, gi|31343031|ref|NM_174017.2|, gi|30079…
GO:0019538	protein metabolic process	397	100.85	gi|300794560|ref|NM_001192974.1|, gi|118151355|ref|NM_001078144.1|, gi|160837864|ref|NM_001110804.1|, gi|148236342|ref|NM_001097573.1|, gi|164420790|ref|NM_001113252.1|, gi|31342139|ref|NM_174387.2|, gi|115495504|ref|NM_001075135.1|, gi|328751672|ref|NM_001193233.1|, gi|114052902|ref|NM_001046224.1|, gi|115497673|ref|NM_001076126.1|, gi|116003946|ref|NM_001076867.1|, gi|118151221|ref|NM_001078071…
GO:0018212	peptidyl-tyrosine modification	20	5.65	gi|161760629|ref|NM_001076012.2|, gi|27819623|ref|NM_174350.1|, gi|62751344|ref|NM_001015617.1|, gi|157428057|ref|NM_001105467.1|, gi|166796111|ref|NM_001114297.1|, gi|300797688|ref|NM_001191336.1|, gi|31343049|ref|NM_174010.2|, gi|77736400|ref|NM_001034728.1|, gi|115497629|ref|NM_001076432.1|, gi|122692356|ref|NM_001080358.1|, gi|300796634|ref|NM_001192053.1|, gi|115497699|ref|NM_001075232.1|, g…
GO:0032943	mononuclear cell proliferation	17	4.05	gi|90403615|ref|NM_001039957.1|, gi|31342230|ref|NM_174358.2|, gi|303227940|ref|NM_001194959.1|, gi|31343335|ref|NM_173887.2|, gi|126723186|ref|NM_174198.6|, gi|300793806|ref|NM_001192936.1|, gi|300795967|ref|NM_001192020.1|, gi|115497487|ref|NM_001076141.1|, gi|27819623|ref|NM_174350.1|, gi|31343132|ref|NM_173975.2|, gi|62751344|ref|NM_001015617.1|, gi|166796111|ref|NM_001114297.1|, gi|300797119…
GO:0006939	smooth muscle contraction	10	5.08	gi|31342458|ref|NM_174270.2|, gi|195539552|ref|NM_001130752.1|, gi|125630684|ref|NM_001081524.1|, gi|155371974|ref|NM_001101124.1|, gi|164450480|ref|NM_001113277.1|, gi|31341527|ref|NM_174615.2|, gi|31343525|ref|NM_175778.2|, gi|61889058|ref|NM_174497.3|, gi|31343335|ref|NM_173887.2|, gi|149944562|ref|NM_174308.2|
GO:0034765	regulation of ion transmembrane transport	16	11.37	gi|115495922|ref|NM_001075527.1|, gi|31342177|ref|NM_174373.2|, gi|61888891|ref|NM_001013606.1|, gi|125991943|ref|NM_001081598.1|, gi|300794326|ref|NM_001193218.1|, gi|300794350|ref|NM_001191184.1|, gi|300795808|ref|NM_001192780.1|, gi|300797150|ref|NM_001193102.1|, gi|300797857|ref|NM_001192624.1|, gi|66792745|ref|NM_001024493.1|, gi|115497487|ref|NM_001076141.1|, gi|115497569|ref|NM_001075576.1…
GO:0006790	sulfur compound metabolic process	12	7.31	gi|149643094|ref|NM_001099001.1|, gi|300797716|ref|NM_001192361.1|, gi|115497487|ref|NM_001076141.1|, gi|134085790|ref|NM_001083477.1|, gi|148233311|ref|NM_001098012.1|, gi|31342880|ref|NM_174082.2|, gi|115495902|ref|NM_001075879.1|, gi|29135328|ref|NM_177516.1|, gi|31341527|ref|NM_174615.2|, gi|156602650|ref|NM_174077.3|, gi|114052193|ref|NM_001046497.1|, gi|155371988|ref|NM_001101131.1|
GO:0071356	cellular response to tumor necrosis factor	6	4.56	gi|118151389|ref|NM_001077900.1|, gi|300797501|ref|NM_001192095.1|, gi|122692356|ref|NM_001080358.1|, gi|221136849|ref|NM_001144082.1|, gi|300794672|ref|NM_001192980.1|, gi|158508545|ref|NM_001109998.1|
GO:0023061	signal release	35	11.06	gi|115495298|ref|NM_001075938.1|, gi|300795808|ref|NM_001192780.1|, gi|300797971|ref|NM_001191350.1|, gi|31342458|ref|NM_174270.2|, gi|61888891|ref|NM_001013606.1|, gi|62752028|ref|NM_001015557.1|, gi|115497801|ref|NM_001075201.1|, gi|116003826|ref|NM_001076799.1|, gi|300798317|ref|NM_001192902.1|, gi|300798326|ref|NM_001191367.1|, gi|110350676|ref|NM_174446.3|, gi|113205962|ref|NM_177944.2|, gi|…
GO:0060326	cell chemotaxis	15	5.63	gi|90403615|ref|NM_001039957.1|, gi|164420790|ref|NM_001113252.1|, gi|166999226|ref|NM_001007810.3|, gi|300794558|ref|NM_001192718.1|, gi|297307162|ref|NM_001034220.2|, gi|303227940|ref|NM_001194959.1|, gi|31342694|ref|NM_174163.2|, gi|93205065|ref|NM_205773.2|, gi|115497109|ref|NM_001076397.1|, gi|77735728|ref|NM_001034387.1|, gi|41386684|ref|NM_174196.1|, gi|89191834|ref|NM_001011672.2|, gi|777…
GO:0006140	regulation of nucleotide metabolic process	52	3.6	gi|87196509|ref|NM_001010995.2|, gi|110350676|ref|NM_174446.3|, gi|300797425|ref|NM_001193115.1|, gi|221136849|ref|NM_001144082.1|, gi|31342046|ref|NM_174420.2|, gi|31342680|ref|NM_174170.2|, gi|110347585|ref|NM_001015627.2|, gi|114051987|ref|NM_001046392.1|, gi|114052602|ref|NM_001046541.1|, gi|147905445|ref|NM_001098130.1|, gi|156523151|ref|NM_001102520.1|, gi|156523175|ref|NM_001102532.1|, gi|…
GO:0051271	negative regulation of cellular component movement	19	5.43	gi|41386684|ref|NM_174196.1|, gi|150247059|ref|NM_001099396.1|, gi|31343335|ref|NM_173887.2|, gi|61889058|ref|NM_174497.3|, gi|31343114|ref|NM_173981.2|, gi|87196509|ref|NM_001010995.2|, gi|89191834|ref|NM_001011672.2|, gi|114051759|ref|NM_001046525.1|, gi|115496671|ref|NM_001075700.1|, gi|156523097|ref|NM_001102493.1|, gi|221136888|ref|NM_001144095.1|, gi|255003689|ref|NM_001099950.1|, gi|261490…
GO:0045638	negative regulation of myeloid cell differentiation	6	3.44	gi|27807038|ref|NM_174575.1|, gi|47564029|ref|NM_001001138.1|, gi|115497487|ref|NM_001076141.1|, gi|148747149|ref|NM_174363.2|, gi|114052766|ref|NM_001046293.1|, gi|114052816|ref|NM_001045868.1|
GO:0035148	tube formation	7	1.07	gi|117935054|ref|NM_174339.3|, gi|156523097|ref|NM_001102493.1|, gi|300794381|ref|NM_001192965.1|, gi|125991935|ref|NM_001081595.1|, gi|157428057|ref|NM_001105467.1|, gi|115497487|ref|NM_001076141.1|, gi|167555197|ref|NM_001081743.2|
GO:0009064	glutamine family amino acid metabolic process	9	4.42	gi|115497123|ref|NM_001075653.1|, gi|158262746|ref|NM_001109961.1|, gi|31341562|ref|NM_174600.2|, gi|300795556|ref|NM_001192512.1|, gi|62751706|ref|NM_001015551.1|, gi|77736126|ref|NM_001034590.1|, gi|116003826|ref|NM_001076799.1|, gi|31343505|ref|NM_177487.2|, gi|62460501|ref|NM_001014906.1|
GO:0050794	regulation of cellular process	681	349.25	gi|300794672|ref|NM_001192980.1|, gi|89191834|ref|NM_001011672.2|, gi|115496725|ref|NM_001076029.1|, gi|115497319|ref|NM_001076088.1|, gi|116003946|ref|NM_001076867.1|, gi|116004084|ref|NM_001076934.1|, gi|118151261|ref|NM_001078095.1|, gi|125630704|ref|NM_001081540.1|, gi|149642972|ref|NM_001099178.1|, gi|155372154|ref|NM_001101217.1|, gi|160837864|ref|NM_001110804.1|, gi|164414432|ref|NM_176635…
GO:0043627	response to estrogen stimulus	19	14.36	gi|31341394|ref|NM_181020.2|, gi|31342134|ref|NM_174390.2|, gi|31342680|ref|NM_174170.2|, gi|31343032|ref|NM_174018.2|, gi|134085943|ref|NM_001083402.1|, gi|155372076|ref|NM_001101175.1|, gi|155372090|ref|NM_001101183.1|, gi|164420790|ref|NM_001113252.1|, gi|149642710|ref|NM_001099137.1|, gi|27807038|ref|NM_174575.1|, gi|31342238|ref|NM_175715.2|, gi|31343049|ref|NM_174010.2|, gi|31343070|ref|NM_…
GO:0060402	calcium ion transport into cytosol	6	1.88	gi|149944562|ref|NM_174308.2|, gi|164420790|ref|NM_001113252.1|, gi|47564057|ref|NM_001001157.1|, gi|31342238|ref|NM_175715.2|, gi|125991748|ref|NM_001077877.2|, gi|89191834|ref|NM_001011672.2|
GO:0009108	coenzyme biosynthetic process	12	5.02	gi|261490678|ref|NM_001024480.2|, gi|31342550|ref|NM_174224.2|, gi|115497269|ref|NM_001076085.1|, gi|300796850|ref|NM_001191308.1|, gi|149643094|ref|NM_001099001.1|, gi|221325669|ref|NM_001144853.1|, gi|134085790|ref|NM_001083477.1|, gi|226958644|ref|NM_001075853.2|, gi|226958645|ref|NM_001159481.1|, gi|115495926|ref|NM_001075463.1|, gi|114052193|ref|NM_001046497.1|, gi|155371988|ref|NM_001101131…
GO:0002064	epithelial cell development	8	2.98	gi|117935054|ref|NM_174339.3|, gi|115497109|ref|NM_001076397.1|, gi|115497487|ref|NM_001076141.1|, gi|300795556|ref|NM_001192512.1|, gi|31342694|ref|NM_174163.2|, gi|160707932|ref|NM_001110786.1|, gi|118151389|ref|NM_001077900.1|, gi|114052485|ref|NM_001046332.1|
GO:0007346	regulation of mitotic cell cycle	40	19.64	gi|34147042|ref|NM_183082.1|, gi|328887911|ref|NM_001205310.1|, gi|83035108|ref|NM_001037620.1|, gi|300797119|ref|NM_001192077.1|, gi|119331223|ref|NM_001079796.1|, gi|300796064|ref|NM_001191513.1|, gi|329663332|ref|NM_001205825.1|, gi|164448591|ref|NM_001113258.1|, gi|164448593|ref|NM_001113259.1|, gi|62751810|ref|NM_001015518.1|, gi|114052766|ref|NM_001046293.1|, gi|118601773|ref|NM_001079592.1…
GO:0009791	post-embryonic development	10	10	gi|110350676|ref|NM_174446.3|, gi|115497689|ref|NM_001075235.1|, gi|115497717|ref|NM_001075593.1|, gi|147899289|ref|NM_001098053.1|, gi|219282764|ref|NM_001083795.2|, gi|219282775|ref|NM_001142967.1|, gi|300794195|ref|NM_001191176.1|, gi|328887911|ref|NM_001205310.1|, gi|329663302|ref|NM_001205820.1|, gi|329663330|ref|NM_001205569.1|
GO:0022415	viral reproductive process	12	3.94	gi|129270104|ref|NM_001082423.1|, gi|129277536|ref|NM_001082614.1|, gi|300795658|ref|NM_001192261.1|, gi|47564039|ref|NM_001001147.1|, gi|114052217|ref|NM_001045925.1|, gi|300798355|ref|NM_001192392.1|, gi|125991765|ref|NM_001077486.2|, gi|89191834|ref|NM_001011672.2|, gi|27807286|ref|NM_174715.1|, gi|45430018|ref|NM_205797.1|, gi|62460479|ref|NM_001014894.1|, gi|300794033|ref|NM_001191412.1|
GO:0050670	regulation of lymphocyte proliferation	13	5.59	gi|31342230|ref|NM_174358.2|, gi|303227940|ref|NM_001194959.1|, gi|31343335|ref|NM_173887.2|, gi|126723186|ref|NM_174198.6|, gi|300793806|ref|NM_001192936.1|, gi|300795967|ref|NM_001192020.1|, gi|115497487|ref|NM_001076141.1|, gi|27819623|ref|NM_174350.1|, gi|31343132|ref|NM_173975.2|, gi|62751344|ref|NM_001015617.1|, gi|166796111|ref|NM_001114297.1|, gi|300797119|ref|NM_001192077.1|, gi|32929909…
GO:0007259	JAK-STAT cascade	7	2.45	gi|27819623|ref|NM_174350.1|, gi|62751344|ref|NM_001015617.1|, gi|157428057|ref|NM_001105467.1|, gi|166796111|ref|NM_001114297.1|, gi|300797688|ref|NM_001191336.1|, gi|118151389|ref|NM_001077900.1|, gi|114052626|ref|NM_001046089.1|
GO:0046483	heterocycle metabolic process	128	15.49	gi|261490678|ref|NM_001024480.2|, gi|87196509|ref|NM_001010995.2|, gi|110350676|ref|NM_174446.3|, gi|300797425|ref|NM_001193115.1|, gi|157785574|ref|NM_001105648.1|, gi|31343335|ref|NM_173887.2|, gi|30842789|ref|NM_181011.2|, gi|253970393|ref|NM_001163274.1|, gi|31343144|ref|NM_173972.2|, gi|59676555|ref|NM_174135.3|, gi|226874884|ref|NM_001034293.2|, gi|226874888|ref|NM_001159409.1|, gi|22113684…
GO:0009611	response to wounding	103	42.72	gi|31342880|ref|NM_174082.2|, gi|89191834|ref|NM_001011672.2|, gi|116175252|ref|NM_174708.2|, gi|149944562|ref|NM_174308.2|, gi|303227940|ref|NM_001194959.1|, gi|31342230|ref|NM_174358.2|, gi|31343335|ref|NM_173887.2|, gi|261490685|ref|NM_001046204.2|, gi|300795239|ref|NM_001191228.1|, gi|126723186|ref|NM_174198.6|, gi|164450480|ref|NM_001113277.1|, gi|27807162|ref|NM_174641.1|, gi|28461200|ref|N…
GO:0006805	xenobiotic metabolic process	16	15.2	gi|78042513|ref|NM_001035023.1|, gi|29135328|ref|NM_177516.1|, gi|31342935|ref|NM_174057.2|, gi|31982390|ref|NM_174638.3|, gi|34147042|ref|NM_183082.1|, gi|62752028|ref|NM_001015557.1|, gi|113205962|ref|NM_177944.2|, gi|114052193|ref|NM_001046497.1|, gi|149642722|ref|NM_001098990.1|, gi|154152136|ref|NM_001100366.1|, gi|155371988|ref|NM_001101131.1|, gi|156120742|ref|NM_001102048.1|, gi|174840743…
GO:0010467	gene expression	378	143.58	gi|115496725|ref|NM_001076029.1|, gi|115497319|ref|NM_001076088.1|, gi|116003946|ref|NM_001076867.1|, gi|116004084|ref|NM_001076934.1|, gi|118151261|ref|NM_001078095.1|, gi|125630704|ref|NM_001081540.1|, gi|149642972|ref|NM_001099178.1|, gi|155372154|ref|NM_001101217.1|, gi|160837864|ref|NM_001110804.1|, gi|164414432|ref|NM_176635.3|, gi|164448633|ref|NM_001034577.2|, gi|300793758|ref|NM_00119139…
GO:0045937	positive regulation of phosphate metabolic process	77	15.13	gi|118151355|ref|NM_001078144.1|, gi|160837864|ref|NM_001110804.1|, gi|148236342|ref|NM_001097573.1|, gi|164420790|ref|NM_001113252.1|, gi|31343031|ref|NM_174017.2|, gi|31343132|ref|NM_173975.2|, gi|114052485|ref|NM_001046332.1|, gi|154152102|ref|NM_001100360.1|, gi|27819623|ref|NM_174350.1|, gi|62751344|ref|NM_001015617.1|, gi|157428057|ref|NM_001105467.1|, gi|166796111|ref|NM_001114297.1|, gi|1…
GO:0010466	negative regulation of peptidase activity	13	6.7	gi|84000376|ref|NM_001038204.1|, gi|99028968|ref|NM_001040469.2|, gi|226373738|ref|NM_001146302.1|, gi|256000761|ref|NM_001164024.1|, gi|40254805|ref|NM_174550.1|, gi|41386684|ref|NM_174196.1|, gi|73853768|ref|NM_203322.2|, gi|88319940|ref|NM_174635.2|, gi|115495026|ref|NM_001075148.1|, gi|125991891|ref|NM_001081582.1|, gi|153791659|ref|NM_001099706.1|, gi|156523143|ref|NM_001102516.1|, gi|164450…
GO:0060627	regulation of vesicle-mediated transport	28	10.12	gi|114052602|ref|NM_001046541.1|, gi|147905445|ref|NM_001098130.1|, gi|300797190|ref|NM_001192592.1|, gi|110350676|ref|NM_174446.3|, gi|31343070|ref|NM_174000.2|, gi|99028968|ref|NM_001040469.2|, gi|116175252|ref|NM_174708.2|, gi|261490685|ref|NM_001046204.2|, gi|300793646|ref|NM_001192160.1|, gi|195539552|ref|NM_001130752.1|, gi|157426910|ref|NM_001105256.1|, gi|31342694|ref|NM_174163.2|, gi|300…
GO:0050680	negative regulation of epithelial cell proliferation	10	8	gi|56710316|ref|NM_001008663.1|, gi|114052766|ref|NM_001046293.1|, gi|164420790|ref|NM_001113252.1|, gi|221136849|ref|NM_001144082.1|, gi|328887911|ref|NM_001205310.1|, gi|31343144|ref|NM_173972.2|, gi|31343567|ref|NM_175804.2|, gi|41386684|ref|NM_174196.1|, gi|115497109|ref|NM_001076397.1|, gi|118151389|ref|NM_001077900.1|
GO:0035303	regulation of dephosphorylation	12	4.18	gi|115497569|ref|NM_001075576.1|, gi|134085380|ref|NM_001035485.2|, gi|157426910|ref|NM_001105256.1|, gi|300795166|ref|NM_001192236.1|, gi|300795640|ref|NM_001192516.1|, gi|300796813|ref|NM_001192062.1|, gi|149642860|ref|NM_001099141.1|, gi|300798620|ref|NM_001192405.1|, gi|61889058|ref|NM_174497.3|, gi|126165211|ref|NM_001081728.1|, gi|156523097|ref|NM_001102493.1|, gi|164420790|ref|NM_001113252…
GO:0009967	positive regulation of signal transduction	70	38.83	gi|99028968|ref|NM_001040469.2|, gi|115497721|ref|NM_001075231.1|, gi|126723186|ref|NM_174198.6|, gi|149944562|ref|NM_174308.2|, gi|160837864|ref|NM_001110804.1|, gi|300793743|ref|NM_001192165.1|, gi|328887911|ref|NM_001205310.1|, gi|27819623|ref|NM_174350.1|, gi|62751344|ref|NM_001015617.1|, gi|157428057|ref|NM_001105467.1|, gi|166796111|ref|NM_001114297.1|, gi|31342880|ref|NM_174082.2|, gi|4138…
GO:0006979	response to oxidative stress	39	19.12	gi|31343049|ref|NM_174010.2|, gi|31341527|ref|NM_174615.2|, gi|31343335|ref|NM_173887.2|, gi|160837864|ref|NM_001110804.1|, gi|300794560|ref|NM_001192974.1|, gi|315709517|ref|NM_001101875.2|, gi|328751691|ref|NM_001192818.2|, gi|117935054|ref|NM_174339.3|, gi|27819623|ref|NM_174350.1|, gi|31343038|ref|NM_174016.2|, gi|62751344|ref|NM_001015617.1|, gi|115497717|ref|NM_001075593.1|, gi|123959743|re…
GO:0034641	cellular nitrogen compound metabolic process	500	52.81	gi|115496725|ref|NM_001076029.1|, gi|115497319|ref|NM_001076088.1|, gi|116003946|ref|NM_001076867.1|, gi|116004084|ref|NM_001076934.1|, gi|118151261|ref|NM_001078095.1|, gi|125630704|ref|NM_001081540.1|, gi|149642972|ref|NM_001099178.1|, gi|155372154|ref|NM_001101217.1|, gi|160837864|ref|NM_001110804.1|, gi|164414432|ref|NM_176635.3|, gi|164448633|ref|NM_001034577.2|, gi|300793758|ref|NM_00119139…
GO:0006109	regulation of carbohydrate metabolic process	11	2.76	gi|156121248|ref|NM_001102302.1|, gi|160837864|ref|NM_001110804.1|, gi|134085858|ref|NM_001083409.1|, gi|300794672|ref|NM_001192980.1|, gi|27807272|ref|NM_174705.1|, gi|164448535|ref|NM_001113255.1|, gi|158262746|ref|NM_001109961.1|, gi|115497689|ref|NM_001075235.1|, gi|117935054|ref|NM_174339.3|, gi|31342238|ref|NM_175715.2|, gi|115497569|ref|NM_001075576.1|
GO:0034762	regulation of transmembrane transport	34	11.76	gi|221136849|ref|NM_001144082.1|, gi|300796038|ref|NM_001193047.1|, gi|300793758|ref|NM_001191398.1|, gi|31343038|ref|NM_174016.2|, gi|300794672|ref|NM_001192980.1|, gi|126723186|ref|NM_174198.6|, gi|167555197|ref|NM_001081743.2|, gi|300797119|ref|NM_001192077.1|, gi|115494903|ref|NM_001076209.1|, gi|116003816|ref|NM_001076800.1|, gi|155372090|ref|NM_001101183.1|, gi|115495922|ref|NM_001075527.1|…
GO:0016568	chromatin modification	42	17.24	gi|300794560|ref|NM_001192974.1|, gi|114052766|ref|NM_001046293.1|, gi|300794466|ref|NM_001191190.1|, gi|300794672|ref|NM_001192980.1|, gi|300793794|ref|NM_001191400.1|, gi|40538781|ref|NM_175050.1|, gi|83715973|ref|NM_001037820.1|, gi|300793884|ref|NM_001192940.1|, gi|329663266|ref|NM_001206070.1|, gi|116004224|ref|NM_001077003.1|, gi|164452920|ref|NM_001034320.2|, gi|300798675|ref|NM_001192920.…
GO:0009101	glycoprotein biosynthetic process	35	13.5	gi|157074129|ref|NM_001103307.1|, gi|31343626|ref|NM_177519.2|, gi|50872128|ref|NM_001002882.1|, gi|116003986|ref|NM_001076886.1|, gi|154152026|ref|NM_001100325.1|, gi|300797403|ref|NM_001192858.1|, gi|300798508|ref|NM_001193167.1|, gi|118150873|ref|NM_001077882.1|, gi|118151069|ref|NM_001077986.1|, gi|300795891|ref|NM_001192784.1|, gi|157074039|ref|NM_001103261.1|, gi|28849956|ref|NM_176851.1|, …
GO:0001776	leukocyte homeostasis	10	3.55	gi|31342230|ref|NM_174358.2|, gi|164420790|ref|NM_001113252.1|, gi|117935054|ref|NM_174339.3|, gi|31343335|ref|NM_173887.2|, gi|300794358|ref|NM_001192452.1|, gi|125991767|ref|NM_174354.3|, gi|27819623|ref|NM_174350.1|, gi|62751344|ref|NM_001015617.1|, gi|166796111|ref|NM_001114297.1|, gi|157427853|ref|NM_001105364.1|
GO:0001818	negative regulation of cytokine production	10	9.04	gi|29135328|ref|NM_177516.1|, gi|126723186|ref|NM_174198.6|, gi|31342694|ref|NM_174163.2|, gi|300796900|ref|NM_001192066.1|, gi|155372090|ref|NM_001101183.1|, gi|164420790|ref|NM_001113252.1|, gi|41386684|ref|NM_174196.1|, gi|115495504|ref|NM_001075135.1|, gi|116004192|ref|NM_001076982.1|, gi|300793794|ref|NM_001191400.1|
GO:0032880	regulation of protein localization	44	9.92	gi|221136849|ref|NM_001144082.1|, gi|300796038|ref|NM_001193047.1|, gi|300793758|ref|NM_001191398.1|, gi|156523151|ref|NM_001102520.1|, gi|89191834|ref|NM_001011672.2|, gi|160837864|ref|NM_001110804.1|, gi|300795967|ref|NM_001192020.1|, gi|118151355|ref|NM_001078144.1|, gi|150247059|ref|NM_001099396.1|, gi|155372090|ref|NM_001101183.1|, gi|164420790|ref|NM_001113252.1|, gi|300797119|ref|NM_001192…
GO:0045913	positive regulation of carbohydrate metabolic process	6	1.86	gi|156121248|ref|NM_001102302.1|, gi|160837864|ref|NM_001110804.1|, gi|27807272|ref|NM_174705.1|, gi|164448535|ref|NM_001113255.1|, gi|31342238|ref|NM_175715.2|, gi|115497569|ref|NM_001075576.1|
GO:0009395	phospholipid catabolic process	7	5.32	gi|262073125|ref|NM_001166530.1|, gi|122692482|ref|NM_001080293.1|, gi|27807166|ref|NM_174643.1|, gi|62751495|ref|NM_001015680.1|, gi|156120648|ref|NM_001102001.1|, gi|300794282|ref|NM_001192704.1|, gi|167900432|ref|NM_001114657.1|
GO:0001889	liver development	11	11	gi|31343335|ref|NM_173887.2|, gi|31343505|ref|NM_177487.2|, gi|61657915|ref|NM_001012999.2|, gi|114050958|ref|NM_001046075.1|, gi|115497123|ref|NM_001075653.1|, gi|115497487|ref|NM_001076141.1|, gi|115497689|ref|NM_001075235.1|, gi|149642710|ref|NM_001099137.1|, gi|219282764|ref|NM_001083795.2|, gi|219282775|ref|NM_001142967.1|, gi|300796522|ref|NM_001193071.1|
GO:0009144	purine nucleoside triphosphate metabolic process	85	12.08	gi|221136849|ref|NM_001144082.1|, gi|31342046|ref|NM_174420.2|, gi|31342680|ref|NM_174170.2|, gi|110347585|ref|NM_001015627.2|, gi|114051987|ref|NM_001046392.1|, gi|114052602|ref|NM_001046541.1|, gi|147905445|ref|NM_001098130.1|, gi|156523151|ref|NM_001102520.1|, gi|156523175|ref|NM_001102532.1|, gi|157074147|ref|NM_001103316.1|, gi|186972117|ref|NM_001102234.1|, gi|300793758|ref|NM_001191398.1|,…
GO:0035051	cardiac cell differentiation	10	4.11	gi|149642860|ref|NM_001099141.1|, gi|164420790|ref|NM_001113252.1|, gi|115497487|ref|NM_001076141.1|, gi|125991743|ref|NM_176663.3|, gi|31343038|ref|NM_174016.2|, gi|219282764|ref|NM_001083795.2|, gi|219282775|ref|NM_001142967.1|, gi|31343070|ref|NM_174000.2|, gi|115497689|ref|NM_001075235.1|, gi|122692356|ref|NM_001080358.1|
GO:0070663	regulation of leukocyte proliferation	13	2.01	gi|31342230|ref|NM_174358.2|, gi|303227940|ref|NM_001194959.1|, gi|31343335|ref|NM_173887.2|, gi|126723186|ref|NM_174198.6|, gi|300793806|ref|NM_001192936.1|, gi|300795967|ref|NM_001192020.1|, gi|115497487|ref|NM_001076141.1|, gi|27819623|ref|NM_174350.1|, gi|31343132|ref|NM_173975.2|, gi|62751344|ref|NM_001015617.1|, gi|166796111|ref|NM_001114297.1|, gi|300797119|ref|NM_001192077.1|, gi|32929909…
GO:0006796	phosphate-containing compound metabolic process	192	57.58	gi|118151355|ref|NM_001078144.1|, gi|160837864|ref|NM_001110804.1|, gi|148236342|ref|NM_001097573.1|, gi|164420790|ref|NM_001113252.1|, gi|31343031|ref|NM_174017.2|, gi|31343132|ref|NM_173975.2|, gi|114052485|ref|NM_001046332.1|, gi|154152102|ref|NM_001100360.1|, gi|226874895|ref|NM_001159412.1|, gi|226874897|ref|NM_001159413.1|, gi|161760629|ref|NM_001076012.2|, gi|27819623|ref|NM_174350.1|, gi|…
GO:0006643	membrane lipid metabolic process	7	3.45	gi|115749609|ref|NM_001001151.2|, gi|147899289|ref|NM_001098053.1|, gi|114052279|ref|NM_001045919.1|, gi|118150961|ref|NM_001077931.1|, gi|129270104|ref|NM_001082423.1|, gi|300796297|ref|NM_001192804.1|, gi|78369197|ref|NM_001035326.1|
GO:0009581	detection of external stimulus	10	3.86	gi|27806058|ref|NM_174419.1|, gi|31342562|ref|NM_174221.2|, gi|31342046|ref|NM_174420.2|, gi|164451465|ref|NM_001113278.1|, gi|164451467|ref|NM_001113279.1|, gi|300793646|ref|NM_001192160.1|, gi|300797625|ref|NM_001191333.1|, gi|328927035|ref|NM_001192323.2|, gi|61889058|ref|NM_174497.3|, gi|300797694|ref|NM_001192104.1|
GO:0007611	learning or memory	18	10.55	gi|156120712|ref|NM_001102033.1|, gi|300794808|ref|NM_001192731.1|, gi|47564057|ref|NM_001001157.1|, gi|221136886|ref|NM_001144094.1|, gi|300795346|ref|NM_001192245.1|, gi|300797524|ref|NM_001192352.1|, gi|147905445|ref|NM_001098130.1|, gi|31340795|ref|NM_174663.2|, gi|115497801|ref|NM_001075201.1|, gi|155372068|ref|NM_001101171.1|, gi|300794520|ref|NM_001192716.1|, gi|31343031|ref|NM_174017.2|, …
GO:0016052	carbohydrate catabolic process	8	2.08	gi|156121248|ref|NM_001102302.1|, gi|28849956|ref|NM_176851.1|, gi|150247074|ref|NM_001099381.1|, gi|149642652|ref|NM_001098984.1|, gi|117935054|ref|NM_174339.3|, gi|31342847|ref|NM_174099.2|, gi|77735550|ref|NM_001034299.1|, gi|329299072|ref|NM_001205373.1|
GO:0044085	cellular component biogenesis	147	17.62	gi|115497487|ref|NM_001076141.1|, gi|47564097|ref|NM_001001168.1|, gi|115432041|ref|NM_174071.2|, gi|195539552|ref|NM_001130752.1|, gi|300794350|ref|NM_001191184.1|, gi|300798326|ref|NM_001191367.1|, gi|78365274|ref|NM_001035339.1|, gi|300795088|ref|NM_001193000.1|, gi|300798565|ref|NM_001192402.1|, gi|31342550|ref|NM_174224.2|, gi|114052193|ref|NM_001046497.1|, gi|115497351|ref|NM_001075891.1|, …
GO:0042092	type 2 immune response	6	2.4	gi|27819623|ref|NM_174350.1|, gi|62751344|ref|NM_001015617.1|, gi|115495788|ref|NM_001075142.1|, gi|166796111|ref|NM_001114297.1|, gi|303227940|ref|NM_001194959.1|, gi|153791659|ref|NM_001099706.1|
GO:0051146	striated muscle cell differentiation	21	6.22	gi|149642860|ref|NM_001099141.1|, gi|300797694|ref|NM_001192104.1|, gi|328887911|ref|NM_001205310.1|, gi|31342694|ref|NM_174163.2|, gi|47564063|ref|NM_001001156.1|, gi|300795556|ref|NM_001192512.1|, gi|31340997|ref|NM_174798.2|, gi|300797524|ref|NM_001192352.1|, gi|27807006|ref|NM_174556.1|, gi|27807038|ref|NM_174575.1|, gi|125991743|ref|NM_176663.3|, gi|31341778|ref|NM_174516.2|, gi|162464330|re…
GO:0009259	ribonucleotide metabolic process	89	8.69	gi|157785574|ref|NM_001105648.1|, gi|31343335|ref|NM_173887.2|, gi|221136849|ref|NM_001144082.1|, gi|31342046|ref|NM_174420.2|, gi|31342680|ref|NM_174170.2|, gi|110347585|ref|NM_001015627.2|, gi|114051987|ref|NM_001046392.1|, gi|114052602|ref|NM_001046541.1|, gi|147905445|ref|NM_001098130.1|, gi|156523151|ref|NM_001102520.1|, gi|156523175|ref|NM_001102532.1|, gi|157074147|ref|NM_001103316.1|, gi|…
GO:0002697	regulation of immune effector process	24	5.87	gi|125991935|ref|NM_001081595.1|, gi|300798403|ref|NM_001193162.1|, gi|155372090|ref|NM_001101183.1|, gi|164420790|ref|NM_001113252.1|, gi|31342694|ref|NM_174163.2|, gi|31343043|ref|NM_174012.2|, gi|300797688|ref|NM_001191336.1|, gi|27819623|ref|NM_174350.1|, gi|62751344|ref|NM_001015617.1|, gi|115495788|ref|NM_001075142.1|, gi|166796111|ref|NM_001114297.1|, gi|303227940|ref|NM_001194959.1|, gi|4…
GO:0043623	cellular protein complex assembly	34	16.45	gi|157427937|ref|NM_001105406.1|, gi|261245062|ref|NM_001166227.1|, gi|31343284|ref|NM_173911.2|, gi|51491828|ref|NM_001003900.1|, gi|116004408|ref|NM_001077095.1|, gi|164451489|ref|NM_001075470.2|, gi|221136892|ref|NM_001144097.1|, gi|115497065|ref|NM_001075289.1|, gi|300793758|ref|NM_001191398.1|, gi|329663154|ref|NM_001206056.1|, gi|154152162|ref|NM_001100375.1|, gi|262205482|ref|NM_001166608.…
GO:0032886	regulation of microtubule-based process	13	3.36	gi|115497569|ref|NM_001075576.1|, gi|300795658|ref|NM_001192261.1|, gi|115497487|ref|NM_001076141.1|, gi|300795346|ref|NM_001192245.1|, gi|300798637|ref|NM_001192406.1|, gi|329112506|ref|NM_001192790.2|, gi|115497629|ref|NM_001076432.1|, gi|77736190|ref|NM_001034622.1|, gi|300794560|ref|NM_001192974.1|, gi|156120712|ref|NM_001102033.1|, gi|114052485|ref|NM_001046332.1|, gi|148236342|ref|NM_001097…
GO:0043413	macromolecule glycosylation	28	10.69	gi|157074129|ref|NM_001103307.1|, gi|31343626|ref|NM_177519.2|, gi|50872128|ref|NM_001002882.1|, gi|116003986|ref|NM_001076886.1|, gi|154152026|ref|NM_001100325.1|, gi|300797403|ref|NM_001192858.1|, gi|300798508|ref|NM_001193167.1|, gi|118150873|ref|NM_001077882.1|, gi|118151069|ref|NM_001077986.1|, gi|300795891|ref|NM_001192784.1|, gi|157074039|ref|NM_001103261.1|, gi|28849956|ref|NM_176851.1|, …
GO:0015031	protein transport	129	64.46	gi|300795618|ref|NM_001192259.1|, gi|300797501|ref|NM_001192095.1|, gi|221136849|ref|NM_001144082.1|, gi|300796038|ref|NM_001193047.1|, gi|300793758|ref|NM_001191398.1|, gi|156523151|ref|NM_001102520.1|, gi|89191834|ref|NM_001011672.2|, gi|160837864|ref|NM_001110804.1|, gi|300795967|ref|NM_001192020.1|, gi|118151355|ref|NM_001078144.1|, gi|150247059|ref|NM_001099396.1|, gi|155372090|ref|NM_001101…
GO:0061387	regulation of extent of cell growth	6	2.88	gi|89191834|ref|NM_001011672.2|, gi|115497745|ref|NM_001076121.1|, gi|31340795|ref|NM_174663.2|, gi|66792745|ref|NM_001024493.1|, gi|123959743|ref|NM_001080727.1|, gi|300795881|ref|NM_001191504.1|
GO:0042471	ear morphogenesis	9	5.11	gi|31342694|ref|NM_174163.2|, gi|31340997|ref|NM_174798.2|, gi|114052768|ref|NM_001045870.1|, gi|115494927|ref|NM_001075854.1|, gi|261490685|ref|NM_001046204.2|, gi|329663280|ref|NM_001206072.1|, gi|328887911|ref|NM_001205310.1|, gi|300794381|ref|NM_001192965.1|, gi|31341527|ref|NM_174615.2|
GO:0032507	maintenance of protein location in cell	8	2.71	gi|115495840|ref|NM_001076177.1|, gi|114050874|ref|NM_001046455.1|, gi|114052816|ref|NM_001045868.1|, gi|155372286|ref|NM_001101286.1|, gi|300795618|ref|NM_001192259.1|, gi|114052485|ref|NM_001046332.1|, gi|148236342|ref|NM_001097573.1|, gi|115497487|ref|NM_001076141.1|
GO:0072524	pyridine-containing compound metabolic process	7	1.17	gi|30842789|ref|NM_181011.2|, gi|253970393|ref|NM_001163274.1|, gi|300796850|ref|NM_001191308.1|, gi|221325669|ref|NM_001144853.1|, gi|115496036|ref|NM_001075378.1|, gi|115497351|ref|NM_001075891.1|, gi|156121248|ref|NM_001102302.1|
GO:1900371	regulation of purine nucleotide biosynthetic process	8	2.35	gi|31343525|ref|NM_175778.2|, gi|31341394|ref|NM_181020.2|, gi|67010048|ref|NM_001024693.1|, gi|149944562|ref|NM_174308.2|, gi|31342786|ref|NM_174127.2|, gi|77736298|ref|NM_001034677.1|, gi|147900316|ref|NM_001098123.1|, gi|31342238|ref|NM_175715.2|
GO:0006397	mRNA processing	36	26.26	gi|28849926|ref|NM_175701.1|, gi|77736312|ref|NM_001034684.1|, gi|109715822|ref|NM_001042477.1|, gi|114052015|ref|NM_001046385.1|, gi|114053302|ref|NM_001046554.1|, gi|115496563|ref|NM_001076349.1|, gi|115496727|ref|NM_001075323.1|, gi|115496857|ref|NM_001075307.1|, gi|147900579|ref|NM_001098018.1|, gi|148227365|ref|NM_001098069.1|, gi|155371928|ref|NM_001101099.1|, gi|157427817|ref|NM_001105346.…
GO:0044238	primary metabolic process	797	146.84	gi|115497123|ref|NM_001075653.1|, gi|158262746|ref|NM_001109961.1|, gi|31341562|ref|NM_174600.2|, gi|300795556|ref|NM_001192512.1|, gi|62751706|ref|NM_001015551.1|, gi|77736126|ref|NM_001034590.1|, gi|149643094|ref|NM_001099001.1|, gi|115496725|ref|NM_001076029.1|, gi|115497319|ref|NM_001076088.1|, gi|116003946|ref|NM_001076867.1|, gi|116004084|ref|NM_001076934.1|, gi|118151261|ref|NM_001078095.1…
GO:0007202	activation of phospholipase C activity	9	9	gi|31342238|ref|NM_175715.2|, gi|115497801|ref|NM_001075201.1|, gi|118151355|ref|NM_001078144.1|, gi|149944562|ref|NM_174308.2|, gi|150247059|ref|NM_001099396.1|, gi|156523097|ref|NM_001102493.1|, gi|157427901|ref|NM_001105388.1|, gi|166999226|ref|NM_001007810.3|, gi|300798326|ref|NM_001191367.1|
GO:0002287	alpha-beta T cell activation involved in immune response	7	0.73	gi|115495682|ref|NM_001075440.1|, gi|27819623|ref|NM_174350.1|, gi|62751344|ref|NM_001015617.1|, gi|115495788|ref|NM_001075142.1|, gi|166796111|ref|NM_001114297.1|, gi|303227940|ref|NM_001194959.1|, gi|40538781|ref|NM_175050.1|
GO:0030968	endoplasmic reticulum unfolded protein response	8	4.8	gi|115495026|ref|NM_001075148.1|, gi|115497123|ref|NM_001075653.1|, gi|115497557|ref|NM_001075122.1|, gi|115497699|ref|NM_001075232.1|, gi|129270104|ref|NM_001082423.1|, gi|156121210|ref|NM_001102283.1|, gi|158262746|ref|NM_001109961.1|, gi|167900432|ref|NM_001114657.1|
GO:0016125	sterol metabolic process	12	6.23	gi|115497615|ref|NM_001075243.1|, gi|31341527|ref|NM_174615.2|, gi|114052766|ref|NM_001046293.1|, gi|116004092|ref|NM_001076936.1|, gi|62751422|ref|NM_001015638.1|, gi|31342627|ref|NM_174189.2|, gi|67010048|ref|NM_001024693.1|, gi|114050958|ref|NM_001046075.1|, gi|115495668|ref|NM_001075549.1|, gi|122692282|ref|NM_001080220.1|, gi|262073125|ref|NM_001166530.1|, gi|31343032|ref|NM_174018.2|
GO:0002218	activation of innate immune response	16	7.76	gi|31343038|ref|NM_174016.2|, gi|114052816|ref|NM_001045868.1|, gi|115497065|ref|NM_001075289.1|, gi|122692400|ref|NM_001080335.1|, gi|125991935|ref|NM_001081595.1|, gi|156120848|ref|NM_001102101.1|, gi|195539552|ref|NM_001130752.1|, gi|262205482|ref|NM_001166608.1|, gi|262205488|ref|NM_001166609.1|, gi|262205494|ref|NM_001166610.1|, gi|274322605|ref|NM_001081584.2|, gi|300794560|ref|NM_001192974…
GO:0010243	response to organic nitrogen	10	3.48	gi|31343038|ref|NM_174016.2|, gi|62751338|ref|NM_001015615.1|, gi|115496108|ref|NM_001075982.1|, gi|125991765|ref|NM_001077486.2|, gi|139948854|ref|NM_001083706.1|, gi|30842789|ref|NM_181011.2|, gi|149642710|ref|NM_001099137.1|, gi|27807038|ref|NM_174575.1|, gi|31341562|ref|NM_174600.2|, gi|115497123|ref|NM_001075653.1|
GO:0071900	regulation of protein serine/threonine kinase activity	40	14.15	gi|157074105|ref|NM_001103295.1|, gi|160837864|ref|NM_001110804.1|, gi|31343567|ref|NM_175804.2|, gi|29135328|ref|NM_177516.1|, gi|300795232|ref|NM_001193007.1|, gi|125991935|ref|NM_001081595.1|, gi|329663170|ref|NM_001206058.1|, gi|115497269|ref|NM_001076085.1|, gi|116003960|ref|NM_001076868.1|, gi|83035108|ref|NM_001037620.1|, gi|221136849|ref|NM_001144082.1|, gi|300794195|ref|NM_001191176.1|, …
GO:0051149	positive regulation of muscle cell differentiation	8	6.8	gi|114052485|ref|NM_001046332.1|, gi|115497487|ref|NM_001076141.1|, gi|116003960|ref|NM_001076868.1|, gi|122692400|ref|NM_001080335.1|, gi|162464330|ref|NM_001111325.1|, gi|300796076|ref|NM_001192793.1|, gi|27807006|ref|NM_174556.1|, gi|27807038|ref|NM_174575.1|
GO:0060191	regulation of lipase activity	10	1.79	gi|118151355|ref|NM_001078144.1|, gi|150247059|ref|NM_001099396.1|, gi|31342238|ref|NM_175715.2|, gi|115497801|ref|NM_001075201.1|, gi|149944562|ref|NM_174308.2|, gi|156523097|ref|NM_001102493.1|, gi|157427901|ref|NM_001105388.1|, gi|166999226|ref|NM_001007810.3|, gi|300798326|ref|NM_001191367.1|, gi|328887911|ref|NM_001205310.1|
GO:0010740	positive regulation of intracellular protein kinase cascade	39	22.1	gi|99028968|ref|NM_001040469.2|, gi|115497721|ref|NM_001075231.1|, gi|126723186|ref|NM_174198.6|, gi|149944562|ref|NM_174308.2|, gi|160837864|ref|NM_001110804.1|, gi|300793743|ref|NM_001192165.1|, gi|328887911|ref|NM_001205310.1|, gi|27819623|ref|NM_174350.1|, gi|62751344|ref|NM_001015617.1|, gi|157428057|ref|NM_001105467.1|, gi|166796111|ref|NM_001114297.1|, gi|31342880|ref|NM_174082.2|, gi|4138…
GO:0071902	positive regulation of protein serine/threonine kinase activity	27	12.9	gi|157074105|ref|NM_001103295.1|, gi|160837864|ref|NM_001110804.1|, gi|125991935|ref|NM_001081595.1|, gi|329663170|ref|NM_001206058.1|, gi|115497269|ref|NM_001076085.1|, gi|116003960|ref|NM_001076868.1|, gi|47564057|ref|NM_001001157.1|, gi|115497721|ref|NM_001075231.1|, gi|300794672|ref|NM_001192980.1|, gi|156121248|ref|NM_001102302.1|, gi|157074147|ref|NM_001103316.1|, gi|221136849|ref|NM_001144…
GO:0007596	blood coagulation	53	42.04	gi|164450480|ref|NM_001113277.1|, gi|27807162|ref|NM_174641.1|, gi|28461200|ref|NM_175788.1|, gi|31340715|ref|NM_174696.2|, gi|31343031|ref|NM_174017.2|, gi|31343525|ref|NM_175778.2|, gi|40538781|ref|NM_175050.1|, gi|62460591|ref|NM_001014946.1|, gi|62752028|ref|NM_001015557.1|, gi|84000140|ref|NM_001038081.1|, gi|90403615|ref|NM_001039957.1|, gi|99028968|ref|NM_001040469.2|, gi|114051993|ref|NM_…
GO:0042593	glucose homeostasis	12	8.59	gi|31341398|ref|NM_181024.2|, gi|41386803|ref|NM_174604.1|, gi|61657915|ref|NM_001012999.2|, gi|62752028|ref|NM_001015557.1|, gi|109948280|ref|NR_003096.1|, gi|109948281|ref|NR_003097.1|, gi|329663346|ref|NM_001206083.1|, gi|156121248|ref|NM_001102302.1|, gi|300794672|ref|NM_001192980.1|, gi|117935054|ref|NM_174339.3|, gi|115497629|ref|NM_001076432.1|, gi|300798324|ref|NM_001191123.1|
GO:0002576	platelet degranulation	9	9	gi|31343284|ref|NM_173911.2|, gi|41386684|ref|NM_174196.1|, gi|115495026|ref|NM_001075148.1|, gi|125630680|ref|NM_001081523.1|, gi|155372090|ref|NM_001101183.1|, gi|156120840|ref|NM_001102097.1|, gi|164420790|ref|NM_001113252.1|, gi|164450480|ref|NM_001113277.1|, gi|268607678|ref|NM_001167894.1|
GO:0023056	positive regulation of signaling	75	24.74	gi|99028968|ref|NM_001040469.2|, gi|115497721|ref|NM_001075231.1|, gi|126723186|ref|NM_174198.6|, gi|149944562|ref|NM_174308.2|, gi|160837864|ref|NM_001110804.1|, gi|300793743|ref|NM_001192165.1|, gi|328887911|ref|NM_001205310.1|, gi|27819623|ref|NM_174350.1|, gi|62751344|ref|NM_001015617.1|, gi|157428057|ref|NM_001105467.1|, gi|166796111|ref|NM_001114297.1|, gi|31342880|ref|NM_174082.2|, gi|4138…
GO:0007265	Ras protein signal transduction	33	23.66	gi|67010048|ref|NM_001024693.1|, gi|115496671|ref|NM_001075700.1|, gi|300795346|ref|NM_001192245.1|, gi|110350676|ref|NM_174446.3|, gi|300797425|ref|NM_001193115.1|, gi|31342694|ref|NM_174163.2|, gi|125630644|ref|NM_001081511.1|, gi|157074147|ref|NM_001103316.1|, gi|114052485|ref|NM_001046332.1|, gi|115496253|ref|NM_001075495.1|, gi|149944562|ref|NM_174308.2|, gi|31343038|ref|NM_174016.2|, gi|114…
GO:0051301	cell division	58	49.35	gi|154152102|ref|NM_001100360.1|, gi|328887911|ref|NM_001205310.1|, gi|315709517|ref|NM_001101875.2|, gi|77736400|ref|NM_001034728.1|, gi|115497721|ref|NM_001075231.1|, gi|139948854|ref|NM_001083706.1|, gi|155372090|ref|NM_001101183.1|, gi|164420790|ref|NM_001113252.1|, gi|261490696|ref|NM_001078011.2|, gi|31340795|ref|NM_174663.2|, gi|300796038|ref|NM_001193047.1|, gi|300796219|ref|NM_001193056.…
GO:0001709	cell fate determination	6	4.16	gi|122692356|ref|NM_001080358.1|, gi|115497487|ref|NM_001076141.1|, gi|114052485|ref|NM_001046332.1|, gi|157428057|ref|NM_001105467.1|, gi|115494927|ref|NM_001075854.1|, gi|300796076|ref|NM_001192793.1|
GO:0010770	positive regulation of cell morphogenesis involved in differentiation	6	3.36	gi|115494903|ref|NM_001076209.1|, gi|149642860|ref|NM_001099141.1|, gi|155372090|ref|NM_001101183.1|, gi|164420790|ref|NM_001113252.1|, gi|300796038|ref|NM_001193047.1|, gi|115497487|ref|NM_001076141.1|
GO:0006112	energy reserve metabolic process	12	8.67	gi|156121248|ref|NM_001102302.1|, gi|158262746|ref|NM_001109961.1|, gi|115497689|ref|NM_001075235.1|, gi|300798380|ref|NM_001192905.1|, gi|329112490|ref|NM_001191545.1|, gi|31342458|ref|NM_174270.2|, gi|31342550|ref|NM_174224.2|, gi|61888891|ref|NM_001013606.1|, gi|115497801|ref|NM_001075201.1|, gi|300798317|ref|NM_001192902.1|, gi|300798324|ref|NM_001191123.1|, gi|300798326|ref|NM_001191367.1|
GO:2000146	negative regulation of cell motility	19	9.05	gi|41386684|ref|NM_174196.1|, gi|150247059|ref|NM_001099396.1|, gi|31343335|ref|NM_173887.2|, gi|61889058|ref|NM_174497.3|, gi|31343114|ref|NM_173981.2|, gi|87196509|ref|NM_001010995.2|, gi|89191834|ref|NM_001011672.2|, gi|114051759|ref|NM_001046525.1|, gi|115496671|ref|NM_001075700.1|, gi|156523097|ref|NM_001102493.1|, gi|221136888|ref|NM_001144095.1|, gi|255003689|ref|NM_001099950.1|, gi|261490…
GO:0071346	cellular response to interferon-gamma	10	6.05	gi|115496207|ref|NM_001075746.1|, gi|116003826|ref|NM_001076799.1|, gi|122692356|ref|NM_001080358.1|, gi|31341398|ref|NM_181024.2|, gi|109948280|ref|NR_003096.1|, gi|109948281|ref|NR_003097.1|, gi|115495298|ref|NM_001075938.1|, gi|116004084|ref|NM_001076934.1|, gi|118151389|ref|NM_001077900.1|, gi|147900308|ref|NM_001097564.1|
GO:0031398	positive regulation of protein ubiquitination	12	7.08	gi|300793758|ref|NM_001191398.1|, gi|110347588|ref|NM_001015643.2|, gi|115495026|ref|NM_001075148.1|, gi|115495744|ref|NM_001075442.1|, gi|31343038|ref|NM_174016.2|, gi|62751338|ref|NM_001015615.1|, gi|77735428|ref|NM_001034235.1|, gi|122692550|ref|NM_001080266.1|, gi|215422349|ref|NM_001013598.2|, gi|300793984|ref|NM_001192945.1|, gi|300797127|ref|NM_001192845.1|, gi|328751672|ref|NM_001193233.1|
GO:0045862	positive regulation of proteolysis	6	4.4	gi|34147042|ref|NM_183082.1|, gi|160707932|ref|NM_001110786.1|, gi|328751691|ref|NM_001192818.2|, gi|124249271|ref|NM_001080906.1|, gi|149642932|ref|NM_001099107.1|, gi|300793758|ref|NM_001191398.1|
GO:0010556	regulation of macromolecule biosynthetic process	272	83.2	gi|115496725|ref|NM_001076029.1|, gi|115497319|ref|NM_001076088.1|, gi|116003946|ref|NM_001076867.1|, gi|116004084|ref|NM_001076934.1|, gi|118151261|ref|NM_001078095.1|, gi|125630704|ref|NM_001081540.1|, gi|149642972|ref|NM_001099178.1|, gi|155372154|ref|NM_001101217.1|, gi|160837864|ref|NM_001110804.1|, gi|164414432|ref|NM_176635.3|, gi|164448633|ref|NM_001034577.2|, gi|300793758|ref|NM_00119139…
GO:0045839	negative regulation of mitosis	9	4.78	gi|34147042|ref|NM_183082.1|, gi|328887911|ref|NM_001205310.1|, gi|119331223|ref|NM_001079796.1|, gi|300796064|ref|NM_001191513.1|, gi|115495840|ref|NM_001076177.1|, gi|122692550|ref|NM_001080266.1|, gi|223556024|ref|NM_001145173.1|, gi|300793984|ref|NM_001192945.1|, gi|300797127|ref|NM_001192845.1|
GO:0021953	central nervous system neuron differentiation	13	5.68	gi|31340795|ref|NM_174663.2|, gi|114051336|ref|NM_001046183.1|, gi|300798462|ref|NM_001192653.1|, gi|300793758|ref|NM_001191398.1|, gi|219282764|ref|NM_001083795.2|, gi|219282775|ref|NM_001142967.1|, gi|328887911|ref|NM_001205310.1|, gi|303324564|ref|NM_001195012.1|, gi|149642748|ref|NM_001098998.1|, gi|157428057|ref|NM_001105467.1|, gi|300795881|ref|NM_001191504.1|, gi|156121258|ref|NM_001102307…
GO:0048284	organelle fusion	6	2.74	gi|110350676|ref|NM_174446.3|, gi|31342321|ref|NM_174324.2|, gi|77736298|ref|NM_001034677.1|, gi|118150839|ref|NM_001077864.1|, gi|115495040|ref|NM_001076302.1|, gi|31343038|ref|NM_174016.2|
GO:0065008	regulation of biological quality	233	69.75	gi|149944562|ref|NM_174308.2|, gi|164420790|ref|NM_001113252.1|, gi|157427937|ref|NM_001105406.1|, gi|31341398|ref|NM_181024.2|, gi|41386803|ref|NM_174604.1|, gi|61657915|ref|NM_001012999.2|, gi|62752028|ref|NM_001015557.1|, gi|109948280|ref|NR_003096.1|, gi|109948281|ref|NR_003097.1|, gi|329663346|ref|NM_001206083.1|, gi|31340805|ref|NM_174734.2|, gi|31340804|ref|NM_174733.2|, gi|34365786|ref|NM…
GO:0048584	positive regulation of response to stimulus	116	37.34	gi|300796522|ref|NM_001193071.1|, gi|300794672|ref|NM_001192980.1|, gi|99028968|ref|NM_001040469.2|, gi|115497721|ref|NM_001075231.1|, gi|126723186|ref|NM_174198.6|, gi|149944562|ref|NM_174308.2|, gi|160837864|ref|NM_001110804.1|, gi|300793743|ref|NM_001192165.1|, gi|328887911|ref|NM_001205310.1|, gi|27819623|ref|NM_174350.1|, gi|62751344|ref|NM_001015617.1|, gi|157428057|ref|NM_001105467.1|, gi|…
GO:0051716	cellular response to stimulus	471	163.48	gi|27806058|ref|NM_174419.1|, gi|31342562|ref|NM_174221.2|, gi|31342046|ref|NM_174420.2|, gi|164451465|ref|NM_001113278.1|, gi|164451467|ref|NM_001113279.1|, gi|300793646|ref|NM_001192160.1|, gi|115497269|ref|NM_001076085.1|, gi|125991765|ref|NM_001077486.2|, gi|118151389|ref|NM_001077900.1|, gi|300797501|ref|NM_001192095.1|, gi|118601773|ref|NM_001079592.1|, gi|148236342|ref|NM_001097573.1|, gi|…
GO:0042180	cellular ketone metabolic process	87	13.89	gi|115497123|ref|NM_001075653.1|, gi|158262746|ref|NM_001109961.1|, gi|31341562|ref|NM_174600.2|, gi|300795556|ref|NM_001192512.1|, gi|62751706|ref|NM_001015551.1|, gi|77736126|ref|NM_001034590.1|, gi|149643094|ref|NM_001099001.1|, gi|116003826|ref|NM_001076799.1|, gi|31343505|ref|NM_177487.2|, gi|62751338|ref|NM_001015615.1|, gi|77735428|ref|NM_001034235.1|, gi|215422349|ref|NM_001013598.2|, gi|…
GO:1901136	carbohydrate derivative catabolic process	84	6.79	gi|31342139|ref|NM_174387.2|, gi|157785574|ref|NM_001105648.1|, gi|221136849|ref|NM_001144082.1|, gi|31342046|ref|NM_174420.2|, gi|300796320|ref|NM_001193061.1|, gi|31342680|ref|NM_174170.2|, gi|110347585|ref|NM_001015627.2|, gi|114051987|ref|NM_001046392.1|, gi|114052602|ref|NM_001046541.1|, gi|147905445|ref|NM_001098130.1|, gi|156523151|ref|NM_001102520.1|, gi|156523175|ref|NM_001102532.1|, gi|…
GO:0009057	macromolecule catabolic process	72	11.73	gi|31342139|ref|NM_174387.2|, gi|114052902|ref|NM_001046224.1|, gi|115497673|ref|NM_001076126.1|, gi|116003946|ref|NM_001076867.1|, gi|118151221|ref|NM_001078071.1|, gi|148231174|ref|NM_001098059.1|, gi|156523209|ref|NM_001102549.1|, gi|164420762|ref|NM_001109767.2|, gi|224458399|ref|NM_001145509.1|, gi|300795049|ref|NM_001192998.1|, gi|300796902|ref|NM_001192322.1|, gi|329112530|ref|NM_001192444…
GO:0032784	regulation of DNA-dependent transcription, elongation	6	3.28	gi|300797825|ref|NM_001191343.1|, gi|300798355|ref|NM_001192392.1|, gi|114052217|ref|NM_001045925.1|, gi|300793758|ref|NM_001191398.1|, gi|114052766|ref|NM_001046293.1|, gi|195539552|ref|NM_001130752.1|
GO:0032101	regulation of response to external stimulus	31	9.05	gi|89191834|ref|NM_001011672.2|, gi|116175252|ref|NM_174708.2|, gi|149944562|ref|NM_174308.2|, gi|303227940|ref|NM_001194959.1|, gi|31342230|ref|NM_174358.2|, gi|31343335|ref|NM_173887.2|, gi|261490685|ref|NM_001046204.2|, gi|300795239|ref|NM_001191228.1|, gi|126723186|ref|NM_174198.6|, gi|300796195|ref|NM_001192287.1|, gi|219282764|ref|NM_001083795.2|, gi|219282775|ref|NM_001142967.1|, gi|300794…
GO:0010604	positive regulation of macromolecule metabolic process	176	51.62	gi|115496725|ref|NM_001076029.1|, gi|115497319|ref|NM_001076088.1|, gi|116003946|ref|NM_001076867.1|, gi|116004084|ref|NM_001076934.1|, gi|118151261|ref|NM_001078095.1|, gi|125630704|ref|NM_001081540.1|, gi|149642972|ref|NM_001099178.1|, gi|155372154|ref|NM_001101217.1|, gi|160837864|ref|NM_001110804.1|, gi|164414432|ref|NM_176635.3|, gi|164448633|ref|NM_001034577.2|, gi|300793758|ref|NM_00119139…
GO:0007229	integrin-mediated signaling pathway	12	12	gi|31341667|ref|NM_174562.2|, gi|84370088|ref|NM_001038532.1|, gi|90403615|ref|NM_001039957.1|, gi|116175252|ref|NM_174708.2|, gi|148235720|ref|NM_001098149.1|, gi|158341671|ref|NM_001109981.1|, gi|262073089|ref|NM_001166515.1|, gi|300794558|ref|NM_001192718.1|, gi|300795045|ref|NM_001192486.1|, gi|300796158|ref|NM_001192797.1|, gi|300798315|ref|NM_001192390.1|, gi|328751691|ref|NM_001192818.2|
GO:0048598	embryonic morphogenesis	41	18.7	gi|31342694|ref|NM_174163.2|, gi|122692356|ref|NM_001080358.1|, gi|125991743|ref|NM_176663.3|, gi|31340997|ref|NM_174798.2|, gi|114052768|ref|NM_001045870.1|, gi|115494927|ref|NM_001075854.1|, gi|261490685|ref|NM_001046204.2|, gi|329663280|ref|NM_001206072.1|, gi|115497487|ref|NM_001076141.1|, gi|31340805|ref|NM_174734.2|, gi|116003816|ref|NM_001076800.1|, gi|148747149|ref|NM_174363.2|, gi|328887…
GO:0002027	regulation of heart rate	6	4.76	gi|300797945|ref|NM_001193140.1|, gi|300798324|ref|NM_001191123.1|, gi|87196509|ref|NM_001010995.2|, gi|31343335|ref|NM_173887.2|, gi|115494919|ref|NM_001076530.1|, gi|27807038|ref|NM_174575.1|
GO:0042278	purine nucleoside metabolic process	71	6.21	gi|221136849|ref|NM_001144082.1|, gi|31342046|ref|NM_174420.2|, gi|31342680|ref|NM_174170.2|, gi|110347585|ref|NM_001015627.2|, gi|114051987|ref|NM_001046392.1|, gi|114052602|ref|NM_001046541.1|, gi|147905445|ref|NM_001098130.1|, gi|156523151|ref|NM_001102520.1|, gi|156523175|ref|NM_001102532.1|, gi|157074147|ref|NM_001103316.1|, gi|186972117|ref|NM_001102234.1|, gi|300793758|ref|NM_001191398.1|,…
GO:0001822	kidney development	16	9.42	gi|31340805|ref|NM_174734.2|, gi|31341551|ref|NM_174606.2|, gi|77736284|ref|NM_001034670.1|, gi|118151389|ref|NM_001077900.1|, gi|157428057|ref|NM_001105467.1|, gi|115497721|ref|NM_001075231.1|, gi|114050958|ref|NM_001046075.1|, gi|115497487|ref|NM_001076141.1|, gi|149944562|ref|NM_174308.2|, gi|115494903|ref|NM_001076209.1|, gi|147899289|ref|NM_001098053.1|, gi|164452920|ref|NM_001034320.2|, gi|…
GO:0019941	modification-dependent protein catabolic process	41	15.56	gi|114052902|ref|NM_001046224.1|, gi|115497673|ref|NM_001076126.1|, gi|116003946|ref|NM_001076867.1|, gi|118151221|ref|NM_001078071.1|, gi|148231174|ref|NM_001098059.1|, gi|156523209|ref|NM_001102549.1|, gi|164420762|ref|NM_001109767.2|, gi|224458399|ref|NM_001145509.1|, gi|300795049|ref|NM_001192998.1|, gi|300796902|ref|NM_001192322.1|, gi|329112530|ref|NM_001192444.2|, gi|119331223|ref|NM_00107…
GO:0000080	G1 phase of mitotic cell cycle	6	5.2	gi|300798675|ref|NM_001192920.1|, gi|115496725|ref|NM_001076029.1|, gi|122692550|ref|NM_001080266.1|, gi|164518989|ref|NM_001113311.1|, gi|328751672|ref|NM_001193233.1|, gi|149642932|ref|NM_001099107.1|
GO:0000184	nuclear-transcribed mRNA catabolic process, nonsense-mediated decay	8	8	gi|27807286|ref|NM_174715.1|, gi|45430018|ref|NM_205797.1|, gi|62460479|ref|NM_001014894.1|, gi|115495752|ref|NM_001076254.1|, gi|148227365|ref|NM_001098069.1|, gi|156121018|ref|NM_001102186.1|, gi|156121304|ref|NM_001102330.1|, gi|300794033|ref|NM_001191412.1|
GO:0008016	regulation of heart contraction	13	9.82	gi|164420790|ref|NM_001113252.1|, gi|61889058|ref|NM_174497.3|, gi|125630684|ref|NM_001081524.1|, gi|157074151|ref|NM_001103319.1|, gi|77736298|ref|NM_001034677.1|, gi|118151447|ref|NM_001078165.1|, gi|221136877|ref|NM_001144090.1|, gi|300797945|ref|NM_001193140.1|, gi|300798324|ref|NM_001191123.1|, gi|87196509|ref|NM_001010995.2|, gi|31343335|ref|NM_173887.2|, gi|115494919|ref|NM_001076530.1|, g…
GO:0046474	glycerophospholipid biosynthetic process	11	6.19	gi|329663201|ref|NM_001205550.1|, gi|62751455|ref|NM_001015537.1|, gi|115495350|ref|NM_001075932.1|, gi|115497721|ref|NM_001075231.1|, gi|115495706|ref|NM_001075507.1|, gi|329663128|ref|NM_001205797.1|, gi|31341622|ref|NM_174577.2|, gi|47564057|ref|NM_001001157.1|, gi|60302690|ref|NM_174315.3|, gi|156120648|ref|NM_001102001.1|, gi|115497425|ref|NM_001075257.1|
GO:0007270	neuron-neuron synaptic transmission	7	5.01	gi|31343031|ref|NM_174017.2|, gi|300797694|ref|NM_001192104.1|, gi|300794520|ref|NM_001192716.1|, gi|61889058|ref|NM_174497.3|, gi|329112530|ref|NM_001192444.2|, gi|115432041|ref|NM_174071.2|, gi|47564057|ref|NM_001001157.1|
GO:0005996	monosaccharide metabolic process	28	7.78	gi|156121248|ref|NM_001102302.1|, gi|160837864|ref|NM_001110804.1|, gi|134085858|ref|NM_001083409.1|, gi|300794672|ref|NM_001192980.1|, gi|115497351|ref|NM_001075891.1|, gi|27807272|ref|NM_174705.1|, gi|164448535|ref|NM_001113255.1|, gi|158262746|ref|NM_001109961.1|, gi|28849956|ref|NM_176851.1|, gi|150247074|ref|NM_001099381.1|, gi|115497283|ref|NM_001076083.1|, gi|149642696|ref|NM_001098944.1|,…
GO:0021543	pallium development	12	7.17	gi|31340795|ref|NM_174663.2|, gi|31343031|ref|NM_174017.2|, gi|300798462|ref|NM_001192653.1|, gi|31342694|ref|NM_174163.2|, gi|114051336|ref|NM_001046183.1|, gi|149642710|ref|NM_001099137.1|, gi|117935054|ref|NM_174339.3|, gi|154152028|ref|NM_001100321.1|, gi|219282764|ref|NM_001083795.2|, gi|219282775|ref|NM_001142967.1|, gi|222418616|ref|NM_001144998.1|, gi|329663330|ref|NM_001205569.1|
GO:2000243	positive regulation of reproductive process	8	4.8	gi|129270104|ref|NM_001082423.1|, gi|129277536|ref|NM_001082614.1|, gi|148747149|ref|NM_174363.2|, gi|47564039|ref|NM_001001147.1|, gi|114052217|ref|NM_001045925.1|, gi|300798355|ref|NM_001192392.1|, gi|31343132|ref|NM_173975.2|, gi|115497487|ref|NM_001076141.1|
GO:0045807	positive regulation of endocytosis	11	7.56	gi|114052602|ref|NM_001046541.1|, gi|147905445|ref|NM_001098130.1|, gi|300797190|ref|NM_001192592.1|, gi|31343070|ref|NM_174000.2|, gi|99028968|ref|NM_001040469.2|, gi|116175252|ref|NM_174708.2|, gi|261490685|ref|NM_001046204.2|, gi|300793646|ref|NM_001192160.1|, gi|300797142|ref|NM_001192078.1|, gi|31342567|ref|NM_174219.2|, gi|31343049|ref|NM_174010.2|
GO:0043068	positive regulation of programmed cell death	68	27.45	gi|300794672|ref|NM_001192980.1|, gi|125991765|ref|NM_001077486.2|, gi|31343031|ref|NM_174017.2|, gi|56710335|ref|NM_001003901.1|, gi|300794560|ref|NM_001192974.1|, gi|115496036|ref|NM_001075378.1|, gi|255003689|ref|NM_001099950.1|, gi|300794941|ref|NM_001192737.1|, gi|300797825|ref|NM_001191343.1|, gi|328751672|ref|NM_001193233.1|, gi|31341371|ref|NM_176672.2|, gi|31342694|ref|NM_174163.2|, gi|6…
GO:2001020	regulation of response to DNA damage stimulus	12	4.78	gi|300796522|ref|NM_001193071.1|, gi|62751617|ref|NM_001015516.1|, gi|114051112|ref|NM_001046216.1|, gi|115495256|ref|NM_001075790.1|, gi|156523209|ref|NM_001102549.1|, gi|158819092|ref|NM_001110181.1|, gi|261490700|ref|NM_001076289.2|, gi|300794672|ref|NM_001192980.1|, gi|149642932|ref|NM_001099107.1|, gi|31340997|ref|NM_174798.2|, gi|300795640|ref|NM_001192516.1|, gi|114052902|ref|NM_001046224.…
GO:0007498	mesoderm development	8	3.29	gi|122692356|ref|NM_001080358.1|, gi|116003816|ref|NM_001076800.1|, gi|148747149|ref|NM_174363.2|, gi|328887911|ref|NM_001205310.1|, gi|300793758|ref|NM_001191398.1|, gi|115494903|ref|NM_001076209.1|, gi|125991743|ref|NM_176663.3|, gi|164420790|ref|NM_001113252.1|
GO:0033559	unsaturated fatty acid metabolic process	6	1.26	gi|149642722|ref|NM_001098990.1|, gi|198282106|ref|NM_001105323.1|, gi|31341820|ref|NM_174501.2|, gi|148227161|ref|NM_001097563.1|, gi|167900432|ref|NM_001114657.1|, gi|300794672|ref|NM_001192980.1|
GO:0008063	Toll signaling pathway	9	9	gi|31343038|ref|NM_174016.2|, gi|114052816|ref|NM_001045868.1|, gi|115497065|ref|NM_001075289.1|, gi|122692400|ref|NM_001080335.1|, gi|125991935|ref|NM_001081595.1|, gi|156120848|ref|NM_001102101.1|, gi|195539552|ref|NM_001130752.1|, gi|274322605|ref|NM_001081584.2|, gi|300794560|ref|NM_001192974.1|
GO:0043542	endothelial cell migration	8	4.53	gi|122692356|ref|NM_001080358.1|, gi|300796334|ref|NM_001192294.1|, gi|41386684|ref|NM_174196.1|, gi|150247059|ref|NM_001099396.1|, gi|31343567|ref|NM_175804.2|, gi|300794693|ref|NM_001193237.1|, gi|115495682|ref|NM_001075440.1|, gi|300798462|ref|NM_001192653.1|
GO:0051591	response to cAMP	6	5.2	gi|91680536|ref|NM_176669.3|, gi|149642710|ref|NM_001099137.1|, gi|27807038|ref|NM_174575.1|, gi|31341811|ref|NM_174507.2|, gi|118151389|ref|NM_001077900.1|, gi|155371988|ref|NM_001101131.1|
GO:0048872	homeostasis of number of cells	22	7.19	gi|300793758|ref|NM_001191398.1|, gi|117935054|ref|NM_174339.3|, gi|148747149|ref|NM_174363.2|, gi|329663346|ref|NM_001206083.1|, gi|300798675|ref|NM_001192920.1|, gi|31342230|ref|NM_174358.2|, gi|164420790|ref|NM_001113252.1|, gi|329112519|ref|NM_001192432.2|, gi|164452920|ref|NM_001034320.2|, gi|62751906|ref|NM_001015607.1|, gi|114052217|ref|NM_001045925.1|, gi|114052335|ref|NM_001046350.1|, gi…
GO:0021954	central nervous system neuron development	8	4.53	gi|219282764|ref|NM_001083795.2|, gi|219282775|ref|NM_001142967.1|, gi|328887911|ref|NM_001205310.1|, gi|31340795|ref|NM_174663.2|, gi|300795881|ref|NM_001191504.1|, gi|300798462|ref|NM_001192653.1|, gi|156121258|ref|NM_001102307.1|, gi|31343031|ref|NM_174017.2|
GO:1901184	regulation of ERBB signaling pathway	7	2.62	gi|61889058|ref|NM_174497.3|, gi|31343014|ref|NM_174023.2|, gi|114052485|ref|NM_001046332.1|, gi|114052626|ref|NM_001046089.1|, gi|155371888|ref|NM_001101079.1|, gi|221136849|ref|NM_001144082.1|, gi|300797688|ref|NM_001191336.1|
GO:0009987	cellular process	1100	572.03	gi|115497123|ref|NM_001075653.1|, gi|158262746|ref|NM_001109961.1|, gi|300795618|ref|NM_001192259.1|, gi|115497109|ref|NM_001076397.1|, gi|300797501|ref|NM_001192095.1|, gi|300794672|ref|NM_001192980.1|, gi|89191834|ref|NM_001011672.2|, gi|31341551|ref|NM_174606.2|, gi|300797688|ref|NM_001191336.1|, gi|31341562|ref|NM_174600.2|, gi|300795556|ref|NM_001192512.1|, gi|62751706|ref|NM_001015551.1|, g…
GO:0007268	synaptic transmission	59	37.72	gi|115495298|ref|NM_001075938.1|, gi|300795808|ref|NM_001192780.1|, gi|300797971|ref|NM_001191350.1|, gi|31343289|ref|NM_173907.2|, gi|110350676|ref|NM_174446.3|, gi|115497487|ref|NM_001076141.1|, gi|328887911|ref|NM_001205310.1|, gi|31343031|ref|NM_174017.2|, gi|147905445|ref|NM_001098130.1|, gi|114052485|ref|NM_001046332.1|, gi|116003960|ref|NM_001076868.1|, gi|31341562|ref|NM_174600.2|, gi|125…
GO:0007586	digestion	11	5.66	gi|31342458|ref|NM_174270.2|, gi|115494919|ref|NM_001076530.1|, gi|122692322|ref|NM_001080336.1|, gi|292658854|ref|NM_001001600.2|, gi|156120712|ref|NM_001102033.1|, gi|115495668|ref|NM_001075549.1|, gi|262073125|ref|NM_001166530.1|, gi|329663302|ref|NM_001205820.1|, gi|31341551|ref|NM_174606.2|, gi|126723186|ref|NM_174198.6|, gi|45430040|ref|NM_205809.1|
GO:0006725	cellular aromatic compound metabolic process	21	7.85	gi|261490678|ref|NM_001024480.2|, gi|31343144|ref|NM_173972.2|, gi|134085790|ref|NM_001083477.1|, gi|149642710|ref|NM_001099137.1|, gi|31343289|ref|NM_173907.2|, gi|115496343|ref|NM_001075360.1|, gi|164420790|ref|NM_001113252.1|, gi|300796850|ref|NM_001191308.1|, gi|115496164|ref|NM_001075479.1|, gi|31343335|ref|NM_173887.2|, gi|226530003|ref|NM_001046189.2|, gi|114053166|ref|NM_001046322.1|, gi|…
GO:0003001	generation of a signal involved in cell-cell signaling	35	6.64	gi|115495298|ref|NM_001075938.1|, gi|300795808|ref|NM_001192780.1|, gi|300797971|ref|NM_001191350.1|, gi|31342458|ref|NM_174270.2|, gi|61888891|ref|NM_001013606.1|, gi|62752028|ref|NM_001015557.1|, gi|115497801|ref|NM_001075201.1|, gi|116003826|ref|NM_001076799.1|, gi|300798317|ref|NM_001192902.1|, gi|300798326|ref|NM_001191367.1|, gi|110350676|ref|NM_174446.3|, gi|113205962|ref|NM_177944.2|, gi|…
GO:0010564	regulation of cell cycle process	57	21.31	gi|34147042|ref|NM_183082.1|, gi|328887911|ref|NM_001205310.1|, gi|116003826|ref|NM_001076799.1|, gi|83035108|ref|NM_001037620.1|, gi|300797119|ref|NM_001192077.1|, gi|119331223|ref|NM_001079796.1|, gi|300796064|ref|NM_001191513.1|, gi|115497699|ref|NM_001075232.1|, gi|164448591|ref|NM_001113258.1|, gi|164448593|ref|NM_001113259.1|, gi|62751810|ref|NM_001015518.1|, gi|114052766|ref|NM_001046293.1…
GO:0022037	metencephalon development	6	1.95	gi|31343031|ref|NM_174017.2|, gi|115495026|ref|NM_001075148.1|, gi|219282764|ref|NM_001083795.2|, gi|219282775|ref|NM_001142967.1|, gi|157074089|ref|NM_001103286.1|, gi|329663330|ref|NM_001205569.1|
GO:0009308	amine metabolic process	27	5.39	gi|62751338|ref|NM_001015615.1|, gi|77735428|ref|NM_001034235.1|, gi|215422349|ref|NM_001013598.2|, gi|149642710|ref|NM_001099137.1|, gi|31343289|ref|NM_173907.2|, gi|115496343|ref|NM_001075360.1|, gi|164420790|ref|NM_001113252.1|, gi|262073125|ref|NM_001166530.1|, gi|300796850|ref|NM_001191308.1|, gi|156120546|ref|NM_001101949.1|, gi|157074129|ref|NM_001103307.1|, gi|122692482|ref|NM_001080293.1…
GO:0010033	response to organic substance	176	82.9	gi|124249271|ref|NM_001080906.1|, gi|300796850|ref|NM_001191308.1|, gi|115497269|ref|NM_001076085.1|, gi|118151389|ref|NM_001077900.1|, gi|300797501|ref|NM_001192095.1|, gi|328887911|ref|NM_001205310.1|, gi|300794693|ref|NM_001193237.1|, gi|31341394|ref|NM_181020.2|, gi|31342134|ref|NM_174390.2|, gi|31342680|ref|NM_174170.2|, gi|31343032|ref|NM_174018.2|, gi|134085943|ref|NM_001083402.1|, gi|1553…
GO:0007286	spermatid development	7	5.42	gi|31340795|ref|NM_174663.2|, gi|329112588|ref|NM_001192410.1|, gi|41386765|ref|NM_174061.1|, gi|31341504|ref|NM_174623.2|, gi|157427853|ref|NM_001105364.1|, gi|300794993|ref|NM_001191216.1|, gi|300798450|ref|NM_001191129.1|
GO:0040008	regulation of growth	57	29.41	gi|89191834|ref|NM_001011672.2|, gi|115497745|ref|NM_001076121.1|, gi|31340795|ref|NM_174663.2|, gi|66792745|ref|NM_001024493.1|, gi|123959743|ref|NM_001080727.1|, gi|27807006|ref|NM_174556.1|, gi|77736336|ref|NM_001034696.1|, gi|88319940|ref|NM_174635.2|, gi|115495706|ref|NM_001075507.1|, gi|116004256|ref|NM_001077019.1|, gi|149643048|ref|NM_001099084.1|, gi|156523209|ref|NM_001102549.1|, gi|161…
GO:0046824	positive regulation of nucleocytoplasmic transport	9	3.53	gi|116003960|ref|NM_001076868.1|, gi|126723186|ref|NM_174198.6|, gi|167555197|ref|NM_001081743.2|, gi|300797119|ref|NM_001192077.1|, gi|115494903|ref|NM_001076209.1|, gi|116003816|ref|NM_001076800.1|, gi|155372090|ref|NM_001101183.1|, gi|148236342|ref|NM_001097573.1|, gi|300798620|ref|NM_001192405.1|
GO:0007422	peripheral nervous system development	7	4.41	gi|31343031|ref|NM_174017.2|, gi|31343038|ref|NM_174016.2|, gi|156718139|ref|NM_001103105.1|, gi|300795881|ref|NM_001191504.1|, gi|300794902|ref|NM_001193247.1|, gi|300797150|ref|NM_001193102.1|, gi|31341527|ref|NM_174615.2|
GO:0048015	phosphatidylinositol-mediated signaling	14	9.2	gi|62460589|ref|NM_001014949.1|, gi|115497721|ref|NM_001075231.1|, gi|154707873|ref|NM_001099147.1|, gi|156718139|ref|NM_001103105.1|, gi|164420790|ref|NM_001113252.1|, gi|27807038|ref|NM_174575.1|, gi|47564057|ref|NM_001001157.1|, gi|115497717|ref|NM_001075593.1|, gi|300795239|ref|NM_001191228.1|, gi|31341622|ref|NM_174577.2|, gi|114052582|ref|NM_001045894.1|, gi|149642932|ref|NM_001099107.1|, g…
GO:0009408	response to heat	11	9.4	gi|31342987|ref|NM_174036.2|, gi|41386684|ref|NM_174196.1|, gi|156523109|ref|NM_001102499.1|, gi|300794209|ref|NM_001193212.1|, gi|31341527|ref|NM_174615.2|, gi|40254805|ref|NM_174550.1|, gi|66792745|ref|NM_001024493.1|, gi|73853768|ref|NM_203322.2|, gi|125991748|ref|NM_001077877.2|, gi|300794560|ref|NM_001192974.1|, gi|300797119|ref|NM_001192077.1|
GO:0006935	chemotaxis	53	30.33	gi|90403615|ref|NM_001039957.1|, gi|164420790|ref|NM_001113252.1|, gi|166999226|ref|NM_001007810.3|, gi|300794558|ref|NM_001192718.1|, gi|31343031|ref|NM_174017.2|, gi|41386783|ref|NM_174238.1|, gi|66792873|ref|NM_001024544.1|, gi|115494927|ref|NM_001075854.1|, gi|297307162|ref|NM_001034220.2|, gi|300795881|ref|NM_001191504.1|, gi|303227940|ref|NM_001194959.1|, gi|31341474|ref|NM_174636.2|, gi|31…
GO:0009615	response to virus	21	17.03	gi|31342694|ref|NM_174163.2|, gi|31343043|ref|NM_174012.2|, gi|27806580|ref|NM_174085.1|, gi|31343213|ref|NM_173941.2|, gi|31343219|ref|NM_173940.2|, gi|84000270|ref|NM_001038148.1|, gi|84370054|ref|NM_001038511.1|, gi|93205065|ref|NM_205773.2|, gi|114052768|ref|NM_001045870.1|, gi|134085696|ref|NM_001083457.1|, gi|134085877|ref|NM_001083466.1|, gi|139948740|ref|NM_001083685.1|, gi|149642570|ref|…
GO:0032409	regulation of transporter activity	6	1.69	gi|115497569|ref|NM_001075576.1|, gi|261490673|ref|NM_001101052.2|, gi|156120712|ref|NM_001102033.1|, gi|300797694|ref|NM_001192104.1|, gi|300797945|ref|NM_001193140.1|, gi|300798324|ref|NM_001191123.1|
GO:0003015	heart process	16	6.29	gi|164420790|ref|NM_001113252.1|, gi|61889058|ref|NM_174497.3|, gi|125630684|ref|NM_001081524.1|, gi|157074151|ref|NM_001103319.1|, gi|77736298|ref|NM_001034677.1|, gi|118151447|ref|NM_001078165.1|, gi|221136877|ref|NM_001144090.1|, gi|300797945|ref|NM_001193140.1|, gi|300798324|ref|NM_001191123.1|, gi|87196509|ref|NM_001010995.2|, gi|118601749|ref|NM_001079578.1|, gi|31341527|ref|NM_174615.2|, g…
GO:0009889	regulation of biosynthetic process	288	55.51	gi|115496725|ref|NM_001076029.1|, gi|115497319|ref|NM_001076088.1|, gi|116003946|ref|NM_001076867.1|, gi|116004084|ref|NM_001076934.1|, gi|118151261|ref|NM_001078095.1|, gi|125630704|ref|NM_001081540.1|, gi|149642972|ref|NM_001099178.1|, gi|155372154|ref|NM_001101217.1|, gi|160837864|ref|NM_001110804.1|, gi|164414432|ref|NM_176635.3|, gi|164448633|ref|NM_001034577.2|, gi|300793758|ref|NM_00119139…
GO:0010464	regulation of mesenchymal cell proliferation	6	3.6	gi|115497487|ref|NM_001076141.1|, gi|115497721|ref|NM_001075231.1|, gi|116003816|ref|NM_001076800.1|, gi|118151389|ref|NM_001077900.1|, gi|328887911|ref|NM_001205310.1|, gi|329663330|ref|NM_001205569.1|
GO:0006954	inflammatory response	41	29.41	gi|89191834|ref|NM_001011672.2|, gi|116175252|ref|NM_174708.2|, gi|149944562|ref|NM_174308.2|, gi|303227940|ref|NM_001194959.1|, gi|31342230|ref|NM_174358.2|, gi|31343335|ref|NM_173887.2|, gi|261490685|ref|NM_001046204.2|, gi|300795239|ref|NM_001191228.1|, gi|126723186|ref|NM_174198.6|, gi|27819623|ref|NM_174350.1|, gi|62751344|ref|NM_001015617.1|, gi|166796111|ref|NM_001114297.1|, gi|61889058|re…
GO:0000087	M phase of mitotic cell cycle	52	27.1	gi|34147042|ref|NM_183082.1|, gi|328887911|ref|NM_001205310.1|, gi|119331223|ref|NM_001079796.1|, gi|300796064|ref|NM_001191513.1|, gi|31343014|ref|NM_174023.2|, gi|160707936|ref|NM_001110788.1|, gi|27805840|ref|NM_174295.1|, gi|30172565|ref|NM_174614.1|, gi|31340795|ref|NM_174663.2|, gi|77735728|ref|NM_001034387.1|, gi|77736376|ref|NM_001034717.1|, gi|115495840|ref|NM_001076177.1|, gi|115496513|…
GO:0016525	negative regulation of angiogenesis	8	8	gi|31343049|ref|NM_174010.2|, gi|41386684|ref|NM_174196.1|, gi|77736400|ref|NM_001034728.1|, gi|115495682|ref|NM_001075440.1|, gi|118151389|ref|NM_001077900.1|, gi|150247059|ref|NM_001099396.1|, gi|262073123|ref|NM_001166529.1|, gi|303227940|ref|NM_001194959.1|
GO:0045765	regulation of angiogenesis	17	12.2	gi|41386684|ref|NM_174196.1|, gi|93205065|ref|NM_205773.2|, gi|99028968|ref|NM_001040469.2|, gi|115494919|ref|NM_001076530.1|, gi|153791659|ref|NM_001099706.1|, gi|158508545|ref|NM_001109998.1|, gi|221136888|ref|NM_001144095.1|, gi|300798462|ref|NM_001192653.1|, gi|94966920|ref|NM_001040563.1|, gi|115497487|ref|NM_001076141.1|, gi|31343049|ref|NM_174010.2|, gi|77736400|ref|NM_001034728.1|, gi|115…
GO:0019318	hexose metabolic process	27	11.4	gi|156121248|ref|NM_001102302.1|, gi|160837864|ref|NM_001110804.1|, gi|134085858|ref|NM_001083409.1|, gi|300794672|ref|NM_001192980.1|, gi|27807272|ref|NM_174705.1|, gi|164448535|ref|NM_001113255.1|, gi|158262746|ref|NM_001109961.1|, gi|28849956|ref|NM_176851.1|, gi|150247074|ref|NM_001099381.1|, gi|115497283|ref|NM_001076083.1|, gi|115497689|ref|NM_001075235.1|, gi|117935054|ref|NM_174339.3|, gi…
GO:0000279	M phase	62	23.66	gi|34147042|ref|NM_183082.1|, gi|328887911|ref|NM_001205310.1|, gi|116003826|ref|NM_001076799.1|, gi|157428065|ref|NM_001105471.1|, gi|119331223|ref|NM_001079796.1|, gi|300796064|ref|NM_001191513.1|, gi|31343014|ref|NM_174023.2|, gi|160707936|ref|NM_001110788.1|, gi|31343070|ref|NM_174000.2|, gi|27805840|ref|NM_174295.1|, gi|30172565|ref|NM_174614.1|, gi|31340795|ref|NM_174663.2|, gi|77735728|ref…
GO:0022403	cell cycle phase	97	34.07	gi|34147042|ref|NM_183082.1|, gi|328887911|ref|NM_001205310.1|, gi|116003826|ref|NM_001076799.1|, gi|157428065|ref|NM_001105471.1|, gi|83035108|ref|NM_001037620.1|, gi|300797119|ref|NM_001192077.1|, gi|119331223|ref|NM_001079796.1|, gi|300796064|ref|NM_001191513.1|, gi|157074105|ref|NM_001103295.1|, gi|164448591|ref|NM_001113258.1|, gi|164448593|ref|NM_001113259.1|, gi|62751810|ref|NM_001015518.1…
GO:0002053	positive regulation of mesenchymal cell proliferation	6	6	gi|115497487|ref|NM_001076141.1|, gi|115497721|ref|NM_001075231.1|, gi|116003816|ref|NM_001076800.1|, gi|118151389|ref|NM_001077900.1|, gi|328887911|ref|NM_001205310.1|, gi|329663330|ref|NM_001205569.1|
GO:0019233	sensory perception of pain	7	6.6	gi|31343031|ref|NM_174017.2|, gi|47564057|ref|NM_001001157.1|, gi|83721964|ref|NM_174141.2|, gi|149944562|ref|NM_174308.2|, gi|300798324|ref|NM_001191123.1|, gi|303227940|ref|NM_001194959.1|, gi|61889058|ref|NM_174497.3|
GO:0051327	M phase of meiotic cell cycle	13	5.98	gi|116003826|ref|NM_001076799.1|, gi|31343070|ref|NM_174000.2|, gi|300796640|ref|NM_001192821.1|, gi|300796076|ref|NM_001192793.1|, gi|77736376|ref|NM_001034717.1|, gi|300794941|ref|NM_001192737.1|, gi|300797463|ref|NM_001192605.1|, gi|27805840|ref|NM_174295.1|, gi|30172565|ref|NM_174614.1|, gi|115495840|ref|NM_001076177.1|, gi|115496513|ref|NM_001075489.1|, gi|156120876|ref|NM_001102115.1|, gi|1…
GO:0022404	molting cycle process	12	3.33	gi|114052485|ref|NM_001046332.1|, gi|115495112|ref|NM_001075970.1|, gi|115497487|ref|NM_001076141.1|, gi|164420790|ref|NM_001113252.1|, gi|328887911|ref|NM_001205310.1|, gi|148747149|ref|NM_174363.2|, gi|31342880|ref|NM_174082.2|, gi|115494903|ref|NM_001076209.1|, gi|115497721|ref|NM_001075231.1|, gi|164518977|ref|NM_001113321.1|, gi|167555197|ref|NM_001081743.2|, gi|300794146|ref|NM_001192953.1|
GO:0030334	regulation of cell migration	50	26.36	gi|41386684|ref|NM_174196.1|, gi|150247059|ref|NM_001099396.1|, gi|297307162|ref|NM_001034220.2|, gi|31343335|ref|NM_173887.2|, gi|61889058|ref|NM_174497.3|, gi|303227940|ref|NM_001194959.1|, gi|31343114|ref|NM_173981.2|, gi|87196509|ref|NM_001010995.2|, gi|89191834|ref|NM_001011672.2|, gi|114051759|ref|NM_001046525.1|, gi|115496671|ref|NM_001075700.1|, gi|156523097|ref|NM_001102493.1|, gi|221136…
GO:0045833	negative regulation of lipid metabolic process	7	2.91	gi|149642860|ref|NM_001099141.1|, gi|116004092|ref|NM_001076936.1|, gi|31341527|ref|NM_174615.2|, gi|300794672|ref|NM_001192980.1|, gi|126165211|ref|NM_001081728.1|, gi|61889058|ref|NM_174497.3|, gi|115497721|ref|NM_001075231.1|
GO:0050790	regulation of catalytic activity	175	36.01	gi|118151355|ref|NM_001078144.1|, gi|160837864|ref|NM_001110804.1|, gi|148236342|ref|NM_001097573.1|, gi|164420790|ref|NM_001113252.1|, gi|31343031|ref|NM_174017.2|, gi|31343132|ref|NM_173975.2|, gi|114052485|ref|NM_001046332.1|, gi|154152102|ref|NM_001100360.1|, gi|87196509|ref|NM_001010995.2|, gi|110350676|ref|NM_174446.3|, gi|300797425|ref|NM_001193115.1|, gi|119331223|ref|NM_001079796.1|, gi|…
GO:0060193	positive regulation of lipase activity	10	2.98	gi|118151355|ref|NM_001078144.1|, gi|150247059|ref|NM_001099396.1|, gi|31342238|ref|NM_175715.2|, gi|115497801|ref|NM_001075201.1|, gi|149944562|ref|NM_174308.2|, gi|156523097|ref|NM_001102493.1|, gi|157427901|ref|NM_001105388.1|, gi|166999226|ref|NM_001007810.3|, gi|300798326|ref|NM_001191367.1|, gi|328887911|ref|NM_001205310.1|
GO:0009143	nucleoside triphosphate catabolic process	77	9.2	gi|221136849|ref|NM_001144082.1|, gi|31342046|ref|NM_174420.2|, gi|31342680|ref|NM_174170.2|, gi|110347585|ref|NM_001015627.2|, gi|114051987|ref|NM_001046392.1|, gi|114052602|ref|NM_001046541.1|, gi|147905445|ref|NM_001098130.1|, gi|156523151|ref|NM_001102520.1|, gi|156523175|ref|NM_001102532.1|, gi|157074147|ref|NM_001103316.1|, gi|186972117|ref|NM_001102234.1|, gi|300793758|ref|NM_001191398.1|,…
GO:0042113	B cell activation	15	8.11	gi|164452934|ref|NM_001080297.2|, gi|300794941|ref|NM_001192737.1|, gi|326937433|ref|NM_001034647.2|, gi|262205482|ref|NM_001166608.1|, gi|262205488|ref|NM_001166609.1|, gi|262205494|ref|NM_001166610.1|, gi|300793806|ref|NM_001192936.1|, gi|148747149|ref|NM_174363.2|, gi|31343335|ref|NM_173887.2|, gi|126723186|ref|NM_174198.6|, gi|27807038|ref|NM_174575.1|, gi|115497745|ref|NM_001076121.1|, gi|27…
GO:0051047	positive regulation of secretion	26	11.06	gi|61889058|ref|NM_174497.3|, gi|89191834|ref|NM_001011672.2|, gi|160837864|ref|NM_001110804.1|, gi|300795967|ref|NM_001192020.1|, gi|118151355|ref|NM_001078144.1|, gi|150247059|ref|NM_001099396.1|, gi|155372090|ref|NM_001101183.1|, gi|164420790|ref|NM_001113252.1|, gi|300797119|ref|NM_001192077.1|, gi|328751691|ref|NM_001192818.2|, gi|148747149|ref|NM_174363.2|, gi|156121248|ref|NM_001102302.1|,…
GO:0009112	nucleobase metabolic process	6	3.18	gi|31343144|ref|NM_173972.2|, gi|31343335|ref|NM_173887.2|, gi|226530003|ref|NM_001046189.2|, gi|114053166|ref|NM_001046322.1|, gi|300796463|ref|NM_001192812.1|, gi|154152078|ref|NM_001100349.1|
GO:0031344	regulation of cell projection organization	29	10.55	gi|31343031|ref|NM_174017.2|, gi|155371888|ref|NM_001101079.1|, gi|156120712|ref|NM_001102033.1|, gi|118151261|ref|NM_001078095.1|, gi|300798317|ref|NM_001192902.1|, gi|89191834|ref|NM_001011672.2|, gi|115497745|ref|NM_001076121.1|, gi|31340795|ref|NM_174663.2|, gi|31343567|ref|NM_175804.2|, gi|77736190|ref|NM_001034622.1|, gi|300794195|ref|NM_001191176.1|, gi|115497065|ref|NM_001075289.1|, gi|11…
GO:0010927	cellular component assembly involved in morphogenesis	7	3.72	gi|31340795|ref|NM_174663.2|, gi|329112588|ref|NM_001192410.1|, gi|155371886|ref|NM_001101078.1|, gi|155372286|ref|NM_001101286.1|, gi|157074089|ref|NM_001103286.1|, gi|114053194|ref|NM_001046267.1|, gi|87196509|ref|NM_001010995.2|
GO:0048522	positive regulation of cellular process	294	147.12	gi|300794672|ref|NM_001192980.1|, gi|115496725|ref|NM_001076029.1|, gi|115497319|ref|NM_001076088.1|, gi|116003946|ref|NM_001076867.1|, gi|116004084|ref|NM_001076934.1|, gi|118151261|ref|NM_001078095.1|, gi|125630704|ref|NM_001081540.1|, gi|149642972|ref|NM_001099178.1|, gi|155372154|ref|NM_001101217.1|, gi|160837864|ref|NM_001110804.1|, gi|164414432|ref|NM_176635.3|, gi|164448633|ref|NM_00103457…
GO:0001501	skeletal system development	27	13.92	gi|149642860|ref|NM_001099141.1|, gi|116003816|ref|NM_001076800.1|, gi|116003870|ref|NM_001076825.1|, gi|117935054|ref|NM_174339.3|, gi|300795804|ref|NM_001192268.1|, gi|329663266|ref|NM_001206070.1|, gi|31343114|ref|NM_173981.2|, gi|31340997|ref|NM_174798.2|, gi|157428057|ref|NM_001105467.1|, gi|164420790|ref|NM_001113252.1|, gi|31342786|ref|NM_174127.2|, gi|270297152|ref|NM_001168462.1|, gi|328…
GO:0060603	mammary gland duct morphogenesis	6	4.12	gi|93205065|ref|NM_205773.2|, gi|160837864|ref|NM_001110804.1|, gi|161760629|ref|NM_001076012.2|, gi|149642732|ref|NM_001099179.1|, gi|328887911|ref|NM_001205310.1|, gi|297307162|ref|NM_001034220.2|
GO:0035295	tube development	39	15.5	gi|115497487|ref|NM_001076141.1|, gi|115494903|ref|NM_001076209.1|, gi|149642860|ref|NM_001099141.1|, gi|328887911|ref|NM_001205310.1|, gi|329663330|ref|NM_001205569.1|, gi|125991743|ref|NM_176663.3|, gi|328887913|ref|NM_001192355.1|, gi|300794381|ref|NM_001192965.1|, gi|31340805|ref|NM_174734.2|, gi|93205065|ref|NM_205773.2|, gi|160837864|ref|NM_001110804.1|, gi|161760629|ref|NM_001076012.2|, gi…
GO:0051653	spindle localization	6	2.08	gi|31342567|ref|NM_174219.2|, gi|31340795|ref|NM_174663.2|, gi|115496513|ref|NM_001075489.1|, gi|154152028|ref|NM_001100321.1|, gi|274321993|ref|NM_001098881.2|, gi|328887913|ref|NM_001192355.1|
GO:0042476	odontogenesis	13	10.76	gi|160707932|ref|NM_001110786.1|, gi|149642860|ref|NM_001099141.1|, gi|149944562|ref|NM_174308.2|, gi|31340997|ref|NM_174798.2|, gi|148747149|ref|NM_174363.2|, gi|155372090|ref|NM_001101183.1|, gi|156718139|ref|NM_001103105.1|, gi|164420790|ref|NM_001113252.1|, gi|328887911|ref|NM_001205310.1|, gi|115497487|ref|NM_001076141.1|, gi|116003816|ref|NM_001076800.1|, gi|158341671|ref|NM_001109981.1|, g…
GO:0010862	positive regulation of pathway-restricted SMAD protein phosphorylation	7	7	gi|115494903|ref|NM_001076209.1|, gi|115497109|ref|NM_001076397.1|, gi|116003816|ref|NM_001076800.1|, gi|125991743|ref|NM_176663.3|, gi|148747149|ref|NM_174363.2|, gi|149642860|ref|NM_001099141.1|, gi|155372090|ref|NM_001101183.1|
GO:0006399	tRNA metabolic process	16	6.27	gi|253683531|ref|NM_001163188.1|, gi|253683533|ref|NR_028029.1|, gi|274323430|ref|NM_001046530.2|, gi|300794022|ref|NM_001192691.1|, gi|300798263|ref|NM_001191120.1|, gi|198282146|ref|NM_001098971.1|, gi|118150801|ref|NM_001077846.1|, gi|115497243|ref|NM_001075191.1|, gi|31341407|ref|NM_176665.2|, gi|154152156|ref|NM_001100320.1|, gi|76253869|ref|NM_001015631.2|, gi|109715822|ref|NM_001042477.1|,…
GO:0007050	cell cycle arrest	44	19.81	gi|118601773|ref|NM_001079592.1|, gi|62751617|ref|NM_001015516.1|, gi|115495256|ref|NM_001075790.1|, gi|329663170|ref|NM_001206058.1|, gi|62751338|ref|NM_001015615.1|, gi|77735428|ref|NM_001034235.1|, gi|149642932|ref|NM_001099107.1|, gi|215422349|ref|NM_001013598.2|, gi|329663332|ref|NM_001205825.1|, gi|31341474|ref|NM_174636.2|, gi|88319940|ref|NM_174635.2|, gi|115497699|ref|NM_001075232.1|, gi…
GO:0002221	pattern recognition receptor signaling pathway	16	21.57	gi|31343038|ref|NM_174016.2|, gi|114052816|ref|NM_001045868.1|, gi|115497065|ref|NM_001075289.1|, gi|122692400|ref|NM_001080335.1|, gi|125991935|ref|NM_001081595.1|, gi|156120848|ref|NM_001102101.1|, gi|195539552|ref|NM_001130752.1|, gi|262205482|ref|NM_001166608.1|, gi|262205488|ref|NM_001166609.1|, gi|262205494|ref|NM_001166610.1|, gi|274322605|ref|NM_001081584.2|, gi|300794560|ref|NM_001192974…
GO:0048610	cellular process involved in reproduction	45	19.67	gi|62751684|ref|NM_001015621.1|, gi|116003826|ref|NM_001076799.1|, gi|31340795|ref|NM_174663.2|, gi|329112588|ref|NM_001192410.1|, gi|328887911|ref|NM_001205310.1|, gi|31343132|ref|NM_173975.2|, gi|329663346|ref|NM_001206083.1|, gi|31343038|ref|NM_174016.2|, gi|119331179|ref|NM_001079773.1|, gi|27819619|ref|NM_174200.1|, gi|115432041|ref|NM_174071.2|, gi|31343070|ref|NM_174000.2|, gi|47564039|ref…
GO:0002757	immune response-activating signal transduction	26	10.27	gi|31343038|ref|NM_174016.2|, gi|114052816|ref|NM_001045868.1|, gi|115497065|ref|NM_001075289.1|, gi|122692400|ref|NM_001080335.1|, gi|125991935|ref|NM_001081595.1|, gi|156120848|ref|NM_001102101.1|, gi|195539552|ref|NM_001130752.1|, gi|262205482|ref|NM_001166608.1|, gi|262205488|ref|NM_001166609.1|, gi|262205494|ref|NM_001166610.1|, gi|274322605|ref|NM_001081584.2|, gi|300794560|ref|NM_001192974…
GO:0006820	anion transport	13	7.3	gi|300794698|ref|NM_001191446.1|, gi|154152178|ref|NM_001100355.1|, gi|261490673|ref|NM_001101052.2|, gi|61889063|ref|NM_001001143.2|, gi|114052423|ref|NM_001046339.1|, gi|31343032|ref|NM_174018.2|, gi|31341562|ref|NM_174600.2|, gi|115432041|ref|NM_174071.2|, gi|115495908|ref|NM_001075844.1|, gi|149642618|ref|NM_001099049.1|, gi|67010048|ref|NM_001024693.1|, gi|300794369|ref|NM_001191185.1|, gi|1…
GO:0009190	cyclic nucleotide biosynthetic process	11	3.21	gi|27807162|ref|NM_174641.1|, gi|31342627|ref|NM_174189.2|, gi|115494919|ref|NM_001076530.1|, gi|31343525|ref|NM_175778.2|, gi|31341394|ref|NM_181020.2|, gi|67010048|ref|NM_001024693.1|, gi|149944562|ref|NM_174308.2|, gi|31342786|ref|NM_174127.2|, gi|77736298|ref|NM_001034677.1|, gi|147900316|ref|NM_001098123.1|, gi|31342238|ref|NM_175715.2|
GO:0060389	pathway-restricted SMAD protein phosphorylation	8	5.56	gi|115494903|ref|NM_001076209.1|, gi|115497109|ref|NM_001076397.1|, gi|116003816|ref|NM_001076800.1|, gi|125991743|ref|NM_176663.3|, gi|148747149|ref|NM_174363.2|, gi|149642860|ref|NM_001099141.1|, gi|155372090|ref|NM_001101183.1|, gi|164420790|ref|NM_001113252.1|
GO:0048699	generation of neurons	105	30.34	gi|31343031|ref|NM_174017.2|, gi|31340795|ref|NM_174663.2|, gi|114051336|ref|NM_001046183.1|, gi|300798462|ref|NM_001192653.1|, gi|41386783|ref|NM_174238.1|, gi|66792873|ref|NM_001024544.1|, gi|115494927|ref|NM_001075854.1|, gi|155371888|ref|NM_001101079.1|, gi|156120712|ref|NM_001102033.1|, gi|118151261|ref|NM_001078095.1|, gi|300798317|ref|NM_001192902.1|, gi|300793758|ref|NM_001191398.1|, gi|3…
GO:0002705	positive regulation of leukocyte mediated immunity	7	1.43	gi|125991935|ref|NM_001081595.1|, gi|300798403|ref|NM_001193162.1|, gi|134085416|ref|NM_001013401.2|, gi|99028968|ref|NM_001040469.2|, gi|262205482|ref|NM_001166608.1|, gi|262205488|ref|NM_001166609.1|, gi|262205494|ref|NM_001166610.1|
GO:0001525	angiogenesis	42	33.54	gi|31342880|ref|NM_174082.2|, gi|41386684|ref|NM_174196.1|, gi|93205065|ref|NM_205773.2|, gi|99028968|ref|NM_001040469.2|, gi|115494919|ref|NM_001076530.1|, gi|153791659|ref|NM_001099706.1|, gi|158508545|ref|NM_001109998.1|, gi|221136888|ref|NM_001144095.1|, gi|300798462|ref|NM_001192653.1|, gi|94966920|ref|NM_001040563.1|, gi|115497487|ref|NM_001076141.1|, gi|122692356|ref|NM_001080358.1|, gi|11…
GO:0018108	peptidyl-tyrosine phosphorylation	20	9.42	gi|161760629|ref|NM_001076012.2|, gi|27819623|ref|NM_174350.1|, gi|62751344|ref|NM_001015617.1|, gi|157428057|ref|NM_001105467.1|, gi|166796111|ref|NM_001114297.1|, gi|300797688|ref|NM_001191336.1|, gi|31343049|ref|NM_174010.2|, gi|77736400|ref|NM_001034728.1|, gi|115497629|ref|NM_001076432.1|, gi|122692356|ref|NM_001080358.1|, gi|300796634|ref|NM_001192053.1|, gi|115497699|ref|NM_001075232.1|, g…
GO:0071844	cellular component assembly at cellular level	100	28.32	gi|115497487|ref|NM_001076141.1|, gi|78365274|ref|NM_001035339.1|, gi|300795088|ref|NM_001193000.1|, gi|300798565|ref|NM_001192402.1|, gi|157427937|ref|NM_001105406.1|, gi|261245062|ref|NM_001166227.1|, gi|31343284|ref|NM_173911.2|, gi|51491828|ref|NM_001003900.1|, gi|116004408|ref|NM_001077095.1|, gi|164451489|ref|NM_001075470.2|, gi|221136892|ref|NM_001144097.1|, gi|157428065|ref|NM_001105471.1…
GO:0042089	cytokine biosynthetic process	11	4.56	gi|41386684|ref|NM_174196.1|, gi|126723186|ref|NM_174198.6|, gi|303227940|ref|NM_001194959.1|, gi|300795967|ref|NM_001192020.1|, gi|300797119|ref|NM_001192077.1|, gi|300794480|ref|NM_001192970.1|, gi|27819623|ref|NM_174350.1|, gi|62751344|ref|NM_001015617.1|, gi|166796111|ref|NM_001114297.1|, gi|148747149|ref|NM_174363.2|, gi|115495596|ref|NM_001076155.1|
GO:0008154	actin polymerization or depolymerization	11	5.44	gi|157427937|ref|NM_001105406.1|, gi|166706928|ref|NM_001114156.1|, gi|31341504|ref|NM_174623.2|, gi|31342694|ref|NM_174163.2|, gi|93205065|ref|NM_205773.2|, gi|300797688|ref|NM_001191336.1|, gi|125991891|ref|NM_001081582.1|, gi|118151355|ref|NM_001078144.1|, gi|150247059|ref|NM_001099396.1|, gi|31342567|ref|NM_174219.2|, gi|155372068|ref|NM_001101171.1|
GO:0010629	negative regulation of gene expression	72	36.45	gi|31341371|ref|NM_176672.2|, gi|31343031|ref|NM_174017.2|, gi|66792873|ref|NM_001024544.1|, gi|115494903|ref|NM_001076209.1|, gi|115497323|ref|NM_001075265.1|, gi|149642570|ref|NM_001099088.1|, gi|156523217|ref|NM_001102553.1|, gi|160837864|ref|NM_001110804.1|, gi|165377267|ref|NM_001113531.1|, gi|219555738|ref|NM_001143772.1|, gi|219804561|ref|NM_001143861.1|, gi|221136867|ref|NM_001144087.1|, …
GO:0015758	glucose transport	14	7.7	gi|41386803|ref|NM_174604.1|, gi|60302690|ref|NM_174315.3|, gi|149944562|ref|NM_174308.2|, gi|155371850|ref|NM_001101060.1|, gi|61657915|ref|NM_001012999.2|, gi|77735728|ref|NM_001034387.1|, gi|156121248|ref|NM_001102302.1|, gi|31341551|ref|NM_174606.2|, gi|27807038|ref|NM_174575.1|, gi|27807272|ref|NM_174705.1|, gi|115497319|ref|NM_001076088.1|, gi|156718139|ref|NM_001103105.1|, gi|164448535|ref…
GO:0008104	protein localization	153	40.6	gi|300795618|ref|NM_001192259.1|, gi|300797501|ref|NM_001192095.1|, gi|31343031|ref|NM_174017.2|, gi|221136849|ref|NM_001144082.1|, gi|300796038|ref|NM_001193047.1|, gi|300793758|ref|NM_001191398.1|, gi|156523151|ref|NM_001102520.1|, gi|115495262|ref|NM_001075943.1|, gi|115497717|ref|NM_001075593.1|, gi|149642932|ref|NM_001099107.1|, gi|89191834|ref|NM_001011672.2|, gi|160837864|ref|NM_001110804.…
GO:2000116	regulation of cysteine-type endopeptidase activity	19	5.11	gi|31341398|ref|NM_181024.2|, gi|31343144|ref|NM_173972.2|, gi|109948280|ref|NR_003096.1|, gi|109948281|ref|NR_003097.1|, gi|118151389|ref|NM_001077900.1|, gi|156523097|ref|NM_001102493.1|, gi|262073123|ref|NM_001166529.1|, gi|262205482|ref|NM_001166608.1|, gi|262205488|ref|NM_001166609.1|, gi|262205494|ref|NM_001166610.1|, gi|300797142|ref|NM_001192078.1|, gi|328927035|ref|NM_001192323.2|, gi|30…
GO:0042116	macrophage activation	7	3.8	gi|126723186|ref|NM_174198.6|, gi|164452920|ref|NM_001034320.2|, gi|41386684|ref|NM_174196.1|, gi|115495788|ref|NM_001075142.1|, gi|262205482|ref|NM_001166608.1|, gi|262205488|ref|NM_001166609.1|, gi|262205494|ref|NM_001166610.1|
GO:0050793	regulation of developmental process	133	42.63	gi|115497487|ref|NM_001076141.1|, gi|149642860|ref|NM_001099141.1|, gi|31343031|ref|NM_174017.2|, gi|165377267|ref|NM_001113531.1|, gi|300794672|ref|NM_001192980.1|, gi|157428057|ref|NM_001105467.1|, gi|164420790|ref|NM_001113252.1|, gi|155371888|ref|NM_001101079.1|, gi|156120712|ref|NM_001102033.1|, gi|118151261|ref|NM_001078095.1|, gi|300798317|ref|NM_001192902.1|, gi|300794808|ref|NM_001192731…
GO:0048663	neuron fate commitment	6	3.54	gi|300793758|ref|NM_001191398.1|, gi|149642748|ref|NM_001098998.1|, gi|114052485|ref|NM_001046332.1|, gi|115494903|ref|NM_001076209.1|, gi|164420790|ref|NM_001113252.1|, gi|157428057|ref|NM_001105467.1|
GO:0032851	positive regulation of Rab GTPase activity	6	6	gi|110347588|ref|NM_001015643.2|, gi|116004096|ref|NM_001076938.1|, gi|149643012|ref|NM_001099148.1|, gi|156120610|ref|NM_001101981.1|, gi|156120644|ref|NM_001101999.1|, gi|329299100|ref|NM_001191409.2|
GO:0023014	signal transduction by phosphorylation	10	10	gi|115496339|ref|NM_001075826.1|, gi|122692400|ref|NM_001080335.1|, gi|125991743|ref|NM_176663.3|, gi|156718139|ref|NM_001103105.1|, gi|164420790|ref|NM_001113252.1|, gi|195539552|ref|NM_001130752.1|, gi|226958644|ref|NM_001075853.2|, gi|226958645|ref|NM_001159481.1|, gi|300794560|ref|NM_001192974.1|, gi|300795239|ref|NM_001191228.1|
GO:0006029	proteoglycan metabolic process	6	2.5	gi|115497487|ref|NM_001076141.1|, gi|148233311|ref|NM_001098012.1|, gi|300797716|ref|NM_001192361.1|, gi|31342880|ref|NM_174082.2|, gi|31343114|ref|NM_173981.2|, gi|115495902|ref|NM_001075879.1|
GO:0032963	collagen metabolic process	8	3.28	gi|149642798|ref|NM_001099007.1|, gi|300796158|ref|NM_001192797.1|, gi|115494919|ref|NM_001076530.1|, gi|155372090|ref|NM_001101183.1|, gi|27819623|ref|NM_174350.1|, gi|62751344|ref|NM_001015617.1|, gi|166796111|ref|NM_001114297.1|, gi|117935054|ref|NM_174339.3|
GO:0055082	cellular chemical homeostasis	52	9.32	gi|149944562|ref|NM_174308.2|, gi|164420790|ref|NM_001113252.1|, gi|157427853|ref|NM_001105364.1|, gi|300797150|ref|NM_001193102.1|, gi|47564057|ref|NM_001001157.1|, gi|300797694|ref|NM_001192104.1|, gi|300798324|ref|NM_001191123.1|, gi|31341527|ref|NM_174615.2|, gi|125991765|ref|NM_001077486.2|, gi|156121248|ref|NM_001102302.1|, gi|300794672|ref|NM_001192980.1|, gi|115497487|ref|NM_001076141.1|,…
GO:0014031	mesenchymal cell development	19	9.14	gi|31340997|ref|NM_174798.2|, gi|164451497|ref|NM_001024565.2|, gi|31340805|ref|NM_174734.2|, gi|116003816|ref|NM_001076800.1|, gi|149944562|ref|NM_174308.2|, gi|62460589|ref|NM_001014949.1|, gi|149642860|ref|NM_001099141.1|, gi|154707873|ref|NM_001099147.1|, gi|164420790|ref|NM_001113252.1|, gi|221136849|ref|NM_001144082.1|, gi|115494903|ref|NM_001076209.1|, gi|155372090|ref|NM_001101183.1|, gi|…
GO:0090317	negative regulation of intracellular protein transport	9	3.74	gi|221136849|ref|NM_001144082.1|, gi|300796038|ref|NM_001193047.1|, gi|31343031|ref|NM_174017.2|, gi|300794224|ref|NM_001192701.1|, gi|83035108|ref|NM_001037620.1|, gi|115497569|ref|NM_001075576.1|, gi|31343049|ref|NM_174010.2|, gi|114050874|ref|NM_001046455.1|, gi|114052816|ref|NM_001045868.1|
GO:0006163	purine nucleotide metabolic process	102	16.42	gi|87196509|ref|NM_001010995.2|, gi|110350676|ref|NM_174446.3|, gi|300797425|ref|NM_001193115.1|, gi|157785574|ref|NM_001105648.1|, gi|31343335|ref|NM_173887.2|, gi|221136849|ref|NM_001144082.1|, gi|31342046|ref|NM_174420.2|, gi|31342680|ref|NM_174170.2|, gi|110347585|ref|NM_001015627.2|, gi|114051987|ref|NM_001046392.1|, gi|114052602|ref|NM_001046541.1|, gi|147905445|ref|NM_001098130.1|, gi|1565…
GO:0010810	regulation of cell-substrate adhesion	13	5.81	gi|31342134|ref|NM_174390.2|, gi|41386684|ref|NM_174196.1|, gi|160837864|ref|NM_001110804.1|, gi|115497629|ref|NM_001076432.1|, gi|31342739|ref|NM_174147.2|, gi|150247059|ref|NM_001099396.1|, gi|147906411|ref|NM_001098134.1|, gi|158341671|ref|NM_001109981.1|, gi|31343049|ref|NM_174010.2|, gi|122692356|ref|NM_001080358.1|, gi|221136888|ref|NM_001144095.1|, gi|27807038|ref|NM_174575.1|, gi|16176062…
GO:0044255	cellular lipid metabolic process	74	24.72	gi|31340805|ref|NM_174734.2|, gi|115497379|ref|NM_001075626.1|, gi|31340804|ref|NM_174733.2|, gi|34365786|ref|NM_183363.1|, gi|31343049|ref|NM_174010.2|, gi|115497269|ref|NM_001076085.1|, gi|149944686|ref|NM_001098955.1|, gi|329663201|ref|NM_001205550.1|, gi|157074089|ref|NM_001103286.1|, gi|125991877|ref|NM_001081605.1|, gi|27807038|ref|NM_174575.1|, gi|31341622|ref|NM_174577.2|, gi|300794195|re…
GO:0043254	regulation of protein complex assembly	17	4.95	gi|157427937|ref|NM_001105406.1|, gi|114051336|ref|NM_001046183.1|, gi|166706928|ref|NM_001114156.1|, gi|31341504|ref|NM_174623.2|, gi|160837864|ref|NM_001110804.1|, gi|115495922|ref|NM_001075527.1|, gi|115497745|ref|NM_001076121.1|, gi|329112506|ref|NM_001192790.2|, gi|115497699|ref|NM_001075232.1|, gi|114052485|ref|NM_001046332.1|, gi|31342694|ref|NM_174163.2|, gi|93205065|ref|NM_205773.2|, gi|…
GO:0031399	regulation of protein modification process	120	33.47	gi|300794560|ref|NM_001192974.1|, gi|118151355|ref|NM_001078144.1|, gi|160837864|ref|NM_001110804.1|, gi|148236342|ref|NM_001097573.1|, gi|164420790|ref|NM_001113252.1|, gi|31343031|ref|NM_174017.2|, gi|31343132|ref|NM_173975.2|, gi|114052485|ref|NM_001046332.1|, gi|154152102|ref|NM_001100360.1|, gi|300794672|ref|NM_001192980.1|, gi|27819623|ref|NM_174350.1|, gi|62751344|ref|NM_001015617.1|, gi|1…
GO:0051726	regulation of cell cycle	86	34.16	gi|34147042|ref|NM_183082.1|, gi|328887911|ref|NM_001205310.1|, gi|116003826|ref|NM_001076799.1|, gi|83035108|ref|NM_001037620.1|, gi|300797119|ref|NM_001192077.1|, gi|119331223|ref|NM_001079796.1|, gi|300796064|ref|NM_001191513.1|, gi|115497699|ref|NM_001075232.1|, gi|157074105|ref|NM_001103295.1|, gi|329663332|ref|NM_001205825.1|, gi|164448591|ref|NM_001113258.1|, gi|164448593|ref|NM_001113259.…
GO:0016331	morphogenesis of embryonic epithelium	10	3.6	gi|115497487|ref|NM_001076141.1|, gi|31340805|ref|NM_174734.2|, gi|117935054|ref|NM_174339.3|, gi|62460589|ref|NM_001014949.1|, gi|154707873|ref|NM_001099147.1|, gi|156523097|ref|NM_001102493.1|, gi|300794381|ref|NM_001192965.1|, gi|125991935|ref|NM_001081595.1|, gi|157428057|ref|NM_001105467.1|, gi|328887911|ref|NM_001205310.1|
GO:0048754	branching morphogenesis of a tube	14	9.62	gi|115497487|ref|NM_001076141.1|, gi|115494903|ref|NM_001076209.1|, gi|149642860|ref|NM_001099141.1|, gi|31340805|ref|NM_174734.2|, gi|328887911|ref|NM_001205310.1|, gi|93205065|ref|NM_205773.2|, gi|160837864|ref|NM_001110804.1|, gi|161760629|ref|NM_001076012.2|, gi|115497109|ref|NM_001076397.1|, gi|125991743|ref|NM_176663.3|, gi|149944562|ref|NM_174308.2|, gi|300796840|ref|NM_001192831.1|, gi|31…
GO:0031324	negative regulation of cellular metabolic process	119	25.95	gi|31341371|ref|NM_176672.2|, gi|31343031|ref|NM_174017.2|, gi|66792873|ref|NM_001024544.1|, gi|115494903|ref|NM_001076209.1|, gi|115497323|ref|NM_001075265.1|, gi|149642570|ref|NM_001099088.1|, gi|156523217|ref|NM_001102553.1|, gi|160837864|ref|NM_001110804.1|, gi|165377267|ref|NM_001113531.1|, gi|219555738|ref|NM_001143772.1|, gi|219804561|ref|NM_001143861.1|, gi|221136867|ref|NM_001144087.1|, …
GO:0043406	positive regulation of MAP kinase activity	22	13.56	gi|125991935|ref|NM_001081595.1|, gi|329663170|ref|NM_001206058.1|, gi|47564057|ref|NM_001001157.1|, gi|115497721|ref|NM_001075231.1|, gi|160837864|ref|NM_001110804.1|, gi|156121248|ref|NM_001102302.1|, gi|157074147|ref|NM_001103316.1|, gi|221136849|ref|NM_001144082.1|, gi|300793758|ref|NM_001191398.1|, gi|300797144|ref|NM_001192334.1|, gi|300797825|ref|NM_001191343.1|, gi|31341527|ref|NM_174615.…
GO:0071384	cellular response to corticosteroid stimulus	6	2.88	gi|31340715|ref|NM_174696.2|, gi|91680536|ref|NM_176669.3|, gi|115494919|ref|NM_001076530.1|, gi|125991743|ref|NM_176663.3|, gi|156120712|ref|NM_001102033.1|, gi|149642710|ref|NM_001099137.1|
GO:0007269	neurotransmitter secretion	9	5.9	gi|115495298|ref|NM_001075938.1|, gi|300795808|ref|NM_001192780.1|, gi|300797971|ref|NM_001191350.1|, gi|110350676|ref|NM_174446.3|, gi|156120756|ref|NM_001102055.1|, gi|78050060|ref|NM_001035064.1|, gi|31343031|ref|NM_174017.2|, gi|300798705|ref|NM_001192922.1|, gi|156121026|ref|NM_001102190.1|
GO:0006402	mRNA catabolic process	12	5.88	gi|116003826|ref|NM_001076799.1|, gi|300794106|ref|NM_001193207.1|, gi|85662709|ref|NM_174310.3|, gi|139948916|ref|NM_001083755.1|, gi|156121304|ref|NM_001102330.1|, gi|156121018|ref|NM_001102186.1|, gi|27807286|ref|NM_174715.1|, gi|45430018|ref|NM_205797.1|, gi|62460479|ref|NM_001014894.1|, gi|115495752|ref|NM_001076254.1|, gi|148227365|ref|NM_001098069.1|, gi|300794033|ref|NM_001191412.1|
GO:0003014	renal system process	9	5.11	gi|156120712|ref|NM_001102033.1|, gi|115494919|ref|NM_001076530.1|, gi|31982390|ref|NM_174638.3|, gi|149642722|ref|NM_001098990.1|, gi|149944562|ref|NM_174308.2|, gi|61889058|ref|NM_174497.3|, gi|164450480|ref|NM_001113277.1|, gi|31342786|ref|NM_174127.2|, gi|61889063|ref|NM_001001143.2|
GO:0034220	ion transmembrane transport	41	27.88	gi|31341551|ref|NM_174606.2|, gi|300794698|ref|NM_001191446.1|, gi|31343539|ref|NM_175785.2|, gi|61889063|ref|NM_001001143.2|, gi|114050956|ref|NM_001046076.1|, gi|115432041|ref|NM_174071.2|, gi|115495908|ref|NM_001075844.1|, gi|115495976|ref|NM_001076236.1|, gi|139948904|ref|NM_001083676.1|, gi|300797004|ref|NM_001192839.1|, gi|115495922|ref|NM_001075527.1|, gi|31342177|ref|NM_174373.2|, gi|6188…
GO:0040014	regulation of multicellular organism growth	7	5.4	gi|31341394|ref|NM_181020.2|, gi|114051336|ref|NM_001046183.1|, gi|123959743|ref|NM_001080727.1|, gi|166157495|ref|NM_001113767.1|, gi|31341527|ref|NM_174615.2|, gi|147899289|ref|NM_001098053.1|, gi|328887911|ref|NM_001205310.1|
GO:0010975	regulation of neuron projection development	21	11.09	gi|31343031|ref|NM_174017.2|, gi|155371888|ref|NM_001101079.1|, gi|156120712|ref|NM_001102033.1|, gi|118151261|ref|NM_001078095.1|, gi|300798317|ref|NM_001192902.1|, gi|89191834|ref|NM_001011672.2|, gi|115497745|ref|NM_001076121.1|, gi|31340795|ref|NM_174663.2|, gi|31343567|ref|NM_175804.2|, gi|77736190|ref|NM_001034622.1|, gi|300794195|ref|NM_001191176.1|, gi|115497065|ref|NM_001075289.1|, gi|11…
GO:0002756	MyD88-independent toll-like receptor signaling pathway	9	5.4	gi|31343038|ref|NM_174016.2|, gi|114052816|ref|NM_001045868.1|, gi|115497065|ref|NM_001075289.1|, gi|122692400|ref|NM_001080335.1|, gi|125991935|ref|NM_001081595.1|, gi|156120848|ref|NM_001102101.1|, gi|195539552|ref|NM_001130752.1|, gi|274322605|ref|NM_001081584.2|, gi|300794560|ref|NM_001192974.1|
GO:0034613	cellular protein localization	90	29.09	gi|300795618|ref|NM_001192259.1|, gi|300797501|ref|NM_001192095.1|, gi|221136849|ref|NM_001144082.1|, gi|300796038|ref|NM_001193047.1|, gi|300793758|ref|NM_001191398.1|, gi|31343038|ref|NM_174016.2|, gi|300794672|ref|NM_001192980.1|, gi|115497487|ref|NM_001076141.1|, gi|115495840|ref|NM_001076177.1|, gi|116003960|ref|NM_001076868.1|, gi|31343031|ref|NM_174017.2|, gi|300794224|ref|NM_001192701.1|,…
GO:0031669	cellular response to nutrient levels	20	5.7	gi|31342588|ref|NM_174208.2|, gi|300796195|ref|NM_001192287.1|, gi|219282764|ref|NM_001083795.2|, gi|219282775|ref|NM_001142967.1|, gi|300794672|ref|NM_001192980.1|, gi|31340715|ref|NM_174696.2|, gi|67010048|ref|NM_001024693.1|, gi|300794381|ref|NM_001192965.1|, gi|300796076|ref|NM_001192793.1|, gi|115495026|ref|NM_001075148.1|, gi|115497123|ref|NM_001075653.1|, gi|156121248|ref|NM_001102302.1|, …
GO:0045582	positive regulation of T cell differentiation	8	2.66	gi|31343335|ref|NM_173887.2|, gi|27819623|ref|NM_174350.1|, gi|62751344|ref|NM_001015617.1|, gi|115495788|ref|NM_001075142.1|, gi|166796111|ref|NM_001114297.1|, gi|303227940|ref|NM_001194959.1|, gi|40538781|ref|NM_175050.1|, gi|329663227|ref|NM_001205809.1|
GO:0035050	embryonic heart tube development	7	3.64	gi|125991743|ref|NM_176663.3|, gi|149642860|ref|NM_001099141.1|, gi|115497487|ref|NM_001076141.1|, gi|115497109|ref|NM_001076397.1|, gi|117935054|ref|NM_174339.3|, gi|219804561|ref|NM_001143861.1|, gi|300796485|ref|NM_001192813.1|
GO:0051971	positive regulation of transmission of nerve impulse	6	2.4	gi|221136886|ref|NM_001144094.1|, gi|300794808|ref|NM_001192731.1|, gi|300795346|ref|NM_001192245.1|, gi|300798462|ref|NM_001192653.1|, gi|115494919|ref|NM_001076530.1|, gi|31341562|ref|NM_174600.2|
GO:0043900	regulation of multi-organism process	8	2.31	gi|300793806|ref|NM_001192936.1|, gi|31342694|ref|NM_174163.2|, gi|31343043|ref|NM_174012.2|, gi|31343335|ref|NM_173887.2|, gi|116003826|ref|NM_001076799.1|, gi|89191834|ref|NM_001011672.2|, gi|31343049|ref|NM_174010.2|, gi|134085416|ref|NM_001013401.2|
GO:0060249	anatomical structure homeostasis	21	10.84	gi|300794961|ref|NM_001192738.1|, gi|27819623|ref|NM_174350.1|, gi|31341527|ref|NM_174615.2|, gi|62751344|ref|NM_001015617.1|, gi|117935054|ref|NM_174339.3|, gi|166796111|ref|NM_001114297.1|, gi|300795239|ref|NM_001191228.1|, gi|300796094|ref|NM_001192794.1|, gi|31342694|ref|NM_174163.2|, gi|115497487|ref|NM_001076141.1|, gi|160837864|ref|NM_001110804.1|, gi|31342550|ref|NM_174224.2|, gi|30079422…
GO:0002237	response to molecule of bacterial origin	21	10.66	gi|300793806|ref|NM_001192936.1|, gi|114052816|ref|NM_001045868.1|, gi|118151389|ref|NM_001077900.1|, gi|126723186|ref|NM_174198.6|, gi|31343049|ref|NM_174010.2|, gi|67010048|ref|NM_001024693.1|, gi|89191834|ref|NM_001011672.2|, gi|114052766|ref|NM_001046293.1|, gi|116003826|ref|NM_001076799.1|, gi|118151271|ref|NM_001078100.1|, gi|160837864|ref|NM_001110804.1|, gi|328751691|ref|NM_001192818.2|, …
[truncated: 982 more rows]

## Sheet: C
Table S9C Biological process of GO enrichment analysis in adipogenesis
GO ID	Term	#Seqs	Sequences
[truncated: 32 more rows]

## Sheet: D
Table S9D The mRNAs expression profiles of target gene candidates between fetal and adult bovine backfat
[truncated: 127 more rows]
