# Supplementary material for: Discovery of Novel and Differentially Expressed MicroRNAs between Fetal and Adult Backfat in Cattle
Source: PLoS One. 2014 Feb 28;9(2):e90244. doi: 10.1371/journal.pone.0090244 (PMC3938653; doi:10.1371/journal.pone.0090244)
Supplement: Table S10 — Predicted targets for novel miRNAn26. (XLS) [file pone.0090244.s014.xls]

## Sheet: A
Table S10A Predicted targets for novel miRNAn26
miRNA name /Alignment	Target name	Target len	Match pos	MFE
>FF-m0090_3p	NM_001191373	2074	1679	-17.8
miRNA 3' ACCGCGGGCUUGUCCCUAGA- 5'
| | :| ||||||:|
target 5' ---AGAACAGAGAGGGAUUUG 3'
>FF-m0090_3p	NM_001079585	3039	1639	-26.6
miRNA 3' ACCGCGGGCUUGUCCCUAGA- 5'
:: ||||||||:|||
target 5' ----UUUGGAACAGGGGUCUG 3'
>FF-m0090_3p	NM_001034272	1020	757	-27.2
miRNA 3' ACCGCGGGCUU---GUCCCUAGA- 5'
|:| |:||: |||||:|||
target 5' -AGUGACUGAGGCCCAGGGGUCUG 3'
>FF-m0090_3p	NM_174766	7164	2283	-25.2
miRNA 3' ACCGCGGGCUUG--UCCCUAGA- 5'
|| | |:| :| ||||:|||
target 5' GGGAGGCUGUGCAGAGGGGUCUG 3'
>FF-m0090_3p	NM_001191523	8967	1816	-31
miRNA 3' ACCGCGGGCUUGUCCCUAGA- 5'
|||| :||:|||||||
target 5' --CCGCCAAGACGGGGAUCUG 3'
>FF-m0090_3p	NM_001192292	4099	1726	-21.5
miRNA 3' ACCGCGGGCUUG--UCCCUAGA 5'
:|:|: || :||||||
target 5' --CUGUCUUCACAUGGGGAUCC 3'
>FF-m0090_3p	NM_001011685	2600	470	-30.1
miRNA 3' -ACCGCGGGCUUGUCCCUAGA 5'
|||| ||| |:||||||
target 5' CUGGCACCCAGCCGGGGAUCC 3'
>FF-m0090_3p	NM_174353	3490	2374	-35.9
miRNA 3' ACCGCGGGCUUGUCCCUAGA 5'
||| ||| :|||||||||
target 5' CGGCACCCAGACAGGGAUCG 3'
>FF-m0090_3p	NM_001191368	1586	1349	-16.8
miRNA 3' ACCGCGGGCUUGUCCCUAGA- 5'
:||:: | ||||||:|
target 5' --AUGCUU-A--AGGGAUUUC 3'
>FF-m0090_3p	NM_001075530	1613	717	-22.9
miRNA 3' AC-CGCGGGCUUGUCCCUAGA- 5'
| |: : |||||||||:|
target 5' AGAGUUAUAAAACAGGGAUUUA 3'
>FF-m0090_3p	NM_001168426	4815	3669	-26.3
miRNA 3' ACCGCGGGCUU--GUCCCUAGA- 5'
|| |:|| |||||||||
target 5' --CCGACUGACUUCAGGGAUCUG 3'
>FF-m0090_3p	NM_001083663	4734	717	-28.6
miRNA 3' ACCGCGGGCUUGUCCCUAGA 5'
||: ||:|:| :||||||
target 5' AGGUCCCUGGA-GGGGAUCC 3'
>FF-m0090_3p	NM_001046199	5211	4005	-31.6
miRNA 3' ACCGCGGGCUUGUCCCUAGA 5'
|||||| | :||||||
target 5' GGGCGCCA--AGGGGGAUCC 3'
>FF-m0090_3p	NM_001199026	3411	2074	-16.6
miRNA 3' ACCGCGGGCUUG-UCCCUAGA- 5'
:|: ||: ||||||:|
target 5' --AUGUAA-AAUUAGGGAUUUG 3'
>FF-m0090_3p	NM_001193109	2300	1607	-17.8
miRNA 3' ACCGCGGGCUUGUCCCUAGA- 5'
||||||||
target 5' -----------AAGGGAUCUU 3'
>FF-m0090_3p	NM_001191413	8980	3587	-30.5
miRNA 3' -ACCGCGGGCUUGUCCCUAGA- 5'
|||:| || :||||||||
target 5' CUGGUGGCCU--UAGGGAUCUA 3'
>FF-m0090_3p	NM_001205393	7683	4518	-17.9
miRNA 3' ACCGCGGGCUUGUCCCUAGA 5'
||:: | ||||||:
target 5' ---AGCUUUA--AGGGAUUG 3'
>FF-m0090_3p	NM_001205656	4581	3931	-32.4
miRNA 3' ACCGC--GGGCUUGUCCCUAGA 5'
||| ||| :||:||||||
target 5' CGGCCCACCCCGACGGGGAUCC 3'
>FF-m0090_3p	NM_001206420	2904	2490	-24.4
miRNA 3' ACCGCGGGCUU-GUCCCUAGA- 5'
|| : | |||||||||
target 5' -UGCUAUGGUUCCAGGGAUCUG 3'
>FF-m0090_3p	NM_001191397	1779	1695	-30.9
miRNA 3' ACCGCGG-GCUUGUCCCUAGA- 5'
|||| ||:: :|||||||
target 5' GGGCGGAGCGGGGGGGGAUCUG 3'
>FF-m0090_3p	NM_001191484	3529	2177	-26.3
miRNA 3' ACCGCGGGCUUGUCCCUAGA 5'
|| | : || ||||:||
target 5' AGGAGGUGGAUGAGGGGUCC 3'
>FF-m0090_3p	NM_001206556	4402	2945	-24.2
miRNA 3' -ACCGC-GGGCUUGUCCCUAGA- 5'
||| | |:| ||||||||:|
target 5' AUGGAGACUC--ACAGGGAUUUU 3'
>FF-m0090_3p	NM_001206576	7451	550	-22.8
miRNA 3' ACCGC-GGGC--UUG-UCCCUAGA- 5'
:| ||| ||| ||||:|||
target 5' --CUGACCCCAAAACGAGGGGUCUU 3'
>FF-m0090_3p	NM_001206784	1839	100	-29.5
miRNA 3' -ACCGCGGGCUUG---UCCCUAGA 5'
|||| || | : :||||||
target 5' UUGGCUCCGGGGUUCCGGGGAUCC 3'
>FF-m0090_3p	NM_001206770	1741	1127	-19.8
miRNA 3' ACCGCGGGCUUGUCCCUAGA- 5'
|||||||||
target 5' ----------CCAGGGAUCUU 3'
>FF-m0090_3p	NM_001206853	6535	2384	-30.3
miRNA 3' -ACCGCGGGCUUGUCCCUAGA- 5'
||| || |:: ||||:|||
target 5' GUGGGGCAUGGGGAGGGGUCUC 3'
>FF-m0090_3p	NM_001206871	2065	467	-20.7
miRNA 3' ACCGCGGGCUUGUCCCUAGA 5'
| ||| ||||||:
target 5' ----ACAAGAAGAGGGAUUG 3'
>FF-m0090_3p	NM_001206788	3054	2563	-24.8
miRNA 3' ACCGCGGGCUUG-UCCCUAGA 5'
|||| |:| :||||||
target 5' -AGCGCAC-AGCAGGGGAUCC 3'
>FF-m0090_3p	NM_001206816	4597	3143	-21.9
miRNA 3' ACCGCGGGC-UUGUCCCUAGA- 5'
:| |||:|||||||
target 5' ----AUCAGAAACGGGGAUCUC 3'
>FF-m0090_3p	NM_177486	1673	43	-25
miRNA 3' ACCGCGGGCUUGUCCCUAGA- 5'
|: :|:| :|:|||||||
target 5' -UGUUUCUG-GCGGGGAUCUC 3'
>FF-m0090_3p	NM_001077925	2509	681	-27.8
miRNA 3' ACCGCGGGCUUGUCCCUAGA- 5'
||:|:: |: ||||:|||
target 5' GGGUGUUGGG--AGGGGUCUC 3'
>FF-m0090_3p	NM_001191475	3916	1653	-23.1
miRNA 3' ACCGCGGGCUUGUCCCUAGA 5'
| | ||| :: |||||||
target 5' AGAC-CCCAGGGAGGGAUCC 3'
>FF-m0090_3p	NM_001046462	2043	1047	-17.6
miRNA 3' ACCGCGGGCUUG--UCCCUAGA 5'
||| ||||||:
target 5' -------AGAAAAAAGGGAUUC 3'
>FF-m0090_3p	NM_001080214	3454	305	-24.5
miRNA 3' ACCGCGGGCUUGUCCCUAGA 5'
|||| | :||||||
target 5' --ACGCCGGCU-GGGGAUCC 3'
>FF-m0090_3p	NM_001075472	1253	1	-16.1
miRNA 3' ACCGCGGGCUUGUCCCUAGA 5'
||||:||
target 5' -----------GAGGGGUCC 3'
>FF-m0090_3p	NM_001035491	723	573	-20.8
miRNA 3' ACCGCGGGCUU-GUCCCUAGA 5'
|: |:| || |||||||:
target 5' -AGUUCUCCAACCAGGGAUUG 3'
>FF-m0090_3p	NM_001099013	3062	2615	-20.4
miRNA 3' ACCGCGGGCUUGUCCCUAGA 5'
|: ||| ||||||:
target 5' ---AGUAUGAAAAGGGAUUG 3'
>FF-m0090_3p	NM_001102246	3065	1753	-23.6
miRNA 3' -ACCGCGGGCUUGUCCCUAGA 5'
|| :|:| ||||||||:
target 5' CUGAUGUCAC-ACAGGGAUUA 3'
>FF-m0090_3p	NM_001102253	2964	1	-21.5
miRNA 3' ACCGCGGGCUUGUCCCUAGA- 5'
:|||||:|||
target 5' ----------GCAGGGGUCUG 3'
>FF-m0090_3p	NM_001076839	2947	2862	-21.7
miRNA 3' ACCGCGGGCUUGUCCCUAGA- 5'
| || | | :|||||||
target 5' AGAAGCA-GCAGGGGGAUCUG 3'
>FF-m0090_3p	NM_001035049	2183	245	-26
miRNA 3' -ACCGCGGGCUUGUCCCUAGA 5'
||| : ||:||||||||
target 5' AUGGAAAU-GAGCAGGGAUCC 3'
>FF-m0090_3p	NM_001078102	2172	723	-19.1
miRNA 3' ACCGCGGGCUUGUCCCUAGA- 5'
| ||| ||||:|||
target 5' ----ACAAGAA-AGGGGUCUU 3'
>FF-m0090_3p	NM_001083452	1493	1233	-20.5
miRNA 3' -ACCGC--GGGCUUGUCCCUAGA 5'
|||: ||: | ||||||:
target 5' UUGGUAUUCCUAA--AGGGAUUG 3'
>FF-m0090_3p	NM_001103100	3141	571	-17.9
miRNA 3' ACCGCGGGCUUGUCCCUAGA- 5'
||||||||
target 5' -----------GAGGGAUCUC 3'
>FF-m0090_3p	NM_001078114	2026	2	-18.7
miRNA 3' ACCGCGGGCUUGUCCCUAGA 5'
|||||:||
target 5' ----------UCAGGGGUCG 3'
>FF-m0090_3p	NM_001034680	2485	1367	-18.9
miRNA 3' ACCGCGGGCUUGUCCCUAGA 5'
:|:|: ||||||:
target 5' ----UUCUGG--AGGGAUUG 3'
>FF-m0090_3p	NM_001078131	1873	562	-30.7
miRNA 3' ACCGCGGGC-UUGUCCCUAGA 5'
|| |:|: :|||||||||
target 5' GGGGGUCUUUGACAGGGAUCC 3'
>FF-m0090_3p	NM_001083488	2437	614	-22.1
miRNA 3' ACCGCGGGCUUGUCCCUAGA 5'
| || :||||||
target 5' ---AGAA-GAUGGGGGAUCC 3'
>FF-m0090_3p	NM_001038206	994	146	-26.6
miRNA 3' ACCGCGGGCUUG--UCCCUAGA 5'
|| | | ||:| ||||:||
target 5' GGGAGGCGGAGCGGAGGGGUCG 3'
>FF-m0090_3p	NM_001046559	2148	245	-27.9
miRNA 3' ACCG-CGGGCUUGUCCCUAGA 5'
|| |:| |:| ||||||:
target 5' CGGAGGUCGGGAGAGGGAUUA 3'
>FF-m0090_3p	NM_001205374	873	68	-25.4
miRNA 3' -ACCGCGGGCUUG-UCCCUAGA- 5'
|||: | || :|||||||
target 5' CUGGU-CUAGAUCAGGGGAUCUG 3'
>FF-m0090_3p	NM_001024566	2162	1419	-23.9
miRNA 3' ACCGCGGGCU-UGUCCCUAGA- 5'
:|:|| : ||||:|||
target 5' --UUGUCCCAUGGAGGGGUCUC 3'
>FF-m0090_3p	NM_001099153	2258	511	-23.4
miRNA 3' ACCGCGGGCUUGUCCCUAGA 5'
|| ||: || :||||||
target 5' -AGCUCCUUAAAGGGGAUCA 3'
>FF-m0090_3p	NM_001046114	1277	88	-29.5
miRNA 3' -ACCGCGGGCUUGUCCCUAGA 5'
||| | | |:||:||||||
target 5' AUGGAG-CGGGACGGGGAUCA 3'
>FF-m0090_3p	NM_001103244	2709	1677	-26.8
miRNA 3' ACCGCGGG-CUUGUCCCUAGA 5'
:||| |:| :||||||
target 5' --UUGCCAAGGAGGGGGAUCA 3'
>FF-m0090_3p	NM_001076888	3269	2955	-26.6
miRNA 3' -ACCGCG-GGCUUG--UCCCUAGA- 5'
|||| | || ::| ||||:|||
target 5' CUGGCACUCCAGGCCGAGGGGUCUC 3'
>FF-m0090_3p	NM_001102127	6612	4949	-26
miRNA 3' ACCGCGGGCUUGUCCCUAGA- 5'
| ||: ||| :|||||||
target 5' AGAAGCUGGAA-GGGGAUCUG 3'
>FF-m0090_3p	NM_001080229	1391	149	-19.3
miRNA 3' ACCGCGGGCUUGUCCCUAGA- 5'
: ||||||||
target 5' --------AGUGAGGGAUCUC 3'
>FF-m0090_3p	NM_001077986	3212	35	-30.9
miRNA 3' ACCGCGGGCUUGUCCCUAGA 5'
||:||: | :||||||
target 5' GGGUGCUA-AUGGGGGAUCG 3'
>FF-m0090_3p	NM_001076366	1050	696	-30.3
miRNA 3' -ACCGCGGGCUUG-UCCCUAGA- 5'
|||| :||::| :|||||||
target 5' CUGGCCAUCGGGCUGGGGAUCUA 3'
>FF-m0090_3p	NM_001034811	1514	1305	-23.4
miRNA 3' ACCGCGGGC-UUGUCCCUAGA- 5'
||: || | |||||||:|
target 5' AGGUACCAUCAUCAGGGAUUUU 3'
>FF-m0090_3p	NM_001038077	2098	633	-20.7
miRNA 3' ACCGCGGGCUUGUCCCUAGA 5'
|| :| :||||||
target 5' ---AGCA--GAGGGGGAUCC 3'
>FF-m0090_3p	NM_001037623	1592	144	-16.6
miRNA 3' ACCGCGGGCUUGUCCCUAGA 5'
|||||||
target 5' -----------AAGGGAUCC 3'
>FF-m0090_3p	NM_001102177	4009	335	-31
miRNA 3' ACCGCGGGCUUG--UCCCUAGA 5'
|||| |:| || :||||||
target 5' AGGCGGCUGCACUCGGGGAUCA 3'
>FF-m0090_3p	NM_001101924	3751	743	-27.5
miRNA 3' ACCGCGGGCUUGUCCCUAGA- 5'
|| ||:|:| ||||||||
target 5' -AGCUCCUGGA-AGGGAUCUC 3'
>FF-m0090_3p	NM_001034318	3115	1030	-25.8
miRNA 3' ACCGCGGGCUUGUCCCUAGA- 5'
|:||| ||||:|||
target 5' -----ACUGAAGAGGGGUCUG 3'
>FF-m0090_3p	NM_001038176	2161	1205	-27
miRNA 3' -ACCGCGGGCUUGUCCCUAGA 5'
|||: :|||: ||||||:
target 5' GUGGUCUCCGGCAAGGGAUUC 3'
>FF-m0090_3p	NM_001080286	3872	373	-33.5
miRNA 3' ACCGCGGGCUU-GUCCCUAGA 5'
|| ||| |:: |:||||||
target 5' CGGGGCCGGGGCCGGGGAUCC 3'
>FF-m0090_3p	NM_001075257	1516	615	-18.6
miRNA 3' ACCGCGGGCUUGUCCCUAGA 5'
||||||||:
target 5' ---------CACAGGGAUUC 3'
>FF-m0090_3p	NM_001035476	1429	777	-23.3
miRNA 3' ACCGCGGGCUUG---UCCCUAGA 5'
||: :|: ||: |||||||
target 5' GGGUUUCUAAAUAAAAGGGAUCA 3'
>FF-m0090_3p	NM_001083397	2914	1575	-20.7
miRNA 3' ACCGCGGGCUUGUCCCUAGA 5'
| |:| :||||||
target 5' ----UCUUGGA-GGGGAUCA 3'
>FF-m0090_3p	NR_031347	73	54	-17.2
miRNA 3' ACCGCGGGCUUGUCCCUAGA- 5'
|||||||:|
target 5' ----------CCAGGGAUUUC 3'
>FF-m0090_3p	NR_031369	87	26	-27.5
miRNA 3' ACCGCGGGCUUGUCCCUAGA- 5'
|: :||::|||||||:|
target 5' -AGUUUUCGGGCAGGGAUUUU 3'
>FF-m0090_3p	NM_001083766	1583	404	-26.6
miRNA 3' -ACCGCGGGCUUGUCCCUAGA- 5'
||| | | ||||||||||
target 5' UUGGA-CAAGCACAGGGAUCUC 3'
>FF-m0090_3p	NR_030993	72	2	-18.2
miRNA 3' ACCGCGGGCUUGUCCCUAGA- 5'
:|| : ||||:|||
target 5' ----CUCCUUG-AGGGGUCUU 3'
>FF-m0090_3p	NM_001099069	2004	1467	-19.1
miRNA 3' ACCGCGGGCUUGUCCCUAGA- 5'
|: :|||||||
target 5' -------AGGUUGGGGAUCUU 3'
>FF-m0090_3p	NM_001001443	2327	2127	-18.3
miRNA 3' ACCGCGGGCUUGUCCCUAGA 5'
||| | ||||||:
target 5' ---AGCCA-A--AGGGAUUC 3'
>FF-m0090_3p	NM_175699	1519	409	-24.5
miRNA 3' -ACCGCGGGCUUGUCCCUAGA 5'
||| | ||| :||||||
target 5' AUGGAGA--GAAGGGGGAUCC 3'
>FF-m0090_3p	NM_181013	5350	675	-17.5
miRNA 3' ACCGCGGGCUUGUCCCUAGA 5'
|||||||
target 5' -----------AAGGGAUCA 3'
>FF-m0090_3p	NM_181018	3317	1079	-24.3
miRNA 3' ACCGCGGGCUUGUCCCUAGA- 5'
|: ::||| ||||||||
target 5' -AGUUAUUGAAAAGGGAUCUU 3'
>FF-m0090_3p	NM_001206458	11414	5312	-28.4
miRNA 3' ACCGCGGG-CUUG-UCCCUAGA- 5'
|:||:| |:|| ||||||:|
target 5' -UGUGCUCAGGACGAGGGAUUUG 3'
>FF-m0090_3p	NM_001040485	2976	2492	-27.3
miRNA 3' -ACCGCGGGCUUG--UCCCUAGA- 5'
|| |: |:|| :|||||||
target 5' CUGAAGUUUGGACCAGGGGAUCUC 3'
>FF-m0090_3p	NM_001191157	3807	860	-24.4
miRNA 3' ACCGCGGGCUUGUCCCUAGA- 5'
|| |: | :||||||||
target 5' AGGGGUACAU-UAGGGAUCUC 3'
>FF-m0090_3p	NM_001205807	9473	2319	-23.6
miRNA 3' -ACCGCGGGCUUGUCCCUAGA- 5'
||| | ||| ||||||||
target 5' AUGGAGA--GAAAAGGGAUCUC 3'
>FF-m0090_3p	NM_174385	6771	2886	-33.8
miRNA 3' ACCGCGGGCUUG-UCCCUAGA 5'
|:|||:|||| :||||||
target 5' -AGUGCCUGAACAGGGGAUCC 3'
>FF-m0090_3p	NM_174641	3137	752	-24
miRNA 3' ACCGCGGGCUUGUCCCUAGA- 5'
: | ||||||||||
target 5' ----AUUUG-ACAGGGAUCUU 3'
>FF-m0090_3p	NM_001045878	2337	1503	-21.7
miRNA 3' ACCGCGGGCUUGUCCCUAGA- 5'
|||||||:|||
target 5' --------UAACAGGGGUCUU 3'
>FF-m0090_3p	NM_203363	928	143	-28.1
miRNA 3' AC-CGCGGGCUUGUCCCUAGA- 5'
| || |||||| ||||||:|
target 5' CGCGCACCCGAA-AGGGAUUUC 3'
>FF-m0090_3p	NM_174148	3082	95	-26.6
miRNA 3' ACCGCGGGCU-UGUCCCUAGA 5'
|:|| :|: | :||||||
target 5' -AGUGCGUGGCAGGGGGAUCG 3'
>FF-m0090_3p	NM_001080213	1598	834	-19.7
miRNA 3' ACCGCGGGCUUG-UCCCUAGA 5'
| | |||| ||||||:
target 5' CGAAGA--GAACGAGGGAUUC 3'
>FF-m0090_3p	NM_001191434	3599	1578	-26.2
miRNA 3' ACCGCGGGCUUGUCCCUAGA 5'
|||: :|: :||||||
target 5' -AGCGUGUGGCAGGGGAUCC 3'
>FF-m0090_3p	NM_001103086	3216	528	-23.9
miRNA 3' ACCGCG-GGCUUGUCCCUAGA- 5'
|| | |: :|:|||||||
target 5' AGGAGAACUAUGCGGGGAUCUU 3'
>FF-m0090_3p	NM_001001142	868	357	-21.2
miRNA 3' ACCGCGGGCUUGUCCCUAGA- 5'
: ||| :|||||||
target 5' ----AUUUGAA-GGGGAUCUU 3'
>FF-m0090_3p	NM_001076799	3939	309	-21.6
miRNA 3' ACCGCGGGCUUGUCCCUAGA- 5'
||| | :|||||||
target 5' ---GGCCA--AAGGGGAUCUC 3'
>FF-m0090_3p	NM_173935	808	653	-23.9
miRNA 3' -ACCGCGGGCUUG-UCCCUAGA 5'
||| | |:|| ||||||:
target 5' GUGGGGAG-GGACAAGGGAUUC 3'
>FF-m0090_3p	NM_001077839	2670	924	-23.9
miRNA 3' ACCGCGGGCUUGUCCCUAGA 5'
:||: ||||||||:
target 5' --CUGCUAC-ACAGGGAUUA 3'
>FF-m0090_3p	NM_173940	2434	517	-26.8
miRNA 3' -ACCGCGGGCU-UGUCCCUAGA 5'
||| | |: ||:||||||
target 5' CUGGGGAA-GGCACGGGGAUCA 3'
>FF-m0090_3p	NM_174194	3989	2189	-24.3
miRNA 3' ACCGCGGGCUUGUCCCUAGA- 5'
|:: ||||||:|||
target 5' ---AGUUAU-ACAGGGGUCUG 3'
>FF-m0090_3p	NM_174196	5269	985	-31.2
miRNA 3' -ACCGCGGGCUU---GUCCCUAGA- 5'
|||: ||:|:| |||||:|||
target 5' AUGGU-CCUGGAGCUCAGGGGUCUA 3'
>FF-m0090_3p	NM_174204	1224	258	-27.7
miRNA 3' -ACCGC-GGGC-UUGUCCCUAGA- 5'
||| | | | ::|:|||||||
target 5' CUGGAGACUUGUGGCGGGGAUCUC 3'
>FF-m0090_3p	NM_177513	1199	1027	-28.6
miRNA 3' ACCGCGGGCUUG--UCCCUAGA- 5'
|| ||| | : ||||:|||
target 5' AGGAGCCAGGGUGGAGGGGUCUG 3'
>FF-m0090_3p	NM_174206	2374	717	-24.3
miRNA 3' ACCGCGGGCUUGUCCCUAGA- 5'
:|| : :|||||:|||
target 5' --AUGCAUUUGCAGGGGUCUA 3'
>FF-m0090_3p	NM_182652	1689	925	-19.2
miRNA 3' ACCGCGGGCUUGUCCCUAGA- 5'
::| |||||||:|
target 5' -----GUUGUUCAGGGAUUUG 3'
>FF-m0090_3p	NM_181020	2435	1920	-17.5
miRNA 3' ACCGCGGG--CUUGUCCCUAGA- 5'
|| : || ||||||:|
target 5' GGGAGAUAUAGA--AGGGAUUUU 3'
>FF-m0090_3p	NM_176620	1311	438	-22.5
miRNA 3' -ACCG-CGGGCUUGUCCCUAGA- 5'
||| || || ||||||:|
target 5' CUGGGAGCAUGA--AGGGAUUUC 3'
>FF-m0090_3p	NM_174235	2900	373	-20.8
miRNA 3' ACCGCGGGC-UUG--UCCCUAGA 5'
|:|: :|| ||||:||
target 5' ---AGUCUAAGACGGAGGGGUCA 3'
>FF-m0090_3p	NM_174250	2022	1755	-28.6
miRNA 3' -ACCGCGGGCU--UG-UCCCUAGA 5'
|||| ||:| || :||||||
target 5' CUGGCCCCUGCCCACUGGGGAUCA 3'
>FF-m0090_3p	NM_174741	2398	1782	-27.8
miRNA 3' -ACCGCGGGCUUGUCCCUAGA- 5'
||| || || ||||:|||
target 5' GUGGGGCGAGA--AGGGGUCUC 3'
>FF-m0090_3p	NM_174245	1050	839	-17
miRNA 3' ACCGCGGGCUUGUCCCUAGA 5'
| ||| ||||||:
target 5' ---AGAAAGAA-AGGGAUUA 3'
>FF-m0090_3p	NM_176637	4442	1834	-21.4
miRNA 3' ACCGCGGGC-UUG---UCCCUAGA 5'
:|:|:| :|: ||||||:
target 5' --AUGUCUGUGAUUUUAGGGAUUA 3'
>FF-m0090_3p	NM_001105323	2635	154	-24.2
miRNA 3' ACCGCGGGCUUG--UCCCUAGA- 5'
:||| | || :|||||||
target 5' --AUGCCAGCACCAGGGGAUCUG 3'
>FF-m0090_3p	NM_174049	1806	1061	-27.4
miRNA 3' ACCGCGGGCUUGUCCCUAGA 5'
:||| | :||||||||
target 5' --CUGCCAGCGCAGGGAUCC 3'
>FF-m0090_3p	NM_001098855	2699	2337	-17
miRNA 3' ACCGCGGGCUUGUCCCUAGA- 5'
|||||||:|
target 5' ----------UCAGGGAUUUU 3'
>FF-m0090_3p	NM_175796	1772	1064	-20.6
miRNA 3' ACCGCGGGCUUGUCCCUAGA- 5'
|| || ||||||||
target 5' -----ACCAAAAAGGGAUCUA 3'
>FF-m0090_3p	NM_175797	1111	289	-25.2
miRNA 3' -ACCGCGGGCUUG-UCCCUAGA- 5'
||| || || :|||||||
target 5' AUGGA--CCUCACUGGGGAUCUG 3'
>FF-m0090_3p	NM_001206471	3324	493	-27
miRNA 3' ACCGCGGGCUUGUCCCUAGA 5'
|:||| |: :||||||
target 5' -UGUGCCAGGUUGGGGAUCC 3'
>FF-m0090_3p	NM_174045	7300	4578	-22.1
miRNA 3' ACCGCGGGCUUGUCCCUAGA- 5'
: ||| ||||||||
target 5' ----AUUUGAA-AGGGAUCUA 3'
>FF-m0090_3p	NM_174300	1489	1082	-15.8
miRNA 3' ACCGCGGGCUU--G---UCCCUAGA- 5'
: || : ||||||:|
target 5' ----CUUUGAUUUUAUAAGGGAUUUA 3'
>FF-m0090_3p	NM_174553	2714	1524	-22.5
miRNA 3' ACCGC-G-GGCUUGUCCCUAGA- 5'
|:| | || : ||||:|||
target 5' -AGUGACUCCACGGAGGGGUCUG 3'
>FF-m0090_3p	NM_175814	1289	896	-26.3
miRNA 3' -ACCGCGGGCUUG--UCCCUAGA 5'
||| | |:|:: :||||||
target 5' GUGGGGACUGGGAGUGGGGAUCC 3'
>FF-m0090_3p	NM_174055	4005	1417	-24
miRNA 3' ACCGCGGGCUUGUCCCUAGA 5'
|| :|:|| ||||:||
target 5' AGGAAUCUGA--AGGGGUCC 3'
>FF-m0090_3p	NM_174829	1940	1480	-24.9
miRNA 3' ACCGCGGGCUUG-UCCCUAGA- 5'
|||:: ||| :|||||||
target 5' -UGCGUU--AACAGGGGAUCUG 3'
>FF-m0090_3p	NM_175777	2971	1161	-30.2
miRNA 3' ACC-GCGGGCUUGUCCCUAGA- 5'
|| || |::|||||:|||
target 5' AGGCCGACAGGGCAGGGGUCUU 3'
>FF-m0090_3p	NM_001166511	5770	3898	-30.8
miRNA 3' ACCGCGGGCUUGUCCCUAGA 5'
|||| |: ||||||||
target 5' CGGCGGCUCUCCAGGGAUCA 3'
>FF-m0090_3p	NM_174414	3487	1235	-21.3
miRNA 3' ACCGCGGGCUUGUCCCUAGA- 5'
:| |:|: ||||||||
target 5' --AUGACUGG--AGGGAUCUU 3'
>FF-m0090_3p	NM_001172594	3668	946	-24.3
miRNA 3' ACCGCGGGCUUGUCCCUAGA 5'
||| |:| :||||||
target 5' ---AGCCAGGA-GGGGAUCG 3'
>FF-m0090_3p	NM_173939	2797	365	-28
miRNA 3' -ACCGC--GGGCUUGUCCCUAGA- 5'
|||| ||| |: :|||||||
target 5' AUGGCACACCCCAGAGGGGAUCUC 3'
>FF-m0090_3p	NM_174597	2598	766	-26.9
miRNA 3' ACCGCGGGCUUGUCCCUAGA 5'
|:|::| ||||||:||
target 5' -CGUGUUC--ACAGGGGUCA 3'
>FF-m0090_3p	NM_174347	1912	1624	-27.1
miRNA 3' -ACCGCGGGCU-UG-UCCCUAGA- 5'
|||| :|:| || ||||:|||
target 5' CUGGCCUCUGCCACAAGGGGUCUG 3'
>FF-m0090_3p	NM_177484	2584	2507	-17.8
miRNA 3' ACCGCGGGCUUGUCCCUAGA- 5'
||||:|||
target 5' -----------AAGGGGUCUG 3'
>FF-m0090_3p	NM_001075125	3374	583	-26.3
miRNA 3' -ACCGCGGGCUUGUCCCUAGA- 5'
|||:| || |||||||:|
target 5' AUGGUGGAAGAUCAGGGAUUUC 3'
>FF-m0090_3p	NM_001001174	2280	1820	-15.8
miRNA 3' ACCGCGGGCUUGUCCCUAGA- 5'
||||||:|
target 5' -----------AAGGGAUUUA 3'
>FF-m0090_3p	NM_205812	1044	932	-16.4
miRNA 3' ACCGCGGGCUUGUCCCUAGA- 5'
|:: ||||||:|
target 5' -------AGGGAAGGGAUUUU 3'
>FF-m0090_3p	NM_174213	2340	6	-25.7
miRNA 3' -ACCGCGGGCUUG---UCCCUAGA 5'
|||: :| |:|| |||||||
target 5' CUGGUUUCAGGACUUCAGGGAUCA 3'
>FF-m0090_3p	NM_001098973	1821	106	-25.8
miRNA 3' ACCGCGGGCUUGUCCCUAGA 5'
|||| || :||||||
target 5' -AGCGCACGUUGGGGGAUCC 3'
>FF-m0090_3p	NM_001083651	1116	158	-22
miRNA 3' ACCGCGGGCUUGUCCCUAGA 5'
:|||| | ||||||:
target 5' --CUGCCCUA--AGGGAUUC 3'
>FF-m0090_3p	NM_001206312	1142	441	-20.4
miRNA 3' ACCGCGGGCUUG--UCCCUAGA- 5'
:| |||: ||||:|||
target 5' --UUGACAGAAUAAAGGGGUCUC 3'
>FF-m0090_3p	NM_174627	379	108	-34.8
miRNA 3' ACCGCGGGCUUGUCCCUAGA 5'
||||: | ::||||||||
target 5' GGGCGUGCUGGCAGGGAUCG 3'
>FF-m0090_3p	NM_001075404	1623	384	-19.7
miRNA 3' ACCGCGGGCUUGUCCCUAGA 5'
| ||::| | ||||:||
target 5' AGUCGUUC-A--AGGGGUCG 3'
>FF-m0090_3p	NM_001114154	4380	3589	-35.7
miRNA 3' ACCGCGGGCUUGUCCCUAGA 5'
|| | |:||:||||||||
target 5' AGGGGGCUGAGCAGGGAUCC 3'
>FF-m0090_3p	NM_001038129	1216	138	-21.6
miRNA 3' ACCGCGGGCUUGUCCCUAGA- 5'
::|:: ||||:|||
target 5' -----AUUGGGGAGGGGUCUU 3'
>FF-m0090_3p	NM_001083415	2437	1606	-18.7
miRNA 3' ACCGCGGGCUUGUCCCUAGA 5'
|:| ::|: ||||||:
target 5' -UGUGAUUGG--AGGGAUUA 3'
>FF-m0090_3p	NM_001101090	3287	586	-25.5
miRNA 3' ACCGCGGGCUUG---UCCCUAGA- 5'
|| ||| |: ||||:|||
target 5' AGGAGCCAU-AUUGUAGGGGUCUA 3'
>FF-m0090_3p	NM_001101091	5637	3385	-27.3
miRNA 3' ACCGCGGGCUUGUCCCUAGA 5'
|:|:|| : |||||||
target 5' -AGUGUCCUCGGAGGGAUCC 3'
>FF-m0090_3p	NM_001083666	2484	1203	-27.3
miRNA 3' -ACCGCGGGCUUGUCCCUAGA 5'
|||:| | ||||||:||
target 5' GUGGUGGC---ACAGGGGUCC 3'
>FF-m0090_3p	NM_001192433	2175	1852	-31
miRNA 3' -AC-CGCGGGCUUGUCCCUAGA 5'
|| |:|:| | |||||||||
target 5' CUGAGUGUCGGCACAGGGAUCA 3'
>FF-m0090_3p	NM_001192946	3307	665	-19.2
miRNA 3' ACCGCGGGCUUG-UCCCUAGA 5'
|: :| |||||||
target 5' -----ACUAUGCAAGGGAUCA 3'
>FF-m0090_3p	NM_001075672	1058	806	-19.7
miRNA 3' ACCGCGGGCUUG---UCCCUAGA- 5'
|:|: ||||||||
target 5' -------AGGAUUUAAGGGAUCUU 3'
>FF-m0090_3p	NM_001098955	3251	346	-28.2
miRNA 3' -ACCGCGGGCUUGUCCCUAGA 5'
|||:| |:| ||||||:
target 5' CUGGUGGCUGUGAAGGGAUUG 3'
>FF-m0090_3p	NM_001192435	4873	3914	-32.3
miRNA 3' ACCGCGGGCUUG-UCCCUAGA- 5'
|| | ||||: :|||||||
target 5' CGGGGGCCGAGGAGGGGAUCUC 3'
>FF-m0090_3p	NM_001034372	1196	30	-29.7
miRNA 3' ACCGCGGGCU-UGUCCCUAGA 5'
||| ||| | :||||||
target 5' CGGCCCCCUAUAGGGGGAUCG 3'
>FF-m0090_3p	NM_001083671	1195	927	-26.7
miRNA 3' ACCGCGGGCUUGUCCCUAGA- 5'
||:|||||||||
target 5' -------GGAGCAGGGAUCUG 3'
>FF-m0090_3p	NM_001206320	3139	372	-27
miRNA 3' ACCGCGGGCUUG--UCCCUAGA 5'
|| |:| | :| :||||||
target 5' GGGGGUCGGUGCCUGGGGAUCC 3'
>FF-m0090_3p	NM_001083425	1676	1452	-28.6
miRNA 3' ACCGCGGGCUUGUCCCUAGA- 5'
||: || |||||||||
target 5' ---AGCUGGACCAGGGAUCUU 3'
>FF-m0090_3p	NM_001192954	3425	817	-18.3
miRNA 3' ACCGCGGGCUUG---UCCCUAGA 5'
:| :|||: ||||||:
target 5' --AUGGAUGAAUUAGAGGGAUUC 3'
>FF-m0090_3p	NM_001035033	2300	906	-19.8
miRNA 3' ACCGCGGGCUUGUCCCUAGA- 5'
|||||||||
target 5' ----------CCAGGGAUCUC 3'
>FF-m0090_3p	NM_001101989	2986	551	-22.7
miRNA 3' -ACCGCGGGCUUG--UCCCUAGA 5'
||| :|: ||: :||||||
target 5' UUGGAAUCUUAAUCUGGGGAUCA 3'
>FF-m0090_3p	NM_001034381	1204	884	-17
miRNA 3' ACCGCGGGCUUGUCCCUAGA- 5'
|||||||:|
target 5' ----------UCAGGGAUUUU 3'
>FF-m0090_3p	NM_001192190	10323	5960	-25.2
miRNA 3' ACCGCGGGCUUGUCCCUAGA 5'
||||| | ||||:||
target 5' -AGCGCCA-A--AGGGGUCG 3'
>FF-m0090_3p	NM_001034384	921	726	-17.7
miRNA 3' ACCGCGGGCUUGUCCCUAGA- 5'
:|||||||
target 5' -----------UGGGGAUCUC 3'
>FF-m0090_3p	NM_001024493	2538	2474	-29.7
miRNA 3' -ACCGCGGGCUUGUCCCUAGA- 5'
||| ||:| |||||:|||
target 5' CUGGGGCUC---CAGGGGUCUU 3'
>FF-m0090_3p	NM_001192450	1758	1510	-23.8
miRNA 3' ACCG--CGGGCUU-GUCCCUAGA- 5'
|| |:|: | |||||:|||
target 5' CGGACUGUCUUACCCAGGGGUCUU 3'
>FF-m0090_3p	NM_001045890	1284	1069	-31.2
miRNA 3' ACCGCG-GGCUU-GUCCCUAGA- 5'
|:|| |:|:| |||||:|||
target 5' -UGUGCACUGGACCAGGGGUCUG 3'
>FF-m0090_3p	NM_174661	2266	378	-22.7
miRNA 3' ACCGCGGGCUUG-UCCCUAGA 5'
|||:|: | ||||||:
target 5' -UGCGUCUUC-CAAGGGAUUG 3'
>FF-m0090_3p	NM_001100372	2856	2671	-19.9
miRNA 3' ACCGCGGGCUUG--UCCCUAGA- 5'
: :|||| ||||||:|
target 5' ----CUGUGAACUGAGGGAUUUG 3'
>FF-m0090_3p	NM_001192457	5922	572	-21
miRNA 3' ACCGCGGGCUUG-UCCCUAGA- 5'
|| | ||| :|||||||
target 5' --UCGGCAAAACUGGGGAUCUU 3'
>FF-m0090_3p	NM_001075695	3185	1279	-20.3
miRNA 3' ACCGCGGGCUUG-UCCCUAGA- 5'
||| :|||||||
target 5' -------AGAAGAGGGGAUCUG 3'
>FF-m0090_3p	NM_001075439	1348	460	-25
miRNA 3' -ACCGCGGGCUUGUCCCUAGA 5'
|||:|| || ||||:||
target 5' CUGGUGCAC-AA-AGGGGUCA 3'
>FF-m0090_3p	NM_001100377	2316	1754	-24.3
miRNA 3' ACCGCGGGCUUG--UCCCUAGA- 5'
| |||| ||||:|||
target 5' ----CCUUGAACAAAGGGGUCUA 3'
>FF-m0090_3p	NM_001075441	3263	734	-26.5
miRNA 3' ACCGCGGGCUUG---UCCCUAGA 5'
||| :| |:|: ||||:||
target 5' GGGCUUCGGGAUCGGAGGGGUCC 3'
>FF-m0090_3p	NM_001034395	1368	674	-24.9
miRNA 3' AC-CGCGGGCUUGUCCCUAGA- 5'
| |:| | |:|:|||||||
target 5' AGAGUGGAC-AGCGGGGAUCUU 3'
>FF-m0090_3p	NM_001100380	3855	218	-25.1
miRNA 3' ACCGCGGGCUUGUCCCUAGA 5'
|| | | ||:||||||
target 5' CGGGGA--G-ACGGGGAUCC 3'
>FF-m0090_3p	NM_001035279	1155	962	-25.1
miRNA 3' ACCGCGGGCUU-GUCCCUAGA 5'
||:|:| |||||||:
target 5' ----UCCUGGACCAGGGAUUG 3'
>FF-m0090_3p	NM_001075811	3156	3060	-26.3
miRNA 3' ACCGCGGGCUUGUCCCUAGA- 5'
||:|::| : ||||:|||
target 5' GGGUGUUCUG--AGGGGUCUG 3'
>FF-m0090_3p	NM_001205848	1737	787	-23.9
miRNA 3' ACCGCGGGCUU--GUCCCUAGA- 5'
|:||: :||||||||
target 5' -----ACUGAGAGUAGGGAUCUG 3'
>FF-m0090_3p	NM_001205849	5178	1085	-19.3
miRNA 3' ACCGCGGGCUUGUCCCUAGA- 5'
| || ||||:|||
target 5' ---AGACAGACAAGGGGUCUA 3'
>FF-m0090_3p	NM_001114509	841	303	-23.6
miRNA 3' ACCGCGGG-CUUGUCCCUAGA- 5'
| | ||| |:: :|||||||
target 5' CGACACCCAGGGAGGGGAUCUC 3'
>FF-m0090_3p	NM_001079580	999	453	-23.3
miRNA 3' -ACCGCGGGCUUGUCCCUAGA 5'
||| ||| : ||||:||
target 5' CUGGAUCCCUG--AGGGGUCC 3'
>FF-m0090_3p	NM_174423	1322	1046	-23.8
miRNA 3' ACCGCGGGCUUG---UCCCUAGA 5'
:| |:|:|: :||||||
target 5' --CUGGCUGGAUUCAGGGGAUCC 3'
>FF-m0090_3p	NM_001191203	6320	1213	-23.9
miRNA 3' ACCGCGGGCUU--GUCCCUAGA- 5'
:|: ||: |||||:|||
target 5' --CUGUUAGAGGCCAGGGGUCUU 3'
>FF-m0090_3p	NM_001035062	954	452	-31.6
miRNA 3' -ACCG---CGGGCUUGUCCCUAGA- 5'
|||: ||: || |||||:|||
target 5' UUGGUACCGCUGGACCAGGGGUCUG 3'
>FF-m0090_3p	NM_001035064	1353	39	-35.7
miRNA 3' ACCGCGGGC-UUGUCCCUAGA- 5'
|||||| | :| ||||||||
target 5' CGGCGCCGGCGAGAGGGAUCUC 3'
>FF-m0090_3p	NM_001075455	2691	1718	-17.9
miRNA 3' ACCGCGGGCUUGUCCCUAGA 5'
||| | ||||||:
target 5' ----CCCCUA--AGGGAUUA 3'
>FF-m0090_3p	NM_001075712	2761	1791	-27.7
miRNA 3' ACCGCGGGCUU--GUCCCUAGA 5'
||| :|:|: |||||||:
target 5' AGGCCUCUGGCCUCAGGGAUUC 3'
>FF-m0090_3p	NM_001192476	6463	5413	-19.1
miRNA 3' ACCGCGGGCUUGUCCCUAGA 5'
|:|:| ||||||:
target 5' -----ACUGGA-AGGGAUUC 3'
>FF-m0090_3p	NM_001166564	1455	1342	-30.3
miRNA 3' ACCGCGGGCUUG--UCCCUAGA- 5'
|| ||: |:: ||||:|||
target 5' GGGGGCUGGGGAGAAGGGGUCUC 3'
>FF-m0090_3p	NM_001024481	2260	200	-25.5
miRNA 3' ACCGCGGGCUUGUCCCUAGA 5'
:|: ||:| :||||||
target 5' --CUGUACGGAGGGGGAUCA 3'
>FF-m0090_3p	NM_001024525	2199	1529	-24.9
miRNA 3' ACCGCGGGCUUGUCCCUAGA- 5'
|:|:: |: ||||||||
target 5' -CGUGUUAAAGGAGGGAUCUG 3'
>FF-m0090_3p	NM_001040525	2205	1967	-21.2
miRNA 3' ACCGCGGGCUUGUCCCUAGA 5'
|:||||||||
target 5' --------CAGCAGGGAUCC 3'
>FF-m0090_3p	NM_001035071	2455	773	-19.8
miRNA 3' ACCGCGGGCUUGUCCCUAGA- 5'
:|| | :|||||||
target 5' ----AUCCUUAAGGGGAUCUU 3'
>FF-m0090_3p	NM_001192481	4951	4482	-19.2
miRNA 3' ACCGCGGGCUUGUCCCUAGA- 5'
|| | |||||||:|
target 5' ---AGCA--AUCAGGGAUUUG 3'
>FF-m0090_3p	NM_001075462	1191	1107	-22.4
miRNA 3' -ACCGCGGGCUUG--UCCCUAGA 5'
|||: ||:| ||||||:
target 5' CUGGUCAACGGAGGGAGGGAUUA 3'
>FF-m0090_3p	NM_001035073	1812	337	-27
miRNA 3' ACCGCGGGCUUG-UCCCUAGA 5'
|| ||: ||: ||||:||
target 5' AGGAGCUGGAGGAAGGGGUCC 3'
>FF-m0090_3p	NM_001192483	1617	152	-17.5
miRNA 3' ACCGCGGGCUUGUCCCUAGA- 5'
:|:| | ||||||:|
target 5' --UUGUC---AGAGGGAUUUC 3'
>FF-m0090_3p	NM_001046164	1300	827	-23.4
miRNA 3' ACCGCGGGCUUGUCCCUAGA- 5'
:|:|: : ||||||||
target 5' --UUGUCUAUGGAGGGAUCUU 3'
>FF-m0090_3p	NM_001075721	2685	743	-24
miRNA 3' -ACCGCGGGCUUGUCCCUAGA- 5'
||| || : :|||||||
target 5' UUGGA--CCAGUUGGGGAUCUA 3'
>FF-m0090_3p	NM_001192996	2200	418	-27.5
miRNA 3' ACCGCGGGCUUGUCCCUAGA- 5'
||:|| |:|||||||
target 5' --ACGUCCUCUCGGGGAUCUU 3'
>FF-m0090_3p	NM_001192486	3672	430	-20
miRNA 3' ACCGCGGGCUUGUCCCUAGA- 5'
|: :|: |||||||:|
target 5' -UGUUUCUAU-CAGGGAUUUA 3'
>FF-m0090_3p	NM_001045919	1563	1167	-27.4
miRNA 3' -ACCG-CGGGCUUGUCCCUAGA 5'
|||| || | :||||||
target 5' CUGGCUGCAAGCAAGGGGAUCG 3'
>FF-m0090_3p	NM_001037320	1256	533	-22.8
miRNA 3' ACCGCGGGCUUGUCCCUAGA 5'
:|:|:| :||||||
target 5' --CUGUCUGU--GGGGAUCC 3'
>FF-m0090_3p	NM_001205616	10246	9702	-28.5
miRNA 3' -ACCGCGGGCU-UGUCCCUAGA- 5'
||| |:| :|||||:|||
target 5' CUGGAUCUCUUUGCAGGGGUCUG 3'
>FF-m0090_3p	NM_001075729	1962	195	-29.1
miRNA 3' ACCGCGGGCUUGUCCCUAGA 5'
|||: ||: |||||||:
target 5' -AGCGUGCGGCCAGGGAUUC 3'
>FF-m0090_3p	NM_001076814	2308	649	-16
miRNA 3' ACCGCGGGCUUGUCCCUAGA 5'
| | || | ||||||:
target 5' AGAAGACCUA--AGGGAUUA 3'
>FF-m0090_3p	NM_001077851	4295	872	-20.3
miRNA 3' ACCGCGGGCUUGUCCCUAGA 5'
|::| | :||||||
target 5' ---AGUUCC-AGGGGGAUCG 3'
>FF-m0090_3p	NM_001045923	3207	453	-18.3
miRNA 3' ACCGCGGGCUUG--UCCCUAGA- 5'
||| ||||||:|
target 5' -------GGAAAGAAGGGAUUUG 3'
>FF-m0090_3p	NM_001205876	5187	4359	-26
miRNA 3' ACCGCGGGCUUGUCCCUAGA 5'
|| || :||||||
target 5' ---AGCAUGAUGGGGGAUCC 3'
>FF-m0090_3p	NM_001102382	2378	1866	-25.1
miRNA 3' ACCGCGGGCUU---G---UCCCUAGA 5'
|:|:|:|:| : :||||||
target 5' -UGUGUCUGGAGGUUCCUGGGGAUCA 3'
>FF-m0090_3p	NM_001075218	1077	884	-19
miRNA 3' ACCGCGGGCUUGUCCCUAGA 5'
|| :: |||||||:
target 5' AGGAGAUUUC-CAGGGAUUG 3'
>FF-m0090_3p	NM_001077855	3019	1560	-30.2
miRNA 3' -ACCGCGGGCUUGUCCCUAGA 5'
|||| |:|| |:||||||
target 5' CUGGCCCUCGC-CGGGGAUCA 3'
>FF-m0090_3p	NM_001024547	2092	2050	-20.4
miRNA 3' ACCGCGGGCUUG--UCCCUAGA 5'
|:|::: || ||||||:
target 5' -UGUGUUUAAAAUAAGGGAUUA 3'
>FF-m0090_3p	NM_001076821	2534	29	-29.1
miRNA 3' -ACCGCGGGCUUGUCCCUAGA 5'
||| | ||||||||||:
target 5' UUGGGGA--GAACAGGGAUUC 3'
>FF-m0090_3p	NM_001014880	1448	428	-31
miRNA 3' -ACCGCGGGC-UUGUCCCUAGA 5'
||| ||: | ||||||||||
target 5' CUGGAGCUGGCAACAGGGAUCC 3'
>FF-m0090_3p	NM_001046179	2764	353	-27
miRNA 3' ACCGCGGGCUUG--UCCCUAGA- 5'
|| || | |:| :|||||||
target 5' CGGGGCACAAGCGAGGGGAUCUA 3'
>FF-m0090_3p	NM_001075224	3169	1798	-21.9
miRNA 3' -ACCGCGGGCU-UG--UCCCUAGA- 5'
|| | ||| || ||||||||
target 5' CUGUCCCCCAUCACUGAGGGAUCUG 3'
>FF-m0090_3p	NM_001101847	2996	1138	-23
miRNA 3' ACCGCGGGCUUGUCCCUAGA- 5'
|||: | ||||:|||
target 5' ---AGCCUCA--AGGGGUCUA 3'
>FF-m0090_3p	NM_001144106	2342	1298	-24.4
miRNA 3' ACCGCGGGCUUG---UCCCUAGA- 5'
||:|::| : ||||:|||
target 5' GGGUGUUCAUUUUUAAGGGGUCUU 3'
>FF-m0090_3p	NM_001035316	1480	1274	-29.1
miRNA 3' ACCGCGGGCUUGUCCCUAGA- 5'
|| ||| || :|||||||
target 5' AGG-GCCAGAUUGGGGAUCUC 3'
>FF-m0090_3p	NM_001102050	4047	14	-24.6
miRNA 3' -ACCGCGGGCUUG--UCCCUAGA 5'
||| | : |:: :||||||
target 5' CUGGGGGUGGGGAGUGGGGAUCC 3'
>FF-m0090_3p	NM_001206141	2400	491	-19.6
miRNA 3' ACCGCGGGCUUGUCCCUAGA 5'
:|:| ||||||:
target 5' ------AUGGAGAGGGAUUC 3'
>FF-m0090_3p	NM_001192248	6940	4665	-28.2
miRNA 3' ACCGCGGGCUUG--UCCCUAGA- 5'
|||||| : ||||:|||
target 5' -AGCGCCCUCUUCCAGGGGUCUC 3'
>FF-m0090_3p	NM_001076827	3693	2919	-18.9
miRNA 3' -ACCGCGGGCUUGUCCCUAGA- 5'
|| :| ||: ||||||:|
target 5' UUGAUGAGAGAGAAGGGAUUUA 3'
>FF-m0090_3p	NM_001024530	3925	2003	-29.7
miRNA 3' -ACCG-CGGGCUU-GUCCCUAGA- 5'
||| ||: || |||||||||
target 5' CUGGAAGCUGGACUCAGGGAUCUG 3'
>FF-m0090_3p	NM_001205889	4007	2731	-27
miRNA 3' ACCGCGGGCUUGUCCCUAGA- 5'
|| ||:| | ||||:|||
target 5' GGGGGCUCCA--AGGGGUCUG 3'
>FF-m0090_3p	NM_001077868	2253	1431	-19.1
miRNA 3' ACCGCGGGCUUGUCCCUAGA 5'
||||||||:
target 5' ---------UACAGGGAUUA 3'
>FF-m0090_3p	NM_001123033	8364	5470	-27
miRNA 3' ACCGCGGGCUUGUCCCUAGA 5'
|:| ||| |||||||
target 5' -CGUGGCCGUA-AGGGAUCC 3'
>FF-m0090_3p	NM_001034406	3153	2581	-18.3
miRNA 3' ACCGCGGGCUUGUCCCUAGA- 5'
:|||||||
target 5' -----------UGGGGAUCUA 3'
>FF-m0090_3p	NM_001166302	3546	2974	-18.3
miRNA 3' ACCGCGGGCUUGUCCCUAGA- 5'
:|||||||
target 5' -----------UGGGGAUCUA 3'
>FF-m0090_3p	NM_001102059	1623	1460	-24.9
miRNA 3' -ACCGCGGGCUUGUCCCUAGA 5'
||| | :|| ||||:||
target 5' GUGGGGAAUGA--AGGGGUCA 3'
>FF-m0090_3p	NM_001205894	3568	541	-19.1
miRNA 3' ACCGCGGGCUUGUCCCUAGA- 5'
|:: ||||||:|
target 5' -------AGGGGAGGGAUUUA 3'
>FF-m0090_3p	NM_001034447	1270	877	-23.2
miRNA 3' ACCGCGGGCUUGUCCCUAGA- 5'
|:|: : ||||||||
target 5' ---AGUCUAUGGAGGGAUCUU 3'
>FF-m0090_3p	NM_001205896	2763	2449	-29.3
miRNA 3' ACCGCGGGCUUGUCCCUAGA- 5'
:|||:||: :|||||||
target 5' --CUGCCUGAG-GGGGAUCUG 3'
>FF-m0090_3p	NM_001046194	3498	26	-28.6
miRNA 3' ACCGCGGGC-UUG-UCCCUAGA- 5'
||:|:: | ::| :|||||||
target 5' GGGUGUUGGCGGCGGGGGAUCUG 3'
>FF-m0090_3p	NM_174469	2458	1766	-22
miRNA 3' ACCGCGGGCUUGUCCCUAGA 5'
|:||:: | :||||||
target 5' -AGUGCUUCA--GGGGAUCC 3'
>FF-m0090_3p	NM_001192024	3656	1343	-31.9
miRNA 3' ACCGCGGGCUUGUCCCUAGA- 5'
||| | |:||:|||||||
target 5' -AGCGGCAGGACGGGGAUCUG 3'
>FF-m0090_3p	NM_001035335	1900	1180	-27.9
miRNA 3' -ACCGCGGGCU-U-GUCCCUAGA 5'
||| ||:|| : |||||:||
target 5' UUGGAGCUCGCUGCCAGGGGUCC 3'
>FF-m0090_3p	NM_001077884	619	171	-24.4
miRNA 3' ACCGCGGGCUUGUCCCUAGA 5'
||||| | ||||||:
target 5' --CCGCCCC-AGAGGGAUUC 3'
>FF-m0090_3p	NM_001075504	3764	1866	-24.4
miRNA 3' ACCGCGGGCUUG-UCCCUAGA 5'
:||| :|| :||||||
target 5' --UUGCCAAGACUGGGGAUCC 3'
>FF-m0090_3p	NM_001076847	3514	798	-25.2
miRNA 3' -ACCGC-GGGCUU-GUCCCUAGA- 5'
||| | ||: | |||||||||
target 5' CUGGAGACCUCCACCAGGGAUCUC 3'
>FF-m0090_3p	NM_001130751	1804	24	-31.3
miRNA 3' ACCGCGGGCUUGUCCCUAGA 5'
|||| | | |||||:||
target 5' CGGCGGCGGCUCAGGGGUCC 3'
>FF-m0090_3p	NM_001014881	1773	1282	-29.1
miRNA 3' -ACCGCGGGCUU-GUCCCUAGA- 5'
|| :|:|:|| |||||||||
target 5' AUGAUGUCUGACCCAGGGAUCUG 3'
>FF-m0090_3p	NM_001192529	2934	1661	-24
miRNA 3' ACCGCGGGCUUGUCCCUAGA- 5'
|: |: ||||:|||
target 5' ---GGUUUGGCAAGGGGUCUA 3'
>FF-m0090_3p	NM_001104970	1635	996	-20
miRNA 3' ACCGCGGGC--UUG-UCCCUAGA 5'
|:| | :|| ||||:||
target 5' -AGUGAUAGUUGACAAGGGGUCA 3'
>FF-m0090_3p	NM_001075184	2098	601	-24.9
miRNA 3' -ACCGC-GGGCUUGUCCCUAGA- 5'
||| | ||| || ||||||:|
target 5' CUGGGGACCC-AA-AGGGAUUUG 3'
>FF-m0090_3p	NM_001192531	4987	1340	-23.3
miRNA 3' ACCGCGGGCUUG---UCCCUAGA 5'
:|:|:|: |||||||
target 5' ----AUCUGGAUGCAAGGGAUCA 3'
>FF-m0090_3p	NM_001077894	3309	2251	-18.3
miRNA 3' ACCGCGGGCUUGUCCCUAGA- 5'
:|: :: ||||||:|
target 5' ----UUCUAGGGAGGGAUUUG 3'
>FF-m0090_3p	NM_001045965	1188	558	-15.2
miRNA 3' ACCGCGGGCUUGUCCCUAGA- 5'
||||||:|
target 5' -----------AAGGGAUUUU 3'
>FF-m0090_3p	NM_001014893	2594	798	-23.8
miRNA 3' ACCGCGGGCUUGUCCCUAGA 5'
|:||||||:||
target 5' -------GGGACAGGGGUCC 3'
>FF-m0090_3p	NM_001097570	4529	1940	-21.7
miRNA 3' ACCGCGGGCUUGUCCCUAGA 5'
| ||| ||||||:
target 5' -----ACGGAAGAGGGAUUA 3'
>FF-m0090_3p	NM_001192026	2893	1265	-21.1
miRNA 3' ACCGCGGGCUUGUCCCUAGA- 5'
|:| :|||||||
target 5' -----ACUGCAAGGGGAUCUG 3'
>FF-m0090_3p	NM_001046216	2023	79	-22.5
miRNA 3' -ACCGCGGGCUUGUCCCUAGA 5'
||| |: | :||||||
target 5' GUGGA--CU-AUGGGGGAUCC 3'
>FF-m0090_3p	NM_001046218	2062	1211	-17.8
miRNA 3' ACCGCGGGCUUGUCCCUAGA- 5'
|||||||:|
target 5' ----------CCAGGGAUUUG 3'
>FF-m0090_3p	NM_001076863	2389	1534	-26.7
miRNA 3' ACCGCGGGCUUGUCCCUAGA- 5'
|:|| |:| :|||||||
target 5' -UGUGCAAGGA-GGGGAUCUG 3'
>FF-m0090_3p	NM_001077905	1851	637	-21.4
miRNA 3' ACCGCGGGCUUGUCCCUAGA- 5'
|: |||||||||
target 5' -----ACUUCUCAGGGAUCUG 3'
>FF-m0090_3p	NM_001192031	2482	1698	-30.7
miRNA 3' ACCG--CGGGCUUGUCCCUAGA- 5'
|| ||| |: |||||:|||
target 5' AGGAGAGCCAGGCCAGGGGUCUG 3'
>FF-m0090_3p	NM_001014879	2258	10	-25.2
miRNA 3' ACCGCGGGCUUGUCCCUAGA- 5'
|| | ||: ||||||||
target 5' AGGGGG--GAGGAGGGAUCUU 3'
>FF-m0090_3p	NM_001046222	2373	1753	-33.7
miRNA 3' ACCGC-GGGCUUGUCCCUAGA- 5'
|| ||||::|||||:|||
target 5' -AGCAUCCCGGGCAGGGGUCUC 3'
>FF-m0090_3p	NM_001098016	3030	1366	-34.8
miRNA 3' -ACCGCGGGCUUGUCCCUAGA 5'
|||:|:|:| ||:||||||
target 5' UUGGUGUCUG-ACGGGGAUCC 3'
>FF-m0090_3p	NM_001045980	2524	266	-24.8
miRNA 3' ACCGCGGGCUUGUCCCUAGA- 5'
:| |:||: ||||||:|
target 5' --CUGGCUGAGGAGGGAUUUU 3'
>FF-m0090_3p	NM_001192172	5126	262	-22.1
miRNA 3' ACCGCGGGCUUGUCCCUAGA 5'
|: ||| :||||||
target 5' ----ACUGGAAAGGGGAUCA 3'
>FF-m0090_3p	NM_001075534	2173	410	-17.7
miRNA 3' ACCGCGGGCUUG---UCCCUAGA- 5'
| |:| ||| ||||||:|
target 5' --ACUCUCAAACAGAAGGGAUUUA 3'
>FF-m0090_3p	NM_001075278	2707	1837	-23.9
miRNA 3' ACCGCGGGCU-UG---UCCCUAGA- 5'
|| | ::|| |: ||||:|||
target 5' GGGGGGUUGAGAUGAAAGGGGUCUU 3'
>FF-m0090_3p	NM_001075793	2024	1492	-23.8
miRNA 3' -ACCGCGGGCUUGUCCCUAGA 5'
||| | ||| ||||:||
target 5' CUGGGGA--GAA-AGGGGUCA 3'
>FF-m0090_3p	NM_001192301	1814	1182	-26.5
miRNA 3' -ACCGCGGGCUUGUCCCUAGA 5'
|||:| |:| ||||:||
target 5' UUGGUGGCUG---AGGGGUCC 3'
>FF-m0090_3p	NM_001012519	1354	936	-28.8
miRNA 3' ACCGCGGGCU-UGUCCCUAGA 5'
|:|||: ||||||||:
target 5' -UGUGCCUCCCACAGGGAUUA 3'
>FF-m0090_3p	NM_001102495	3503	212	-16.3
miRNA 3' ACCGCGGGCUUGUCCCUAGA- 5'
|| ||||||:|
target 5' -------AGA--AGGGAUUUA 3'
>FF-m0090_3p	NM_001103243	2146	1904	-30.6
miRNA 3' ACCGCGGGCUUGUCCCUAGA 5'
||| ||| |||||:||
target 5' GGGCACCCUUCCAGGGGUCA 3'
>FF-m0090_3p	NM_001075544	1885	1082	-28.7
miRNA 3' ACCGC-GGGCUUGUCCCUAGA 5'
|:| || |:| ||||:||
target 5' -CGUGACCGGGAGAGGGGUCG 3'
>FF-m0090_3p	NM_001075475	6262	3296	-23.5
miRNA 3' ACCGCGGGCUUG--UCCCUAGA 5'
|| |: |:|: ||||:||
target 5' -AGCUCUGGGAUCGAGGGGUCC 3'
>FF-m0090_3p	NM_001046242	3378	2459	-18.9
miRNA 3' ACCGCGGGCUUGUCCCUAGA 5'
|:|:| | :||||||
target 5' -AGUGUC--A--GGGGAUCC 3'
>FF-m0090_3p	NM_001077938	2444	1266	-22.5
miRNA 3' ACCGCGGGCUUGUCCCUAGA 5'
:|||||||||
target 5' --------AGACAGGGAUCA 3'
>FF-m0090_3p	NM_001046245	1492	226	-32.3
miRNA 3' ACCGCGGGCUUGUCCCUAGA 5'
||:| |:|:| ||||:||
target 5' GGGUGGCUGGAGAGGGGUCC 3'
>FF-m0090_3p	NM_001192063	1016	213	-32.2
miRNA 3' ACCGCGGGCUUGUCCCUAGA- 5'
|||| |:|||||:|||
target 5' ---AGCCCUAGCAGGGGUCUC 3'
>FF-m0090_3p	NM_001192321	2367	87	-22.7
miRNA 3' ACCGCGGGCUUGUCCCUAGA- 5'
:| :|||||||||
target 5' ----UUCAUUGCAGGGAUCUU 3'
>FF-m0090_3p	NM_001105620	5145	887	-26.4
miRNA 3' -ACCGCGGGCUUGUCCCUAGA 5'
|||:| |:| ||||||:
target 5' AUGGUGGAAGGAGAGGGAUUA 3'
>FF-m0090_3p	NM_001077917	3529	2818	-20.1
miRNA 3' ACCGCGGGCUUGUCCCUAGA- 5'
|:| |:|||||||
target 5' ----ACUC---CGGGGAUCUG 3'
>FF-m0090_3p	NM_001101874	4020	143	-21.4
miRNA 3' ACCGCGGGCUUGUCCCUAGA- 5'
||| | :|||||||
target 5' ----UCCCCAUAGGGGAUCUA 3'
>FF-m0090_3p	NM_001205709	3633	1524	-21
miRNA 3' ACCGCGGGCU-UGUCCCUAGA 5'
|| :|: : |||||||
target 5' -AGCUUCUAAUGGAGGGAUCA 3'
>FF-m0090_3p	NM_174787	2327	493	-20.5
miRNA 3' ACCGCGGGCU---UGUCCCUAGA- 5'
: || : :|||||||
target 5' ----CUUUGAAGUGGGGGGAUCUC 3'
>FF-m0090_3p	NM_001075823	1125	887	-19.8
miRNA 3' ACCGCGGGCUUGUCCCUAGA 5'
|||| | ||||||:
target 5' -UGCGCA--A--AGGGAUUG 3'
>FF-m0090_3p	NM_001075567	1586	965	-25.6
miRNA 3' ACCGCGGGCUUGUCCCUAGA- 5'
||||| : :|||||||
target 5' --ACGCCCCUG-GGGGAUCUG 3'
>FF-m0090_3p	NM_001192077	3183	1019	-23
miRNA 3' ACCGCGGGCUUGUCCCUAGA- 5'
|||: | :|||||||
target 5' ---AGCCUCA--GGGGAUCUC 3'
>FF-m0090_3p	NM_001101882	4970	4436	-30.7
miRNA 3' ACCGCGGGCUUGUCCCUAGA- 5'
:|: :||||||||||||
target 5' --CUGUGUGAACAGGGAUCUC 3'
>FF-m0090_3p	NM_001105366	4260	3321	-33.6
miRNA 3' ACCGCGGGCUUGUCCCUAGA- 5'
||| ||||:| :|||||||
target 5' AGGCCCCCGGA-GGGGAUCUC 3'
>FF-m0090_3p	NM_001206692	1304	1203	-27
miRNA 3' -ACCGCGGGCUUGUCCCUAGA 5'
|||| :|:| :||||||
target 5' CUGGCCUCUGU--GGGGAUCA 3'
>FF-m0090_3p	NM_001192341	1763	1598	-28.7
miRNA 3' -ACCGCGGG-CUUGUCCCUAGA 5'
|||: |:| ||| ||||:||
target 5' CUGGUACUCAGAAGAGGGGUCG 3'
>FF-m0090_3p	NM_001098382	2376	1101	-24.4
miRNA 3' -ACCGCGGGCUUGUCCCUAGA 5'
||| || |:| |||||||
target 5' AUGGA-CCAGGA-AGGGAUCA 3'
>FF-m0090_3p	NM_001037596	1579	544	-30.7
miRNA 3' -ACCG-CGGGCUUG--UCCCUAGA 5'
||| ||||| :| ||||:||
target 5' CUGGGAGCCCGUGCCCAGGGGUCC 3'
>FF-m0090_3p	NM_001075305	3031	2236	-30.8
miRNA 3' ACCGCGGGCU-UG--UCCCUAGA- 5'
|| |||| || ||||:|||
target 5' CGGGGCCCCUCACCCAGGGGUCUG 3'
>FF-m0090_3p	NM_001075323	2397	468	-18.1
miRNA 3' ACCGCGGGCUUG-UCCCUAGA 5'
| |:: ||| ||||||:
target 5' AGAAGUU--AACAAGGGAUUG 3'
>FF-m0090_3p	NM_001164061	3470	2675	-30.8
miRNA 3' ACCGCGGGCU-UG--UCCCUAGA- 5'
|| |||| || ||||:|||
target 5' CGGGGCCCCUCACCCAGGGGUCUG 3'
>FF-m0090_3p	NM_001205727	2475	89	-25.5
miRNA 3' ACCGCGGGCUUGUCCCUAGA 5'
|||| | | ||||||:
target 5' GGGCGGCGG---AGGGAUUG 3'
>FF-m0090_3p	NM_001034536	1172	406	-30.6
miRNA 3' ACCGCGGGCUUG--UCCCUAGA 5'
||| || |::| ||||:||
target 5' GGGCUCCGGGGCCGAGGGGUCA 3'
>FF-m0090_3p	NM_001046035	2088	1975	-26
miRNA 3' ACCGCGGGCU--UGUCCCUAGA 5'
|:|:| ||||||||:
target 5' ---AGUCUGUUUACAGGGAUUC 3'
>FF-m0090_3p	NM_001015559	3225	310	-21.2
miRNA 3' ACCGCGGGCUUG-UCCCUAGA 5'
|| |: || ||||:||
target 5' AGGAGUGGGAGAAAGGGGUCC 3'
>FF-m0090_3p	NM_001111120	5491	1710	-24.5
miRNA 3' -ACCGCGG-GCUUGUCCCUAGA- 5'
||| |:| : ||||||||:|
target 5' AUGGAGUCAUCUACAGGGAUUUG 3'
>FF-m0090_3p	NM_001075330	1562	1355	-26.5
miRNA 3' ACCGCGGGCUUGUCCCUAGA- 5'
| ||||||||:|||
target 5' ----UCUAGAACAGGGGUCUG 3'
>FF-m0090_3p	NM_001098897	2039	1637	-23
miRNA 3' ACCGCGGG--CUUG--UCCCUAGA- 5'
|| |: |:|: ||||:|||
target 5' CGGAGACUGUGGAUUGAGGGGUCUG 3'
>FF-m0090_3p	NM_001024543	1873	153	-21
miRNA 3' ACCGCGGGCU--UG-UCCCUAGA- 5'
: || || ||||:|||
target 5' ----CUUUGACCACAAGGGGUCUA 3'
>FF-m0090_3p	NM_001205323	2758	1689	-17.3
miRNA 3' -ACCGCG---GGCUUGUCCCUAGA- 5'
|||: : | :: ||||||:|
target 5' CUGGUAUUAUCAUGGGAGGGAUUUU 3'
>FF-m0090_3p	NM_001080285	1567	1326	-26.3
miRNA 3' ACCGCGGGCUUG--UCCCUAGA 5'
|| || |:| ||||||:
target 5' GGGGGCAUGGAAAAAGGGAUUC 3'
>FF-m0090_3p	NM_001080255	3947	1192	-31.5
miRNA 3' -ACCGCGGGCUUGUCCCUAGA- 5'
|||:| || :|||||||:|
target 5' AUGGUGACCUUGCAGGGAUUUG 3'
>FF-m0090_3p	NM_001192360	2125	687	-23.5
miRNA 3' -ACCGCGGGCUUGUCCCUAGA 5'
|||| ||: | ||||||:
target 5' AUGGCACCUCA--AGGGAUUC 3'
>FF-m0090_3p	NM_001080259	1706	827	-23.4
miRNA 3' ACCGCGGGCUUGUCCCUAGA- 5'
||| |||||:|||
target 5' ----UCCCAACCAGGGGUCUU 3'
>FF-m0090_3p	NM_001098908	1544	1449	-15.8
miRNA 3' ACCGCGGGCUUGUCCCUAGA- 5'
||||||:|
target 5' -----------AAGGGAUUUA 3'
>FF-m0090_3p	NM_001101914	1113	291	-25.4
miRNA 3' -ACCGCGGGCUUG-UCCCUAGA 5'
||| || ||| |||||||
target 5' AUGGAACCAGAAAGAGGGAUCG 3'
>FF-m0090_3p	NM_001206436	2155	441	-23.8
miRNA 3' ACCGCGGGCUU-GUCCCUAGA- 5'
|| ||: | |||||:|||
target 5' -UGCUCCUUAUUCAGGGGUCUU 3'
>FF-m0090_3p	NM_205782	1367	589	-27.7
miRNA 3' ACCGCGGGCUUGUCCCUAGA 5'
:|:|:| ||||||||
target 5' --CUGUCUGUCCAGGGAUCG 3'
>FF-m0090_3p	NM_001110532	2666	1415	-19
miRNA 3' ACCGCGGGCUUGUCCCUAGA- 5'
|| : || ||||||:|
target 5' GGGAUUAUGA--AGGGAUUUA 3'
>FF-m0090_3p	NM_001206264	2126	26	-35.3
miRNA 3' ACCGCGGGCUUGUCCCUAGA 5'
|| ||||:||||||||
target 5' CGGAGACCGAGCAGGGAUCG 3'
>FF-m0090_3p	NM_001038079	1216	238	-24.3
miRNA 3' ACCGCGGGCUUGUCCCUAGA 5'
|| || |:| ||||:||
target 5' AGGAGCAGGGAAAGGGGUCC 3'
>FF-m0090_3p	NM_001098003	2890	980	-21.8
miRNA 3' ACCGCGGGCU-UGUCCCUAGA 5'
|:| | | ||||:||
target 5' ---AGUCGGUCAGAGGGGUCA 3'
>FF-m0090_3p	NM_001193141	4272	2551	-23.9
miRNA 3' ACCGCGGGCUUGUCCCUAGA 5'
||| | :||||||
target 5' ----CCCCCAUGGGGGAUCC 3'
>FF-m0090_3p	NM_001075614	2530	250	-30
miRNA 3' ACCGCGGGCUUG-UCCCUAGA- 5'
|| |:|| :| :|||||||
target 5' AGGGGUCCU-GCUGGGGAUCUG 3'
>FF-m0090_3p	NM_001038086	1893	535	-23.8
miRNA 3' ACCGCGGGCUUGUCCCUAGA 5'
|| |:| ||||||:
target 5' ---AGCUUGGA-AGGGAUUG 3'
>FF-m0090_3p	NM_001075616	1997	1255	-27.4
miRNA 3' -ACCGCGGGCUUGUCCCUAGA- 5'
|| |:|| |||||:|||
target 5' AUGAAGUCCUGUCAGGGGUCUG 3'
>FF-m0090_3p	NM_001205761	2074	1994	-24.7
miRNA 3' ACCGCGGGCUUGUCCCUAGA- 5'
||| :: |||||||||
target 5' AGGCAAUUAACCAGGGAUCUU 3'
>FF-m0090_3p	NM_001014888	1160	106	-28.3
miRNA 3' -AC-CGCGGGCUUGUCCCUAGA- 5'
|| || ||| |||||:|||
target 5' GUGUGCCCCCUUCCAGGGGUCUA 3'
>FF-m0090_3p	NM_001098017	2124	703	-24.8
miRNA 3' ACCGCGGGCUUGUCCCUAGA 5'
|:||:||||||
target 5' -------AGGACGGGGAUCG 3'
>FF-m0090_3p	NM_001098932	3009	2509	-22.8
miRNA 3' ACCGCGGGCUUGUCCCUAGA 5'
|: | |: ||||||||
target 5' -UGUACAAGGCCAGGGAUCA 3'
>FF-m0090_3p	NM_001205766	2867	2408	-22.9
miRNA 3' -ACCGCGGGCUUG-UCCCUAGA 5'
||| | || :||||||
target 5' AUGGGGA--GAUUUGGGGAUCC 3'
>FF-m0090_3p	NM_001101933	2496	242	-26.6
miRNA 3' -ACCGCG-GGCUUG--UCCCUAGA- 5'
|||| | || |: :|||||||
target 5' AUGGCCCUCCUCAUCAGGGGAUCUG 3'
>FF-m0090_3p	NM_001045970	2688	4	-17.4
miRNA 3' ACCGCGGGCUU--G-UCCCUAGA- 5'
:|:|: | | ||||||:|
target 5' --UUGUCUCAUUUCCAGGGAUUUU 3'
>FF-m0090_3p	NM_001110441	2290	1206	-23.1
miRNA 3' -ACCGCGGGCUUGUCCCUAGA 5'
||| :|| : :||||||
target 5' AUGGAAUCCAGUUGGGGAUCC 3'
>FF-m0090_3p	NM_001143855	3851	155	-25.5
miRNA 3' ACCGCGGGCUUGUCCCUAGA 5'
|| : :|| |||||:||
target 5' AGGAAUGUGACCAGGGGUCG 3'
>FF-m0090_3p	NM_001038045	2151	2070	-20.9
miRNA 3' -ACCGCGGGC--UUG--UCCCUAGA 5'
||| :|: ||| ||||:||
target 5' UUGGAAUCUUUUAACAUAGGGGUCA 3'
>FF-m0090_3p	NM_001098937	2927	221	-25.8
miRNA 3' ACCGCGGGCUUGUCCCUAGA 5'
|: : |::||||||||
target 5' -AGUAUUAGGGCAGGGAUCA 3'
>FF-m0090_3p	NM_001076968	3915	212	-18.1
miRNA 3' ACCGCGGGCUUGUCCCUAGA- 5'
:|::| | ||||||:|
target 5' --CUGUUCC-AGAGGGAUUUC 3'
>FF-m0090_3p	NM_001205774	6967	5573	-31
miRNA 3' ACCGCGGGCUUGUCCCUAGA 5'
|| ||||| :||||||
target 5' GGGAGCCCGCGAGGGGAUCC 3'
>FF-m0090_3p	NM_001098028	2591	1295	-19.5
miRNA 3' -ACCGCGGGCUUG-UCCCUAGA 5'
||| ::| |: ||||:||
target 5' GUGGAUUUCAAGGAAGGGGUCC 3'
>FF-m0090_3p	NM_001075632	2214	1348	-27.3
miRNA 3' ACCGCGGGCUUG---UCCCUAGA 5'
|| | |:||:| ||||:||
target 5' AGGAGGCUGAGCAUGAGGGGUCC 3'
>FF-m0090_3p	NM_001100311	1189	334	-21.8
miRNA 3' -ACCGCGGGCU--UGUCCCUAGA- 5'
|| : ::|| ||||||||:|
target 5' AUGAUUAUUGAAAACAGGGAUUUC 3'
>FF-m0090_3p	NM_001017934	1956	1799	-24.5
miRNA 3' ACCGCGGGCUUGUCCCUAGA 5'
:|: |:| |||||||
target 5' --UUGUUUGGA-AGGGAUCA 3'
>FF-m0090_3p	NM_001038102	1300	824	-24.1
miRNA 3' ACCGC-GGGCUUGUCCCUAGA- 5'
|| :|:| |||||:|||
target 5' -AGCUUUCUGU-CAGGGGUCUA 3'
>FF-m0090_3p	NM_001143865	4069	3442	-27.4
miRNA 3' AC-CGCGGGCUUG-UCCCUAGA- 5'
| |:|:| | :| :|||||||
target 5' AGAGUGUCGGUGCUGGGGAUCUG 3'
>FF-m0090_3p	NM_001083386	3513	2273	-16.6
miRNA 3' ACCGCGGGCUUGUCCCUAGA 5'
:||||||
target 5' -----------AGGGGAUCC 3'
>FF-m0090_3p	NM_001191376	1641	399	-29.2
miRNA 3' -ACCGC--GGGCUUGUCCCUAGA- 5'
|||| ||:| :|||||||
target 5' CUGGCUAUCCUGCCAGGGGAUCUG 3'
>FF-m0090_3p	NM_001101060	4997	4511	-17.2
miRNA 3' ACCGCGGGCU--UG-UCCCUAGA- 5'
: || |: ||||||:|
target 5' ----UUUUGAUCAUAAGGGAUUUA 3'
>FF-m0090_3p	NM_001205384	6359	5209	-33.4
miRNA 3' ACCGCGGGCUUGUCCCUAGA 5'
||| | |:|||||||||
target 5' AGGCCCAAGGACAGGGAUCA 3'
>FF-m0090_3p	NM_001081581	4704	100	-30.4
miRNA 3' AC-CGCGGGCUUGUCCCUAGA- 5'
| |||: :| ||||||:|||
target 5' GGAGCGUGUG-ACAGGGGUCUC 3'
>FF-m0090_3p	NM_001098038	3374	3178	-27.2
miRNA 3' -ACCGCGGGCUUGUCCCUAGA 5'
|||| :|| |||||||:
target 5' CUGGCCUCCAU-CAGGGAUUC 3'
>FF-m0090_3p	NM_001046089	2964	3	-17.4
miRNA 3' ACCGCGGGCUUGUCCCUAGA 5'
:||||||
target 5' -----------UGGGGAUCG 3'
>FF-m0090_3p	NM_001034339	1668	95	-32.6
miRNA 3' -ACCGCGGGCUUGUCCCUAGA 5'
||| |||| |||||:||
target 5' CUGGGGCCCCC-CAGGGGUCC 3'
>FF-m0090_3p	NM_001143872	1501	55	-29.3
miRNA 3' ACCGCGGGCUUG--UCCCUAGA- 5'
|||| |||: ||||||||
target 5' -UGCGCAGGAAUGUAGGGAUCUG 3'
>FF-m0090_3p	NM_001206518	2105	1919	-23.9
miRNA 3' ACCGCGGGCU-UGUCCCUAGA 5'
|:| | ||||||||:
target 5' ---AGUCGGCUACAGGGAUUG 3'
>FF-m0090_3p	NM_001101066	3690	1744	-26.8
miRNA 3' ACCGCGGGCUUGUCCCUAGA- 5'
||||:| | :|||||||
target 5' -CGCGCUCCA--GGGGAUCUU 3'
>FF-m0090_3p	NM_001015616	1594	1470	-23.4
miRNA 3' ACCGCGGGCUUGUCCCUAGA 5'
||:| :| ||||||:
target 5' ---AGCUCAGAGAGGGAUUC 3'
>FF-m0090_3p	NM_001075645	1530	413	-16.7
miRNA 3' ACCGCGGGC-U---UG-UCCCUAGA 5'
|| ||: | || ||||||:
target 5' -UGCACCUUUACAAACAAGGGAUUC 3'
>FF-m0090_3p	NM_001098045	2325	1118	-18.2
miRNA 3' ACCGCGGGCUUGUCCCUAGA 5'
| || :||||||
target 5' ---AGACAGA--GGGGAUCA 3'
>FF-m0090_3p	NM_001082431	2525	249	-23
miRNA 3' ACCGCGGGCUUGUCCCUAGA 5'
|:| ||||||||:
target 5' -----ACUGCACAGGGAUUG 3'
>FF-m0090_3p	NM_001046339	2081	667	-21.1
miRNA 3' -ACCGCGGGCUUGUCCCUAGA 5'
|| | || :: |||||||
target 5' AUGUCACCAAGGGAGGGAUCA 3'
>FF-m0090_3p	NM_001015630	1932	805	-24.4
miRNA 3' ACCGCGGGCUUGUCCCUAGA- 5'
|: :|:||| ||||:|||
target 5' -UGUCUCUGAAAAGGGGUCUC 3'
>FF-m0090_3p	NM_001192933	2037	1982	-24.3
miRNA 3' ACCGCGGGCUUGUCCCUAGA 5'
|| | : || :||||||
target 5' GGGGGGUGGA--GGGGAUCC 3'
>FF-m0090_3p	NM_001192684	3758	666	-22.2
miRNA 3' ACCGCGGGCUUGUCCCUAGA 5'
|| | |:|||||||
target 5' -AGCAACAGUAUAGGGAUCA 3'
>FF-m0090_3p	NM_001024524	2538	1029	-29.4
miRNA 3' -ACCGCGGGCUUG-UCCCUAGA 5'
||| ||: |::| :||||||
target 5' GUGGAGCUGGGGCUGGGGAUCC 3'
>FF-m0090_3p	NM_001025336	2604	18	-22.5
miRNA 3' ACCGCGGGCUUGUCCCUAGA- 5'
:| :|:: ||||:|||
target 5' --AUGAAUGGGGAGGGGUCUU 3'
>FF-m0090_3p	NM_001192906	6749	5968	-26.4
miRNA 3' -ACCGCGGGCUUGUCCCUAGA- 5'
|||: |:| |||||:|||
target 5' AUGGUUCUC---CAGGGGUCUG 3'
>FF-m0090_3p	NM_001192687	2490	2088	-17.8
miRNA 3' ACCGCGGGCUUGUCCCUAGA- 5'
||||:|||
target 5' -----------AAGGGGUCUA 3'
>FF-m0090_3p	NM_001082452	4917	3112	-24.2
miRNA 3' ACCGCGGGCUUG-UCCCUAGA 5'
|: ||| :|| ||||||:
target 5' -AGUUCCCUGACUAGGGAUUG 3'
>FF-m0090_3p	NM_001192693	1620	299	-28.4
miRNA 3' ACCGCGGGCUUGUCCCUAGA 5'
|: ||| :||||||||
target 5' -CGUUCCCCCGCAGGGAUCA 3'
>FF-m0090_3p	NM_001192697	2166	114	-29.2
miRNA 3' ACCGCGGGCUUG--UCCCUAGA 5'
:|||:|:|: :||||||
target 5' --CUGCCUGGAUGAGGGGAUCC 3'
>FF-m0090_3p	NM_001024486	2782	2263	-24.1
miRNA 3' -ACCGCGGGCUUGUCCCUAGA- 5'
|||: | |: ||||:|||
target 5' UUGGUACAAGG--AGGGGUCUG 3'
>FF-m0090_3p	NM_001038145	3356	2235	-26.1
miRNA 3' -ACCGCGGGCUUG---UCCCUAGA 5'
|||| : |::| :||||||
target 5' CUGGCAUGAGGGCAGUGGGGAUCG 3'
>FF-m0090_3p	NM_001099021	1690	808	-22.6
miRNA 3' ACCGCGGGCUUGUCCCUAGA- 5'
|:| |: |||||||:|
target 5' -AGUGGCUC--CAGGGAUUUG 3'
>FF-m0090_3p	NM_001015654	2592	368	-20.3
miRNA 3' ACCGCGGGCUU-GUCCCUAGA 5'
|| |||||:||
target 5' -------AGAUUCAGGGGUCA 3'
>FF-m0090_3p	NM_001099031	2580	2085	-22.7
miRNA 3' ACCGCGGGCUUGUCCCUAGA- 5'
|| : ::|||||||:|
target 5' AGGACAUAUGGCAGGGAUUUU 3'
>FF-m0090_3p	NM_001099036	2290	2183	-19.8
miRNA 3' ACCGCGGGCUUG-UCCCUAGA- 5'
::||: ||||:|||
target 5' -----GUUGAGGAAGGGGUCUU 3'
>FF-m0090_3p	NM_001082603	3100	2972	-23
miRNA 3' ACCGCGGGCUU---G-UCCCUAGA- 5'
|| |:|||: : ||||:|||
target 5' -UGCCCUCGAGUUGUGAGGGGUCUU 3'
>FF-m0090_3p	NM_001099023	2192	1912	-20.2
miRNA 3' ACCGCGGGCUUGUCCCUAGA- 5'
:|:|| ||||||:|
target 5' ----AUCUGA--AGGGAUUUA 3'
>FF-m0090_3p	NM_001075961	1850	1113	-31.1
miRNA 3' ACCGCGGGCU--UGUCCCUAGA 5'
||| ||| | ||||||:||
target 5' AGGCCCCCCACCACAGGGGUCA 3'
>FF-m0090_3p	NM_001083704	3414	3313	-25.3
miRNA 3' -ACCGCGGGCUUGUCCCUAGA- 5'
||| |:: | :|||||||
target 5' UUGGGGUUGG---GGGGAUCUU 3'
>FF-m0090_3p	NM_001083454	1436	1028	-30.1
miRNA 3' ACCGCGGGCUUG--UCCCUAGA- 5'
||:|:|:| | ||||:|||
target 5' GGGUGUCUGCUCCGAGGGGUCUG 3'
>FF-m0090_3p	NM_001099027	2303	1715	-23.5
miRNA 3' ACCGCGGGCUUG-UCCCUAGA- 5'
|| ||| | ||||:|||
target 5' -AGCACCCU--CAAGGGGUCUU 3'
>FF-m0090_3p	NM_001083707	3525	2793	-26.3
miRNA 3' -ACCG-CGGGCUUGUCCCUAGA 5'
|||: | ||| ||||:||
target 5' CUGGUAGGCCGCA-AGGGGUCC 3'
>FF-m0090_3p	NM_001101131	2810	1175	-28.9
miRNA 3' -ACCGCGGGCUU-GUCCCUAGA- 5'
||| |:| : |||||||||
target 5' CUGGGGUCAUUGUCAGGGAUCUG 3'
>FF-m0090_3p	NM_001192730	1714	792	-21.1
miRNA 3' ACCGCGGGCUUG--UCCCUAGA 5'
:|:|:|: ||||||:
target 5' ----AUCUGGAUCGAGGGAUUC 3'
>FF-m0090_3p	NM_001101145	2158	1048	-22.1
miRNA 3' -ACCGCGGGCUUGUCCCUAGA 5'
|| ||::: |||||:||
target 5' CUGACGUUUUC-CAGGGGUCC 3'
>FF-m0090_3p	NM_001046632	951	916	-30.9
miRNA 3' -ACCGCGGGCUUG---UCCCUAGA- 5'
|| |||:|:|: ||||||||
target 5' CUGAAGCCUGGAUCCAAGGGAUCUG 3'
>FF-m0090_3p	NM_001102290	3029	2807	-37
miRNA 3' -ACCGCGGGCUUGUCCCUAGA 5'
||| ||| |:||||||:||
target 5' GUGGGGCCAGGACAGGGGUCA 3'
>FF-m0090_3p	NM_001144098	2307	1198	-31
miRNA 3' -ACCGCGGGCUUGUCCCUAGA 5'
|||:|: || ||||:||
target 5' GUGGUGUUUGA--AGGGGUCA 3'
>FF-m0090_3p	NM_001205630	3179	1812	-20
miRNA 3' ACCGCGGGCUUGUCCCUAGA- 5'
||:| || ||||||:|
target 5' ---AGCUCCAA-AGGGAUUUU 3'
>FF-m0090_3p	NM_001077086	1075	829	-20.2
miRNA 3' ACCGCGGGCUUGUCCCUAGA- 5'
:||||||||:|
target 5' --------AGACAGGGAUUUC 3'
>FF-m0090_3p	NM_001038199	1656	436	-24.9
miRNA 3' -ACCGC-GGGC-UUGUCCCUAGA- 5'
||| :: :||||||||||
target 5' CUGGAGAUUAAAGACAGGGAUCUG 3'
>FF-m0090_3p	NM_001077872	2672	1527	-26.8
miRNA 3' -ACCGCGGGCUUGUCCCUAGA- 5'
|||:| | | |||||||||
target 5' UUGGUGGC--AUCAGGGAUCUG 3'
>FF-m0090_3p	NM_001083759	3896	3084	-17
miRNA 3' ACCGCGGGCUUGUCCCUAGA 5'
||||:||
target 5' -----------GAGGGGUCA 3'
>FF-m0090_3p	NM_001205906	6942	3957	-22.6
miRNA 3' -ACCGCGGGCUUGUCCCUAGA- 5'
||| : | | :|||||||
target 5' AUGGA--UGGCAGGGGGAUCUG 3'
>FF-m0090_3p	NM_001193037	3708	2678	-22
miRNA 3' ACCGCGGGCUUGUCCCUAGA- 5'
|: |:|||||||:|
target 5' ---AGUAC-AGCAGGGAUUUA 3'
>FF-m0090_3p	NM_001102073	3670	1372	-25.3
miRNA 3' -ACCGCGGGCUUGUCCCUAGA 5'
|| | |:|: |||||:||
target 5' CUGACUACUGGUCAGGGGUCA 3'
>FF-m0090_3p	NM_001102074	2528	2024	-25.7
miRNA 3' -ACCGCGGGCUUGUCCCUAGA 5'
|||| : |:| ||||:||
target 5' UUGGC-UUUGGA-AGGGGUCC 3'
>FF-m0090_3p	NM_001077109	2282	2082	-21.2
miRNA 3' ACCGCGGGCUU-GUCCCUAGA 5'
|: ||: | |||||||:
target 5' -AGUUCCUUCACCAGGGAUUA 3'
>FF-m0090_3p	NM_001205912	1893	876	-23.3
miRNA 3' ACCGCGGGCUUGUCCCUAGA 5'
|| :|:|:| :||||||
target 5' -UGCUUCUGGA-GGGGAUCC 3'
>FF-m0090_3p	NM_001075512	1887	1035	-16.2
miRNA 3' ACCGCGGGCUUG--UCCCUAGA 5'
|: ||| ||||||:
target 5' ---AGUAA-AACAGAGGGAUUC 3'
>FF-m0090_3p	NM_001205913	2975	2301	-19
miRNA 3' -ACCGCGGGCUUG-UCCCUAGA 5'
|| |::: ||: |||||||
target 5' GUGUUGUUU-AAUAAGGGAUCC 3'
>FF-m0090_3p	NM_001244351	1449	256	-27.7
miRNA 3' ACCGCGGG--CUUGUCCCUAGA- 5'
:||| || |||||:|||
target 5' --CUGCCACUGAUCAGGGGUCUG 3'
>FF-m0090_3p	NM_001076538	3182	2710	-26.7
miRNA 3' -ACCGCGGGCUUG-UCCCUAGA 5'
|| || ||||: ||||||:
target 5' CUGCCGGCCGAGGAAGGGAUUG 3'
>FF-m0090_3p	NM_001076035	2308	621	-23.2
miRNA 3' ACCGCGGGCUUGUCCCUAGA- 5'
:|:| |:| ||||||:|
target 5' --AUGUCAGGAGAGGGAUUUC 3'
>FF-m0090_3p	NM_001205925	3759	2433	-21.1
miRNA 3' ACCGCGGGCUUGUCCCUAGA- 5'
::||: :|||||||
target 5' -----AUUGAGAGGGGAUCUC 3'
>FF-m0090_3p	NM_001205926	2574	228	-24.6
miRNA 3' ACCGCGGGCUUGUCCCUAGA 5'
|: | |: ||||||||
target 5' -AGUUCUUGGUCAGGGAUCC 3'
>FF-m0090_3p	NM_001205927	3966	430	-25.7
miRNA 3' -ACCGCG-GGC-U---UGUCCCUAGA- 5'
||| |: |:| | :|:|||||||
target 5' AUGGAGUACUGUAACGGCGGGGAUCUG 3'
>FF-m0090_3p	NM_001205928	4077	803	-24
miRNA 3' ACCG--CGGG--CUUGUCCCUAGA- 5'
|| |::| |:| :|||||||
target 5' GGGACUGUUCAGGGAAGGGGAUCUG 3'
>FF-m0090_3p	NM_001192803	6069	4243	-19.4
miRNA 3' ACCGCGGGCUUGUCCCUAGA 5'
|| || :||||||
target 5' ---AGCAGCAAAGGGGAUCA 3'
>FF-m0090_3p	NM_001191280	3507	2755	-31.3
miRNA 3' -ACCGCGGGCUUGUCCCUAGA 5'
|||: ||:| ||:||||||
target 5' GUGGU-CCUG-ACGGGGAUCG 3'
>FF-m0090_3p	NM_001034741	2042	1660	-19.7
miRNA 3' ACCGCGGGCUUG--UCCCUAGA 5'
| ::||: ||||||:
target 5' --CCUAUUGAGAAAAGGGAUUA 3'
>FF-m0090_3p	NM_001035366	3703	3094	-25.6
miRNA 3' ACCGCGGGCUUG--UCCCUAGA- 5'
|: |:: :|||||||
target 5' ---GGUUUGGGAGAGGGGAUCUA 3'
>FF-m0090_3p	NM_001076876	2301	448	-23.5
miRNA 3' ACCGCGGGCUUG--UCCCUAGA- 5'
||| ||: ||||:|||
target 5' ---AGCCA-AAUCGAGGGGUCUA 3'
>FF-m0090_3p	NM_001035372	1032	75	-25.7
miRNA 3' ACCGCGGGCUUGUCCCUAGA 5'
|| :||| | ||||:||
target 5' -AGCCUCCGCAGAGGGGUCG 3'
>FF-m0090_3p	NM_001113299	2049	844	-23.6
miRNA 3' ACCGC-GGGCUU-GUCCCUAGA- 5'
:| ||: : |||||||||
target 5' --CUGACCUUCGUCAGGGAUCUG 3'
>FF-m0090_3p	NM_001076883	2936	2302	-20.4
miRNA 3' ACCGCGGGCUUG--UCCCUAGA- 5'
:|::: || :|||||||
target 5' --UUGUUUACACAUGGGGAUCUG 3'
>FF-m0090_3p	NM_001102108	4463	528	-22.3
miRNA 3' ACCGCGGGCUUGUCCCUAGA 5'
: ||| ||||||:
target 5' ----CUUUGAAGAGGGAUUG 3'
>FF-m0090_3p	NM_001102511	3308	449	-28.4
miRNA 3' -ACCGCGGGCUUGUCCCUAGA- 5'
|||:|:: ||||||||:|
target 5' GUGGUGUU---ACAGGGAUUUG 3'
>FF-m0090_3p	NM_001206958	3260	2131	-15.2
miRNA 3' ACCGCGGGCUUG---UCCCUAGA- 5'
| :|| ||||||:|
target 5' ------ACAGACAUAAGGGAUUUC 3'
>FF-m0090_3p	NM_001192575	11210	7341	-25.1
miRNA 3' ACCGCGGGCUUGUCCCUAGA- 5'
|||: :| :|||||||
target 5' -AGCGUGUGGU-GGGGAUCUC 3'
>FF-m0090_3p	NM_001102123	5601	4093	-28.5
miRNA 3' -ACCGCGGGCUUGUCCCUAGA 5'
|||| :: |:| ||||:||
target 5' GUGGCAUUGGGAGAGGGGUCG 3'
>FF-m0090_3p	NM_001035390	2484	2300	-29
miRNA 3' ACCGCGGGCU--UGUCCCUAGA 5'
|:| |:|| ||||||:||
target 5' -AGUGGCUGAACACAGGGGUCC 3'
>FF-m0090_3p	NM_001046497	3398	2161	-23.5
miRNA 3' ACCGCGGGCUU-G--UCCCUAGA 5'
| ||: |:| : :||||||
target 5' CGUUGCUGGGAGUUAGGGGAUCG 3'
>FF-m0090_3p	NM_001102522	4460	958	-22.6
miRNA 3' ACCGCGGGCUUGUCCCUAGA 5'
|: :|:| |||||||
target 5' ---AGUGUGGA-AGGGAUCG 3'
>FF-m0090_3p	NM_001038046	1451	930	-22.7
miRNA 3' ACCGCGGGCUUG-UCCCUAGA 5'
||:|: :| :||||||
target 5' --CCGUCUCUGCUGGGGAUCC 3'
>FF-m0090_3p	NM_001102528	3635	1988	-21.5
miRNA 3' ACCGCGGGCUUGUCCCUAGA 5'
|:|| |: ||||||:
target 5' -AGUGCAUGG--AGGGAUUC 3'
>FF-m0090_3p	NM_001046263	2017	1336	-27.1
miRNA 3' ACCGCGGGCUUGUCCCUAGA- 5'
|:| || |:|||||||
target 5' ---AGUCGGAUCGGGGAUCUC 3'
>FF-m0090_3p	NM_001205975	2120	57	-29.3
miRNA 3' ACCGCGGGCUUGUCCCUAGA- 5'
||:| | :|||||||:|
target 5' AGGUGGCAUUGCAGGGAUUUA 3'
>FF-m0090_3p	NM_001192596	2298	2264	-28.4
miRNA 3' -ACCGCGGGCUU-GUCCCUAGA- 5'
|||:|: | |||||||:|
target 5' CUGGUGUAAGUGUCAGGGAUUUU 3'
>FF-m0090_3p	NM_001192852	4503	1769	-17.9
miRNA 3' ACCGCGGGCUUGUCCCUAGA- 5'
||||||||
target 5' -----------GAGGGAUCUU 3'
>FF-m0090_3p	NM_001046269	1362	52	-25
miRNA 3' -ACCGCGGGCUUGUCCCUAGA 5'
|||| ::| |||||||:
target 5' CUGGCAUUCUU-CAGGGAUUA 3'
>FF-m0090_3p	NM_001192599	2222	1198	-25.1
miRNA 3' -ACCGCGGGCUUGUCCCUAGA- 5'
||| || |||||:|||
target 5' GUGGA--CCAUCCAGGGGUCUC 3'
>FF-m0090_3p	NM_001046522	1478	31	-32
miRNA 3' -ACCGCGGGCUU-GUCCCUAGA 5'
|||| ||| || ||||||||
target 5' UUGGCUCCCCAACCAGGGAUCG 3'
>FF-m0090_3p	NM_001037610	1313	750	-26.9
miRNA 3' ACCGCGGGCUUGUCCCUAGA- 5'
||||||||||||
target 5' -------AGAACAGGGAUCUG 3'
>FF-m0090_3p	NM_001034548	1820	240	-20.8
miRNA 3' ACCGCGGGCUUGUCCCUAGA- 5'
|| :|:| ||||||:|
target 5' GGGAAUCUG---AGGGAUUUG 3'
>FF-m0090_3p	NM_001110079	1734	594	-29.8
miRNA 3' -ACCGCGGGCUUGUCCCUAGA- 5'
|||: |:||: ||||||||
target 5' UUGGUUACUGAG-AGGGAUCUU 3'
>FF-m0090_3p	NM_001105392	3000	2305	-25.8
miRNA 3' ACCGCGGGCUUGUCCCUAGA 5'
|| | | ||||||:||
target 5' GGGGGACAACACAGGGGUCA 3'
>FF-m0090_3p	NM_001037820	3019	139	-32.7
miRNA 3' -ACCGCGGGCUUGUCCCUAGA 5'
||| |||: |||||||||
target 5' GUGGGGCCUC-ACAGGGAUCC 3'
>FF-m0090_3p	NM_001015631	2579	1150	-17.4
miRNA 3' ACCGCGGG-CUUGUCCCUAGA 5'
|: | |:| ||||:||
target 5' -AGUACACAGGA-AGGGGUCC 3'
>FF-m0090_3p	NM_001075865	1449	1083	-21.9
miRNA 3' ACCGCGGGCUUGUCCCUAGA- 5'
|:|| ||||:|||
target 5' -----ACUGAUAAGGGGUCUU 3'
>FF-m0090_3p	NM_001037458	2765	547	-21.2
miRNA 3' -ACCGCGGGCUUGUCCCUAGA- 5'
|||: : || ||||:|||
target 5' CUGGUUU---AAGAGGGGUCUA 3'
>FF-m0090_3p	NM_001191346	3326	637	-24.3
miRNA 3' ACCGCGGGCUUGUCCCUAGA- 5'
|::: ||||||||||
target 5' ---AGUUUU-ACAGGGAUCUG 3'
>FF-m0090_3p	NM_001046551	1195	679	-18.1
miRNA 3' ACCGCGGGCUUGUCCCUAGA- 5'
||: :: | ||||||||
target 5' AGGUAAUU-A--AGGGAUCUU 3'
>FF-m0090_3p	NM_001105416	3587	2681	-26.9
miRNA 3' ACCGCGGGCU-UGUCCCUAGA- 5'
|| :|:|| :|||||||:|
target 5' -AGCUUCUGACGCAGGGAUUUA 3'
>FF-m0090_3p	NM_001046310	2862	1716	-25.8
miRNA 3' -ACCGCGGGCU---UGUCCCUAGA- 5'
||| | : |: : ||||||||
target 5' UUGGGGGUGGGGAGGGAGGGAUCUA 3'
>FF-m0090_3p	NM_001192644	3377	646	-28.6
miRNA 3' ACCGCGGGCUUGUCCCUAGA 5'
||: ||:|:| :||||||
target 5' AGGUCCCUGGA-GGGGAUCC 3'
>FF-m0090_3p	NM_001037473	496	408	-25.1
miRNA 3' ACCGCGGGCUUG---UCCCUAGA- 5'
||| :| | : ||||:|||
target 5' AGGCAUCAGGGUGGGAGGGGUCUU 3'
>FF-m0090_3p	NM_001046316	2400	1645	-31.5
miRNA 3' ACCGCGGGCUUGUCCCUAGA- 5'
:||||| |||||:|||
target 5' --CUGCCCGU-CAGGGGUCUU 3'
>FF-m0090_3p	NM_001191375	1484	1293	-24
miRNA 3' ACCGCGGGC-UUGUCCCUAGA- 5'
|| |:: | :: ||||||||
target 5' GGGAGUUGGUGGGAGGGAUCUC 3'
>FF-m0090_3p	NM_001034588	1521	290	-31.4
miRNA 3' ACCGCGGGCUUGUCCCUAGA- 5'
||:|| ::|||||||||
target 5' --ACGUCCUGGCAGGGAUCUC 3'
>FF-m0090_3p	NM_001046321	1490	104	-23.9
miRNA 3' ACCGCGGGCUUG-UCCCUAGA- 5'
|| | :||| ||||||:|
target 5' CGGGGAGUGAAGAAGGGAUUUC 3'
>FF-m0090_3p	NM_001192658	2441	451	-19.8
miRNA 3' -ACCGCGGGCUUGUCCCUAGA 5'
|| | |:| ||||||:
target 5' GUGAAGGCUGCA-AGGGAUUC 3'
>FF-m0090_3p	NM_001075903	3459	2342	-19.2
miRNA 3' ACCGCGGGCUUG-UCCCUAGA 5'
| ||| || ||||||:
target 5' -CGAUCCCC-ACAAGGGAUUC 3'
>FF-m0090_3p	NM_001098052	3110	395	-23.5
miRNA 3' ACCGCGGGCUUGUCCCUAGA 5'
|||| | ||||:||
target 5' --UCGCCAGCAAAGGGGUCA 3'
>FF-m0090_3p	NM_001192668	1517	279	-26.1
miRNA 3' -ACCGCGGGCUUGUCCCUAGA 5'
|| ||| || ||||:||
target 5' CUGUUGCCGGA--AGGGGUCC 3'
>FF-m0090_3p	NM_001081593	1251	463	-22.5
miRNA 3' -ACCGCGGGCUUGUCCCUAGA 5'
||| |: : |||||||:
target 5' AUGGGGUAUUU-CAGGGAUUC 3'
>FF-m0090_3p	NM_001075908	2228	1819	-21.1
miRNA 3' ACCGCGGGCUUGUCCCUAGA- 5'
|:: ||||:|||
target 5' -------AGGGGAGGGGUCUG 3'
>FF-m0090_3p	NM_001038561	1292	65	-31
miRNA 3' -ACCGCGGGCUUG--UCCCUAGA 5'
||||| | | : :||||||
target 5' CUGGCGGCGGGGUCUGGGGAUCC 3'
>FF-m0090_3p	NM_001206309	3240	1493	-25.3
miRNA 3' ACCGC-GGGCUUGUCCCUAGA- 5'
:| |:: |||||||||||
target 5' --AUGACUUCAACAGGGAUCUG 3'
>FF-m0090_3p	NM_001206310	6140	3018	-27.5
miRNA 3' ACCGCGGGCUUGUCCCUAGA 5'
||: |:| :||||||
target 5' GGGUUACUGUCAGGGGAUCA 3'
>FF-m0090_3p	NM_001206055	3664	192	-28.8
miRNA 3' -ACCGCGGGCUUGUCCCUAGA- 5'
|||:|:: | ||||||||
target 5' AUGGUGUUGGCAAAGGGAUCUC 3'
>FF-m0090_3p	NM_001105499	1228	714	-23.2
miRNA 3' ACCGCGGGCU--UGUCCCUAGA- 5'
|| : |: ||||||:|||
target 5' -UGCAUUAGGGCACAGGGGUCUU 3'
>FF-m0090_3p	NM_001193050	2090	917	-22.6
miRNA 3' ACCGCGGGCUUGUCCCUAGA- 5'
|| |:| ||||||||
target 5' ---AGCAUGGA-AGGGAUCUC 3'
>FF-m0090_3p	NM_001078058	2191	945	-25.4
miRNA 3' ACCGCGGGCUUGUCCCUAGA 5'
:|: :||: |||||||
target 5' --UUGUGUGAGGAGGGAUCC 3'
>FF-m0090_3p	NM_001192940	5370	2090	-17.9
miRNA 3' ACCGCGGGCUUG-UCCCUAGA- 5'
|::: || ||||||:|
target 5' ---AGUUUCUACUAGGGAUUUC 3'
>FF-m0090_3p	NM_001034620	1024	614	-26.8
miRNA 3' ACCGCGGGCUU-GUCCCUAGA 5'
||: : |:: |||||||:
target 5' AGGUCUUUGGGUCAGGGAUUG 3'
>FF-m0090_3p	NM_001046593	1780	1374	-26.8
miRNA 3' ACCGCGGGCUUGUCCCUAGA 5'
|| |:|: |||||:||
target 5' AGGAGUCUUU-CAGGGGUCA 3'
>FF-m0090_3p	NM_001191183	3898	1821	-19.8
miRNA 3' -ACCGCGGGCUUGUCCCUAGA 5'
||| |:: || ||||||:
target 5' UUGGGGUU--AA-AGGGAUUC 3'
>FF-m0090_3p	NM_001037478	2271	1214	-17.5
miRNA 3' ACCGCGGGCUUGUCCCUAGA 5'
:||||||
target 5' -----------AGGGGAUCA 3'
>FF-m0090_3p	NM_001077031	946	773	-24
miRNA 3' -ACCGCGGGCUUGUCCCUAGA- 5'
||| | ||: :|||||||
target 5' CUGGGGA--GAG-GGGGAUCUU 3'
>FF-m0090_3p	NM_001191186	1316	904	-22.8
miRNA 3' ACCGCGGGCUUG--UCCCUAGA- 5'
|:| :|:: :|||||||
target 5' -AGUGAAUGGGGAAGGGGAUCUU 3'
>FF-m0090_3p	NM_001076204	1345	1	-16.3
miRNA 3' ACCGCGGGCUUGUCCCUAGA 5'
:||||||
target 5' ------------GGGGAUCC 3'
>FF-m0090_3p	NM_001192969	2841	2383	-32.1
miRNA 3' -ACCGCGGGC--UUGUCCCUAGA- 5'
|||| ||: ::|||||:|||
target 5' CUGGCCCCUAACGGCAGGGGUCUG 3'
>FF-m0090_3p	NM_001040602	2088	1353	-24.8
miRNA 3' ACCGCGGGCUUGUCCCUAGA- 5'
|| | ||: ||||||||
target 5' AGGGGACAGAG-AGGGAUCUC 3'
>FF-m0090_3p	NM_001102271	1784	138	-19.6
miRNA 3' ACCGCGGGCUU--GUCCCUAGA- 5'
|| |||||||:|
target 5' -------AGAUUUCAGGGAUUUG 3'
>FF-m0090_3p	NM_001034658	1499	911	-21.2
miRNA 3' ACCGCGGGCUUGUCCCUAGA- 5'
:|| ||||||:|
target 5' ------AUGAUGAGGGAUUUU 3'
>FF-m0090_3p	NM_001098097	1593	1412	-19.7
miRNA 3' -ACCGCGGGCUUGUCCCUAGA 5'
||| |:: | ||||||:
target 5' AUGGGGUU--A--AGGGAUUA 3'
>FF-m0090_3p	NM_001193252	2867	1677	-27.8
miRNA 3' ACCGCGGGCUUGUCCCUAGA- 5'
:| |:| ||||||||||
target 5' --CUGGCUGCACAGGGAUCUG 3'
>FF-m0090_3p	NM_001098152	2775	435	-21.9
miRNA 3' ACCGCGGGCUUG---UCCCUAGA- 5'
:||:: :| ||||:|||
target 5' --CUGCUUUUGCAAAAGGGGUCUC 3'
>FF-m0090_3p	NM_001099081	2127	1035	-21.4
miRNA 3' ACCGCGGGCUUGUCCCUAGA- 5'
|| |: ||||:|||
target 5' ---AGCAUGG--AGGGGUCUA 3'
>FF-m0090_3p	NM_001206562	9391	9200	-25.2
miRNA 3' ACCGCGGGCUUGUCCCUAGA 5'
|| : ||||||||||:
target 5' GGGAAUGGGAACAGGGAUUA 3'
>FF-m0090_3p	NM_001101149	4006	258	-27.1
miRNA 3' ACCGCGGGCUUGUCCCUAGA 5'
|| | | || |||||:||
target 5' CGGGG-CGGACCAGGGGUCC 3'
>FF-m0090_3p	NM_001083474	1560	65	-28.7
miRNA 3' -ACCGCGGGCUUGUCCCUAGA 5'
|||| ::|:| :||||||
target 5' AUGGCAGUUGGAGGGGGAUCG 3'
>FF-m0090_3p	NM_001083728	2913	664	-17.1
miRNA 3' ACCGCGGGCUUG-UCCCUAGA 5'
|: ||| ||||||:
target 5' ---GGUAA-AACAAGGGAUUC 3'
>FF-m0090_3p	NM_001034684	1892	1231	-20.4
miRNA 3' ACCGCGGGCU-UG--UCCCUAGA- 5'
|| | || | :|||||||
target 5' AGGAGAAAGAAAAGAGGGGAUCUG 3'
>FF-m0090_3p	NM_001081534	2257	1183	-22.9
miRNA 3' ACCGCGGGCU-UGUCCCUAGA- 5'
||:: ||||||||:|
target 5' ---AGCUUUCCACAGGGAUUUC 3'
>FF-m0090_3p	NM_001046425	1374	343	-20.9
miRNA 3' ACCGCGGGCUU-GUCCCUAGA- 5'
::||| |||||||:|
target 5' -----GUUGAAUCAGGGAUUUC 3'
>FF-m0090_3p	NM_001034810	1366	46	-26.5
miRNA 3' -ACCGCGGGCUUGUCCCUAGA 5'
||| |:| :| ||||||:
target 5' GUGGGGUCA-GAGAGGGAUUG 3'
>FF-m0090_3p	NM_001191237	1750	33	-24.5
miRNA 3' ACCGCGGGCUUGUCCCUAGA 5'
||: |: | :||||||
target 5' AGGUACU--AUGGGGGAUCA 3'
>FF-m0090_3p	NM_001102308	2431	466	-23.1
miRNA 3' ACCGCGGGCUUGUCCCUAGA- 5'
|:||| ||||:|||
target 5' -----ACUGAAAAGGGGUCUC 3'
>FF-m0090_3p	NM_001191141	4669	4582	-16.8
miRNA 3' ACCGCGGGCUUGUCCCUAGA- 5'
| :|::: || ||||||:|
target 5' AGAUGUUUCAA-AGGGAUUUG 3'
>FF-m0090_3p	NM_001191243	4941	1553	-30.2
miRNA 3' ACCGCGGGCUUGUCCCUAGA 5'
|| | |:||||||:||
target 5' AGGGGA--GGACAGGGGUCA 3'
>FF-m0090_3p	NM_001046436	1108	268	-26.7
miRNA 3' ACCGCGGGCUUGUCCCUAGA- 5'
|| :|: :|||||:|||
target 5' CGGA-UCUUUGCAGGGGUCUU 3'
>FF-m0090_3p	NM_001099197	760	187	-19.6
miRNA 3' -ACCGCG-GGCU-U-G---UCCCUAGA- 5'
|||:|: |: | : ||||:|||
target 5' GUGGUGUACUACUAUUUUCAGGGGUCUU 3'
>FF-m0090_3p	NM_001083507	3123	492	-20.6
miRNA 3' ACCGCGGGCUU---G--UCCCUAGA- 5'
| ||: ||: : ||||||:|
target 5' CGUUGCUGGAGACGUUAAGGGAUUUU 3'
>FF-m0090_3p	NM_001034713	1391	1038	-17.5
miRNA 3' ACCGCGGGCUUGUCCCUAGA 5'
||: |:: | ||||||:
target 5' AGGUUCUU-A--AGGGAUUC 3'
>FF-m0090_3p	NM_001076018	3524	2860	-25.9
miRNA 3' ACCGCGGGCUUGUCCCUAGA- 5'
| ||||||||||:|
target 5' -----ACGGAACAGGGAUUUG 3'
>FF-m0090_3p	NM_001206791	3853	2361	-28
miRNA 3' -ACCGCGGGCUUGUCCCUAGA- 5'
|||| |: ||||||:|||
target 5' UUGGCACU---ACAGGGGUCUU 3'
>FF-m0090_3p	NM_001024693	7430	3777	-25
miRNA 3' -ACCGCGGGCUUGUCCCUAGA 5'
|||| : | :||||||
target 5' UUGGCCUUUGUUGGGGGAUCC 3'
>FF-m0090_3p	NM_001206165	2870	2143	-27.8
miRNA 3' ACCGCGGGCUUGUCCCUAGA- 5'
:|:|:| |||||||||
target 5' --CUGUCUGCCCAGGGAUCUG 3'
>FF-m0090_3p	NM_001206168	17672	1633	-25.6
miRNA 3' ACCGCGGGCUUGUCCCUAGA- 5'
:|:|: |||||||||
target 5' --UUGUCUCU-CAGGGAUCUA 3'
>FF-m0090_3p	NM_001083772	1843	1662	-31.9
miRNA 3' ACCGCGGGCUUGUCCCUAGA- 5'
|| ||: ||: ||||:|||
target 5' AGGGGCUGGAGAAGGGGUCUG 3'
>FF-m0090_3p	NM_001193049	1766	1042	-25.6
miRNA 3' ACCGCGGGCUUGUCCCUAGA- 5'
:||:| ||||||||:|
target 5' --AUGCUCU-ACAGGGAUUUU 3'
>FF-m0090_3p	NM_001205408	2837	599	-25.5
miRNA 3' ACCGCGGGCUUGUCCCUAGA- 5'
|:| |:| :|||||||
target 5' ---AGUCGGGAAGGGGAUCUC 3'
>FF-m0090_3p	NM_001206182	3705	2626	-19.9
miRNA 3' ACCGCGGGCUUGUCCCUAGA 5'
|: |||||:||
target 5' -----ACUUUUCAGGGGUCG 3'
>FF-m0090_3p	NM_001205416	6265	5049	-29.8
miRNA 3' AC-CGCGGGCUUGUCCCUAGA- 5'
| |:|: |||:||||||||
target 5' AGAGUGUGGGAAUAGGGAUCUA 3'
>FF-m0090_3p	NM_001034736	1065	482	-22.5
miRNA 3' ACCGCGGGCUUGUCCCUAGA- 5'
|:| ||| ||||||||
target 5' ---GGUCAGAA-AGGGAUCUU 3'
>FF-m0090_3p	NM_001098146	2341	2235	-18.2
miRNA 3' -ACCGCGGGCUUGUCCCUAGA- 5'
|||: :| ||||||:|
target 5' UUGGUAAAUG---AGGGAUUUU 3'
>FF-m0090_3p	NM_001205428	8376	5379	-27.2
miRNA 3' ACCGC-GGGCUUGUCCCUAGA- 5'
[truncated: 702 more rows]

## Sheet: B
Table S10B Gene Ontology (GO) enrichment analysis of miRNAn26 targets
GO ID	Term	#Seqs	Graph Score	Sequences
GO:0016192	vesicle-mediated transport	35	17.67	gi|148540301|ref|NM_001098462.1|, gi|328802700|ref|NM_001192024.2|, gi|115495818|ref|NM_001075455.1|, gi|118151069|ref|NM_001077986.1|, gi|67010048|ref|NM_001024693.1|, gi|114052626|ref|NM_001046089.1|, gi|262118260|ref|NM_001038045.2|, gi|139948287|ref|NM_001083671.1|, gi|402692485|ref|NM_001075672.2|, gi|115496645|ref|NM_001076020.1|, gi|31340955|ref|NM_174787.2|, gi|134085889|ref|NM_001083415.…
GO:0009306	protein secretion	8	5.11	gi|329664405|ref|NM_001205715.1|, gi|31342147|ref|NM_174385.2|, gi|115495554|ref|NM_001076271.1|, gi|402743839|ref|NM_001046551.2|, gi|164420790|ref|NM_001113252.1|, gi|300797119|ref|NM_001192077.1|, gi|164518981|ref|NM_001113299.1|, gi|67010048|ref|NM_001024693.1|
GO:0055114	oxidation-reduction process	33	20.39	gi|31343582|ref|NM_175814.2|, gi|144953868|ref|NM_001046114.2|, gi|66792763|ref|NM_001024486.1|, gi|76253717|ref|NM_175777.3|, gi|116003992|ref|NM_001076883.1|, gi|116734842|ref|NM_001075129.1|, gi|122692462|ref|NM_001080302.1|, gi|157074159|ref|NM_001103324.1|, gi|62460519|ref|NM_001014912.1|, gi|27806476|ref|NM_174148.1|, gi|32880220|ref|NM_182652.1|, gi|60302886|ref|NM_001012519.1|, gi|6068750…
GO:0018205	peptidyl-lysine modification	7	2.73	gi|221136915|ref|NM_001144106.1|, gi|300797271|ref|NM_001192852.1|, gi|62752054|ref|NM_001015559.1|, gi|164448532|ref|NM_001075472.2|, gi|329663146|ref|NM_001206055.1|, gi|300797966|ref|NM_001193141.1|, gi|118151387|ref|NM_001077917.1|
GO:0009611	response to wounding	51	19.58	gi|134085889|ref|NM_001083415.1|, gi|262050637|ref|NM_001080213.1|, gi|114326281|ref|NM_177484.3|, gi|115496865|ref|NM_001076534.1|, gi|122692462|ref|NM_001080302.1|, gi|147903188|ref|NM_001098038.1|, gi|155371850|ref|NM_001101060.1|, gi|157426836|ref|NM_001098855.1|, gi|158341671|ref|NM_001109981.1|, gi|255759963|ref|NM_001075305.2|, gi|255759964|ref|NM_001164061.1|, gi|329663477|ref|NM_00120610…
GO:0019941	modification-dependent protein catabolic process	14	5.42	gi|139948633|ref|NM_001083663.1|, gi|148540301|ref|NM_001098462.1|, gi|156121150|ref|NM_001102253.1|, gi|300794718|ref|NM_001191203.1|, gi|300798275|ref|NM_001192644.1|, gi|329663887|ref|NM_001205906.1|, gi|144953868|ref|NM_001046114.2|, gi|156121136|ref|NM_001102246.1|, gi|402745086|ref|NM_001034381.2|, gi|114052666|ref|NM_001046310.1|, gi|114053168|ref|NM_001046263.1|, gi|122692452|ref|NM_00108…
GO:0001503	ossification	6	2.33	gi|164420790|ref|NM_001113252.1|, gi|114051078|ref|NM_001046218.1|, gi|300796481|ref|NM_001192301.1|, gi|300797966|ref|NM_001193141.1|, gi|300798452|ref|NM_001191373.1|, gi|402691624|ref|NM_173984.3|
GO:0043254	regulation of protein complex assembly	8	1.79	gi|149642770|ref|NM_001099036.1|, gi|329663887|ref|NM_001205906.1|, gi|402746494|ref|NM_001034713.2|, gi|300795909|ref|NM_001192529.1|, gi|402692129|ref|NM_001038079.2|, gi|31342616|ref|NM_174194.2|, gi|118151387|ref|NM_001077917.1|, gi|328887897|ref|NM_001199026.2|
GO:0051170	nuclear import	7	3.06	gi|161760648|ref|NM_001080285.2|, gi|114051078|ref|NM_001046218.1|, gi|164420790|ref|NM_001113252.1|, gi|300797119|ref|NM_001192077.1|, gi|45430044|ref|NM_205812.1|, gi|31340955|ref|NM_174787.2|, gi|300796279|ref|NM_001192803.1|
GO:0050670	regulation of lymphocyte proliferation	6	2.59	gi|402693079|ref|NM_001103102.2|, gi|402767166|ref|NM_001046529.2|, gi|329664405|ref|NM_001205715.1|, gi|149642770|ref|NM_001099036.1|, gi|300797119|ref|NM_001192077.1|, gi|402692480|ref|NM_001101882.2|
GO:0016569	covalent chromatin modification	10	3.61	gi|156120892|ref|NM_001102123.1|, gi|221136915|ref|NM_001144106.1|, gi|118151387|ref|NM_001077917.1|, gi|164519007|ref|NM_001113302.1|, gi|300797966|ref|NM_001193141.1|, gi|62752054|ref|NM_001015559.1|, gi|164448532|ref|NM_001075472.2|, gi|329663146|ref|NM_001206055.1|, gi|114051112|ref|NM_001046216.1|, gi|114050794|ref|NM_001046465.1|
GO:0006921	cellular component disassembly involved in apoptotic process	6	4.72	gi|115496751|ref|NM_001076366.1|, gi|47681477|ref|NM_001001142.1|, gi|27881409|ref|NM_174045.1|, gi|300797119|ref|NM_001192077.1|, gi|328887923|ref|NM_001192172.2|, gi|402745559|ref|NM_001077855.2|
GO:0030182	neuron differentiation	42	13.58	gi|300797271|ref|NM_001192852.1|, gi|330417949|ref|NM_001192888.2|, gi|115496567|ref|NM_001076014.1|, gi|300795909|ref|NM_001192529.1|, gi|300798567|ref|NM_001192658.1|, gi|300795416|ref|NM_001191237.1|, gi|300795007|ref|NM_001192996.1|, gi|329663725|ref|NM_001191475.1|, gi|329664055|ref|NM_001205927.1|, gi|329664851|ref|NM_001205515.1|, gi|114053106|ref|NM_001046453.1|, gi|164420790|ref|NM_00111…
GO:0045860	positive regulation of protein kinase activity	6	1.81	gi|329663887|ref|NM_001205906.1|, gi|115495996|ref|NM_001076192.1|, gi|41386684|ref|NM_174196.1|, gi|255759963|ref|NM_001075305.2|, gi|255759964|ref|NM_001164061.1|, gi|164420790|ref|NM_001113252.1|
GO:0030335	positive regulation of cell migration	7	4.31	gi|164420790|ref|NM_001113252.1|, gi|41386684|ref|NM_174196.1|, gi|329663132|ref|NM_001206309.1|, gi|300797966|ref|NM_001193141.1|, gi|31341575|ref|NM_174597.2|, gi|402743839|ref|NM_001046551.2|, gi|31342941|ref|NM_174055.2|
GO:0044267	cellular protein metabolic process	139	42.03	gi|41386684|ref|NM_174196.1|, gi|300798494|ref|NM_001191375.1|, gi|116003826|ref|NM_001076799.1|, gi|134085680|ref|NM_001083454.1|, gi|156121186|ref|NM_001102271.1|, gi|219804279|ref|NM_001143855.1|, gi|329664703|ref|NM_001206264.1|, gi|148237208|ref|NM_001098017.1|, gi|156121034|ref|NM_001102194.1|, gi|300794005|ref|NM_001192946.1|, gi|330417951|ref|NM_001206499.1|, gi|330417953|ref|NM_001206500…
GO:0055002	striated muscle cell development	6	1.94	gi|262073078|ref|NM_001166511.1|, gi|402692417|ref|NM_001078026.2|, gi|156120900|ref|NM_001102127.1|, gi|300797966|ref|NM_001193141.1|, gi|31340955|ref|NM_174787.2|, gi|115496957|ref|NM_001076052.1|
GO:0001817	regulation of cytokine production	13	9.24	gi|402692480|ref|NM_001101882.2|, gi|329664405|ref|NM_001205715.1|, gi|164420790|ref|NM_001113252.1|, gi|41386684|ref|NM_174196.1|, gi|300797119|ref|NM_001192077.1|, gi|115497301|ref|NM_001076409.1|, gi|62460519|ref|NM_001014912.1|, gi|114051078|ref|NM_001046218.1|, gi|156121114|ref|NM_001102235.1|, gi|402693079|ref|NM_001103102.2|, gi|144953868|ref|NM_001046114.2|, gi|300797966|ref|NM_001193141.…
GO:0060255	regulation of macromolecule metabolic process	128	25.43	gi|114051078|ref|NM_001046218.1|, gi|114052626|ref|NM_001046089.1|, gi|402693023|ref|NM_001078058.2|, gi|402692480|ref|NM_001101882.2|, gi|402692337|ref|NM_001046179.2|, gi|255759963|ref|NM_001075305.2|, gi|255759964|ref|NM_001164061.1|, gi|402766322|ref|NM_001034809.2|, gi|134085778|ref|NM_001083474.1|, gi|62460589|ref|NM_001014949.1|, gi|402692417|ref|NM_001078026.2|, gi|114051112|ref|NM_001046…
GO:0048513	organ development	76	38.47	gi|300797271|ref|NM_001192852.1|, gi|115495996|ref|NM_001076192.1|, gi|402692712|ref|NM_001078162.2|, gi|114051162|ref|NM_001046199.1|, gi|118151295|ref|NM_001078114.1|, gi|221136915|ref|NM_001144106.1|, gi|300798731|ref|NM_001192668.1|, gi|164420790|ref|NM_001113252.1|, gi|114051078|ref|NM_001046218.1|, gi|31341394|ref|NM_181020.2|, gi|330417949|ref|NM_001192888.2|, gi|115496865|ref|NM_001076534…
GO:0045765	regulation of angiogenesis	8	5.76	gi|31342941|ref|NM_174055.2|, gi|41386684|ref|NM_174196.1|, gi|62460519|ref|NM_001014912.1|, gi|114326281|ref|NM_177484.3|, gi|157426836|ref|NM_001098855.1|, gi|300797966|ref|NM_001193141.1|, gi|329663132|ref|NM_001206309.1|, gi|402743839|ref|NM_001046551.2|
GO:0031347	regulation of defense response	16	5.24	gi|31342236|ref|NM_174353.2|, gi|115497301|ref|NM_001076409.1|, gi|154707845|ref|NM_001098937.1|, gi|402767023|ref|NM_001083728.2|, gi|329663887|ref|NM_001205906.1|, gi|115497345|ref|NM_001075125.1|, gi|402743818|ref|NM_001103296.2|, gi|402745409|ref|NM_001040591.2|, gi|402693079|ref|NM_001103102.2|, gi|31341685|ref|NM_174553.2|, gi|148237208|ref|NM_001098017.1|, gi|116004150|ref|NM_001076968.1|,…
GO:0007399	nervous system development	60	16.91	gi|300797271|ref|NM_001192852.1|, gi|115495996|ref|NM_001076192.1|, gi|402692712|ref|NM_001078162.2|, gi|31341394|ref|NM_181020.2|, gi|330417949|ref|NM_001192888.2|, gi|115496567|ref|NM_001076014.1|, gi|300795909|ref|NM_001192529.1|, gi|300798567|ref|NM_001192658.1|, gi|164420790|ref|NM_001113252.1|, gi|300795416|ref|NM_001191237.1|, gi|300795007|ref|NM_001192996.1|, gi|329663725|ref|NM_001191475…
GO:2000026	regulation of multicellular organismal development	33	11.85	gi|115496865|ref|NM_001076534.1|, gi|31342941|ref|NM_174055.2|, gi|41386684|ref|NM_174196.1|, gi|62460519|ref|NM_001014912.1|, gi|114326281|ref|NM_177484.3|, gi|157426836|ref|NM_001098855.1|, gi|115496567|ref|NM_001076014.1|, gi|300795909|ref|NM_001192529.1|, gi|164420790|ref|NM_001113252.1|, gi|300797966|ref|NM_001193141.1|, gi|114051078|ref|NM_001046218.1|, gi|329663132|ref|NM_001206309.1|, gi|…
GO:0019219	regulation of nucleobase-containing compound metabolic process	104	16.04	gi|31341394|ref|NM_181020.2|, gi|67010048|ref|NM_001024693.1|, gi|402692129|ref|NM_001038079.2|, gi|402693023|ref|NM_001078058.2|, gi|402692337|ref|NM_001046179.2|, gi|255759963|ref|NM_001075305.2|, gi|255759964|ref|NM_001164061.1|, gi|402766322|ref|NM_001034809.2|, gi|114051112|ref|NM_001046216.1|, gi|31342616|ref|NM_174194.2|, gi|78369656|ref|NM_001035403.1|, gi|116003990|ref|NM_001076888.1|, g…
GO:0045937	positive regulation of phosphate metabolic process	11	2.98	gi|330688403|ref|NM_001192906.2|, gi|329663887|ref|NM_001205906.1|, gi|115495996|ref|NM_001076192.1|, gi|31342941|ref|NM_174055.2|, gi|41386684|ref|NM_174196.1|, gi|255759963|ref|NM_001075305.2|, gi|255759964|ref|NM_001164061.1|, gi|329663943|ref|NM_001205913.1|, gi|114051078|ref|NM_001046218.1|, gi|158341671|ref|NM_001109981.1|, gi|164420790|ref|NM_001113252.1|
GO:0045333	cellular respiration	6	3.88	gi|31343582|ref|NM_175814.2|, gi|66792763|ref|NM_001024486.1|, gi|402766968|ref|NM_001035335.2|, gi|330340373|ref|NM_001206420.1|, gi|116003826|ref|NM_001076799.1|, gi|134085794|ref|NM_001083452.1|
GO:0000904	cell morphogenesis involved in differentiation	34	10.34	gi|300795416|ref|NM_001191237.1|, gi|329664055|ref|NM_001205927.1|, gi|329664851|ref|NM_001205515.1|, gi|330417949|ref|NM_001192888.2|, gi|62460589|ref|NM_001014949.1|, gi|164420790|ref|NM_001113252.1|, gi|76253869|ref|NM_001015631.2|, gi|328802700|ref|NM_001192024.2|, gi|78369271|ref|NM_001035366.1|, gi|41386799|ref|NM_174627.1|, gi|115497345|ref|NM_001075125.1|, gi|116003920|ref|NM_001076847.1|…
GO:0051253	negative regulation of RNA metabolic process	16	6.94	gi|157427957|ref|NM_001105416.1|, gi|45430044|ref|NM_205812.1|, gi|87196500|ref|NM_174049.2|, gi|114051078|ref|NM_001046218.1|, gi|114053168|ref|NM_001046263.1|, gi|115496557|ref|NM_001075712.1|, gi|115497301|ref|NM_001076409.1|, gi|115497767|ref|NM_001075224.1|, gi|118151295|ref|NM_001078114.1|, gi|164519007|ref|NM_001113302.1|, gi|221136915|ref|NM_001144106.1|, gi|300797966|ref|NM_001193141.1|,…
GO:0043549	regulation of kinase activity	11	2.93	gi|329663887|ref|NM_001205906.1|, gi|45430044|ref|NM_205812.1|, gi|115495996|ref|NM_001076192.1|, gi|41386684|ref|NM_174196.1|, gi|255759963|ref|NM_001075305.2|, gi|255759964|ref|NM_001164061.1|, gi|149642770|ref|NM_001099036.1|, gi|300795954|ref|NM_001192531.1|, gi|115497589|ref|NM_001076137.1|, gi|122692590|ref|NM_001080286.1|, gi|164420790|ref|NM_001113252.1|
GO:0009966	regulation of signal transduction	48	21.05	gi|274317000|ref|NM_001024481.2|, gi|139948594|ref|NM_001083666.1|, gi|114326281|ref|NM_177484.3|, gi|114051078|ref|NM_001046218.1|, gi|31341394|ref|NM_181020.2|, gi|115497589|ref|NM_001076137.1|, gi|62460589|ref|NM_001014949.1|, gi|148237208|ref|NM_001098017.1|, gi|148540301|ref|NM_001098462.1|, gi|164420790|ref|NM_001113252.1|, gi|329663887|ref|NM_001205906.1|, gi|329663725|ref|NM_001191475.1|,…
GO:0006139	nucleobase-containing compound metabolic process	179	19.41	gi|78365270|ref|NM_001035432.1|, gi|139948916|ref|NM_001083755.1|, gi|155372048|ref|NM_001101161.1|, gi|31341394|ref|NM_181020.2|, gi|67010048|ref|NM_001024693.1|, gi|402765895|ref|NM_001014888.3|, gi|402693230|ref|NM_001101145.2|, gi|402692129|ref|NM_001038079.2|, gi|402693023|ref|NM_001078058.2|, gi|332205940|ref|NM_001206837.1|, gi|402692337|ref|NM_001046179.2|, gi|330340408|ref|NM_001206436.1…
GO:0031329	regulation of cellular catabolic process	17	2.94	gi|402692129|ref|NM_001038079.2|, gi|31342616|ref|NM_174194.2|, gi|78369656|ref|NM_001035403.1|, gi|116003990|ref|NM_001076888.1|, gi|300794787|ref|NM_001192730.1|, gi|300795778|ref|NM_001191499.1|, gi|328887897|ref|NM_001199026.2|, gi|402743864|ref|NM_001077872.2|, gi|139948594|ref|NM_001083666.1|, gi|402744219|ref|NM_001035316.2|, gi|402693023|ref|NM_001078058.2|, gi|329664055|ref|NM_001205927.…
GO:0042060	wound healing	35	17.63	gi|134085889|ref|NM_001083415.1|, gi|262050637|ref|NM_001080213.1|, gi|114326281|ref|NM_177484.3|, gi|115496865|ref|NM_001076534.1|, gi|122692462|ref|NM_001080302.1|, gi|147903188|ref|NM_001098038.1|, gi|155371850|ref|NM_001101060.1|, gi|157426836|ref|NM_001098855.1|, gi|158341671|ref|NM_001109981.1|, gi|255759963|ref|NM_001075305.2|, gi|255759964|ref|NM_001164061.1|, gi|329663477|ref|NM_00120610…
GO:0007265	Ras protein signal transduction	9	7.19	gi|274317000|ref|NM_001024481.2|, gi|139948594|ref|NM_001083666.1|, gi|76253717|ref|NM_175777.3|, gi|157428099|ref|NM_001105488.1|, gi|255759963|ref|NM_001075305.2|, gi|255759964|ref|NM_001164061.1|, gi|329664055|ref|NM_001205927.1|, gi|329663725|ref|NM_001191475.1|, gi|67010048|ref|NM_001024693.1|
GO:0045216	cell-cell junction organization	10	7.47	gi|78369271|ref|NM_001035366.1|, gi|31342616|ref|NM_174194.2|, gi|402692129|ref|NM_001038079.2|, gi|114051078|ref|NM_001046218.1|, gi|164420790|ref|NM_001113252.1|, gi|27881409|ref|NM_174045.1|, gi|300797966|ref|NM_001193141.1|, gi|329663132|ref|NM_001206309.1|, gi|157426904|ref|NM_001105253.1|, gi|332688249|ref|NM_001206958.1|
GO:0034284	response to monosaccharide stimulus	11	3.53	gi|31341418|ref|NM_174661.2|, gi|41386684|ref|NM_174196.1|, gi|114051078|ref|NM_001046218.1|, gi|134085778|ref|NM_001083474.1|, gi|144953868|ref|NM_001046114.2|, gi|156120792|ref|NM_001102073.1|, gi|157426836|ref|NM_001098855.1|, gi|164519007|ref|NM_001113302.1|, gi|300797119|ref|NM_001192077.1|, gi|162287147|ref|NM_001111120.1|, gi|31340955|ref|NM_174787.2|
GO:0009653	anatomical structure morphogenesis	79	29.7	gi|114051162|ref|NM_001046199.1|, gi|118151295|ref|NM_001078114.1|, gi|221136915|ref|NM_001144106.1|, gi|300798731|ref|NM_001192668.1|, gi|164420790|ref|NM_001113252.1|, gi|114051078|ref|NM_001046218.1|, gi|31342941|ref|NM_174055.2|, gi|41386684|ref|NM_174196.1|, gi|62460519|ref|NM_001014912.1|, gi|114326281|ref|NM_177484.3|, gi|157426836|ref|NM_001098855.1|, gi|115496751|ref|NM_001076366.1|, gi|…
GO:0010876	lipid localization	8	2.75	gi|66792877|ref|NM_001024547.1|, gi|31341575|ref|NM_174597.2|, gi|115497301|ref|NM_001076409.1|, gi|67010048|ref|NM_001024693.1|, gi|451958182|ref|NM_174829.3|, gi|402744865|ref|NM_001046269.2|, gi|122692526|ref|NM_001080255.1|, gi|41386684|ref|NM_174196.1|
GO:0008202	steroid metabolic process	15	6.61	gi|115497301|ref|NM_001076409.1|, gi|31341575|ref|NM_174597.2|, gi|329663654|ref|NM_001205876.1|, gi|47824865|ref|NM_001001443.1|, gi|114052423|ref|NM_001046339.1|, gi|332205881|ref|NM_001206816.1|, gi|67010048|ref|NM_001024693.1|, gi|77736426|ref|NM_001034741.1|, gi|329664405|ref|NM_001205715.1|, gi|402744865|ref|NM_001046269.2|, gi|402746612|ref|NM_001075823.2|, gi|300794331|ref|NM_001191183.1|…
GO:0051480	cytosolic calcium ion homeostasis	6	2.69	gi|76253717|ref|NM_175777.3|, gi|116734842|ref|NM_001075129.1|, gi|118150797|ref|NM_001077839.1|, gi|157279928|ref|NM_001105010.1|, gi|164420790|ref|NM_001113252.1|, gi|162287147|ref|NM_001111120.1|
GO:0002790	peptide secretion	13	3.84	gi|67010048|ref|NM_001024693.1|, gi|31341394|ref|NM_181020.2|, gi|32880220|ref|NM_182652.1|, gi|162287147|ref|NM_001111120.1|, gi|114051078|ref|NM_001046218.1|, gi|156120792|ref|NM_001102073.1|, gi|31340955|ref|NM_174787.2|, gi|164519007|ref|NM_001113302.1|, gi|300793980|ref|NM_001192433.1|, gi|300797337|ref|NM_001192599.1|, gi|116003826|ref|NM_001076799.1|, gi|116734842|ref|NM_001075129.1|, gi|1…
GO:0055072	iron ion homeostasis	7	5	gi|27807162|ref|NM_174641.1|, gi|329663216|ref|NM_001205552.1|, gi|31442876|ref|NM_174245.2|, gi|62460519|ref|NM_001014912.1|, gi|114326281|ref|NM_177484.3|, gi|118601769|ref|NM_001079585.1|, gi|402745777|ref|NM_176637.2|
GO:0051704	multi-organism process	35	12.63	gi|157426836|ref|NM_001098855.1|, gi|115497345|ref|NM_001075125.1|, gi|402743818|ref|NM_001103296.2|, gi|402745409|ref|NM_001040591.2|, gi|402693079|ref|NM_001103102.2|, gi|47824865|ref|NM_001001443.1|, gi|329663654|ref|NM_001205876.1|, gi|77735630|ref|NM_001034339.1|, gi|31341273|ref|NM_176620.2|, gi|116003826|ref|NM_001076799.1|, gi|67010048|ref|NM_001024693.1|, gi|144953868|ref|NM_001046114.2|…
GO:0051047	positive regulation of secretion	7	3.17	gi|31341394|ref|NM_181020.2|, gi|32880220|ref|NM_182652.1|, gi|162287147|ref|NM_001111120.1|, gi|329664405|ref|NM_001205715.1|, gi|115496645|ref|NM_001076020.1|, gi|164420790|ref|NM_001113252.1|, gi|300797119|ref|NM_001192077.1|
GO:0048518	positive regulation of biological process	108	41.31	gi|149642770|ref|NM_001099036.1|, gi|329663887|ref|NM_001205906.1|, gi|402746494|ref|NM_001034713.2|, gi|114326289|ref|NM_001001174.2|, gi|31341394|ref|NM_181020.2|, gi|67010048|ref|NM_001024693.1|, gi|78369271|ref|NM_001035366.1|, gi|164420790|ref|NM_001113252.1|, gi|31342941|ref|NM_174055.2|, gi|115496865|ref|NM_001076534.1|, gi|115496751|ref|NM_001076366.1|, gi|300797119|ref|NM_001192077.1|, g…
GO:0006497	protein lipidation	6	5.08	gi|300795007|ref|NM_001192996.1|, gi|116004436|ref|NM_001077109.1|, gi|402693098|ref|NM_001100311.2|, gi|67010048|ref|NM_001024693.1|, gi|115497201|ref|NM_001075278.1|, gi|400529123|ref|NM_001038102.2|
GO:0003013	circulatory system process	17	5.57	gi|300797119|ref|NM_001192077.1|, gi|125991949|ref|NM_001081581.1|, gi|27807162|ref|NM_174641.1|, gi|60687509|ref|NM_001011685.1|, gi|148227521|ref|NM_001098045.1|, gi|402743839|ref|NM_001046551.2|, gi|157074151|ref|NM_001103319.1|, gi|115497767|ref|NM_001075224.1|, gi|329663132|ref|NM_001206309.1|, gi|155371850|ref|NM_001101060.1|, gi|62460519|ref|NM_001014912.1|, gi|115495832|ref|NM_001075534.1…
GO:0008285	negative regulation of cell proliferation	16	10.27	gi|402693079|ref|NM_001103102.2|, gi|402767166|ref|NM_001046529.2|, gi|164420790|ref|NM_001113252.1|, gi|300796481|ref|NM_001192301.1|, gi|41386684|ref|NM_174196.1|, gi|62460519|ref|NM_001014912.1|, gi|31342583|ref|NM_174213.2|, gi|114051078|ref|NM_001046218.1|, gi|114052626|ref|NM_001046089.1|, gi|149642770|ref|NM_001099036.1|, gi|300797910|ref|NM_001191347.1|, gi|329664813|ref|NM_001205766.1|, …
GO:0007017	microtubule-based process	16	5.75	gi|329663477|ref|NM_001206105.1|, gi|156120396|ref|NM_001101874.1|, gi|330688403|ref|NM_001192906.2|, gi|300795497|ref|NM_001192253.1|, gi|139948594|ref|NM_001083666.1|, gi|402692129|ref|NM_001038079.2|, gi|31342616|ref|NM_174194.2|, gi|147903188|ref|NM_001098038.1|, gi|300796088|ref|NM_001192026.1|, gi|329664943|ref|NM_001205384.1|, gi|329663943|ref|NM_001205913.1|, gi|156523101|ref|NM_001102495…
GO:0031401	positive regulation of protein modification process	12	3.94	gi|330688403|ref|NM_001192906.2|, gi|402745086|ref|NM_001034381.2|, gi|329663887|ref|NM_001205906.1|, gi|115495996|ref|NM_001076192.1|, gi|31342941|ref|NM_174055.2|, gi|41386684|ref|NM_174196.1|, gi|255759963|ref|NM_001075305.2|, gi|255759964|ref|NM_001164061.1|, gi|329663943|ref|NM_001205913.1|, gi|118151387|ref|NM_001077917.1|, gi|164519007|ref|NM_001113302.1|, gi|164420790|ref|NM_001113252.1|
GO:0055080	cation homeostasis	19	4.85	gi|451958062|ref|NM_175796.3|, gi|76253717|ref|NM_175777.3|, gi|116734842|ref|NM_001075129.1|, gi|118150797|ref|NM_001077839.1|, gi|157279928|ref|NM_001105010.1|, gi|78369307|ref|NM_001035428.1|, gi|27807162|ref|NM_174641.1|, gi|329663216|ref|NM_001205552.1|, gi|221136907|ref|NM_001144103.1|, gi|164420790|ref|NM_001113252.1|, gi|162287147|ref|NM_001111120.1|, gi|31442876|ref|NM_174245.2|, gi|6246…
GO:0001568	blood vessel development	23	9.06	gi|31342941|ref|NM_174055.2|, gi|41386684|ref|NM_174196.1|, gi|62460519|ref|NM_001014912.1|, gi|114326281|ref|NM_177484.3|, gi|157426836|ref|NM_001098855.1|, gi|300797966|ref|NM_001193141.1|, gi|329663132|ref|NM_001206309.1|, gi|402743839|ref|NM_001046551.2|, gi|330417949|ref|NM_001192888.2|, gi|118151387|ref|NM_001077917.1|, gi|300797271|ref|NM_001192852.1|, gi|300797754|ref|NM_001192875.1|, gi|…
GO:0040017	positive regulation of locomotion	7	1.92	gi|164420790|ref|NM_001113252.1|, gi|41386684|ref|NM_174196.1|, gi|329663132|ref|NM_001206309.1|, gi|300797966|ref|NM_001193141.1|, gi|31341575|ref|NM_174597.2|, gi|402743839|ref|NM_001046551.2|, gi|31342941|ref|NM_174055.2|
GO:0061024	membrane organization	15	4.16	gi|115496751|ref|NM_001076366.1|, gi|164420790|ref|NM_001113252.1|, gi|402691824|ref|NM_001075614.2|, gi|274317530|ref|NM_001114192.2|, gi|156120396|ref|NM_001101874.1|, gi|67010048|ref|NM_001024693.1|, gi|116734842|ref|NM_001075129.1|, gi|115497345|ref|NM_001075125.1|, gi|78050060|ref|NM_001035064.1|, gi|118150845|ref|NM_001077868.1|, gi|126723526|ref|NM_001082431.1|, gi|114052626|ref|NM_0010460…
GO:0046488	phosphatidylinositol metabolic process	6	3.01	gi|300795007|ref|NM_001192996.1|, gi|116004436|ref|NM_001077109.1|, gi|402693098|ref|NM_001100311.2|, gi|115496567|ref|NM_001076014.1|, gi|157279928|ref|NM_001105010.1|, gi|400529123|ref|NM_001038102.2|
GO:0032970	regulation of actin filament-based process	6	0.76	gi|149642770|ref|NM_001099036.1|, gi|329663887|ref|NM_001205906.1|, gi|402746494|ref|NM_001034713.2|, gi|300797119|ref|NM_001192077.1|, gi|329663132|ref|NM_001206309.1|, gi|300795909|ref|NM_001192529.1|
GO:0071214	cellular response to abiotic stimulus	6	3.19	gi|115496751|ref|NM_001076366.1|, gi|115497301|ref|NM_001076409.1|, gi|139948611|ref|NM_001083773.1|, gi|329663887|ref|NM_001205906.1|, gi|329664943|ref|NM_001205384.1|, gi|300797446|ref|NM_001193116.1|
GO:0030168	platelet activation	18	17.6	gi|134085889|ref|NM_001083415.1|, gi|27807162|ref|NM_174641.1|, gi|41386684|ref|NM_174196.1|, gi|76253717|ref|NM_175777.3|, gi|78050060|ref|NM_001035064.1|, gi|78369569|ref|NM_001035409.1|, gi|114326289|ref|NM_001001174.2|, gi|115432048|ref|NM_174414.3|, gi|116003826|ref|NM_001076799.1|, gi|116003952|ref|NM_001076863.1|, gi|148237208|ref|NM_001098017.1|, gi|148238039|ref|NM_001098052.1|, gi|16228…
GO:0048468	cell development	57	15.47	gi|300797271|ref|NM_001192852.1|, gi|31341394|ref|NM_181020.2|, gi|330417949|ref|NM_001192888.2|, gi|300795497|ref|NM_001192253.1|, gi|329664813|ref|NM_001205766.1|, gi|157426836|ref|NM_001098855.1|, gi|115496567|ref|NM_001076014.1|, gi|300795909|ref|NM_001192529.1|, gi|300798567|ref|NM_001192658.1|, gi|300795416|ref|NM_001191237.1|, gi|134085778|ref|NM_001083474.1|, gi|262073078|ref|NM_001166511…
GO:0048545	response to steroid hormone stimulus	13	7.2	gi|31341418|ref|NM_174661.2|, gi|47824865|ref|NM_001001443.1|, gi|31341394|ref|NM_181020.2|, gi|255759963|ref|NM_001075305.2|, gi|255759964|ref|NM_001164061.1|, gi|329664323|ref|NM_001205449.1|, gi|300798452|ref|NM_001191373.1|, gi|300798567|ref|NM_001192658.1|, gi|332205881|ref|NM_001206816.1|, gi|41386684|ref|NM_174196.1|, gi|164420790|ref|NM_001113252.1|, gi|62460519|ref|NM_001014912.1|, gi|78…
GO:0048514	blood vessel morphogenesis	21	12.43	gi|31342941|ref|NM_174055.2|, gi|41386684|ref|NM_174196.1|, gi|62460519|ref|NM_001014912.1|, gi|114326281|ref|NM_177484.3|, gi|157426836|ref|NM_001098855.1|, gi|300797966|ref|NM_001193141.1|, gi|329663132|ref|NM_001206309.1|, gi|402743839|ref|NM_001046551.2|, gi|330417949|ref|NM_001192888.2|, gi|118151387|ref|NM_001077917.1|, gi|77736426|ref|NM_001034741.1|, gi|134085690|ref|NM_001083507.1|, gi|1…
GO:0001654	eye development	11	4.33	gi|164420790|ref|NM_001113252.1|, gi|300798567|ref|NM_001192658.1|, gi|134085690|ref|NM_001083507.1|, gi|329664813|ref|NM_001205766.1|, gi|76253717|ref|NM_175777.3|, gi|300796592|ref|NM_001191295.1|, gi|62460589|ref|NM_001014949.1|, gi|329663654|ref|NM_001205876.1|, gi|329663887|ref|NM_001205906.1|, gi|114051078|ref|NM_001046218.1|, gi|115497767|ref|NM_001075224.1|
GO:0030334	regulation of cell migration	11	5.38	gi|164420790|ref|NM_001113252.1|, gi|41386684|ref|NM_174196.1|, gi|157426836|ref|NM_001098855.1|, gi|329663132|ref|NM_001206309.1|, gi|300797966|ref|NM_001193141.1|, gi|31341575|ref|NM_174597.2|, gi|402743839|ref|NM_001046551.2|, gi|62460519|ref|NM_001014912.1|, gi|31342941|ref|NM_174055.2|, gi|134085680|ref|NM_001083454.1|, gi|329663887|ref|NM_001205906.1|
GO:0002696	positive regulation of leukocyte activation	10	3.18	gi|115496865|ref|NM_001076534.1|, gi|329664405|ref|NM_001205715.1|, gi|149642770|ref|NM_001099036.1|, gi|300797119|ref|NM_001192077.1|, gi|402693079|ref|NM_001103102.2|, gi|148237208|ref|NM_001098017.1|, gi|155371850|ref|NM_001101060.1|, gi|402692480|ref|NM_001101882.2|, gi|41386684|ref|NM_174196.1|, gi|118151387|ref|NM_001077917.1|
GO:0043436	oxoacid metabolic process	33	5.2	gi|164519007|ref|NM_001113302.1|, gi|125991949|ref|NM_001081581.1|, gi|402746612|ref|NM_001075823.2|, gi|116003846|ref|NM_001076814.1|, gi|134085794|ref|NM_001083452.1|, gi|155371910|ref|NM_001101090.1|, gi|330688483|ref|NM_001191397.1|, gi|62752069|ref|NM_001015630.1|, gi|60687509|ref|NM_001011685.1|, gi|78050046|ref|NM_001035071.1|, gi|114052423|ref|NM_001046339.1|, gi|332205881|ref|NM_00120681…
GO:0034329	cell junction assembly	14	10.73	gi|78369271|ref|NM_001035366.1|, gi|31342616|ref|NM_174194.2|, gi|402692129|ref|NM_001038079.2|, gi|158341671|ref|NM_001109981.1|, gi|27881409|ref|NM_174045.1|, gi|300797966|ref|NM_001193141.1|, gi|329663132|ref|NM_001206309.1|, gi|41386799|ref|NM_174627.1|, gi|116004132|ref|NM_001076955.1|, gi|148237208|ref|NM_001098017.1|, gi|157426904|ref|NM_001105253.1|, gi|195539528|ref|NM_001130751.1|, gi|3…
GO:0044249	cellular biosynthetic process	160	33.76	gi|116003826|ref|NM_001076799.1|, gi|31341394|ref|NM_181020.2|, gi|67010048|ref|NM_001024693.1|, gi|402765895|ref|NM_001014888.3|, gi|402743419|ref|NM_001099081.2|, gi|402693023|ref|NM_001078058.2|, gi|402692480|ref|NM_001101882.2|, gi|330340408|ref|NM_001206436.1|, gi|255759963|ref|NM_001075305.2|, gi|255759964|ref|NM_001164061.1|, gi|402766322|ref|NM_001034809.2|, gi|134085778|ref|NM_001083474.…
GO:0048731	system development	122	39.39	gi|300797271|ref|NM_001192852.1|, gi|115495996|ref|NM_001076192.1|, gi|402692712|ref|NM_001078162.2|, gi|300794388|ref|NM_001191186.1|, gi|114051162|ref|NM_001046199.1|, gi|118151295|ref|NM_001078114.1|, gi|221136915|ref|NM_001144106.1|, gi|300798731|ref|NM_001192668.1|, gi|164420790|ref|NM_001113252.1|, gi|114051078|ref|NM_001046218.1|, gi|31341394|ref|NM_181020.2|, gi|330417949|ref|NM_001192888…
GO:0009615	response to virus	11	7.61	gi|115497345|ref|NM_001075125.1|, gi|402743818|ref|NM_001103296.2|, gi|402745409|ref|NM_001040591.2|, gi|402693079|ref|NM_001103102.2|, gi|115496751|ref|NM_001076366.1|, gi|31341685|ref|NM_174553.2|, gi|31343219|ref|NM_173940.2|, gi|87196500|ref|NM_174049.2|, gi|300796481|ref|NM_001192301.1|, gi|329664405|ref|NM_001205715.1|, gi|402765872|ref|NM_001075462.2|
GO:0034654	nucleobase-containing compound biosynthetic process	16	3.44	gi|31341394|ref|NM_181020.2|, gi|67010048|ref|NM_001024693.1|, gi|402765895|ref|NM_001014888.3|, gi|330340408|ref|NM_001206436.1|, gi|78369656|ref|NM_001035403.1|, gi|27807162|ref|NM_174641.1|, gi|451958062|ref|NM_175796.3|, gi|149773565|ref|NM_001098908.1|, gi|331999967|ref|NM_001206692.1|, gi|122692526|ref|NM_001080255.1|, gi|166706924|ref|NM_001114154.1|, gi|221136907|ref|NM_001144103.1|, gi|3…
GO:0006793	phosphorus metabolic process	64	13.07	gi|164420790|ref|NM_001113252.1|, gi|134085680|ref|NM_001083454.1|, gi|156121186|ref|NM_001102271.1|, gi|219804279|ref|NM_001143855.1|, gi|329664703|ref|NM_001206264.1|, gi|148237208|ref|NM_001098017.1|, gi|156121034|ref|NM_001102194.1|, gi|300794005|ref|NM_001192946.1|, gi|330417951|ref|NM_001206499.1|, gi|330417953|ref|NM_001206500.1|, gi|329663887|ref|NM_001205906.1|, gi|330688403|ref|NM_00119…
GO:0006140	regulation of nucleotide metabolic process	14	1.15	gi|31341394|ref|NM_181020.2|, gi|67010048|ref|NM_001024693.1|, gi|402692129|ref|NM_001038079.2|, gi|31342616|ref|NM_174194.2|, gi|78369656|ref|NM_001035403.1|, gi|116003990|ref|NM_001076888.1|, gi|300794787|ref|NM_001192730.1|, gi|300795778|ref|NM_001191499.1|, gi|328887897|ref|NM_001199026.2|, gi|402743864|ref|NM_001077872.2|, gi|139948594|ref|NM_001083666.1|, gi|330688403|ref|NM_001192906.2|, g…
GO:0030154	cell differentiation	93	32.65	gi|300797271|ref|NM_001192852.1|, gi|328927061|ref|NM_001191346.2|, gi|329663654|ref|NM_001205876.1|, gi|31341394|ref|NM_181020.2|, gi|330417949|ref|NM_001192888.2|, gi|78369271|ref|NM_001035366.1|, gi|115496865|ref|NM_001076534.1|, gi|300795497|ref|NM_001192253.1|, gi|329664813|ref|NM_001205766.1|, gi|157426836|ref|NM_001098855.1|, gi|115496567|ref|NM_001076014.1|, gi|300795909|ref|NM_001192529.…
GO:0008150	biological_process	522	244.6	gi|78369271|ref|NM_001035366.1|, gi|300797271|ref|NM_001192852.1|, gi|116003826|ref|NM_001076799.1|, gi|66792745|ref|NM_001024493.1|, gi|300793749|ref|NM_001192933.1|, gi|78365270|ref|NM_001035432.1|, gi|139948916|ref|NM_001083755.1|, gi|155372048|ref|NM_001101161.1|, gi|31343558|ref|NM_177513.2|, gi|114052193|ref|NM_001046497.1|, gi|115495832|ref|NM_001075534.1|, gi|139949209|ref|NM_001083772.1|…
GO:0051338	regulation of transferase activity	12	2.12	gi|329663887|ref|NM_001205906.1|, gi|45430044|ref|NM_205812.1|, gi|115495996|ref|NM_001076192.1|, gi|41386684|ref|NM_174196.1|, gi|255759963|ref|NM_001075305.2|, gi|255759964|ref|NM_001164061.1|, gi|149642770|ref|NM_001099036.1|, gi|78045552|ref|NM_001035073.1|, gi|300795954|ref|NM_001192531.1|, gi|115497589|ref|NM_001076137.1|, gi|122692590|ref|NM_001080286.1|, gi|164420790|ref|NM_001113252.1|
GO:0006412	translation	25	10	gi|134085778|ref|NM_001083474.1|, gi|41386684|ref|NM_174196.1|, gi|332205974|ref|NM_001206853.1|, gi|118151069|ref|NM_001077986.1|, gi|134085784|ref|NM_001083372.1|, gi|148540319|ref|NM_001098473.1|, gi|164448603|ref|NM_001076839.2|, gi|330688483|ref|NM_001191397.1|, gi|116003826|ref|NM_001076799.1|, gi|149642770|ref|NM_001099036.1|, gi|402744219|ref|NM_001035316.2|, gi|402692628|ref|NM_001025341…
GO:2000602	regulation of interphase of mitotic cell cycle	6	2.45	gi|116003920|ref|NM_001076847.1|, gi|402745086|ref|NM_001034381.2|, gi|157074009|ref|NM_001103244.1|, gi|148237208|ref|NM_001098017.1|, gi|329664943|ref|NM_001205384.1|, gi|300797119|ref|NM_001192077.1|
GO:0032870	cellular response to hormone stimulus	20	6.2	gi|31342941|ref|NM_174055.2|, gi|31442876|ref|NM_174245.2|, gi|164420732|ref|NM_001024543.2|, gi|164519007|ref|NM_001113302.1|, gi|255759963|ref|NM_001075305.2|, gi|255759964|ref|NM_001164061.1|, gi|402745777|ref|NM_176637.2|, gi|47824865|ref|NM_001001443.1|, gi|300798452|ref|NM_001191373.1|, gi|300798567|ref|NM_001192658.1|, gi|332205881|ref|NM_001206816.1|, gi|31341394|ref|NM_181020.2|, gi|1449…
GO:0045321	leukocyte activation	22	4.56	gi|115496865|ref|NM_001076534.1|, gi|402693079|ref|NM_001103102.2|, gi|402767166|ref|NM_001046529.2|, gi|114051078|ref|NM_001046218.1|, gi|329664405|ref|NM_001205715.1|, gi|149642770|ref|NM_001099036.1|, gi|300797119|ref|NM_001192077.1|, gi|402745559|ref|NM_001077855.2|, gi|148237208|ref|NM_001098017.1|, gi|155371850|ref|NM_001101060.1|, gi|154152068|ref|NM_001100377.1|, gi|300797966|ref|NM_00119…
GO:0009952	anterior/posterior pattern specification	9	6.88	gi|62460589|ref|NM_001014949.1|, gi|118151295|ref|NM_001078114.1|, gi|221136915|ref|NM_001144106.1|, gi|300794388|ref|NM_001191186.1|, gi|148227521|ref|NM_001098045.1|, gi|114051078|ref|NM_001046218.1|, gi|115495996|ref|NM_001076192.1|, gi|114053106|ref|NM_001046453.1|, gi|402744034|ref|NM_001046222.2|
GO:0007346	regulation of mitotic cell cycle	10	3.99	gi|116003920|ref|NM_001076847.1|, gi|114053168|ref|NM_001046263.1|, gi|114051078|ref|NM_001046218.1|, gi|402745086|ref|NM_001034381.2|, gi|157074009|ref|NM_001103244.1|, gi|329663943|ref|NM_001205913.1|, gi|402693435|ref|NM_001046571.2|, gi|148237208|ref|NM_001098017.1|, gi|329664943|ref|NM_001205384.1|, gi|300797119|ref|NM_001192077.1|
GO:0016044	cellular membrane organization	15	6.94	gi|115496751|ref|NM_001076366.1|, gi|164420790|ref|NM_001113252.1|, gi|402691824|ref|NM_001075614.2|, gi|274317530|ref|NM_001114192.2|, gi|156120396|ref|NM_001101874.1|, gi|67010048|ref|NM_001024693.1|, gi|116734842|ref|NM_001075129.1|, gi|115497345|ref|NM_001075125.1|, gi|78050060|ref|NM_001035064.1|, gi|118150845|ref|NM_001077868.1|, gi|126723526|ref|NM_001082431.1|, gi|114052626|ref|NM_0010460…
GO:0017038	protein import	9	3.78	gi|161760648|ref|NM_001080285.2|, gi|300794024|ref|NM_001192947.1|, gi|274317530|ref|NM_001114192.2|, gi|114051078|ref|NM_001046218.1|, gi|164420790|ref|NM_001113252.1|, gi|300797119|ref|NM_001192077.1|, gi|45430044|ref|NM_205812.1|, gi|31340955|ref|NM_174787.2|, gi|300796279|ref|NM_001192803.1|
GO:0007268	synaptic transmission	17	12.87	gi|125991949|ref|NM_001081581.1|, gi|116734842|ref|NM_001075129.1|, gi|115497345|ref|NM_001075125.1|, gi|148234888|ref|NM_001098108.1|, gi|149643038|ref|NM_001099027.1|, gi|76253717|ref|NM_175777.3|, gi|115496957|ref|NM_001076052.1|, gi|154707845|ref|NM_001098937.1|, gi|157074007|ref|NM_001103243.1|, gi|157074159|ref|NM_001103324.1|, gi|329664047|ref|NM_001205926.1|, gi|115495458|ref|NM_001075504…
GO:0006874	cellular calcium ion homeostasis	8	3.62	gi|76253717|ref|NM_175777.3|, gi|116734842|ref|NM_001075129.1|, gi|118150797|ref|NM_001077839.1|, gi|157279928|ref|NM_001105010.1|, gi|164420790|ref|NM_001113252.1|, gi|162287147|ref|NM_001111120.1|, gi|115495832|ref|NM_001075534.1|, gi|157074151|ref|NM_001103319.1|
GO:0043068	positive regulation of programmed cell death	17	7.29	gi|164420790|ref|NM_001113252.1|, gi|115496751|ref|NM_001076366.1|, gi|62460519|ref|NM_001014912.1|, gi|329663654|ref|NM_001205876.1|, gi|402693023|ref|NM_001078058.2|, gi|402693079|ref|NM_001103102.2|, gi|47681477|ref|NM_001001142.1|, gi|116003920|ref|NM_001076847.1|, gi|158341671|ref|NM_001109981.1|, gi|329663887|ref|NM_001205906.1|, gi|402692480|ref|NM_001101882.2|, gi|31343219|ref|NM_173940.2…
GO:0044085	cellular component biogenesis	65	9.99	gi|78369271|ref|NM_001035366.1|, gi|149642770|ref|NM_001099036.1|, gi|329663887|ref|NM_001205906.1|, gi|402746494|ref|NM_001034713.2|, gi|219804723|ref|NM_001143865.1|, gi|402693230|ref|NM_001101145.2|, gi|300797119|ref|NM_001192077.1|, gi|329663132|ref|NM_001206309.1|, gi|158341671|ref|NM_001109981.1|, gi|300795497|ref|NM_001192253.1|, gi|31342616|ref|NM_174194.2|, gi|402692129|ref|NM_001038079.…
GO:0012502	induction of programmed cell death	12	5.95	gi|62460519|ref|NM_001014912.1|, gi|329663654|ref|NM_001205876.1|, gi|402693023|ref|NM_001078058.2|, gi|402693079|ref|NM_001103102.2|, gi|31343219|ref|NM_173940.2|, gi|41386684|ref|NM_174196.1|, gi|114051078|ref|NM_001046218.1|, gi|115496751|ref|NM_001076366.1|, gi|139948611|ref|NM_001083773.1|, gi|162287147|ref|NM_001111120.1|, gi|164420790|ref|NM_001113252.1|, gi|329664323|ref|NM_001205449.1|
GO:0006163	purine nucleotide metabolic process	40	5.54	gi|31341394|ref|NM_181020.2|, gi|67010048|ref|NM_001024693.1|, gi|402692129|ref|NM_001038079.2|, gi|300797337|ref|NM_001192599.1|, gi|31342616|ref|NM_174194.2|, gi|78369656|ref|NM_001035403.1|, gi|116003990|ref|NM_001076888.1|, gi|300794787|ref|NM_001192730.1|, gi|300795778|ref|NM_001191499.1|, gi|328887897|ref|NM_001199026.2|, gi|402743864|ref|NM_001077872.2|, gi|31343219|ref|NM_173940.2|, gi|76…
GO:0005975	carbohydrate metabolic process	30	7.91	gi|82617549|ref|NM_001037320.1|, gi|149944686|ref|NM_001098955.1|, gi|144953868|ref|NM_001046114.2|, gi|118151069|ref|NM_001077986.1|, gi|134085784|ref|NM_001083372.1|, gi|148540319|ref|NM_001098473.1|, gi|164448603|ref|NM_001076839.2|, gi|402744219|ref|NM_001035316.2|, gi|31342252|ref|NM_174347.2|, gi|134085794|ref|NM_001083452.1|, gi|87196500|ref|NM_174049.2|, gi|329664499|ref|NM_001205727.1|, …
GO:0010638	positive regulation of organelle organization	10	3.5	gi|149642770|ref|NM_001099036.1|, gi|329663887|ref|NM_001205906.1|, gi|402746494|ref|NM_001034713.2|, gi|300797119|ref|NM_001192077.1|, gi|329663132|ref|NM_001206309.1|, gi|118151387|ref|NM_001077917.1|, gi|402692129|ref|NM_001038079.2|, gi|115496751|ref|NM_001076366.1|, gi|402693435|ref|NM_001046571.2|, gi|164519007|ref|NM_001113302.1|
GO:0048858	cell projection morphogenesis	33	9.26	gi|300795416|ref|NM_001191237.1|, gi|329664055|ref|NM_001205927.1|, gi|329664851|ref|NM_001205515.1|, gi|330417949|ref|NM_001192888.2|, gi|329663599|ref|NM_001206123.1|, gi|78369271|ref|NM_001035366.1|, gi|41386799|ref|NM_174627.1|, gi|115497345|ref|NM_001075125.1|, gi|116003920|ref|NM_001076847.1|, gi|149642770|ref|NM_001099036.1|, gi|154707845|ref|NM_001098937.1|, gi|156120900|ref|NM_001102127.…
GO:0044419	interspecies interaction between organisms	12	9.44	gi|114051078|ref|NM_001046218.1|, gi|31342252|ref|NM_174347.2|, gi|115496174|ref|NM_001076523.1|, gi|115496751|ref|NM_001076366.1|, gi|148540301|ref|NM_001098462.1|, gi|156121114|ref|NM_001102235.1|, gi|300795954|ref|NM_001192531.1|, gi|330688471|ref|NM_001192891.2|, gi|402744517|ref|NM_001099153.2|, gi|402745086|ref|NM_001034381.2|, gi|31341575|ref|NM_174597.2|, gi|402745095|ref|NM_001099023.2|
GO:0007179	transforming growth factor beta receptor signaling pathway	7	5.4	gi|114051078|ref|NM_001046218.1|, gi|31342147|ref|NM_174385.2|, gi|164420790|ref|NM_001113252.1|, gi|329663887|ref|NM_001205906.1|, gi|300798731|ref|NM_001192668.1|, gi|329663933|ref|NM_001205656.1|, gi|41386684|ref|NM_174196.1|
GO:0033554	cellular response to stress	40	15.62	gi|144953868|ref|NM_001046114.2|, gi|134085778|ref|NM_001083474.1|, gi|114051112|ref|NM_001046216.1|, gi|402767023|ref|NM_001083728.2|, gi|329663887|ref|NM_001205906.1|, gi|154707845|ref|NM_001098937.1|, gi|115495996|ref|NM_001076192.1|, gi|402745559|ref|NM_001077855.2|, gi|62460519|ref|NM_001014912.1|, gi|329663654|ref|NM_001205876.1|, gi|161760648|ref|NM_001080285.2|, gi|402693023|ref|NM_001078…
GO:0051173	positive regulation of nitrogen compound metabolic process	36	5.92	gi|31341394|ref|NM_181020.2|, gi|67010048|ref|NM_001024693.1|, gi|402692337|ref|NM_001046179.2|, gi|255759963|ref|NM_001075305.2|, gi|255759964|ref|NM_001164061.1|, gi|402766322|ref|NM_001034809.2|, gi|114051112|ref|NM_001046216.1|, gi|329664943|ref|NM_001205384.1|, gi|31340955|ref|NM_174787.2|, gi|31342941|ref|NM_174055.2|, gi|62460609|ref|NM_001014956.1|, gi|114051078|ref|NM_001046218.1|, gi|11…
GO:0048511	rhythmic process	9	4.22	gi|156121136|ref|NM_001102246.1|, gi|47824865|ref|NM_001001443.1|, gi|78369271|ref|NM_001035366.1|, gi|148540301|ref|NM_001098462.1|, gi|402744034|ref|NM_001046222.2|, gi|329299094|ref|NM_001191535.1|, gi|155371988|ref|NM_001101131.1|, gi|300798567|ref|NM_001192658.1|, gi|164420790|ref|NM_001113252.1|
GO:0043687	post-translational protein modification	9	7.08	gi|116003992|ref|NM_001076883.1|, gi|300796191|ref|NM_001192031.1|, gi|300797269|ref|NM_001192596.1|, gi|329744534|ref|NM_001206320.1|, gi|402692774|ref|NM_001075530.2|, gi|402746079|ref|NM_001102521.2|, gi|116004436|ref|NM_001077109.1|, gi|300795007|ref|NM_001192996.1|, gi|402693098|ref|NM_001100311.2|
GO:0051186	cofactor metabolic process	11	3.38	gi|62460519|ref|NM_001014912.1|, gi|115497955|ref|NM_001075616.1|, gi|402745208|ref|NM_001076018.2|, gi|402743569|ref|NM_001102059.2|, gi|31343582|ref|NM_175814.2|, gi|134085794|ref|NM_001083452.1|, gi|31343558|ref|NM_177513.2|, gi|60687509|ref|NM_001011685.1|, gi|118601769|ref|NM_001079585.1|, gi|114052193|ref|NM_001046497.1|, gi|155371988|ref|NM_001101131.1|
GO:0014706	striated muscle tissue development	15	5.91	gi|114051078|ref|NM_001046218.1|, gi|262073078|ref|NM_001166511.1|, gi|402692417|ref|NM_001078026.2|, gi|198282012|ref|NM_001103086.1|, gi|148227521|ref|NM_001098045.1|, gi|300795497|ref|NM_001192253.1|, gi|114053168|ref|NM_001046263.1|, gi|164420790|ref|NM_001113252.1|, gi|402766322|ref|NM_001034809.2|, gi|115497767|ref|NM_001075224.1|, gi|300797966|ref|NM_001193141.1|, gi|31340955|ref|NM_174787…
GO:0006260	DNA replication	11	5.59	gi|255759963|ref|NM_001075305.2|, gi|255759964|ref|NM_001164061.1|, gi|402766322|ref|NM_001034809.2|, gi|329664943|ref|NM_001205384.1|, gi|329664059|ref|NM_001205416.1|, gi|114053048|ref|NM_001046242.1|, gi|329664049|ref|NM_001206182.1|, gi|115496174|ref|NM_001076523.1|, gi|402692337|ref|NM_001046179.2|, gi|300796279|ref|NM_001192803.1|, gi|329663654|ref|NM_001205876.1|
GO:0072523	purine-containing compound catabolic process	29	3.42	gi|402692129|ref|NM_001038079.2|, gi|300797337|ref|NM_001192599.1|, gi|31342616|ref|NM_174194.2|, gi|78369656|ref|NM_001035403.1|, gi|116003990|ref|NM_001076888.1|, gi|300794787|ref|NM_001192730.1|, gi|300795778|ref|NM_001191499.1|, gi|328887897|ref|NM_001199026.2|, gi|402743864|ref|NM_001077872.2|, gi|31343219|ref|NM_173940.2|, gi|76253717|ref|NM_175777.3|, gi|139948287|ref|NM_001083671.1|, gi|1…
GO:0007067	mitosis	13	11.89	gi|329664059|ref|NM_001205416.1|, gi|329664943|ref|NM_001205384.1|, gi|329663943|ref|NM_001205913.1|, gi|402693435|ref|NM_001046571.2|, gi|114051112|ref|NM_001046216.1|, gi|114051258|ref|NM_001046194.1|, gi|147903188|ref|NM_001098038.1|, gi|156523133|ref|NM_001102511.1|, gi|166157491|ref|NM_001113765.1|, gi|329664771|ref|NM_001205761.1|, gi|329744639|ref|NM_001101847.2|, gi|332164763|ref|NM_00120…
GO:0007275	multicellular organismal development	138	43.79	gi|300797271|ref|NM_001192852.1|, gi|115495996|ref|NM_001076192.1|, gi|402692712|ref|NM_001078162.2|, gi|300794388|ref|NM_001191186.1|, gi|114051162|ref|NM_001046199.1|, gi|118151295|ref|NM_001078114.1|, gi|221136915|ref|NM_001144106.1|, gi|300798731|ref|NM_001192668.1|, gi|164420790|ref|NM_001113252.1|, gi|114051078|ref|NM_001046218.1|, gi|31341394|ref|NM_181020.2|, gi|330417949|ref|NM_001192888…
GO:0009628	response to abiotic stimulus	26	11.56	gi|402743839|ref|NM_001046551.2|, gi|155371988|ref|NM_001101131.1|, gi|66792745|ref|NM_001024493.1|, gi|134085778|ref|NM_001083474.1|, gi|274317530|ref|NM_001114192.2|, gi|300797119|ref|NM_001192077.1|, gi|115496751|ref|NM_001076366.1|, gi|115497301|ref|NM_001076409.1|, gi|139948611|ref|NM_001083773.1|, gi|329663887|ref|NM_001205906.1|, gi|66792877|ref|NM_001024547.1|, gi|114051112|ref|NM_0010462…
GO:0051247	positive regulation of protein metabolic process	17	4.18	gi|156121150|ref|NM_001102253.1|, gi|330688403|ref|NM_001192906.2|, gi|41386684|ref|NM_174196.1|, gi|332205974|ref|NM_001206853.1|, gi|402745086|ref|NM_001034381.2|, gi|329663887|ref|NM_001205906.1|, gi|115495996|ref|NM_001076192.1|, gi|31342941|ref|NM_174055.2|, gi|300797119|ref|NM_001192077.1|, gi|62460519|ref|NM_001014912.1|, gi|255759963|ref|NM_001075305.2|, gi|255759964|ref|NM_001164061.1|, …
GO:0007010	cytoskeleton organization	27	8.31	gi|149642770|ref|NM_001099036.1|, gi|329663887|ref|NM_001205906.1|, gi|402746494|ref|NM_001034713.2|, gi|300797119|ref|NM_001192077.1|, gi|329663132|ref|NM_001206309.1|, gi|139948594|ref|NM_001083666.1|, gi|156120396|ref|NM_001101874.1|, gi|330688403|ref|NM_001192906.2|, gi|300795497|ref|NM_001192253.1|, gi|255759963|ref|NM_001075305.2|, gi|255759964|ref|NM_001164061.1|, gi|148238039|ref|NM_00109…
GO:0090304	nucleic acid metabolic process	139	26.7	gi|78365270|ref|NM_001035432.1|, gi|139948916|ref|NM_001083755.1|, gi|155372048|ref|NM_001101161.1|, gi|402693230|ref|NM_001101145.2|, gi|402693023|ref|NM_001078058.2|, gi|332205940|ref|NM_001206837.1|, gi|402692337|ref|NM_001046179.2|, gi|255759963|ref|NM_001075305.2|, gi|255759964|ref|NM_001164061.1|, gi|402766322|ref|NM_001034809.2|, gi|77736312|ref|NM_001034684.1|, gi|115496727|ref|NM_0010753…
GO:0065009	regulation of molecular function	55	11.8	gi|164420790|ref|NM_001113252.1|, gi|402745559|ref|NM_001077855.2|, gi|402692129|ref|NM_001038079.2|, gi|402693023|ref|NM_001078058.2|, gi|47681477|ref|NM_001001142.1|, gi|31342616|ref|NM_174194.2|, gi|78369656|ref|NM_001035403.1|, gi|116003990|ref|NM_001076888.1|, gi|300794787|ref|NM_001192730.1|, gi|300795778|ref|NM_001191499.1|, gi|328887897|ref|NM_001199026.2|, gi|402743864|ref|NM_001077872.2…
GO:0060429	epithelium development	14	4.97	gi|47824865|ref|NM_001001443.1|, gi|329663654|ref|NM_001205876.1|, gi|402692417|ref|NM_001078026.2|, gi|114051078|ref|NM_001046218.1|, gi|328927061|ref|NM_001191346.2|, gi|118151295|ref|NM_001078114.1|, gi|62460589|ref|NM_001014949.1|, gi|164420790|ref|NM_001113252.1|, gi|115495996|ref|NM_001076192.1|, gi|136256456|ref|NM_001045970.2|, gi|330417949|ref|NM_001192888.2|, gi|31342583|ref|NM_174213.2…
GO:0008654	phospholipid biosynthetic process	7	3.2	gi|300795007|ref|NM_001192996.1|, gi|116004436|ref|NM_001077109.1|, gi|402693098|ref|NM_001100311.2|, gi|84000062|ref|NM_001038046.1|, gi|115497425|ref|NM_001075257.1|, gi|402743419|ref|NM_001099081.2|, gi|400529123|ref|NM_001038102.2|
GO:0070201	regulation of establishment of protein localization	8	1.73	gi|161760648|ref|NM_001080285.2|, gi|402745835|ref|NM_001034720.2|, gi|329664405|ref|NM_001205715.1|, gi|300797119|ref|NM_001192077.1|, gi|45430044|ref|NM_205812.1|, gi|114051078|ref|NM_001046218.1|, gi|164420790|ref|NM_001113252.1|, gi|164518981|ref|NM_001113299.1|
GO:0006810	transport	124	57.26	gi|66792745|ref|NM_001024493.1|, gi|300793749|ref|NM_001192933.1|, gi|148540301|ref|NM_001098462.1|, gi|328802700|ref|NM_001192024.2|, gi|114326289|ref|NM_001001174.2|, gi|329663477|ref|NM_001206105.1|, gi|67010048|ref|NM_001024693.1|, gi|66792877|ref|NM_001024547.1|, gi|31341418|ref|NM_174661.2|, gi|31341394|ref|NM_181020.2|, gi|451958182|ref|NM_174829.3|, gi|115495818|ref|NM_001075455.1|, gi|16…
GO:0060538	skeletal muscle organ development	9	3.42	gi|262073078|ref|NM_001166511.1|, gi|402692417|ref|NM_001078026.2|, gi|198282012|ref|NM_001103086.1|, gi|148227521|ref|NM_001098045.1|, gi|300795497|ref|NM_001192253.1|, gi|114053168|ref|NM_001046263.1|, gi|300797966|ref|NM_001193141.1|, gi|31340955|ref|NM_174787.2|, gi|115496957|ref|NM_001076052.1|
GO:0050865	regulation of cell activation	13	1.73	gi|115496865|ref|NM_001076534.1|, gi|402693079|ref|NM_001103102.2|, gi|402767166|ref|NM_001046529.2|, gi|329664405|ref|NM_001205715.1|, gi|149642770|ref|NM_001099036.1|, gi|300797119|ref|NM_001192077.1|, gi|148237208|ref|NM_001098017.1|, gi|155371850|ref|NM_001101060.1|, gi|402692480|ref|NM_001101882.2|, gi|41386684|ref|NM_174196.1|, gi|328802700|ref|NM_001192024.2|, gi|62460519|ref|NM_001014912.…
GO:1901068	guanosine-containing compound metabolic process	21	4.51	gi|402692129|ref|NM_001038079.2|, gi|31342616|ref|NM_174194.2|, gi|78369656|ref|NM_001035403.1|, gi|116003990|ref|NM_001076888.1|, gi|300794787|ref|NM_001192730.1|, gi|300795778|ref|NM_001191499.1|, gi|328887897|ref|NM_001199026.2|, gi|402743864|ref|NM_001077872.2|, gi|31343219|ref|NM_173940.2|, gi|76253717|ref|NM_175777.3|, gi|139948287|ref|NM_001083671.1|, gi|157074159|ref|NM_001103324.1|, gi|3…
GO:0042692	muscle cell differentiation	9	1.55	gi|78369271|ref|NM_001035366.1|, gi|262073078|ref|NM_001166511.1|, gi|402692417|ref|NM_001078026.2|, gi|198282012|ref|NM_001103086.1|, gi|402766322|ref|NM_001034809.2|, gi|156120900|ref|NM_001102127.1|, gi|300797966|ref|NM_001193141.1|, gi|31340955|ref|NM_174787.2|, gi|115496957|ref|NM_001076052.1|
GO:0043123	positive regulation of I-kappaB kinase/NF-kappaB cascade	6	6	gi|31342236|ref|NM_174353.2|, gi|62460519|ref|NM_001014912.1|, gi|136256456|ref|NM_001045970.2|, gi|162287147|ref|NM_001111120.1|, gi|164420786|ref|NM_001038176.2|, gi|329663723|ref|NM_001206141.1|
GO:0055001	muscle cell development	6	1.17	gi|262073078|ref|NM_001166511.1|, gi|402692417|ref|NM_001078026.2|, gi|156120900|ref|NM_001102127.1|, gi|300797966|ref|NM_001193141.1|, gi|31340955|ref|NM_174787.2|, gi|115496957|ref|NM_001076052.1|
GO:0044248	cellular catabolic process	67	8.99	gi|78365270|ref|NM_001035432.1|, gi|139948916|ref|NM_001083755.1|, gi|155372048|ref|NM_001101161.1|, gi|62460519|ref|NM_001014912.1|, gi|402692129|ref|NM_001038079.2|, gi|125991949|ref|NM_001081581.1|, gi|300797337|ref|NM_001192599.1|, gi|31342616|ref|NM_174194.2|, gi|78369656|ref|NM_001035403.1|, gi|116003990|ref|NM_001076888.1|, gi|300794787|ref|NM_001192730.1|, gi|300795778|ref|NM_001191499.1|…
GO:0019221	cytokine-mediated signaling pathway	10	6.7	gi|42733603|ref|NM_203363.1|, gi|77735630|ref|NM_001034339.1|, gi|118150797|ref|NM_001077839.1|, gi|330417949|ref|NM_001192888.2|, gi|31341685|ref|NM_174553.2|, gi|148237208|ref|NM_001098017.1|, gi|31343219|ref|NM_173940.2|, gi|402765872|ref|NM_001075462.2|, gi|402745559|ref|NM_001077855.2|, gi|77736426|ref|NM_001034741.1|
GO:0002682	regulation of immune system process	35	11.3	gi|115496865|ref|NM_001076534.1|, gi|31342236|ref|NM_174353.2|, gi|115497301|ref|NM_001076409.1|, gi|154707845|ref|NM_001098937.1|, gi|402767023|ref|NM_001083728.2|, gi|329663887|ref|NM_001205906.1|, gi|402693079|ref|NM_001103102.2|, gi|402767166|ref|NM_001046529.2|, gi|329664405|ref|NM_001205715.1|, gi|149642770|ref|NM_001099036.1|, gi|300797119|ref|NM_001192077.1|, gi|148237208|ref|NM_001098017…
GO:0032787	monocarboxylic acid metabolic process	8	3.82	gi|164519007|ref|NM_001113302.1|, gi|78050046|ref|NM_001035071.1|, gi|114052423|ref|NM_001046339.1|, gi|332205881|ref|NM_001206816.1|, gi|115432057|ref|NM_173939.2|, gi|115497955|ref|NM_001075616.1|, gi|402745208|ref|NM_001076018.2|, gi|198282106|ref|NM_001105323.1|
GO:0031175	neuron projection development	37	13.5	gi|115496567|ref|NM_001076014.1|, gi|300795909|ref|NM_001192529.1|, gi|300795416|ref|NM_001191237.1|, gi|329664055|ref|NM_001205927.1|, gi|329664851|ref|NM_001205515.1|, gi|330417949|ref|NM_001192888.2|, gi|139948594|ref|NM_001083666.1|, gi|157279928|ref|NM_001105010.1|, gi|255759963|ref|NM_001075305.2|, gi|255759964|ref|NM_001164061.1|, gi|78369271|ref|NM_001035366.1|, gi|41386799|ref|NM_174627.…
GO:0009725	response to hormone stimulus	32	10.7	gi|402766322|ref|NM_001034809.2|, gi|31341418|ref|NM_174661.2|, gi|47824865|ref|NM_001001443.1|, gi|155371988|ref|NM_001101131.1|, gi|31341394|ref|NM_181020.2|, gi|255759963|ref|NM_001075305.2|, gi|255759964|ref|NM_001164061.1|, gi|329664323|ref|NM_001205449.1|, gi|31342941|ref|NM_174055.2|, gi|31442876|ref|NM_174245.2|, gi|164420732|ref|NM_001024543.2|, gi|164519007|ref|NM_001113302.1|, gi|40274…
GO:0009410	response to xenobiotic stimulus	7	2.52	gi|31343558|ref|NM_177513.2|, gi|114052193|ref|NM_001046497.1|, gi|115495832|ref|NM_001075534.1|, gi|139949209|ref|NM_001083772.1|, gi|155371988|ref|NM_001101131.1|, gi|402743569|ref|NM_001102059.2|, gi|402746612|ref|NM_001075823.2|
GO:0051249	regulation of lymphocyte activation	11	3.99	gi|115496865|ref|NM_001076534.1|, gi|402693079|ref|NM_001103102.2|, gi|402767166|ref|NM_001046529.2|, gi|329664405|ref|NM_001205715.1|, gi|149642770|ref|NM_001099036.1|, gi|300797119|ref|NM_001192077.1|, gi|148237208|ref|NM_001098017.1|, gi|155371850|ref|NM_001101060.1|, gi|402692480|ref|NM_001101882.2|, gi|328802700|ref|NM_001192024.2|, gi|118151387|ref|NM_001077917.1|
GO:0007167	enzyme linked receptor protein signaling pathway	31	14.29	gi|114326281|ref|NM_177484.3|, gi|114051078|ref|NM_001046218.1|, gi|31341394|ref|NM_181020.2|, gi|157426836|ref|NM_001098855.1|, gi|31342236|ref|NM_174353.2|, gi|115432048|ref|NM_174414.3|, gi|115497301|ref|NM_001076409.1|, gi|115497345|ref|NM_001075125.1|, gi|154707845|ref|NM_001098937.1|, gi|162287147|ref|NM_001111120.1|, gi|255759963|ref|NM_001075305.2|, gi|255759964|ref|NM_001164061.1|, gi|33…
GO:0043122	regulation of I-kappaB kinase/NF-kappaB cascade	6	3.6	gi|31342236|ref|NM_174353.2|, gi|62460519|ref|NM_001014912.1|, gi|136256456|ref|NM_001045970.2|, gi|162287147|ref|NM_001111120.1|, gi|164420786|ref|NM_001038176.2|, gi|329663723|ref|NM_001206141.1|
GO:0007267	cell-cell signaling	35	16.13	gi|31341394|ref|NM_181020.2|, gi|125991949|ref|NM_001081581.1|, gi|116734842|ref|NM_001075129.1|, gi|115497345|ref|NM_001075125.1|, gi|148234888|ref|NM_001098108.1|, gi|149643038|ref|NM_001099027.1|, gi|76253717|ref|NM_175777.3|, gi|115496957|ref|NM_001076052.1|, gi|154707845|ref|NM_001098937.1|, gi|157074007|ref|NM_001103243.1|, gi|157074159|ref|NM_001103324.1|, gi|329664047|ref|NM_001205926.1|,…
GO:0006066	alcohol metabolic process	15	5.03	gi|82617549|ref|NM_001037320.1|, gi|402743419|ref|NM_001099081.2|, gi|300797271|ref|NM_001192852.1|, gi|164420790|ref|NM_001113252.1|, gi|402743569|ref|NM_001102059.2|, gi|402744865|ref|NM_001046269.2|, gi|31341575|ref|NM_174597.2|, gi|157279850|ref|NM_001104970.1|, gi|402692067|ref|NM_001024524.3|, gi|67010048|ref|NM_001024693.1|, gi|77736426|ref|NM_001034741.1|, gi|329664405|ref|NM_001205715.1|…
GO:0010558	negative regulation of macromolecule biosynthetic process	22	6.6	gi|402692480|ref|NM_001101882.2|, gi|134085778|ref|NM_001083474.1|, gi|144953868|ref|NM_001046114.2|, gi|115497301|ref|NM_001076409.1|, gi|157427957|ref|NM_001105416.1|, gi|45430044|ref|NM_205812.1|, gi|87196500|ref|NM_174049.2|, gi|114051078|ref|NM_001046218.1|, gi|114053168|ref|NM_001046263.1|, gi|115496557|ref|NM_001075712.1|, gi|115497767|ref|NM_001075224.1|, gi|118151295|ref|NM_001078114.1|,…
GO:2000112	regulation of cellular macromolecule biosynthetic process	97	40.56	gi|402693023|ref|NM_001078058.2|, gi|255759963|ref|NM_001075305.2|, gi|255759964|ref|NM_001164061.1|, gi|402766322|ref|NM_001034809.2|, gi|134085778|ref|NM_001083474.1|, gi|41386684|ref|NM_174196.1|, gi|332205974|ref|NM_001206853.1|, gi|144953868|ref|NM_001046114.2|, gi|116003826|ref|NM_001076799.1|, gi|149642770|ref|NM_001099036.1|, gi|402744219|ref|NM_001035316.2|, gi|31342236|ref|NM_174353.2|,…
GO:0010810	regulation of cell-substrate adhesion	7	3.58	gi|300796481|ref|NM_001192301.1|, gi|31342616|ref|NM_174194.2|, gi|157426836|ref|NM_001098855.1|, gi|158341671|ref|NM_001109981.1|, gi|162287147|ref|NM_001111120.1|, gi|402692129|ref|NM_001038079.2|, gi|41386684|ref|NM_174196.1|
GO:0051272	positive regulation of cellular component movement	8	2.55	gi|164420790|ref|NM_001113252.1|, gi|41386684|ref|NM_174196.1|, gi|329663132|ref|NM_001206309.1|, gi|300797966|ref|NM_001193141.1|, gi|31341575|ref|NM_174597.2|, gi|402743839|ref|NM_001046551.2|, gi|31342941|ref|NM_174055.2|, gi|148238039|ref|NM_001098052.1|
GO:0034762	regulation of transmembrane transport	10	2.66	gi|161760648|ref|NM_001080285.2|, gi|300797119|ref|NM_001192077.1|, gi|45430044|ref|NM_205812.1|, gi|78369569|ref|NM_001035409.1|, gi|115496957|ref|NM_001076052.1|, gi|118403504|ref|NM_001025336.2|, gi|114051078|ref|NM_001046218.1|, gi|116734842|ref|NM_001075129.1|, gi|41386684|ref|NM_174196.1|, gi|148238039|ref|NM_001098052.1|
GO:0042330	taxis	33	12.18	gi|330417949|ref|NM_001192888.2|, gi|118150797|ref|NM_001077839.1|, gi|300795416|ref|NM_001191237.1|, gi|157426836|ref|NM_001098855.1|, gi|402743839|ref|NM_001046551.2|, gi|300794388|ref|NM_001191186.1|, gi|41386799|ref|NM_174627.1|, gi|115497345|ref|NM_001075125.1|, gi|116003920|ref|NM_001076847.1|, gi|149642770|ref|NM_001099036.1|, gi|154707845|ref|NM_001098937.1|, gi|156120900|ref|NM_001102127…
GO:0019637	organophosphate metabolic process	13	4.8	gi|300795007|ref|NM_001192996.1|, gi|116004436|ref|NM_001077109.1|, gi|402693098|ref|NM_001100311.2|, gi|84000062|ref|NM_001038046.1|, gi|115497425|ref|NM_001075257.1|, gi|115496567|ref|NM_001076014.1|, gi|157279928|ref|NM_001105010.1|, gi|402744865|ref|NM_001046269.2|, gi|66792763|ref|NM_001024486.1|, gi|116003992|ref|NM_001076883.1|, gi|402743419|ref|NM_001099081.2|, gi|156523155|ref|NM_0011025…
GO:0050793	regulation of developmental process	39	11.91	gi|78369271|ref|NM_001035366.1|, gi|115496865|ref|NM_001076534.1|, gi|31342941|ref|NM_174055.2|, gi|41386684|ref|NM_174196.1|, gi|62460519|ref|NM_001014912.1|, gi|114326281|ref|NM_177484.3|, gi|157426836|ref|NM_001098855.1|, gi|115496751|ref|NM_001076366.1|, gi|115496567|ref|NM_001076014.1|, gi|300795909|ref|NM_001192529.1|, gi|116004132|ref|NM_001076955.1|, gi|329664851|ref|NM_001205515.1|, gi|1…
GO:0046395	carboxylic acid catabolic process	6	2.22	gi|125991949|ref|NM_001081581.1|, gi|78050046|ref|NM_001035071.1|, gi|402744865|ref|NM_001046269.2|, gi|115432057|ref|NM_173939.2|, gi|32880220|ref|NM_182652.1|, gi|116003826|ref|NM_001076799.1|
GO:0048583	regulation of response to stimulus	68	20.97	gi|274317000|ref|NM_001024481.2|, gi|139948594|ref|NM_001083666.1|, gi|329299094|ref|NM_001191535.1|, gi|402692712|ref|NM_001078162.2|, gi|31342236|ref|NM_174353.2|, gi|115497301|ref|NM_001076409.1|, gi|154707845|ref|NM_001098937.1|, gi|402767023|ref|NM_001083728.2|, gi|329663887|ref|NM_001205906.1|, gi|114326281|ref|NM_177484.3|, gi|114051078|ref|NM_001046218.1|, gi|31341394|ref|NM_181020.2|, gi…
obsolete_biological_process	obsolete_biological_process	7	4.2	gi|153792238|ref|NM_001099717.1|, gi|157426836|ref|NM_001098855.1|, gi|118151327|ref|NM_001078131.1|, gi|300798452|ref|NM_001191373.1|, gi|300798567|ref|NM_001192658.1|, gi|329663654|ref|NM_001205876.1|, gi|332205881|ref|NM_001206816.1|
GO:0009059	macromolecule biosynthetic process	129	24.07	gi|402693023|ref|NM_001078058.2|, gi|402692480|ref|NM_001101882.2|, gi|255759963|ref|NM_001075305.2|, gi|255759964|ref|NM_001164061.1|, gi|402766322|ref|NM_001034809.2|, gi|134085778|ref|NM_001083474.1|, gi|149944686|ref|NM_001098955.1|, gi|41386684|ref|NM_174196.1|, gi|332205974|ref|NM_001206853.1|, gi|164420790|ref|NM_001113252.1|, gi|300795007|ref|NM_001192996.1|, gi|116004436|ref|NM_001077109…
GO:0032502	developmental process	148	56.66	gi|300797271|ref|NM_001192852.1|, gi|115495996|ref|NM_001076192.1|, gi|402692712|ref|NM_001078162.2|, gi|300794388|ref|NM_001191186.1|, gi|114051162|ref|NM_001046199.1|, gi|118151295|ref|NM_001078114.1|, gi|221136915|ref|NM_001144106.1|, gi|300798731|ref|NM_001192668.1|, gi|328927061|ref|NM_001191346.2|, gi|329663654|ref|NM_001205876.1|, gi|164420790|ref|NM_001113252.1|, gi|114051078|ref|NM_00104…
GO:0019725	cellular homeostasis	25	4.4	gi|144953868|ref|NM_001046114.2|, gi|155371912|ref|NM_001101091.1|, gi|402692343|ref|NM_001102074.2|, gi|402747065|ref|NM_001102289.2|, gi|451958062|ref|NM_175796.3|, gi|76253717|ref|NM_175777.3|, gi|116734842|ref|NM_001075129.1|, gi|118150797|ref|NM_001077839.1|, gi|157279928|ref|NM_001105010.1|, gi|162287147|ref|NM_001111120.1|, gi|115495458|ref|NM_001075504.1|, gi|31340955|ref|NM_174787.2|, gi…
GO:0009166	nucleotide catabolic process	30	3.63	gi|402692129|ref|NM_001038079.2|, gi|300797337|ref|NM_001192599.1|, gi|31342616|ref|NM_174194.2|, gi|78369656|ref|NM_001035403.1|, gi|116003990|ref|NM_001076888.1|, gi|300794787|ref|NM_001192730.1|, gi|300795778|ref|NM_001191499.1|, gi|328887897|ref|NM_001199026.2|, gi|402743864|ref|NM_001077872.2|, gi|31343219|ref|NM_173940.2|, gi|76253717|ref|NM_175777.3|, gi|139948287|ref|NM_001083671.1|, gi|1…
GO:0006184	GTP catabolic process	17	8.13	gi|402692129|ref|NM_001038079.2|, gi|31342616|ref|NM_174194.2|, gi|78369656|ref|NM_001035403.1|, gi|116003990|ref|NM_001076888.1|, gi|300794787|ref|NM_001192730.1|, gi|300795778|ref|NM_001191499.1|, gi|328887897|ref|NM_001199026.2|, gi|402743864|ref|NM_001077872.2|, gi|31343219|ref|NM_173940.2|, gi|76253717|ref|NM_175777.3|, gi|139948287|ref|NM_001083671.1|, gi|157074159|ref|NM_001103324.1|, gi|3…
GO:0060548	negative regulation of cell death	17	6.1	gi|62460519|ref|NM_001014912.1|, gi|116734842|ref|NM_001075129.1|, gi|115496751|ref|NM_001076366.1|, gi|78369271|ref|NM_001035366.1|, gi|116003920|ref|NM_001076847.1|, gi|158341671|ref|NM_001109981.1|, gi|164420790|ref|NM_001113252.1|, gi|221136915|ref|NM_001144106.1|, gi|300798731|ref|NM_001192668.1|, gi|31342236|ref|NM_174353.2|, gi|41386684|ref|NM_174196.1|, gi|114053048|ref|NM_001046242.1|, g…
GO:0042180	cellular ketone metabolic process	35	4.59	gi|164519007|ref|NM_001113302.1|, gi|125991949|ref|NM_001081581.1|, gi|402746612|ref|NM_001075823.2|, gi|144953868|ref|NM_001046114.2|, gi|116003846|ref|NM_001076814.1|, gi|134085794|ref|NM_001083452.1|, gi|155371910|ref|NM_001101090.1|, gi|330688483|ref|NM_001191397.1|, gi|62752069|ref|NM_001015630.1|, gi|60687509|ref|NM_001011685.1|, gi|78050046|ref|NM_001035071.1|, gi|114052423|ref|NM_00104633…
GO:0009064	glutamine family amino acid metabolic process	6	3.48	gi|116003992|ref|NM_001076883.1|, gi|330340408|ref|NM_001206436.1|, gi|402745423|ref|NM_001034680.2|, gi|32880220|ref|NM_182652.1|, gi|116003826|ref|NM_001076799.1|, gi|164420732|ref|NM_001024543.2|
GO:0051347	positive regulation of transferase activity	7	1.25	gi|329663887|ref|NM_001205906.1|, gi|115495996|ref|NM_001076192.1|, gi|41386684|ref|NM_174196.1|, gi|255759963|ref|NM_001075305.2|, gi|255759964|ref|NM_001164061.1|, gi|78045552|ref|NM_001035073.1|, gi|164420790|ref|NM_001113252.1|
GO:0009152	purine ribonucleotide biosynthetic process	8	2.51	gi|78369656|ref|NM_001035403.1|, gi|330340408|ref|NM_001206436.1|, gi|451958062|ref|NM_175796.3|, gi|122692526|ref|NM_001080255.1|, gi|166706924|ref|NM_001114154.1|, gi|221136907|ref|NM_001144103.1|, gi|300797271|ref|NM_001192852.1|, gi|402692934|ref|NM_176649.3|
GO:0048706	embryonic skeletal system development	6	2.99	gi|300794388|ref|NM_001191186.1|, gi|118151295|ref|NM_001078114.1|, gi|221136915|ref|NM_001144106.1|, gi|300798731|ref|NM_001192668.1|, gi|164420790|ref|NM_001113252.1|, gi|114051078|ref|NM_001046218.1|
GO:0016311	dephosphorylation	12	5.81	gi|164420790|ref|NM_001113252.1|, gi|148237208|ref|NM_001098017.1|, gi|156121034|ref|NM_001102194.1|, gi|300794005|ref|NM_001192946.1|, gi|330417951|ref|NM_001206499.1|, gi|330417953|ref|NM_001206500.1|, gi|31340955|ref|NM_174787.2|, gi|139949067|ref|NM_001083766.1|, gi|402744219|ref|NM_001035316.2|, gi|166157491|ref|NM_001113765.1|, gi|402692480|ref|NM_001101882.2|, gi|402745790|ref|NM_001045965…
GO:0045596	negative regulation of cell differentiation	12	5.49	gi|329664055|ref|NM_001205927.1|, gi|116003826|ref|NM_001076799.1|, gi|402692480|ref|NM_001101882.2|, gi|114051078|ref|NM_001046218.1|, gi|300796481|ref|NM_001192301.1|, gi|300797966|ref|NM_001193141.1|, gi|134085690|ref|NM_001083507.1|, gi|300795416|ref|NM_001191237.1|, gi|329664405|ref|NM_001205715.1|, gi|164420790|ref|NM_001113252.1|, gi|78369271|ref|NM_001035366.1|, gi|67010048|ref|NM_0010246…
GO:0009261	ribonucleotide catabolic process	26	3.7	gi|402692129|ref|NM_001038079.2|, gi|31342616|ref|NM_174194.2|, gi|78369656|ref|NM_001035403.1|, gi|116003990|ref|NM_001076888.1|, gi|300794787|ref|NM_001192730.1|, gi|300795778|ref|NM_001191499.1|, gi|328887897|ref|NM_001199026.2|, gi|402743864|ref|NM_001077872.2|, gi|31343219|ref|NM_173940.2|, gi|76253717|ref|NM_175777.3|, gi|139948287|ref|NM_001083671.1|, gi|157074159|ref|NM_001103324.1|, gi|3…
GO:0016032	viral reproduction	14	8.03	gi|332205881|ref|NM_001206816.1|, gi|402692628|ref|NM_001025341.3|, gi|153792238|ref|NM_001099717.1|, gi|115496174|ref|NM_001076523.1|, gi|402745095|ref|NM_001099023.2|, gi|114051078|ref|NM_001046218.1|, gi|115497345|ref|NM_001075125.1|, gi|300795954|ref|NM_001192531.1|, gi|300798515|ref|NM_001191376.1|, gi|402743818|ref|NM_001103296.2|, gi|402745086|ref|NM_001034381.2|, gi|402745409|ref|NM_00104…
GO:0043543	protein acylation	7	1.64	gi|221136915|ref|NM_001144106.1|, gi|156718129|ref|NM_001103100.1|, gi|115497201|ref|NM_001075278.1|, gi|62752054|ref|NM_001015559.1|, gi|164448532|ref|NM_001075472.2|, gi|329663146|ref|NM_001206055.1|, gi|118151387|ref|NM_001077917.1|
GO:0044093	positive regulation of molecular function	37	7.93	gi|31342616|ref|NM_174194.2|, gi|78369656|ref|NM_001035403.1|, gi|116003990|ref|NM_001076888.1|, gi|300794787|ref|NM_001192730.1|, gi|300795778|ref|NM_001191499.1|, gi|328887897|ref|NM_001199026.2|, gi|402743864|ref|NM_001077872.2|, gi|402745086|ref|NM_001034381.2|, gi|329663887|ref|NM_001205906.1|, gi|115495996|ref|NM_001076192.1|, gi|115432048|ref|NM_174414.3|, gi|162287147|ref|NM_001111120.1|,…
GO:0001666	response to hypoxia	17	15.8	gi|27806476|ref|NM_174148.1|, gi|41386684|ref|NM_174196.1|, gi|62460519|ref|NM_001014912.1|, gi|114051078|ref|NM_001046218.1|, gi|116003826|ref|NM_001076799.1|, gi|125991949|ref|NM_001081581.1|, gi|148238039|ref|NM_001098052.1|, gi|155372022|ref|NM_001101149.1|, gi|157426836|ref|NM_001098855.1|, gi|164420790|ref|NM_001113252.1|, gi|198282012|ref|NM_001103086.1|, gi|255759963|ref|NM_001075305.2|, …
GO:0002695	negative regulation of leukocyte activation	6	1.62	gi|402693079|ref|NM_001103102.2|, gi|402767166|ref|NM_001046529.2|, gi|329664405|ref|NM_001205715.1|, gi|328802700|ref|NM_001192024.2|, gi|62460519|ref|NM_001014912.1|, gi|402692480|ref|NM_001101882.2|
GO:0022414	reproductive process	33	11.71	gi|148540301|ref|NM_001098462.1|, gi|157426836|ref|NM_001098855.1|, gi|300795497|ref|NM_001192253.1|, gi|329664813|ref|NM_001205766.1|, gi|114052666|ref|NM_001046310.1|, gi|116003826|ref|NM_001076799.1|, gi|158519806|ref|NM_001110079.1|, gi|328802700|ref|NM_001192024.2|, gi|402692834|ref|NM_001034536.2|, gi|402744886|ref|NM_001034736.2|, gi|47824865|ref|NM_001001443.1|, gi|329663654|ref|NM_001205…
GO:0034330	cell junction organization	16	8.43	gi|78369271|ref|NM_001035366.1|, gi|31342616|ref|NM_174194.2|, gi|402692129|ref|NM_001038079.2|, gi|158341671|ref|NM_001109981.1|, gi|114051078|ref|NM_001046218.1|, gi|164420790|ref|NM_001113252.1|, gi|27881409|ref|NM_174045.1|, gi|300797966|ref|NM_001193141.1|, gi|329663132|ref|NM_001206309.1|, gi|157426904|ref|NM_001105253.1|, gi|332688249|ref|NM_001206958.1|, gi|41386799|ref|NM_174627.1|, gi|1…
GO:0006869	lipid transport	8	3.64	gi|66792877|ref|NM_001024547.1|, gi|31341575|ref|NM_174597.2|, gi|115497301|ref|NM_001076409.1|, gi|67010048|ref|NM_001024693.1|, gi|451958182|ref|NM_174829.3|, gi|402744865|ref|NM_001046269.2|, gi|122692526|ref|NM_001080255.1|, gi|41386684|ref|NM_174196.1|
GO:0048869	cellular developmental process	96	23.96	gi|300797271|ref|NM_001192852.1|, gi|328927061|ref|NM_001191346.2|, gi|329663654|ref|NM_001205876.1|, gi|31341394|ref|NM_181020.2|, gi|330417949|ref|NM_001192888.2|, gi|78369271|ref|NM_001035366.1|, gi|115496865|ref|NM_001076534.1|, gi|300795497|ref|NM_001192253.1|, gi|329664813|ref|NM_001205766.1|, gi|157426836|ref|NM_001098855.1|, gi|115496567|ref|NM_001076014.1|, gi|300795909|ref|NM_001192529.…
GO:0032102	negative regulation of response to external stimulus	6	2.21	gi|329299094|ref|NM_001191535.1|, gi|402692712|ref|NM_001078162.2|, gi|157426836|ref|NM_001098855.1|, gi|330417949|ref|NM_001192888.2|, gi|402693079|ref|NM_001103102.2|, gi|144953868|ref|NM_001046114.2|
GO:0006954	inflammatory response	15	10	gi|116004150|ref|NM_001076968.1|, gi|402693079|ref|NM_001103102.2|, gi|31342385|ref|NM_174300.2|, gi|115495832|ref|NM_001075534.1|, gi|115497301|ref|NM_001076409.1|, gi|300797966|ref|NM_001193141.1|, gi|402743839|ref|NM_001046551.2|, gi|402746724|ref|NM_001099162.2|, gi|402691624|ref|NM_173984.3|, gi|62460519|ref|NM_001014912.1|, gi|41386684|ref|NM_174196.1|, gi|114326281|ref|NM_177484.3|, gi|329…
GO:0051234	establishment of localization	127	35.29	gi|66792745|ref|NM_001024493.1|, gi|300793749|ref|NM_001192933.1|, gi|148540301|ref|NM_001098462.1|, gi|328802700|ref|NM_001192024.2|, gi|114326289|ref|NM_001001174.2|, gi|329663477|ref|NM_001206105.1|, gi|67010048|ref|NM_001024693.1|, gi|66792877|ref|NM_001024547.1|, gi|31341418|ref|NM_174661.2|, gi|31341394|ref|NM_181020.2|, gi|451958182|ref|NM_174829.3|, gi|115495818|ref|NM_001075455.1|, gi|16…
GO:0010627	regulation of intracellular protein kinase cascade	17	6.39	gi|115497589|ref|NM_001076137.1|, gi|329663887|ref|NM_001205906.1|, gi|115495996|ref|NM_001076192.1|, gi|114052626|ref|NM_001046089.1|, gi|31342236|ref|NM_174353.2|, gi|62460519|ref|NM_001014912.1|, gi|136256456|ref|NM_001045970.2|, gi|162287147|ref|NM_001111120.1|, gi|164420786|ref|NM_001038176.2|, gi|329663723|ref|NM_001206141.1|, gi|77736426|ref|NM_001034741.1|, gi|164420790|ref|NM_001113252.1…
GO:0007610	behavior	17	8.45	gi|162287147|ref|NM_001111120.1|, gi|114053106|ref|NM_001046453.1|, gi|402744600|ref|NM_174206.3|, gi|300793749|ref|NM_001192933.1|, gi|77736426|ref|NM_001034741.1|, gi|157426836|ref|NM_001098855.1|, gi|330417949|ref|NM_001192888.2|, gi|402743839|ref|NM_001046551.2|, gi|115495458|ref|NM_001075504.1|, gi|116734842|ref|NM_001075129.1|, gi|66792921|ref|NM_001024566.1|, gi|41386684|ref|NM_174196.1|, …
GO:0022411	cellular component disassembly	9	2.22	gi|115496751|ref|NM_001076366.1|, gi|402692628|ref|NM_001025341.3|, gi|300795909|ref|NM_001192529.1|, gi|115496174|ref|NM_001076523.1|, gi|47681477|ref|NM_001001142.1|, gi|27881409|ref|NM_174045.1|, gi|300797119|ref|NM_001192077.1|, gi|328887923|ref|NM_001192172.2|, gi|402745559|ref|NM_001077855.2|
GO:0043170	macromolecule metabolic process	274	48.56	gi|78365270|ref|NM_001035432.1|, gi|139948916|ref|NM_001083755.1|, gi|155372048|ref|NM_001101161.1|, gi|41386684|ref|NM_174196.1|, gi|114051078|ref|NM_001046218.1|, gi|114052626|ref|NM_001046089.1|, gi|402693230|ref|NM_001101145.2|, gi|300798494|ref|NM_001191375.1|, gi|31341575|ref|NM_174597.2|, gi|116003826|ref|NM_001076799.1|, gi|402693023|ref|NM_001078058.2|, gi|402692480|ref|NM_001101882.2|, …
GO:0002520	immune system development	21	3.94	gi|115496865|ref|NM_001076534.1|, gi|154152068|ref|NM_001100377.1|, gi|300797966|ref|NM_001193141.1|, gi|402744600|ref|NM_174206.3|, gi|402693079|ref|NM_001103102.2|, gi|300797271|ref|NM_001192852.1|, gi|402692480|ref|NM_001101882.2|, gi|124430747|ref|NM_001075811.2|, gi|300798452|ref|NM_001191373.1|, gi|115497589|ref|NM_001076137.1|, gi|300796481|ref|NM_001192301.1|, gi|329664405|ref|NM_00120571…
GO:0010959	regulation of metal ion transport	6	1.56	gi|78369569|ref|NM_001035409.1|, gi|115496957|ref|NM_001076052.1|, gi|116734842|ref|NM_001075129.1|, gi|157074151|ref|NM_001103319.1|, gi|164420790|ref|NM_001113252.1|, gi|148238039|ref|NM_001098052.1|
GO:0006112	energy reserve metabolic process	7	5.56	gi|144953868|ref|NM_001046114.2|, gi|76253717|ref|NM_175777.3|, gi|116003992|ref|NM_001076883.1|, gi|116734842|ref|NM_001075129.1|, gi|122692462|ref|NM_001080302.1|, gi|157074159|ref|NM_001103324.1|, gi|402744219|ref|NM_001035316.2|
GO:0046394	carboxylic acid biosynthetic process	9	1.69	gi|62752069|ref|NM_001015630.1|, gi|60687509|ref|NM_001011685.1|, gi|114052740|ref|NM_001045878.1|, gi|198282106|ref|NM_001105323.1|, gi|27806476|ref|NM_174148.1|, gi|114052193|ref|NM_001046497.1|, gi|155371988|ref|NM_001101131.1|, gi|32880220|ref|NM_182652.1|, gi|402745423|ref|NM_001034680.2|
GO:0009199	ribonucleoside triphosphate metabolic process	31	5.42	gi|402692129|ref|NM_001038079.2|, gi|31342616|ref|NM_174194.2|, gi|78369656|ref|NM_001035403.1|, gi|116003990|ref|NM_001076888.1|, gi|300794787|ref|NM_001192730.1|, gi|300795778|ref|NM_001191499.1|, gi|328887897|ref|NM_001199026.2|, gi|402743864|ref|NM_001077872.2|, gi|31343219|ref|NM_173940.2|, gi|76253717|ref|NM_175777.3|, gi|139948287|ref|NM_001083671.1|, gi|157074159|ref|NM_001103324.1|, gi|3…
GO:0055074	calcium ion homeostasis	9	3.17	gi|76253717|ref|NM_175777.3|, gi|116734842|ref|NM_001075129.1|, gi|118150797|ref|NM_001077839.1|, gi|157279928|ref|NM_001105010.1|, gi|78369307|ref|NM_001035428.1|, gi|164420790|ref|NM_001113252.1|, gi|162287147|ref|NM_001111120.1|, gi|115495832|ref|NM_001075534.1|, gi|157074151|ref|NM_001103319.1|
GO:0043069	negative regulation of programmed cell death	15	6.83	gi|62460519|ref|NM_001014912.1|, gi|116734842|ref|NM_001075129.1|, gi|115496751|ref|NM_001076366.1|, gi|78369271|ref|NM_001035366.1|, gi|116003920|ref|NM_001076847.1|, gi|158341671|ref|NM_001109981.1|, gi|164420790|ref|NM_001113252.1|, gi|221136915|ref|NM_001144106.1|, gi|300798731|ref|NM_001192668.1|, gi|31342236|ref|NM_174353.2|, gi|41386684|ref|NM_174196.1|, gi|114053048|ref|NM_001046242.1|, g…
GO:0060562	epithelial tube morphogenesis	6	1.92	gi|47824865|ref|NM_001001443.1|, gi|329663654|ref|NM_001205876.1|, gi|114051078|ref|NM_001046218.1|, gi|328927061|ref|NM_001191346.2|, gi|115495996|ref|NM_001076192.1|, gi|136256456|ref|NM_001045970.2|
GO:0023052	signaling	150	49.45	gi|330417949|ref|NM_001192888.2|, gi|274317000|ref|NM_001024481.2|, gi|139948594|ref|NM_001083666.1|, gi|42733603|ref|NM_203363.1|, gi|77735630|ref|NM_001034339.1|, gi|118150797|ref|NM_001077839.1|, gi|31341394|ref|NM_181020.2|, gi|31342236|ref|NM_174353.2|, gi|115497301|ref|NM_001076409.1|, gi|154707845|ref|NM_001098937.1|, gi|329663887|ref|NM_001205906.1|, gi|402767023|ref|NM_001083728.2|, gi|1…
GO:0022415	viral reproductive process	8	2.48	gi|332205881|ref|NM_001206816.1|, gi|402692628|ref|NM_001025341.3|, gi|153792238|ref|NM_001099717.1|, gi|115496174|ref|NM_001076523.1|, gi|402745095|ref|NM_001099023.2|, gi|114051078|ref|NM_001046218.1|, gi|329663887|ref|NM_001205906.1|, gi|402692679|ref|NM_001037623.2|
GO:0070663	regulation of leukocyte proliferation	6	0.93	gi|402693079|ref|NM_001103102.2|, gi|402767166|ref|NM_001046529.2|, gi|329664405|ref|NM_001205715.1|, gi|149642770|ref|NM_001099036.1|, gi|300797119|ref|NM_001192077.1|, gi|402692480|ref|NM_001101882.2|
GO:0006952	defense response	36	16.02	gi|31342236|ref|NM_174353.2|, gi|115497301|ref|NM_001076409.1|, gi|154707845|ref|NM_001098937.1|, gi|402767023|ref|NM_001083728.2|, gi|329663887|ref|NM_001205906.1|, gi|115497345|ref|NM_001075125.1|, gi|402743818|ref|NM_001103296.2|, gi|402745409|ref|NM_001040591.2|, gi|402693079|ref|NM_001103102.2|, gi|156121114|ref|NM_001102235.1|, gi|402692070|ref|NM_001075439.2|, gi|31341685|ref|NM_174553.2|,…
GO:0042787	protein ubiquitination involved in ubiquitin-dependent protein catabolic process	6	6	gi|139948633|ref|NM_001083663.1|, gi|148540301|ref|NM_001098462.1|, gi|156121150|ref|NM_001102253.1|, gi|300794718|ref|NM_001191203.1|, gi|300798275|ref|NM_001192644.1|, gi|329663887|ref|NM_001205906.1|
GO:0050789	regulation of biological process	271	88.7	gi|149642770|ref|NM_001099036.1|, gi|329663887|ref|NM_001205906.1|, gi|402746494|ref|NM_001034713.2|, gi|144953868|ref|NM_001046114.2|, gi|155371912|ref|NM_001101091.1|, gi|402692343|ref|NM_001102074.2|, gi|402747065|ref|NM_001102289.2|, gi|330417949|ref|NM_001192888.2|, gi|274317000|ref|NM_001024481.2|, gi|139948594|ref|NM_001083666.1|, gi|164420790|ref|NM_001113252.1|, gi|114326289|ref|NM_00100…
GO:0032446	protein modification by small protein conjugation	18	8.27	gi|115497363|ref|NM_001076092.1|, gi|329663887|ref|NM_001205906.1|, gi|402745086|ref|NM_001034381.2|, gi|139948633|ref|NM_001083663.1|, gi|148540301|ref|NM_001098462.1|, gi|156121150|ref|NM_001102253.1|, gi|300794718|ref|NM_001191203.1|, gi|300798275|ref|NM_001192644.1|, gi|118150973|ref|NM_001077938.1|, gi|156121136|ref|NM_001102246.1|, gi|156523133|ref|NM_001102511.1|, gi|402744517|ref|NM_00109…
GO:0006152	purine nucleoside catabolic process	17	1.76	gi|402692129|ref|NM_001038079.2|, gi|31342616|ref|NM_174194.2|, gi|78369656|ref|NM_001035403.1|, gi|116003990|ref|NM_001076888.1|, gi|300794787|ref|NM_001192730.1|, gi|300795778|ref|NM_001191499.1|, gi|328887897|ref|NM_001199026.2|, gi|402743864|ref|NM_001077872.2|, gi|31343219|ref|NM_173940.2|, gi|76253717|ref|NM_175777.3|, gi|139948287|ref|NM_001083671.1|, gi|157074159|ref|NM_001103324.1|, gi|3…
GO:0050673	epithelial cell proliferation	14	7.43	gi|47824865|ref|NM_001001443.1|, gi|329663654|ref|NM_001205876.1|, gi|164420790|ref|NM_001113252.1|, gi|300796481|ref|NM_001192301.1|, gi|31342941|ref|NM_174055.2|, gi|332164719|ref|NM_001206770.1|, gi|114051078|ref|NM_001046218.1|, gi|402692712|ref|NM_001078162.2|, gi|114326281|ref|NM_177484.3|, gi|41386684|ref|NM_174196.1|, gi|31341575|ref|NM_174597.2|, gi|62460519|ref|NM_001014912.1|, gi|33041…
GO:0009206	purine ribonucleoside triphosphate biosynthetic process	7	3.58	gi|78369656|ref|NM_001035403.1|, gi|451958062|ref|NM_175796.3|, gi|122692526|ref|NM_001080255.1|, gi|166706924|ref|NM_001114154.1|, gi|221136907|ref|NM_001144103.1|, gi|300797271|ref|NM_001192852.1|, gi|402692934|ref|NM_176649.3|
GO:0071844	cellular component assembly at cellular level	49	19.05	gi|78369271|ref|NM_001035366.1|, gi|149642770|ref|NM_001099036.1|, gi|329663887|ref|NM_001205906.1|, gi|402746494|ref|NM_001034713.2|, gi|402693230|ref|NM_001101145.2|, gi|300797119|ref|NM_001192077.1|, gi|329663132|ref|NM_001206309.1|, gi|158341671|ref|NM_001109981.1|, gi|300795497|ref|NM_001192253.1|, gi|31342616|ref|NM_174194.2|, gi|402692129|ref|NM_001038079.2|, gi|134085670|ref|NM_001083425.…
GO:0006915	apoptotic process	50	35.17	gi|76253717|ref|NM_175777.3|, gi|300797271|ref|NM_001192852.1|, gi|164420790|ref|NM_001113252.1|, gi|62460519|ref|NM_001014912.1|, gi|116734842|ref|NM_001075129.1|, gi|115496751|ref|NM_001076366.1|, gi|300795007|ref|NM_001192996.1|, gi|329663887|ref|NM_001205906.1|, gi|329663654|ref|NM_001205876.1|, gi|402693023|ref|NM_001078058.2|, gi|402693079|ref|NM_001103102.2|, gi|41386684|ref|NM_174196.1|, …
GO:0007154	cell communication	154	56.01	gi|67010048|ref|NM_001024693.1|, gi|330417949|ref|NM_001192888.2|, gi|274317000|ref|NM_001024481.2|, gi|139948594|ref|NM_001083666.1|, gi|42733603|ref|NM_203363.1|, gi|77735630|ref|NM_001034339.1|, gi|118150797|ref|NM_001077839.1|, gi|31341394|ref|NM_181020.2|, gi|31342236|ref|NM_174353.2|, gi|115497301|ref|NM_001076409.1|, gi|154707845|ref|NM_001098937.1|, gi|329663887|ref|NM_001205906.1|, gi|40…
GO:0072522	purine-containing compound biosynthetic process	16	2.88	gi|31341394|ref|NM_181020.2|, gi|67010048|ref|NM_001024693.1|, gi|78369656|ref|NM_001035403.1|, gi|27807162|ref|NM_174641.1|, gi|330340408|ref|NM_001206436.1|, gi|451958062|ref|NM_175796.3|, gi|149773565|ref|NM_001098908.1|, gi|331999967|ref|NM_001206692.1|, gi|122692526|ref|NM_001080255.1|, gi|166706924|ref|NM_001114154.1|, gi|221136907|ref|NM_001144103.1|, gi|300797271|ref|NM_001192852.1|, gi|4…
GO:0030036	actin cytoskeleton organization	14	4.95	gi|149642770|ref|NM_001099036.1|, gi|329663887|ref|NM_001205906.1|, gi|402746494|ref|NM_001034713.2|, gi|300797119|ref|NM_001192077.1|, gi|329663132|ref|NM_001206309.1|, gi|255759963|ref|NM_001075305.2|, gi|255759964|ref|NM_001164061.1|, gi|148238039|ref|NM_001098052.1|, gi|329744639|ref|NM_001101847.2|, gi|402745835|ref|NM_001034720.2|, gi|300795909|ref|NM_001192529.1|, gi|115495428|ref|NM_00107…
GO:0002252	immune effector process	18	4.44	gi|329664405|ref|NM_001205715.1|, gi|115497345|ref|NM_001075125.1|, gi|402743818|ref|NM_001103296.2|, gi|402745409|ref|NM_001040591.2|, gi|402693079|ref|NM_001103102.2|, gi|164420790|ref|NM_001113252.1|, gi|116003826|ref|NM_001076799.1|, gi|300797271|ref|NM_001192852.1|, gi|116004150|ref|NM_001076968.1|, gi|115496751|ref|NM_001076366.1|, gi|402745835|ref|NM_001034720.2|, gi|162287147|ref|NM_00111…
GO:0016042	lipid catabolic process	6	2.38	gi|162287147|ref|NM_001111120.1|, gi|31341575|ref|NM_174597.2|, gi|78050046|ref|NM_001035071.1|, gi|402744219|ref|NM_001035316.2|, gi|115432057|ref|NM_173939.2|, gi|156523155|ref|NM_001102522.1|
GO:0010562	positive regulation of phosphorus metabolic process	11	1.79	gi|330688403|ref|NM_001192906.2|, gi|329663887|ref|NM_001205906.1|, gi|115495996|ref|NM_001076192.1|, gi|31342941|ref|NM_174055.2|, gi|41386684|ref|NM_174196.1|, gi|255759963|ref|NM_001075305.2|, gi|255759964|ref|NM_001164061.1|, gi|329663943|ref|NM_001205913.1|, gi|114051078|ref|NM_001046218.1|, gi|158341671|ref|NM_001109981.1|, gi|164420790|ref|NM_001113252.1|
GO:0032269	negative regulation of cellular protein metabolic process	10	3.68	gi|134085778|ref|NM_001083474.1|, gi|402745086|ref|NM_001034381.2|, gi|45430044|ref|NM_205812.1|, gi|114051078|ref|NM_001046218.1|, gi|402744865|ref|NM_001046269.2|, gi|115497301|ref|NM_001076409.1|, gi|332205974|ref|NM_001206853.1|, gi|402692487|ref|NM_001038562.2|, gi|148237208|ref|NM_001098017.1|, gi|402745559|ref|NM_001077855.2|
GO:0051258	protein polymerization	6	1.73	gi|149642770|ref|NM_001099036.1|, gi|329663887|ref|NM_001205906.1|, gi|402746494|ref|NM_001034713.2|, gi|300795909|ref|NM_001192529.1|, gi|402692129|ref|NM_001038079.2|, gi|31342616|ref|NM_174194.2|
GO:0043542	endothelial cell migration	7	3.93	gi|118151387|ref|NM_001077917.1|, gi|41386684|ref|NM_174196.1|, gi|157426836|ref|NM_001098855.1|, gi|329663132|ref|NM_001206309.1|, gi|31341575|ref|NM_174597.2|, gi|300797966|ref|NM_001193141.1|, gi|330417949|ref|NM_001192888.2|
GO:0016053	organic acid biosynthetic process	9	1.01	gi|62752069|ref|NM_001015630.1|, gi|60687509|ref|NM_001011685.1|, gi|114052740|ref|NM_001045878.1|, gi|198282106|ref|NM_001105323.1|, gi|27806476|ref|NM_174148.1|, gi|114052193|ref|NM_001046497.1|, gi|155371988|ref|NM_001101131.1|, gi|32880220|ref|NM_182652.1|, gi|402745423|ref|NM_001034680.2|
GO:0009165	nucleotide biosynthetic process	12	3.55	gi|31341394|ref|NM_181020.2|, gi|67010048|ref|NM_001024693.1|, gi|402765895|ref|NM_001014888.3|, gi|78369656|ref|NM_001035403.1|, gi|27807162|ref|NM_174641.1|, gi|330340408|ref|NM_001206436.1|, gi|451958062|ref|NM_175796.3|, gi|122692526|ref|NM_001080255.1|, gi|166706924|ref|NM_001114154.1|, gi|221136907|ref|NM_001144103.1|, gi|300797271|ref|NM_001192852.1|, gi|402692934|ref|NM_176649.3|
GO:0006323	DNA packaging	7	5.44	gi|134085670|ref|NM_001083425.1|, gi|155371862|ref|NM_001101066.1|, gi|157427957|ref|NM_001105416.1|, gi|78365282|ref|NM_001035372.1|, gi|402692966|ref|NM_001098097.2|, gi|115496557|ref|NM_001075712.1|, gi|402693435|ref|NM_001046571.2|
GO:0009143	nucleoside triphosphate catabolic process	26	3.7	gi|402692129|ref|NM_001038079.2|, gi|31342616|ref|NM_174194.2|, gi|78369656|ref|NM_001035403.1|, gi|116003990|ref|NM_001076888.1|, gi|300794787|ref|NM_001192730.1|, gi|300795778|ref|NM_001191499.1|, gi|328887897|ref|NM_001199026.2|, gi|402743864|ref|NM_001077872.2|, gi|31343219|ref|NM_173940.2|, gi|76253717|ref|NM_175777.3|, gi|139948287|ref|NM_001083671.1|, gi|157074159|ref|NM_001103324.1|, gi|3…
GO:0006606	protein import into nucleus	7	5.1	gi|161760648|ref|NM_001080285.2|, gi|114051078|ref|NM_001046218.1|, gi|164420790|ref|NM_001113252.1|, gi|300797119|ref|NM_001192077.1|, gi|45430044|ref|NM_205812.1|, gi|31340955|ref|NM_174787.2|, gi|300796279|ref|NM_001192803.1|
GO:0006887	exocytosis	13	8.11	gi|115496645|ref|NM_001076020.1|, gi|31340955|ref|NM_174787.2|, gi|134085889|ref|NM_001083415.1|, gi|41386684|ref|NM_174196.1|, gi|148238039|ref|NM_001098052.1|, gi|164420790|ref|NM_001113252.1|, gi|78050060|ref|NM_001035064.1|, gi|116734842|ref|NM_001075129.1|, gi|300798494|ref|NM_001191375.1|, gi|329112498|ref|NM_001193050.2|, gi|62460519|ref|NM_001014912.1|, gi|160837848|ref|NM_001110803.1|, g…
GO:0015031	protein transport	46	26.71	gi|161760648|ref|NM_001080285.2|, gi|402745835|ref|NM_001034720.2|, gi|300794024|ref|NM_001192947.1|, gi|274317530|ref|NM_001114192.2|, gi|329664405|ref|NM_001205715.1|, gi|114051078|ref|NM_001046218.1|, gi|164420790|ref|NM_001113252.1|, gi|300797119|ref|NM_001192077.1|, gi|66792921|ref|NM_001024566.1|, gi|115495818|ref|NM_001075455.1|, gi|115496645|ref|NM_001076020.1|, gi|134085889|ref|NM_001083…
GO:0045786	negative regulation of cell cycle	8	4.72	gi|300796481|ref|NM_001192301.1|, gi|116003920|ref|NM_001076847.1|, gi|114051078|ref|NM_001046218.1|, gi|402745086|ref|NM_001034381.2|, gi|157074009|ref|NM_001103244.1|, gi|329663943|ref|NM_001205913.1|, gi|41386684|ref|NM_174196.1|, gi|164420790|ref|NM_001113252.1|
GO:0032271	regulation of protein polymerization	6	2.02	gi|149642770|ref|NM_001099036.1|, gi|329663887|ref|NM_001205906.1|, gi|402746494|ref|NM_001034713.2|, gi|300795909|ref|NM_001192529.1|, gi|402692129|ref|NM_001038079.2|, gi|31342616|ref|NM_174194.2|
GO:0031324	negative regulation of cellular metabolic process	28	6.73	gi|402692480|ref|NM_001101882.2|, gi|134085778|ref|NM_001083474.1|, gi|402745086|ref|NM_001034381.2|, gi|144953868|ref|NM_001046114.2|, gi|115497301|ref|NM_001076409.1|, gi|45430044|ref|NM_205812.1|, gi|116734842|ref|NM_001075129.1|, gi|114051078|ref|NM_001046218.1|, gi|157427957|ref|NM_001105416.1|, gi|87196500|ref|NM_174049.2|, gi|114053168|ref|NM_001046263.1|, gi|115496557|ref|NM_001075712.1|,…
GO:0040011	locomotion	56	14.71	gi|330417949|ref|NM_001192888.2|, gi|118150797|ref|NM_001077839.1|, gi|164420790|ref|NM_001113252.1|, gi|118151387|ref|NM_001077917.1|, gi|41386684|ref|NM_174196.1|, gi|157426836|ref|NM_001098855.1|, gi|329663132|ref|NM_001206309.1|, gi|31341575|ref|NM_174597.2|, gi|300795416|ref|NM_001191237.1|, gi|300797966|ref|NM_001193141.1|, gi|114326293|ref|NM_001046569.2|, gi|148237208|ref|NM_001098017.1|,…
GO:0050796	regulation of insulin secretion	9	7.2	gi|32880220|ref|NM_182652.1|, gi|162287147|ref|NM_001111120.1|, gi|31340955|ref|NM_174787.2|, gi|164519007|ref|NM_001113302.1|, gi|300793980|ref|NM_001192433.1|, gi|300797337|ref|NM_001192599.1|, gi|116003826|ref|NM_001076799.1|, gi|116734842|ref|NM_001075129.1|, gi|122692462|ref|NM_001080302.1|
GO:0071841	cellular component organization or biogenesis at cellular level	128	19.98	gi|78369271|ref|NM_001035366.1|, gi|149642770|ref|NM_001099036.1|, gi|329663887|ref|NM_001205906.1|, gi|402746494|ref|NM_001034713.2|, gi|67010048|ref|NM_001024693.1|, gi|402693230|ref|NM_001101145.2|, gi|300797119|ref|NM_001192077.1|, gi|329663132|ref|NM_001206309.1|, gi|139948594|ref|NM_001083666.1|, gi|329664059|ref|NM_001205416.1|, gi|156120396|ref|NM_001101874.1|, gi|330688403|ref|NM_0011929…
GO:0014070	response to organic cyclic compound	9	6.58	gi|162287147|ref|NM_001111120.1|, gi|78369271|ref|NM_001035366.1|, gi|157426836|ref|NM_001098855.1|, gi|300797119|ref|NM_001192077.1|, gi|158341671|ref|NM_001109981.1|, gi|125991949|ref|NM_001081581.1|, gi|62460519|ref|NM_001014912.1|, gi|255759963|ref|NM_001075305.2|, gi|255759964|ref|NM_001164061.1|
GO:0052547	regulation of peptidase activity	6	0.57	gi|41386684|ref|NM_174196.1|, gi|154707845|ref|NM_001098937.1|, gi|114051078|ref|NM_001046218.1|, gi|114326281|ref|NM_177484.3|, gi|330417949|ref|NM_001192888.2|, gi|402693023|ref|NM_001078058.2|
GO:0031323	regulation of cellular metabolic process	133	24.44	gi|164420790|ref|NM_001113252.1|, gi|31341394|ref|NM_181020.2|, gi|67010048|ref|NM_001024693.1|, gi|164519007|ref|NM_001113302.1|, gi|402692129|ref|NM_001038079.2|, gi|402693023|ref|NM_001078058.2|, gi|402692480|ref|NM_001101882.2|, gi|402692337|ref|NM_001046179.2|, gi|255759963|ref|NM_001075305.2|, gi|255759964|ref|NM_001164061.1|, gi|402766322|ref|NM_001034809.2|, gi|134085778|ref|NM_001083474.…
GO:0000956	nuclear-transcribed mRNA catabolic process	6	3.6	gi|78365270|ref|NM_001035432.1|, gi|139948916|ref|NM_001083755.1|, gi|155372048|ref|NM_001101161.1|, gi|114053042|ref|NM_001046559.1|, gi|122692590|ref|NM_001080286.1|, gi|300794106|ref|NM_001193207.1|
GO:0009314	response to radiation	12	7.28	gi|402743839|ref|NM_001046551.2|, gi|155371988|ref|NM_001101131.1|, gi|66792877|ref|NM_001024547.1|, gi|114051112|ref|NM_001046216.1|, gi|118151387|ref|NM_001077917.1|, gi|154152068|ref|NM_001100377.1|, gi|157426836|ref|NM_001098855.1|, gi|161760648|ref|NM_001080285.2|, gi|329663654|ref|NM_001205876.1|, gi|115495458|ref|NM_001075504.1|, gi|329664943|ref|NM_001205384.1|, gi|76253717|ref|NM_175777.…
GO:0007005	mitochondrion organization	7	4.37	gi|115496751|ref|NM_001076366.1|, gi|402691824|ref|NM_001075614.2|, gi|329663887|ref|NM_001205906.1|, gi|402766968|ref|NM_001035335.2|, gi|274317530|ref|NM_001114192.2|, gi|300797271|ref|NM_001192852.1|, gi|402692646|ref|NM_001037610.2|
GO:1900542	regulation of purine nucleotide metabolic process	14	1.92	gi|31341394|ref|NM_181020.2|, gi|67010048|ref|NM_001024693.1|, gi|402692129|ref|NM_001038079.2|, gi|31342616|ref|NM_174194.2|, gi|78369656|ref|NM_001035403.1|, gi|116003990|ref|NM_001076888.1|, gi|300794787|ref|NM_001192730.1|, gi|300795778|ref|NM_001191499.1|, gi|328887897|ref|NM_001199026.2|, gi|402743864|ref|NM_001077872.2|, gi|139948594|ref|NM_001083666.1|, gi|330688403|ref|NM_001192906.2|, g…
GO:0051048	negative regulation of secretion	9	3.36	gi|31340955|ref|NM_174787.2|, gi|134085889|ref|NM_001083415.1|, gi|164519007|ref|NM_001113302.1|, gi|300793980|ref|NM_001192433.1|, gi|300797337|ref|NM_001192599.1|, gi|300793749|ref|NM_001192933.1|, gi|62460519|ref|NM_001014912.1|, gi|329664405|ref|NM_001205715.1|, gi|164518981|ref|NM_001113299.1|
GO:0016570	histone modification	10	6.01	gi|156120892|ref|NM_001102123.1|, gi|221136915|ref|NM_001144106.1|, gi|118151387|ref|NM_001077917.1|, gi|164519007|ref|NM_001113302.1|, gi|300797966|ref|NM_001193141.1|, gi|62752054|ref|NM_001015559.1|, gi|164448532|ref|NM_001075472.2|, gi|329663146|ref|NM_001206055.1|, gi|114051112|ref|NM_001046216.1|, gi|114050794|ref|NM_001046465.1|
GO:0045664	regulation of neuron differentiation	7	2.63	gi|115496567|ref|NM_001076014.1|, gi|300795909|ref|NM_001192529.1|, gi|329664055|ref|NM_001205927.1|, gi|134085690|ref|NM_001083507.1|, gi|300795416|ref|NM_001191237.1|, gi|330417949|ref|NM_001192888.2|, gi|116734842|ref|NM_001075129.1|
GO:0030879	mammary gland development	7	4.41	gi|47824865|ref|NM_001001443.1|, gi|329663654|ref|NM_001205876.1|, gi|31341394|ref|NM_181020.2|, gi|300795497|ref|NM_001192253.1|, gi|330417949|ref|NM_001192888.2|, gi|402693079|ref|NM_001103102.2|, gi|300794388|ref|NM_001191186.1|
GO:0007204	elevation of cytosolic calcium ion concentration	6	4.49	gi|76253717|ref|NM_175777.3|, gi|116734842|ref|NM_001075129.1|, gi|118150797|ref|NM_001077839.1|, gi|157279928|ref|NM_001105010.1|, gi|164420790|ref|NM_001113252.1|, gi|162287147|ref|NM_001111120.1|
GO:0008015	blood circulation	17	9.28	gi|300797119|ref|NM_001192077.1|, gi|125991949|ref|NM_001081581.1|, gi|27807162|ref|NM_174641.1|, gi|60687509|ref|NM_001011685.1|, gi|148227521|ref|NM_001098045.1|, gi|402743839|ref|NM_001046551.2|, gi|157074151|ref|NM_001103319.1|, gi|115497767|ref|NM_001075224.1|, gi|329663132|ref|NM_001206309.1|, gi|155371850|ref|NM_001101060.1|, gi|62460519|ref|NM_001014912.1|, gi|115495832|ref|NM_001075534.1…
GO:0044272	sulfur compound biosynthetic process	6	2.88	gi|62752069|ref|NM_001015630.1|, gi|60687509|ref|NM_001011685.1|, gi|114052193|ref|NM_001046497.1|, gi|155371988|ref|NM_001101131.1|, gi|300793813|ref|NM_001191157.1|, gi|300798731|ref|NM_001192668.1|
GO:0007519	skeletal muscle tissue development	9	5.7	gi|262073078|ref|NM_001166511.1|, gi|402692417|ref|NM_001078026.2|, gi|198282012|ref|NM_001103086.1|, gi|148227521|ref|NM_001098045.1|, gi|300795497|ref|NM_001192253.1|, gi|114053168|ref|NM_001046263.1|, gi|300797966|ref|NM_001193141.1|, gi|31340955|ref|NM_174787.2|, gi|115496957|ref|NM_001076052.1|
GO:0035637	multicellular organismal signaling	17	4.63	gi|125991949|ref|NM_001081581.1|, gi|116734842|ref|NM_001075129.1|, gi|115497345|ref|NM_001075125.1|, gi|148234888|ref|NM_001098108.1|, gi|149643038|ref|NM_001099027.1|, gi|76253717|ref|NM_175777.3|, gi|115496957|ref|NM_001076052.1|, gi|154707845|ref|NM_001098937.1|, gi|157074007|ref|NM_001103243.1|, gi|157074159|ref|NM_001103324.1|, gi|329664047|ref|NM_001205926.1|, gi|115495458|ref|NM_001075504…
GO:0006486	protein glycosylation	10	5.76	gi|118151069|ref|NM_001077986.1|, gi|134085784|ref|NM_001083372.1|, gi|148540319|ref|NM_001098473.1|, gi|164448603|ref|NM_001076839.2|, gi|116003992|ref|NM_001076883.1|, gi|148235370|ref|NM_001097570.1|, gi|300796191|ref|NM_001192031.1|, gi|300797269|ref|NM_001192596.1|, gi|402745837|ref|NM_001045980.2|, gi|402746079|ref|NM_001102521.2|
GO:0006399	tRNA metabolic process	7	2.3	gi|332205940|ref|NM_001206837.1|, gi|300798263|ref|NM_001191120.1|, gi|444909147|ref|NM_001075729.2|, gi|149773565|ref|NM_001098908.1|, gi|331999967|ref|NM_001206692.1|, gi|330688483|ref|NM_001191397.1|, gi|76253869|ref|NM_001015631.2|
GO:0009894	regulation of catabolic process	20	3.59	gi|114051078|ref|NM_001046218.1|, gi|114052626|ref|NM_001046089.1|, gi|402692129|ref|NM_001038079.2|, gi|156121150|ref|NM_001102253.1|, gi|31342616|ref|NM_174194.2|, gi|78369656|ref|NM_001035403.1|, gi|116003990|ref|NM_001076888.1|, gi|300794787|ref|NM_001192730.1|, gi|300795778|ref|NM_001191499.1|, gi|328887897|ref|NM_001199026.2|, gi|402743864|ref|NM_001077872.2|, gi|162287147|ref|NM_001111120.…
GO:0043534	blood vessel endothelial cell migration	6	4.36	gi|41386684|ref|NM_174196.1|, gi|157426836|ref|NM_001098855.1|, gi|329663132|ref|NM_001206309.1|, gi|31341575|ref|NM_174597.2|, gi|300797966|ref|NM_001193141.1|, gi|330417949|ref|NM_001192888.2|
GO:0006006	glucose metabolic process	8	4.8	gi|144953868|ref|NM_001046114.2|, gi|402744219|ref|NM_001035316.2|, gi|87196500|ref|NM_174049.2|, gi|329664499|ref|NM_001205727.1|, gi|329755352|ref|NM_001191484.1|, gi|402692683|ref|NM_001046164.2|, gi|402746848|ref|NM_001034447.2|, gi|116734842|ref|NM_001075129.1|
GO:0034728	nucleosome organization	6	5.4	gi|134085670|ref|NM_001083425.1|, gi|155371862|ref|NM_001101066.1|, gi|157427957|ref|NM_001105416.1|, gi|115496174|ref|NM_001076523.1|, gi|78365282|ref|NM_001035372.1|, gi|402692966|ref|NM_001098097.2|
GO:0000278	mitotic cell cycle	25	12.71	gi|156120892|ref|NM_001102123.1|, gi|329664059|ref|NM_001205416.1|, gi|402745086|ref|NM_001034381.2|, gi|116003920|ref|NM_001076847.1|, gi|114053168|ref|NM_001046263.1|, gi|114051078|ref|NM_001046218.1|, gi|156523101|ref|NM_001102495.1|, gi|166157491|ref|NM_001113765.1|, gi|329744650|ref|NM_001191141.1|, gi|31340955|ref|NM_174787.2|, gi|300796481|ref|NM_001192301.1|, gi|157074009|ref|NM_001103244…
GO:0032880	regulation of protein localization	8	1.31	gi|161760648|ref|NM_001080285.2|, gi|402745835|ref|NM_001034720.2|, gi|329664405|ref|NM_001205715.1|, gi|300797119|ref|NM_001192077.1|, gi|45430044|ref|NM_205812.1|, gi|114051078|ref|NM_001046218.1|, gi|164420790|ref|NM_001113252.1|, gi|164518981|ref|NM_001113299.1|
GO:0042035	regulation of cytokine biosynthetic process	6	2.16	gi|402692480|ref|NM_001101882.2|, gi|300797119|ref|NM_001192077.1|, gi|115497301|ref|NM_001076409.1|, gi|62460519|ref|NM_001014912.1|, gi|41386684|ref|NM_174196.1|, gi|402693079|ref|NM_001103102.2|
GO:0043062	extracellular structure organization	6	2.71	gi|114051162|ref|NM_001046199.1|, gi|164420790|ref|NM_001113252.1|, gi|300797271|ref|NM_001192852.1|, gi|116003920|ref|NM_001076847.1|, gi|329664063|ref|NM_001205928.1|, gi|156120900|ref|NM_001102127.1|
GO:0007423	sensory organ development	12	2.82	gi|164420790|ref|NM_001113252.1|, gi|332164748|ref|NM_001206784.1|, gi|300798567|ref|NM_001192658.1|, gi|134085690|ref|NM_001083507.1|, gi|329664813|ref|NM_001205766.1|, gi|76253717|ref|NM_175777.3|, gi|300796592|ref|NM_001191295.1|, gi|62460589|ref|NM_001014949.1|, gi|329663654|ref|NM_001205876.1|, gi|329663887|ref|NM_001205906.1|, gi|114051078|ref|NM_001046218.1|, gi|115497767|ref|NM_001075224.…
GO:0022607	cellular component assembly	62	14.17	gi|78369271|ref|NM_001035366.1|, gi|149642770|ref|NM_001099036.1|, gi|329663887|ref|NM_001205906.1|, gi|402746494|ref|NM_001034713.2|, gi|219804723|ref|NM_001143865.1|, gi|402693230|ref|NM_001101145.2|, gi|300797119|ref|NM_001192077.1|, gi|329663132|ref|NM_001206309.1|, gi|158341671|ref|NM_001109981.1|, gi|300795497|ref|NM_001192253.1|, gi|31342616|ref|NM_174194.2|, gi|402692129|ref|NM_001038079.…
GO:0070085	glycosylation	10	2.07	gi|118151069|ref|NM_001077986.1|, gi|134085784|ref|NM_001083372.1|, gi|148540319|ref|NM_001098473.1|, gi|164448603|ref|NM_001076839.2|, gi|116003992|ref|NM_001076883.1|, gi|148235370|ref|NM_001097570.1|, gi|300796191|ref|NM_001192031.1|, gi|300797269|ref|NM_001192596.1|, gi|402745837|ref|NM_001045980.2|, gi|402746079|ref|NM_001102521.2|
GO:0051051	negative regulation of transport	15	3.79	gi|66792877|ref|NM_001024547.1|, gi|115497301|ref|NM_001076409.1|, gi|31340955|ref|NM_174787.2|, gi|134085889|ref|NM_001083415.1|, gi|45430044|ref|NM_205812.1|, gi|144953868|ref|NM_001046114.2|, gi|164519007|ref|NM_001113302.1|, gi|300793980|ref|NM_001192433.1|, gi|300797337|ref|NM_001192599.1|, gi|164420790|ref|NM_001113252.1|, gi|41386684|ref|NM_174196.1|, gi|300793749|ref|NM_001192933.1|, gi|6…
GO:0033365	protein localization to organelle	13	3.35	gi|161760648|ref|NM_001080285.2|, gi|402692129|ref|NM_001038079.2|, gi|300794024|ref|NM_001192947.1|, gi|274317530|ref|NM_001114192.2|, gi|114051078|ref|NM_001046218.1|, gi|164420790|ref|NM_001113252.1|, gi|300797119|ref|NM_001192077.1|, gi|45430044|ref|NM_205812.1|, gi|164448532|ref|NM_001075472.2|, gi|115496865|ref|NM_001076534.1|, gi|31340955|ref|NM_174787.2|, gi|300796279|ref|NM_001192803.1|,…
GO:0048598	embryonic morphogenesis	13	4.73	gi|118151295|ref|NM_001078114.1|, gi|221136915|ref|NM_001144106.1|, gi|300798731|ref|NM_001192668.1|, gi|164420790|ref|NM_001113252.1|, gi|114051078|ref|NM_001046218.1|, gi|332164748|ref|NM_001206784.1|, gi|328927061|ref|NM_001191346.2|, gi|329664797|ref|NM_001205764.1|, gi|329663132|ref|NM_001206309.1|, gi|62460589|ref|NM_001014949.1|, gi|115495996|ref|NM_001076192.1|, gi|136256456|ref|NM_001045…
GO:0009201	ribonucleoside triphosphate biosynthetic process	7	2.87	gi|78369656|ref|NM_001035403.1|, gi|451958062|ref|NM_175796.3|, gi|122692526|ref|NM_001080255.1|, gi|166706924|ref|NM_001114154.1|, gi|221136907|ref|NM_001144103.1|, gi|300797271|ref|NM_001192852.1|, gi|402692934|ref|NM_176649.3|
GO:0006732	coenzyme metabolic process	9	3.91	gi|115497955|ref|NM_001075616.1|, gi|402745208|ref|NM_001076018.2|, gi|31343582|ref|NM_175814.2|, gi|134085794|ref|NM_001083452.1|, gi|31343558|ref|NM_177513.2|, gi|60687509|ref|NM_001011685.1|, gi|118601769|ref|NM_001079585.1|, gi|114052193|ref|NM_001046497.1|, gi|155371988|ref|NM_001101131.1|
GO:0030278	regulation of ossification	6	2.64	gi|164420790|ref|NM_001113252.1|, gi|114051078|ref|NM_001046218.1|, gi|300796481|ref|NM_001192301.1|, gi|300797966|ref|NM_001193141.1|, gi|300798452|ref|NM_001191373.1|, gi|402691624|ref|NM_173984.3|
GO:0010646	regulation of cell communication	40	9.1	gi|139948594|ref|NM_001083666.1|, gi|31341394|ref|NM_181020.2|, gi|114326281|ref|NM_177484.3|, gi|32880220|ref|NM_182652.1|, gi|162287147|ref|NM_001111120.1|, gi|62460589|ref|NM_001014949.1|, gi|148237208|ref|NM_001098017.1|, gi|148540301|ref|NM_001098462.1|, gi|164420790|ref|NM_001113252.1|, gi|116734842|ref|NM_001075129.1|, gi|115495996|ref|NM_001076192.1|, gi|47824865|ref|NM_001001443.1|, gi|3…
GO:0006974	response to DNA damage stimulus	18	9	gi|114051112|ref|NM_001046216.1|, gi|62460519|ref|NM_001014912.1|, gi|329663654|ref|NM_001205876.1|, gi|161760648|ref|NM_001080285.2|, gi|402692337|ref|NM_001046179.2|, gi|66792837|ref|NM_001024525.1|, gi|77736605|ref|NM_001034811.1|, gi|329664943|ref|NM_001205384.1|, gi|114052666|ref|NM_001046310.1|, gi|154152068|ref|NM_001100377.1|, gi|157427957|ref|NM_001105416.1|, gi|118151387|ref|NM_00107791…
GO:0071900	regulation of protein serine/threonine kinase activity	7	2.19	gi|329663887|ref|NM_001205906.1|, gi|45430044|ref|NM_205812.1|, gi|115495996|ref|NM_001076192.1|, gi|41386684|ref|NM_174196.1|, gi|255759963|ref|NM_001075305.2|, gi|255759964|ref|NM_001164061.1|, gi|300795954|ref|NM_001192531.1|
GO:0032956	regulation of actin cytoskeleton organization	6	1.26	gi|149642770|ref|NM_001099036.1|, gi|329663887|ref|NM_001205906.1|, gi|402746494|ref|NM_001034713.2|, gi|300797119|ref|NM_001192077.1|, gi|329663132|ref|NM_001206309.1|, gi|300795909|ref|NM_001192529.1|
GO:0051707	response to other organism	19	7.28	gi|115497345|ref|NM_001075125.1|, gi|402743818|ref|NM_001103296.2|, gi|402745409|ref|NM_001040591.2|, gi|402693079|ref|NM_001103102.2|, gi|67010048|ref|NM_001024693.1|, gi|144953868|ref|NM_001046114.2|, gi|329664405|ref|NM_001205715.1|, gi|115496751|ref|NM_001076366.1|, gi|31341685|ref|NM_174553.2|, gi|31343219|ref|NM_173940.2|, gi|87196500|ref|NM_174049.2|, gi|300796481|ref|NM_001192301.1|, gi|4…
GO:0009207	purine ribonucleoside triphosphate catabolic process	26	10.28	gi|402692129|ref|NM_001038079.2|, gi|31342616|ref|NM_174194.2|, gi|78369656|ref|NM_001035403.1|, gi|116003990|ref|NM_001076888.1|, gi|300794787|ref|NM_001192730.1|, gi|300795778|ref|NM_001191499.1|, gi|328887897|ref|NM_001199026.2|, gi|402743864|ref|NM_001077872.2|, gi|31343219|ref|NM_173940.2|, gi|76253717|ref|NM_175777.3|, gi|139948287|ref|NM_001083671.1|, gi|157074159|ref|NM_001103324.1|, gi|3…
GO:0015833	peptide transport	13	2.3	gi|67010048|ref|NM_001024693.1|, gi|31341394|ref|NM_181020.2|, gi|32880220|ref|NM_182652.1|, gi|162287147|ref|NM_001111120.1|, gi|114051078|ref|NM_001046218.1|, gi|156120792|ref|NM_001102073.1|, gi|31340955|ref|NM_174787.2|, gi|164519007|ref|NM_001113302.1|, gi|300793980|ref|NM_001192433.1|, gi|300797337|ref|NM_001192599.1|, gi|116003826|ref|NM_001076799.1|, gi|116734842|ref|NM_001075129.1|, gi|1…
GO:0008286	insulin receptor signaling pathway	8	7.6	gi|31342941|ref|NM_174055.2|, gi|31442876|ref|NM_174245.2|, gi|164420732|ref|NM_001024543.2|, gi|164519007|ref|NM_001113302.1|, gi|255759963|ref|NM_001075305.2|, gi|255759964|ref|NM_001164061.1|, gi|402745777|ref|NM_176637.2|, gi|402745559|ref|NM_001077855.2|
GO:0043269	regulation of ion transport	8	2.14	gi|114326289|ref|NM_001001174.2|, gi|78369569|ref|NM_001035409.1|, gi|115496957|ref|NM_001076052.1|, gi|118403504|ref|NM_001025336.2|, gi|116734842|ref|NM_001075129.1|, gi|157074151|ref|NM_001103319.1|, gi|164420790|ref|NM_001113252.1|, gi|148238039|ref|NM_001098052.1|
GO:0051129	negative regulation of cellular component organization	7	1.58	gi|115496751|ref|NM_001076366.1|, gi|329664055|ref|NM_001205927.1|, gi|300795909|ref|NM_001192529.1|, gi|329663887|ref|NM_001205906.1|, gi|31342616|ref|NM_174194.2|, gi|329663943|ref|NM_001205913.1|, gi|41386684|ref|NM_174196.1|
GO:0051050	positive regulation of transport	15	4.89	gi|114326289|ref|NM_001001174.2|, gi|31341394|ref|NM_181020.2|, gi|32880220|ref|NM_182652.1|, gi|162287147|ref|NM_001111120.1|, gi|329664405|ref|NM_001205715.1|, gi|67010048|ref|NM_001024693.1|, gi|402744865|ref|NM_001046269.2|, gi|300797119|ref|NM_001192077.1|, gi|115496645|ref|NM_001076020.1|, gi|78369569|ref|NM_001035409.1|, gi|115496957|ref|NM_001076052.1|, gi|114051078|ref|NM_001046218.1|, g…
GO:0001501	skeletal system development	12	7.89	gi|300794388|ref|NM_001191186.1|, gi|114051162|ref|NM_001046199.1|, gi|118151295|ref|NM_001078114.1|, gi|221136915|ref|NM_001144106.1|, gi|300798731|ref|NM_001192668.1|, gi|164420790|ref|NM_001113252.1|, gi|114051078|ref|NM_001046218.1|, gi|122692288|ref|NM_001080214.1|, gi|154707845|ref|NM_001098937.1|, gi|330417938|ref|NM_001192871.2|, gi|300797271|ref|NM_001192852.1|, gi|300798452|ref|NM_00119…
GO:0007243	intracellular protein kinase cascade	25	8.53	gi|115497589|ref|NM_001076137.1|, gi|31341685|ref|NM_174553.2|, gi|402767023|ref|NM_001083728.2|, gi|329663887|ref|NM_001205906.1|, gi|329664047|ref|NM_001205926.1|, gi|154707845|ref|NM_001098937.1|, gi|115495996|ref|NM_001076192.1|, gi|114052626|ref|NM_001046089.1|, gi|114326289|ref|NM_001001174.2|, gi|328802700|ref|NM_001192024.2|, gi|31342236|ref|NM_174353.2|, gi|62460519|ref|NM_001014912.1|, …
GO:0017157	regulation of exocytosis	7	3.9	gi|115496645|ref|NM_001076020.1|, gi|31340955|ref|NM_174787.2|, gi|134085889|ref|NM_001083415.1|, gi|116734842|ref|NM_001075129.1|, gi|300798494|ref|NM_001191375.1|, gi|329112498|ref|NM_001193050.2|, gi|62460519|ref|NM_001014912.1|
GO:0009146	purine nucleoside triphosphate catabolic process	26	6.17	gi|402692129|ref|NM_001038079.2|, gi|31342616|ref|NM_174194.2|, gi|78369656|ref|NM_001035403.1|, gi|116003990|ref|NM_001076888.1|, gi|300794787|ref|NM_001192730.1|, gi|300795778|ref|NM_001191499.1|, gi|328887897|ref|NM_001199026.2|, gi|402743864|ref|NM_001077872.2|, gi|31343219|ref|NM_173940.2|, gi|76253717|ref|NM_175777.3|, gi|139948287|ref|NM_001083671.1|, gi|157074159|ref|NM_001103324.1|, gi|3…
GO:0007160	cell-matrix adhesion	6	4.96	gi|300796481|ref|NM_001192301.1|, gi|31340598|ref|NM_174741.2|, gi|76253869|ref|NM_001015631.2|, gi|158341671|ref|NM_001109981.1|, gi|300797754|ref|NM_001192875.1|, gi|41386684|ref|NM_174196.1|
GO:0042592	homeostatic process	44	8.64	gi|144953868|ref|NM_001046114.2|, gi|155371912|ref|NM_001101091.1|, gi|402692343|ref|NM_001102074.2|, gi|402747065|ref|NM_001102289.2|, gi|402692480|ref|NM_001101882.2|, gi|451958062|ref|NM_175796.3|, gi|76253717|ref|NM_175777.3|, gi|116734842|ref|NM_001075129.1|, gi|118150797|ref|NM_001077839.1|, gi|157279928|ref|NM_001105010.1|, gi|31341394|ref|NM_181020.2|, gi|162287147|ref|NM_001111120.1|, gi…
GO:0065007	biological regulation	289	64.19	gi|149642770|ref|NM_001099036.1|, gi|329663887|ref|NM_001205906.1|, gi|402746494|ref|NM_001034713.2|, gi|144953868|ref|NM_001046114.2|, gi|155371912|ref|NM_001101091.1|, gi|402692343|ref|NM_001102074.2|, gi|402747065|ref|NM_001102289.2|, gi|330417949|ref|NM_001192888.2|, gi|274317000|ref|NM_001024481.2|, gi|139948594|ref|NM_001083666.1|, gi|164420790|ref|NM_001113252.1|, gi|114326289|ref|NM_00100…
GO:0040012	regulation of locomotion	13	3.37	gi|164420790|ref|NM_001113252.1|, gi|41386684|ref|NM_174196.1|, gi|157426836|ref|NM_001098855.1|, gi|329663132|ref|NM_001206309.1|, gi|300797966|ref|NM_001193141.1|, gi|330417949|ref|NM_001192888.2|, gi|31341575|ref|NM_174597.2|, gi|402743839|ref|NM_001046551.2|, gi|62460519|ref|NM_001014912.1|, gi|31342941|ref|NM_174055.2|, gi|134085680|ref|NM_001083454.1|, gi|329663887|ref|NM_001205906.1|, gi|4…
GO:0009142	nucleoside triphosphate biosynthetic process	7	1.72	gi|78369656|ref|NM_001035403.1|, gi|451958062|ref|NM_175796.3|, gi|122692526|ref|NM_001080255.1|, gi|166706924|ref|NM_001114154.1|, gi|221136907|ref|NM_001144103.1|, gi|300797271|ref|NM_001192852.1|, gi|402692934|ref|NM_176649.3|
GO:0051336	regulation of hydrolase activity	25	5.56	gi|164420790|ref|NM_001113252.1|, gi|402692129|ref|NM_001038079.2|, gi|47681477|ref|NM_001001142.1|, gi|31342616|ref|NM_174194.2|, gi|78369656|ref|NM_001035403.1|, gi|116003990|ref|NM_001076888.1|, gi|300794787|ref|NM_001192730.1|, gi|300795778|ref|NM_001191499.1|, gi|328887897|ref|NM_001199026.2|, gi|402743864|ref|NM_001077872.2|, gi|115432048|ref|NM_174414.3|, gi|162287147|ref|NM_001111120.1|, …
GO:0071822	protein complex subunit organization	29	6.6	gi|149642770|ref|NM_001099036.1|, gi|329663887|ref|NM_001205906.1|, gi|402746494|ref|NM_001034713.2|, gi|219804723|ref|NM_001143865.1|, gi|115496751|ref|NM_001076366.1|, gi|78050060|ref|NM_001035064.1|, gi|115496174|ref|NM_001076523.1|, gi|118150813|ref|NM_001077851.1|, gi|402766968|ref|NM_001035335.2|, gi|402692628|ref|NM_001025341.3|, gi|114051078|ref|NM_001046218.1|, gi|300795909|ref|NM_001192…
GO:0016310	phosphorylation	55	28.49	gi|134085680|ref|NM_001083454.1|, gi|156121186|ref|NM_001102271.1|, gi|219804279|ref|NM_001143855.1|, gi|329664703|ref|NM_001206264.1|, gi|329663887|ref|NM_001205906.1|, gi|330688403|ref|NM_001192906.2|, gi|402767023|ref|NM_001083728.2|, gi|45430044|ref|NM_205812.1|, gi|78369656|ref|NM_001035403.1|, gi|115495996|ref|NM_001076192.1|, gi|31342941|ref|NM_174055.2|, gi|114051078|ref|NM_001046218.1|, …
GO:0007155	cell adhesion	39	24.06	gi|31342941|ref|NM_174055.2|, gi|134085889|ref|NM_001083415.1|, gi|300796481|ref|NM_001192301.1|, gi|329664063|ref|NM_001205928.1|, gi|402693079|ref|NM_001103102.2|, gi|31340598|ref|NM_174741.2|, gi|76253869|ref|NM_001015631.2|, gi|158341671|ref|NM_001109981.1|, gi|300797754|ref|NM_001192875.1|, gi|115495458|ref|NM_001075504.1|, gi|402743382|ref|NM_001101914.2|, gi|27881409|ref|NM_174045.1|, gi|1…
GO:2001141	regulation of RNA biosynthetic process	84	36.21	gi|402693023|ref|NM_001078058.2|, gi|31342236|ref|NM_174353.2|, gi|115497301|ref|NM_001076409.1|, gi|402767023|ref|NM_001083728.2|, gi|157427957|ref|NM_001105416.1|, gi|45430044|ref|NM_205812.1|, gi|87196500|ref|NM_174049.2|, gi|114051078|ref|NM_001046218.1|, gi|114053168|ref|NM_001046263.1|, gi|115496557|ref|NM_001075712.1|, gi|115497767|ref|NM_001075224.1|, gi|118151295|ref|NM_001078114.1|, gi|…
GO:0006401	RNA catabolic process	7	1.9	gi|78365270|ref|NM_001035432.1|, gi|139948916|ref|NM_001083755.1|, gi|155372048|ref|NM_001101161.1|, gi|116003826|ref|NM_001076799.1|, gi|114053042|ref|NM_001046559.1|, gi|122692590|ref|NM_001080286.1|, gi|300794106|ref|NM_001193207.1|
GO:0009790	embryo development	24	12.44	gi|300794388|ref|NM_001191186.1|, gi|118151295|ref|NM_001078114.1|, gi|221136915|ref|NM_001144106.1|, gi|300798731|ref|NM_001192668.1|, gi|164420790|ref|NM_001113252.1|, gi|114051078|ref|NM_001046218.1|, gi|332164748|ref|NM_001206784.1|, gi|78369307|ref|NM_001035428.1|, gi|114052740|ref|NM_001045878.1|, gi|157427957|ref|NM_001105416.1|, gi|329663146|ref|NM_001206055.1|, gi|332205881|ref|NM_001206…
GO:1901135	carbohydrate derivative metabolic process	49	5.63	gi|402692129|ref|NM_001038079.2|, gi|31342616|ref|NM_174194.2|, gi|78369656|ref|NM_001035403.1|, gi|116003990|ref|NM_001076888.1|, gi|300794787|ref|NM_001192730.1|, gi|300795778|ref|NM_001191499.1|, gi|328887897|ref|NM_001199026.2|, gi|402743864|ref|NM_001077872.2|, gi|31343219|ref|NM_173940.2|, gi|76253717|ref|NM_175777.3|, gi|139948287|ref|NM_001083671.1|, gi|157074159|ref|NM_001103324.1|, gi|3…
GO:0007166	cell surface receptor signaling pathway	74	34.75	gi|330417949|ref|NM_001192888.2|, gi|42733603|ref|NM_203363.1|, gi|77735630|ref|NM_001034339.1|, gi|118150797|ref|NM_001077839.1|, gi|31342236|ref|NM_174353.2|, gi|115497301|ref|NM_001076409.1|, gi|154707845|ref|NM_001098937.1|, gi|329663887|ref|NM_001205906.1|, gi|402767023|ref|NM_001083728.2|, gi|114326281|ref|NM_177484.3|, gi|114051078|ref|NM_001046218.1|, gi|31341394|ref|NM_181020.2|, gi|1143…
GO:0008152	metabolic process	367	73.91	gi|116003826|ref|NM_001076799.1|, gi|78365270|ref|NM_001035432.1|, gi|139948916|ref|NM_001083755.1|, gi|155372048|ref|NM_001101161.1|, gi|31343558|ref|NM_177513.2|, gi|114052193|ref|NM_001046497.1|, gi|115495832|ref|NM_001075534.1|, gi|139949209|ref|NM_001083772.1|, gi|155371988|ref|NM_001101131.1|, gi|402743569|ref|NM_001102059.2|, gi|402746612|ref|NM_001075823.2|, gi|164420790|ref|NM_001113252.…
GO:0032496	response to lipopolysaccharide	7	5.12	gi|67010048|ref|NM_001024693.1|, gi|144953868|ref|NM_001046114.2|, gi|329664405|ref|NM_001205715.1|, gi|31341575|ref|NM_174597.2|, gi|118150797|ref|NM_001077839.1|, gi|402743839|ref|NM_001046551.2|, gi|162287147|ref|NM_001111120.1|
GO:0031098	stress-activated protein kinase signaling cascade	6	2.1	gi|402767023|ref|NM_001083728.2|, gi|329663887|ref|NM_001205906.1|, gi|154707845|ref|NM_001098937.1|, gi|115495996|ref|NM_001076192.1|, gi|164420790|ref|NM_001113252.1|, gi|62460589|ref|NM_001014949.1|
GO:0006461	protein complex assembly	27	10.28	gi|149642770|ref|NM_001099036.1|, gi|329663887|ref|NM_001205906.1|, gi|402746494|ref|NM_001034713.2|, gi|219804723|ref|NM_001143865.1|, gi|78050060|ref|NM_001035064.1|, gi|115496174|ref|NM_001076523.1|, gi|118150813|ref|NM_001077851.1|, gi|402766968|ref|NM_001035335.2|, gi|114051078|ref|NM_001046218.1|, gi|300795909|ref|NM_001192529.1|, gi|402692129|ref|NM_001038079.2|, gi|31342616|ref|NM_174194.…
GO:0010468	regulation of gene expression	105	43.23	gi|402693023|ref|NM_001078058.2|, gi|134085778|ref|NM_001083474.1|, gi|62460589|ref|NM_001014949.1|, gi|402692417|ref|NM_001078026.2|, gi|41386684|ref|NM_174196.1|, gi|332205974|ref|NM_001206853.1|, gi|115496751|ref|NM_001076366.1|, gi|116003826|ref|NM_001076799.1|, gi|149642770|ref|NM_001099036.1|, gi|402744219|ref|NM_001035316.2|, gi|31342236|ref|NM_174353.2|, gi|115497301|ref|NM_001076409.1|, …
GO:0032101	regulation of response to external stimulus	12	3.06	gi|329299094|ref|NM_001191535.1|, gi|402692712|ref|NM_001078162.2|, gi|157426836|ref|NM_001098855.1|, gi|330417949|ref|NM_001192888.2|, gi|402743839|ref|NM_001046551.2|, gi|116004150|ref|NM_001076968.1|, gi|402693079|ref|NM_001103102.2|, gi|41386684|ref|NM_174196.1|, gi|144953868|ref|NM_001046114.2|, gi|329664405|ref|NM_001205715.1|, gi|402691624|ref|NM_173984.3|, gi|118150797|ref|NM_001077839.1|
GO:0065008	regulation of biological quality	99	25.6	gi|149642770|ref|NM_001099036.1|, gi|329663887|ref|NM_001205906.1|, gi|402746494|ref|NM_001034713.2|, gi|144953868|ref|NM_001046114.2|, gi|155371912|ref|NM_001101091.1|, gi|402692343|ref|NM_001102074.2|, gi|402747065|ref|NM_001102289.2|, gi|329663132|ref|NM_001206309.1|, gi|300797119|ref|NM_001192077.1|, gi|31341394|ref|NM_181020.2|, gi|402692480|ref|NM_001101882.2|, gi|125991949|ref|NM_001081581…
GO:0019220	regulation of phosphate metabolic process	23	5.19	gi|164420790|ref|NM_001113252.1|, gi|330688403|ref|NM_001192906.2|, gi|329663887|ref|NM_001205906.1|, gi|45430044|ref|NM_205812.1|, gi|115495996|ref|NM_001076192.1|, gi|31342941|ref|NM_174055.2|, gi|114051078|ref|NM_001046218.1|, gi|122692462|ref|NM_001080302.1|, gi|300797271|ref|NM_001192852.1|, gi|41386684|ref|NM_174196.1|, gi|255759963|ref|NM_001075305.2|, gi|255759964|ref|NM_001164061.1|, gi|…
GO:0046651	lymphocyte proliferation	7	3.11	gi|402693079|ref|NM_001103102.2|, gi|402767166|ref|NM_001046529.2|, gi|329664405|ref|NM_001205715.1|, gi|149642770|ref|NM_001099036.1|, gi|300797119|ref|NM_001192077.1|, gi|402745559|ref|NM_001077855.2|, gi|402692480|ref|NM_001101882.2|
GO:0042451	purine nucleoside biosynthetic process	6	1.41	gi|78369656|ref|NM_001035403.1|, gi|330340408|ref|NM_001206436.1|, gi|149773565|ref|NM_001098908.1|, gi|331999967|ref|NM_001206692.1|, gi|114052193|ref|NM_001046497.1|, gi|155371988|ref|NM_001101131.1|
GO:0009154	purine ribonucleotide catabolic process	26	6.17	gi|402692129|ref|NM_001038079.2|, gi|31342616|ref|NM_174194.2|, gi|78369656|ref|NM_001035403.1|, gi|116003990|ref|NM_001076888.1|, gi|300794787|ref|NM_001192730.1|, gi|300795778|ref|NM_001191499.1|, gi|328887897|ref|NM_001199026.2|, gi|402743864|ref|NM_001077872.2|, gi|31343219|ref|NM_173940.2|, gi|76253717|ref|NM_175777.3|, gi|139948287|ref|NM_001083671.1|, gi|157074159|ref|NM_001103324.1|, gi|3…
GO:0045184	establishment of protein localization	48	17.24	gi|161760648|ref|NM_001080285.2|, gi|402745835|ref|NM_001034720.2|, gi|300794024|ref|NM_001192947.1|, gi|274317530|ref|NM_001114192.2|, gi|329664405|ref|NM_001205715.1|, gi|114051078|ref|NM_001046218.1|, gi|164420790|ref|NM_001113252.1|, gi|300797119|ref|NM_001192077.1|, gi|66792921|ref|NM_001024566.1|, gi|115495818|ref|NM_001075455.1|, gi|115496645|ref|NM_001076020.1|, gi|134085889|ref|NM_001083…
GO:0042113	B cell activation	7	4.07	gi|402745559|ref|NM_001077855.2|, gi|154152068|ref|NM_001100377.1|, gi|300797966|ref|NM_001193141.1|, gi|402744600|ref|NM_174206.3|, gi|329664405|ref|NM_001205715.1|, gi|402692480|ref|NM_001101882.2|, gi|118151387|ref|NM_001077917.1|
GO:0034641	cellular nitrogen compound metabolic process	185	16.4	gi|116003826|ref|NM_001076799.1|, gi|78365270|ref|NM_001035432.1|, gi|139948916|ref|NM_001083755.1|, gi|155372048|ref|NM_001101161.1|, gi|31341394|ref|NM_181020.2|, gi|67010048|ref|NM_001024693.1|, gi|402765895|ref|NM_001014888.3|, gi|402743419|ref|NM_001099081.2|, gi|62460519|ref|NM_001014912.1|, gi|402693230|ref|NM_001101145.2|, gi|402692129|ref|NM_001038079.2|, gi|402693023|ref|NM_001078058.2|…
GO:0070271	protein complex biogenesis	28	7.03	gi|149642770|ref|NM_001099036.1|, gi|329663887|ref|NM_001205906.1|, gi|402746494|ref|NM_001034713.2|, gi|219804723|ref|NM_001143865.1|, gi|78050060|ref|NM_001035064.1|, gi|115496174|ref|NM_001076523.1|, gi|118150813|ref|NM_001077851.1|, gi|402766968|ref|NM_001035335.2|, gi|114051078|ref|NM_001046218.1|, gi|300795909|ref|NM_001192529.1|, gi|402692129|ref|NM_001038079.2|, gi|31342616|ref|NM_174194.…
GO:0046879	hormone secretion	12	2.84	gi|31341394|ref|NM_181020.2|, gi|32880220|ref|NM_182652.1|, gi|162287147|ref|NM_001111120.1|, gi|114051078|ref|NM_001046218.1|, gi|156120792|ref|NM_001102073.1|, gi|31340955|ref|NM_174787.2|, gi|164519007|ref|NM_001113302.1|, gi|300793980|ref|NM_001192433.1|, gi|300797337|ref|NM_001192599.1|, gi|116003826|ref|NM_001076799.1|, gi|116734842|ref|NM_001075129.1|, gi|122692462|ref|NM_001080302.1|
GO:0044283	small molecule biosynthetic process	13	1.61	gi|402743419|ref|NM_001099081.2|, gi|115497301|ref|NM_001076409.1|, gi|300797271|ref|NM_001192852.1|, gi|164420790|ref|NM_001113252.1|, gi|62752069|ref|NM_001015630.1|, gi|60687509|ref|NM_001011685.1|, gi|114052740|ref|NM_001045878.1|, gi|198282106|ref|NM_001105323.1|, gi|27806476|ref|NM_174148.1|, gi|114052193|ref|NM_001046497.1|, gi|155371988|ref|NM_001101131.1|, gi|32880220|ref|NM_182652.1|, g…
GO:0000377	RNA splicing, via transesterification reactions with bulged adenosine as nucleophile	8	3.85	gi|402693230|ref|NM_001101145.2|, gi|31341992|ref|NM_174442.2|, gi|77735588|ref|NM_001034318.1|, gi|77735744|ref|NM_001034395.1|, gi|118150813|ref|NM_001077851.1|, gi|402692679|ref|NM_001037623.2|, gi|77736042|ref|NM_001034548.1|, gi|115495252|ref|NM_001075404.1|
GO:0010647	positive regulation of cell communication	21	6.9	gi|114326281|ref|NM_177484.3|, gi|62460589|ref|NM_001014949.1|, gi|148237208|ref|NM_001098017.1|, gi|148540301|ref|NM_001098462.1|, gi|164420790|ref|NM_001113252.1|, gi|115495996|ref|NM_001076192.1|, gi|47824865|ref|NM_001001443.1|, gi|31342236|ref|NM_174353.2|, gi|62460519|ref|NM_001014912.1|, gi|136256456|ref|NM_001045970.2|, gi|162287147|ref|NM_001111120.1|, gi|164420786|ref|NM_001038176.2|, g…
GO:0051052	regulation of DNA metabolic process	8	2.28	gi|402692337|ref|NM_001046179.2|, gi|255759963|ref|NM_001075305.2|, gi|255759964|ref|NM_001164061.1|, gi|402766322|ref|NM_001034809.2|, gi|114051112|ref|NM_001046216.1|, gi|329664943|ref|NM_001205384.1|, gi|329664059|ref|NM_001205416.1|, gi|118151387|ref|NM_001077917.1|
GO:0044255	cellular lipid metabolic process	25	7.86	gi|402743419|ref|NM_001099081.2|, gi|164519007|ref|NM_001113302.1|, gi|149944686|ref|NM_001098955.1|, gi|300795007|ref|NM_001192996.1|, gi|116004436|ref|NM_001077109.1|, gi|402693098|ref|NM_001100311.2|, gi|84000062|ref|NM_001038046.1|, gi|115497425|ref|NM_001075257.1|, gi|114052279|ref|NM_001045919.1|, gi|115496567|ref|NM_001076014.1|, gi|157279928|ref|NM_001105010.1|, gi|402744865|ref|NM_001046…
GO:0072521	purine-containing compound metabolic process	44	5.45	gi|31341394|ref|NM_181020.2|, gi|67010048|ref|NM_001024693.1|, gi|402692129|ref|NM_001038079.2|, gi|330340408|ref|NM_001206436.1|, gi|300797337|ref|NM_001192599.1|, gi|31342616|ref|NM_174194.2|, gi|78369656|ref|NM_001035403.1|, gi|116003990|ref|NM_001076888.1|, gi|300794787|ref|NM_001192730.1|, gi|300795778|ref|NM_001191499.1|, gi|328887897|ref|NM_001199026.2|, gi|402743864|ref|NM_001077872.2|, g…
GO:0008610	lipid biosynthetic process	17	5.49	gi|402743419|ref|NM_001099081.2|, gi|149944686|ref|NM_001098955.1|, gi|300795007|ref|NM_001192996.1|, gi|116004436|ref|NM_001077109.1|, gi|402693098|ref|NM_001100311.2|, gi|115497301|ref|NM_001076409.1|, gi|84000062|ref|NM_001038046.1|, gi|115497425|ref|NM_001075257.1|, gi|114052279|ref|NM_001045919.1|, gi|31341575|ref|NM_174597.2|, gi|329663654|ref|NM_001205876.1|, gi|157279850|ref|NM_001104970.…
GO:0019058	viral infectious cycle	7	2.93	gi|332205881|ref|NM_001206816.1|, gi|402692628|ref|NM_001025341.3|, gi|153792238|ref|NM_001099717.1|, gi|115496174|ref|NM_001076523.1|, gi|402745095|ref|NM_001099023.2|, gi|329663887|ref|NM_001205906.1|, gi|402692679|ref|NM_001037623.2|
GO:0043632	modification-dependent macromolecule catabolic process	14	3.25	gi|139948633|ref|NM_001083663.1|, gi|148540301|ref|NM_001098462.1|, gi|156121150|ref|NM_001102253.1|, gi|300794718|ref|NM_001191203.1|, gi|300798275|ref|NM_001192644.1|, gi|329663887|ref|NM_001205906.1|, gi|144953868|ref|NM_001046114.2|, gi|156121136|ref|NM_001102246.1|, gi|402745086|ref|NM_001034381.2|, gi|114052666|ref|NM_001046310.1|, gi|114053168|ref|NM_001046263.1|, gi|122692452|ref|NM_00108…
GO:0000279	M phase	18	6.63	gi|329664059|ref|NM_001205416.1|, gi|402744034|ref|NM_001046222.2|, gi|402744219|ref|NM_001035316.2|, gi|402692337|ref|NM_001046179.2|, gi|78365282|ref|NM_001035372.1|, gi|329664943|ref|NM_001205384.1|, gi|147903188|ref|NM_001098038.1|, gi|329663943|ref|NM_001205913.1|, gi|402693435|ref|NM_001046571.2|, gi|114051112|ref|NM_001046216.1|, gi|114051258|ref|NM_001046194.1|, gi|156523133|ref|NM_001102…
GO:0006302	double-strand break repair	7	5.02	gi|402692337|ref|NM_001046179.2|, gi|66792837|ref|NM_001024525.1|, gi|77736605|ref|NM_001034811.1|, gi|329664943|ref|NM_001205384.1|, gi|114051112|ref|NM_001046216.1|, gi|154152068|ref|NM_001100377.1|, gi|157427957|ref|NM_001105416.1|
GO:0018130	heterocycle biosynthetic process	18	2.6	gi|31341394|ref|NM_181020.2|, gi|67010048|ref|NM_001024693.1|, gi|78369656|ref|NM_001035403.1|, gi|27807162|ref|NM_174641.1|, gi|330340408|ref|NM_001206436.1|, gi|451958062|ref|NM_175796.3|, gi|149773565|ref|NM_001098908.1|, gi|331999967|ref|NM_001206692.1|, gi|122692526|ref|NM_001080255.1|, gi|166706924|ref|NM_001114154.1|, gi|221136907|ref|NM_001144103.1|, gi|300797271|ref|NM_001192852.1|, gi|1…
GO:0030163	protein catabolic process	18	3.6	gi|114051078|ref|NM_001046218.1|, gi|114052626|ref|NM_001046089.1|, gi|156121150|ref|NM_001102253.1|, gi|139948633|ref|NM_001083663.1|, gi|148540301|ref|NM_001098462.1|, gi|300794718|ref|NM_001191203.1|, gi|300798275|ref|NM_001192644.1|, gi|329663887|ref|NM_001205906.1|, gi|144953868|ref|NM_001046114.2|, gi|156121136|ref|NM_001102246.1|, gi|402745086|ref|NM_001034381.2|, gi|136256456|ref|NM_00104…
GO:0045766	positive regulation of angiogenesis	6	5.6	gi|31342941|ref|NM_174055.2|, gi|41386684|ref|NM_174196.1|, gi|62460519|ref|NM_001014912.1|, gi|114326281|ref|NM_177484.3|, gi|157426836|ref|NM_001098855.1|, gi|300797966|ref|NM_001193141.1|
GO:0007507	heart development	14	9.59	gi|114051078|ref|NM_001046218.1|, gi|328927061|ref|NM_001191346.2|, gi|136256456|ref|NM_001045970.2|, gi|255759963|ref|NM_001075305.2|, gi|255759964|ref|NM_001164061.1|, gi|300797966|ref|NM_001193141.1|, gi|332164719|ref|NM_001206770.1|, gi|164420790|ref|NM_001113252.1|, gi|62460589|ref|NM_001014949.1|, gi|402766322|ref|NM_001034809.2|, gi|115497767|ref|NM_001075224.1|, gi|329663654|ref|NM_001205…
GO:0050821	protein stabilization	6	6	gi|27881409|ref|NM_174045.1|, gi|114051078|ref|NM_001046218.1|, gi|114053168|ref|NM_001046263.1|, gi|134085784|ref|NM_001083372.1|, gi|300794024|ref|NM_001192947.1|, gi|402745559|ref|NM_001077855.2|
GO:0023057	negative regulation of signaling	9	3.47	gi|139948594|ref|NM_001083666.1|, gi|330417949|ref|NM_001192888.2|, gi|114052626|ref|NM_001046089.1|, gi|115497345|ref|NM_001075125.1|, gi|402692480|ref|NM_001101882.2|, gi|402745559|ref|NM_001077855.2|, gi|41386684|ref|NM_174196.1|, gi|300798731|ref|NM_001192668.1|, gi|329663933|ref|NM_001205656.1|
GO:0051649	establishment of localization in cell	66	20.89	gi|329663477|ref|NM_001206105.1|, gi|31341394|ref|NM_181020.2|, gi|115495818|ref|NM_001075455.1|, gi|161760648|ref|NM_001080285.2|, gi|402745835|ref|NM_001034720.2|, gi|115497345|ref|NM_001075125.1|, gi|125991949|ref|NM_001081581.1|, gi|148234888|ref|NM_001098108.1|, gi|149643038|ref|NM_001099027.1|, gi|32880220|ref|NM_182652.1|, gi|162287147|ref|NM_001111120.1|, gi|116734842|ref|NM_001075129.1|,…
GO:0065004	protein-DNA complex assembly	6	3.6	gi|402692337|ref|NM_001046179.2|, gi|78365282|ref|NM_001035372.1|, gi|134085670|ref|NM_001083425.1|, gi|155371862|ref|NM_001101066.1|, gi|157427957|ref|NM_001105416.1|, gi|402692966|ref|NM_001098097.2|
GO:0044237	cellular metabolic process	322	63.5	gi|116003826|ref|NM_001076799.1|, gi|78365270|ref|NM_001035432.1|, gi|139948916|ref|NM_001083755.1|, gi|155372048|ref|NM_001101161.1|, gi|31343558|ref|NM_177513.2|, gi|114052193|ref|NM_001046497.1|, gi|115495832|ref|NM_001075534.1|, gi|139949209|ref|NM_001083772.1|, gi|155371988|ref|NM_001101131.1|, gi|402743569|ref|NM_001102059.2|, gi|402746612|ref|NM_001075823.2|, gi|164420790|ref|NM_001113252.…
GO:0050863	regulation of T cell activation	8	3.97	gi|115496865|ref|NM_001076534.1|, gi|402693079|ref|NM_001103102.2|, gi|402767166|ref|NM_001046529.2|, gi|329664405|ref|NM_001205715.1|, gi|149642770|ref|NM_001099036.1|, gi|300797119|ref|NM_001192077.1|, gi|148237208|ref|NM_001098017.1|, gi|155371850|ref|NM_001101060.1|
GO:0046034	ATP metabolic process	14	8.38	gi|451958062|ref|NM_175796.3|, gi|122692526|ref|NM_001080255.1|, gi|166706924|ref|NM_001114154.1|, gi|221136907|ref|NM_001144103.1|, gi|300797271|ref|NM_001192852.1|, gi|402692934|ref|NM_176649.3|, gi|31442876|ref|NM_174245.2|, gi|66792877|ref|NM_001024547.1|, gi|83715973|ref|NM_001037820.1|, gi|149642588|ref|NM_001099199.1|, gi|157427957|ref|NM_001105416.1|, gi|300794024|ref|NM_001192947.1|, gi|…
GO:0070997	neuron death	6	2.06	gi|300797271|ref|NM_001192852.1|, gi|164420790|ref|NM_001113252.1|, gi|62460519|ref|NM_001014912.1|, gi|116734842|ref|NM_001075129.1|, gi|115496751|ref|NM_001076366.1|, gi|300795007|ref|NM_001192996.1|
GO:0051345	positive regulation of hydrolase activity	16	5.19	gi|31342616|ref|NM_174194.2|, gi|78369656|ref|NM_001035403.1|, gi|116003990|ref|NM_001076888.1|, gi|300794787|ref|NM_001192730.1|, gi|300795778|ref|NM_001191499.1|, gi|328887897|ref|NM_001199026.2|, gi|402743864|ref|NM_001077872.2|, gi|115432048|ref|NM_174414.3|, gi|162287147|ref|NM_001111120.1|, gi|402745559|ref|NM_001077855.2|, gi|330688403|ref|NM_001192906.2|, gi|115496464|ref|NM_001076520.1|,…
GO:0031399	regulation of protein modification process	22	5.61	gi|330688403|ref|NM_001192906.2|, gi|402745086|ref|NM_001034381.2|, gi|329663887|ref|NM_001205906.1|, gi|45430044|ref|NM_205812.1|, gi|115495996|ref|NM_001076192.1|, gi|31342941|ref|NM_174055.2|, gi|114051078|ref|NM_001046218.1|, gi|122692462|ref|NM_001080302.1|, gi|41386684|ref|NM_174196.1|, gi|255759963|ref|NM_001075305.2|, gi|255759964|ref|NM_001164061.1|, gi|149642770|ref|NM_001099036.1|, gi|…
GO:0032535	regulation of cellular component size	6	0.96	gi|149642770|ref|NM_001099036.1|, gi|329663887|ref|NM_001205906.1|, gi|402746494|ref|NM_001034713.2|, gi|329663132|ref|NM_001206309.1|, gi|329664055|ref|NM_001205927.1|, gi|300795909|ref|NM_001192529.1|
GO:0034097	response to cytokine stimulus	11	3.92	gi|42733603|ref|NM_203363.1|, gi|77735630|ref|NM_001034339.1|, gi|118150797|ref|NM_001077839.1|, gi|330417949|ref|NM_001192888.2|, gi|31341685|ref|NM_174553.2|, gi|148237208|ref|NM_001098017.1|, gi|31343219|ref|NM_173940.2|, gi|402765872|ref|NM_001075462.2|, gi|402745559|ref|NM_001077855.2|, gi|77736426|ref|NM_001034741.1|, gi|136256456|ref|NM_001045970.2|
GO:0042327	positive regulation of phosphorylation	11	4.97	gi|330688403|ref|NM_001192906.2|, gi|329663887|ref|NM_001205906.1|, gi|115495996|ref|NM_001076192.1|, gi|31342941|ref|NM_174055.2|, gi|41386684|ref|NM_174196.1|, gi|255759963|ref|NM_001075305.2|, gi|255759964|ref|NM_001164061.1|, gi|329663943|ref|NM_001205913.1|, gi|114051078|ref|NM_001046218.1|, gi|158341671|ref|NM_001109981.1|, gi|164420790|ref|NM_001113252.1|
GO:0002764	immune response-regulating signaling pathway	7	2.7	gi|31342236|ref|NM_174353.2|, gi|115497301|ref|NM_001076409.1|, gi|154707845|ref|NM_001098937.1|, gi|402767023|ref|NM_001083728.2|, gi|329663887|ref|NM_001205906.1|, gi|300797119|ref|NM_001192077.1|, gi|402692480|ref|NM_001101882.2|
GO:0009100	glycoprotein metabolic process	13	2.69	gi|118151069|ref|NM_001077986.1|, gi|134085784|ref|NM_001083372.1|, gi|148540319|ref|NM_001098473.1|, gi|164448603|ref|NM_001076839.2|, gi|116003992|ref|NM_001076883.1|, gi|148235370|ref|NM_001097570.1|, gi|300796191|ref|NM_001192031.1|, gi|300797269|ref|NM_001192596.1|, gi|402745837|ref|NM_001045980.2|, gi|402746079|ref|NM_001102521.2|, gi|300797271|ref|NM_001192852.1|, gi|300793813|ref|NM_00119…
GO:0023056	positive regulation of signaling	21	6.9	gi|114326281|ref|NM_177484.3|, gi|62460589|ref|NM_001014949.1|, gi|148237208|ref|NM_001098017.1|, gi|148540301|ref|NM_001098462.1|, gi|164420790|ref|NM_001113252.1|, gi|115495996|ref|NM_001076192.1|, gi|47824865|ref|NM_001001443.1|, gi|31342236|ref|NM_174353.2|, gi|62460519|ref|NM_001014912.1|, gi|136256456|ref|NM_001045970.2|, gi|162287147|ref|NM_001111120.1|, gi|164420786|ref|NM_001038176.2|, g…
GO:0002376	immune system process	64	24.84	gi|115496865|ref|NM_001076534.1|, gi|118150797|ref|NM_001077839.1|, gi|31342236|ref|NM_174353.2|, gi|115497301|ref|NM_001076409.1|, gi|154707845|ref|NM_001098937.1|, gi|402767023|ref|NM_001083728.2|, gi|329663887|ref|NM_001205906.1|, gi|402693079|ref|NM_001103102.2|, gi|402767166|ref|NM_001046529.2|, gi|114051078|ref|NM_001046218.1|, gi|329664405|ref|NM_001205715.1|, gi|149642770|ref|NM_001099036…
GO:0042107	cytokine metabolic process	6	0.95	gi|402692480|ref|NM_001101882.2|, gi|300797119|ref|NM_001192077.1|, gi|115497301|ref|NM_001076409.1|, gi|62460519|ref|NM_001014912.1|, gi|41386684|ref|NM_174196.1|, gi|402693079|ref|NM_001103102.2|
GO:0050870	positive regulation of T cell activation	7	4.97	gi|115496865|ref|NM_001076534.1|, gi|329664405|ref|NM_001205715.1|, gi|149642770|ref|NM_001099036.1|, gi|300797119|ref|NM_001192077.1|, gi|402693079|ref|NM_001103102.2|, gi|148237208|ref|NM_001098017.1|, gi|155371850|ref|NM_001101060.1|
GO:0006996	organelle organization	78	23.05	gi|149642770|ref|NM_001099036.1|, gi|329663887|ref|NM_001205906.1|, gi|402746494|ref|NM_001034713.2|, gi|67010048|ref|NM_001024693.1|, gi|300797119|ref|NM_001192077.1|, gi|329663132|ref|NM_001206309.1|, gi|139948594|ref|NM_001083666.1|, gi|329664059|ref|NM_001205416.1|, gi|156120396|ref|NM_001101874.1|, gi|330688403|ref|NM_001192906.2|, gi|115496751|ref|NM_001076366.1|, gi|300795497|ref|NM_001192…
GO:0006650	glycerophospholipid metabolic process	7	2.4	gi|300795007|ref|NM_001192996.1|, gi|116004436|ref|NM_001077109.1|, gi|402693098|ref|NM_001100311.2|, gi|115496567|ref|NM_001076014.1|, gi|157279928|ref|NM_001105010.1|, gi|402744865|ref|NM_001046269.2|, gi|400529123|ref|NM_001038102.2|
GO:0006367	transcription initiation from RNA polymerase II promoter	6	5.6	gi|122692318|ref|NM_001080229.1|, gi|156121000|ref|NM_001102177.1|, gi|329663654|ref|NM_001205876.1|, gi|329744650|ref|NM_001191141.1|, gi|402692679|ref|NM_001037623.2|, gi|118151387|ref|NM_001077917.1|
GO:0046649	lymphocyte activation	18	6.73	gi|115496865|ref|NM_001076534.1|, gi|402693079|ref|NM_001103102.2|, gi|402767166|ref|NM_001046529.2|, gi|114051078|ref|NM_001046218.1|, gi|329664405|ref|NM_001205715.1|, gi|149642770|ref|NM_001099036.1|, gi|300797119|ref|NM_001192077.1|, gi|402745559|ref|NM_001077855.2|, gi|148237208|ref|NM_001098017.1|, gi|155371850|ref|NM_001101060.1|, gi|154152068|ref|NM_001100377.1|, gi|300797966|ref|NM_00119…
GO:0019752	carboxylic acid metabolic process	33	8.66	gi|164519007|ref|NM_001113302.1|, gi|125991949|ref|NM_001081581.1|, gi|402746612|ref|NM_001075823.2|, gi|116003846|ref|NM_001076814.1|, gi|134085794|ref|NM_001083452.1|, gi|155371910|ref|NM_001101090.1|, gi|330688483|ref|NM_001191397.1|, gi|62752069|ref|NM_001015630.1|, gi|60687509|ref|NM_001011685.1|, gi|78050046|ref|NM_001035071.1|, gi|114052423|ref|NM_001046339.1|, gi|332205881|ref|NM_00120681…
GO:0042157	lipoprotein metabolic process	8	2.96	gi|31341575|ref|NM_174597.2|, gi|300795007|ref|NM_001192996.1|, gi|116004436|ref|NM_001077109.1|, gi|402693098|ref|NM_001100311.2|, gi|67010048|ref|NM_001024693.1|, gi|115497201|ref|NM_001075278.1|, gi|402744865|ref|NM_001046269.2|, gi|400529123|ref|NM_001038102.2|
GO:0044262	cellular carbohydrate metabolic process	16	5.12	gi|82617549|ref|NM_001037320.1|, gi|149944686|ref|NM_001098955.1|, gi|144953868|ref|NM_001046114.2|, gi|118151069|ref|NM_001077986.1|, gi|134085784|ref|NM_001083372.1|, gi|148540319|ref|NM_001098473.1|, gi|164448603|ref|NM_001076839.2|, gi|402744219|ref|NM_001035316.2|, gi|157279850|ref|NM_001104970.1|, gi|402692067|ref|NM_001024524.3|, gi|116003992|ref|NM_001076883.1|, gi|148235370|ref|NM_001097…
GO:0031344	regulation of cell projection organization	6	1.79	gi|300797119|ref|NM_001192077.1|, gi|115496567|ref|NM_001076014.1|, gi|300795909|ref|NM_001192529.1|, gi|329664055|ref|NM_001205927.1|, gi|330417949|ref|NM_001192888.2|, gi|116734842|ref|NM_001075129.1|
GO:0043413	macromolecule glycosylation	10	3.46	gi|118151069|ref|NM_001077986.1|, gi|134085784|ref|NM_001083372.1|, gi|148540319|ref|NM_001098473.1|, gi|164448603|ref|NM_001076839.2|, gi|116003992|ref|NM_001076883.1|, gi|148235370|ref|NM_001097570.1|, gi|300796191|ref|NM_001192031.1|, gi|300797269|ref|NM_001192596.1|, gi|402745837|ref|NM_001045980.2|, gi|402746079|ref|NM_001102521.2|
GO:0030003	cellular cation homeostasis	16	4.28	gi|451958062|ref|NM_175796.3|, gi|76253717|ref|NM_175777.3|, gi|116734842|ref|NM_001075129.1|, gi|118150797|ref|NM_001077839.1|, gi|157279928|ref|NM_001105010.1|, gi|221136907|ref|NM_001144103.1|, gi|164420790|ref|NM_001113252.1|, gi|162287147|ref|NM_001111120.1|, gi|31442876|ref|NM_174245.2|, gi|62460519|ref|NM_001014912.1|, gi|114326281|ref|NM_177484.3|, gi|118601769|ref|NM_001079585.1|, gi|402…
GO:0044265	cellular macromolecule catabolic process	26	4.8	gi|78365270|ref|NM_001035432.1|, gi|139948916|ref|NM_001083755.1|, gi|155372048|ref|NM_001101161.1|, gi|139948633|ref|NM_001083663.1|, gi|148540301|ref|NM_001098462.1|, gi|156121150|ref|NM_001102253.1|, gi|300794718|ref|NM_001191203.1|, gi|300798275|ref|NM_001192644.1|, gi|329663887|ref|NM_001205906.1|, gi|116003826|ref|NM_001076799.1|, gi|144953868|ref|NM_001046114.2|, gi|329663654|ref|NM_001205…
GO:0046039	GTP metabolic process	17	5.48	gi|402692129|ref|NM_001038079.2|, gi|31342616|ref|NM_174194.2|, gi|78369656|ref|NM_001035403.1|, gi|116003990|ref|NM_001076888.1|, gi|300794787|ref|NM_001192730.1|, gi|300795778|ref|NM_001191499.1|, gi|328887897|ref|NM_001199026.2|, gi|402743864|ref|NM_001077872.2|, gi|31343219|ref|NM_173940.2|, gi|76253717|ref|NM_175777.3|, gi|139948287|ref|NM_001083671.1|, gi|157074159|ref|NM_001103324.1|, gi|3…
GO:0051239	regulation of multicellular organismal process	52	20.05	gi|66792877|ref|NM_001024547.1|, gi|300797119|ref|NM_001192077.1|, gi|115496865|ref|NM_001076534.1|, gi|402692480|ref|NM_001101882.2|, gi|164420790|ref|NM_001113252.1|, gi|31342941|ref|NM_174055.2|, gi|41386684|ref|NM_174196.1|, gi|62460519|ref|NM_001014912.1|, gi|114326281|ref|NM_177484.3|, gi|157426836|ref|NM_001098855.1|, gi|156121150|ref|NM_001102253.1|, gi|329664405|ref|NM_001205715.1|, gi|1…
GO:0034621	cellular macromolecular complex subunit organization	25	5.85	gi|149642770|ref|NM_001099036.1|, gi|329663887|ref|NM_001205906.1|, gi|402746494|ref|NM_001034713.2|, gi|402693230|ref|NM_001101145.2|, gi|134085670|ref|NM_001083425.1|, gi|155371862|ref|NM_001101066.1|, gi|157427957|ref|NM_001105416.1|, gi|402766968|ref|NM_001035335.2|, gi|402692628|ref|NM_001025341.3|, gi|114051078|ref|NM_001046218.1|, gi|300795909|ref|NM_001192529.1|, gi|328887897|ref|NM_00119…
GO:0070482	response to oxygen levels	17	5.69	gi|27806476|ref|NM_174148.1|, gi|41386684|ref|NM_174196.1|, gi|62460519|ref|NM_001014912.1|, gi|114051078|ref|NM_001046218.1|, gi|116003826|ref|NM_001076799.1|, gi|125991949|ref|NM_001081581.1|, gi|148238039|ref|NM_001098052.1|, gi|155372022|ref|NM_001101149.1|, gi|157426836|ref|NM_001098855.1|, gi|164420790|ref|NM_001113252.1|, gi|198282012|ref|NM_001103086.1|, gi|255759963|ref|NM_001075305.2|, …
GO:0045892	negative regulation of transcription, DNA-dependent	16	10.96	gi|157427957|ref|NM_001105416.1|, gi|45430044|ref|NM_205812.1|, gi|87196500|ref|NM_174049.2|, gi|114051078|ref|NM_001046218.1|, gi|114053168|ref|NM_001046263.1|, gi|115496557|ref|NM_001075712.1|, gi|115497301|ref|NM_001076409.1|, gi|115497767|ref|NM_001075224.1|, gi|118151295|ref|NM_001078114.1|, gi|164519007|ref|NM_001113302.1|, gi|221136915|ref|NM_001144106.1|, gi|300797966|ref|NM_001193141.1|,…
GO:0033043	regulation of organelle organization	14	3.23	gi|149642770|ref|NM_001099036.1|, gi|329663887|ref|NM_001205906.1|, gi|402746494|ref|NM_001034713.2|, gi|300797119|ref|NM_001192077.1|, gi|329663132|ref|NM_001206309.1|, gi|139948594|ref|NM_001083666.1|, gi|115496751|ref|NM_001076366.1|, gi|300795909|ref|NM_001192529.1|, gi|118151387|ref|NM_001077917.1|, gi|402692129|ref|NM_001038079.2|, gi|31342616|ref|NM_174194.2|, gi|329663943|ref|NM_001205913…
GO:0065003	macromolecular complex assembly	37	8.91	gi|149642770|ref|NM_001099036.1|, gi|329663887|ref|NM_001205906.1|, gi|402746494|ref|NM_001034713.2|, gi|219804723|ref|NM_001143865.1|, gi|402693230|ref|NM_001101145.2|, gi|78050060|ref|NM_001035064.1|, gi|115496174|ref|NM_001076523.1|, gi|118150813|ref|NM_001077851.1|, gi|402766968|ref|NM_001035335.2|, gi|114051078|ref|NM_001046218.1|, gi|300795909|ref|NM_001192529.1|, gi|328887897|ref|NM_001199…
GO:0071216	cellular response to biotic stimulus	6	2.71	gi|67010048|ref|NM_001024693.1|, gi|144953868|ref|NM_001046114.2|, gi|329664405|ref|NM_001205715.1|, gi|78369307|ref|NM_001035428.1|, gi|31341575|ref|NM_174597.2|, gi|162287147|ref|NM_001111120.1|
GO:0010035	response to inorganic substance	12	4.76	gi|41386684|ref|NM_174196.1|, gi|115496751|ref|NM_001076366.1|, gi|402766322|ref|NM_001034809.2|, gi|300797271|ref|NM_001192852.1|, gi|78369569|ref|NM_001035409.1|, gi|114052740|ref|NM_001045878.1|, gi|62752069|ref|NM_001015630.1|, gi|115497861|ref|NM_001075218.1|, gi|62460519|ref|NM_001014912.1|, gi|255759963|ref|NM_001075305.2|, gi|255759964|ref|NM_001164061.1|, gi|125991949|ref|NM_001081581.1|
GO:0006796	phosphate-containing compound metabolic process	64	21.78	gi|164420790|ref|NM_001113252.1|, gi|134085680|ref|NM_001083454.1|, gi|156121186|ref|NM_001102271.1|, gi|219804279|ref|NM_001143855.1|, gi|329664703|ref|NM_001206264.1|, gi|148237208|ref|NM_001098017.1|, gi|156121034|ref|NM_001102194.1|, gi|300794005|ref|NM_001192946.1|, gi|330417951|ref|NM_001206499.1|, gi|330417953|ref|NM_001206500.1|, gi|329663887|ref|NM_001205906.1|, gi|330688403|ref|NM_00119…
GO:0002366	leukocyte activation involved in immune response	7	1.35	gi|300797271|ref|NM_001192852.1|, gi|329664405|ref|NM_001205715.1|, gi|402745835|ref|NM_001034720.2|, gi|162287147|ref|NM_001111120.1|, gi|134085889|ref|NM_001083415.1|, gi|62460519|ref|NM_001014912.1|, gi|118151387|ref|NM_001077917.1|
GO:0006352	DNA-dependent transcription, initiation	7	4.96	gi|122692318|ref|NM_001080229.1|, gi|156121000|ref|NM_001102177.1|, gi|329663654|ref|NM_001205876.1|, gi|329744650|ref|NM_001191141.1|, gi|402692679|ref|NM_001037623.2|, gi|157427957|ref|NM_001105416.1|, gi|118151387|ref|NM_001077917.1|
GO:0009259	ribonucleotide metabolic process	32	3.38	gi|402692129|ref|NM_001038079.2|, gi|31342616|ref|NM_174194.2|, gi|78369656|ref|NM_001035403.1|, gi|116003990|ref|NM_001076888.1|, gi|300794787|ref|NM_001192730.1|, gi|300795778|ref|NM_001191499.1|, gi|328887897|ref|NM_001199026.2|, gi|402743864|ref|NM_001077872.2|, gi|31343219|ref|NM_173940.2|, gi|76253717|ref|NM_175777.3|, gi|139948287|ref|NM_001083671.1|, gi|157074159|ref|NM_001103324.1|, gi|3…
GO:0032268	regulation of cellular protein metabolic process	32	8.64	gi|134085778|ref|NM_001083474.1|, gi|330688403|ref|NM_001192906.2|, gi|41386684|ref|NM_174196.1|, gi|332205974|ref|NM_001206853.1|, gi|402745086|ref|NM_001034381.2|, gi|329663887|ref|NM_001205906.1|, gi|45430044|ref|NM_205812.1|, gi|115495996|ref|NM_001076192.1|, gi|31342941|ref|NM_174055.2|, gi|114051078|ref|NM_001046218.1|, gi|122692462|ref|NM_001080302.1|, gi|116003826|ref|NM_001076799.1|, gi|…
GO:0060249	anatomical structure homeostasis	6	2.21	gi|402692480|ref|NM_001101882.2|, gi|31982387|ref|NM_175699.2|, gi|114051162|ref|NM_001046199.1|, gi|154152068|ref|NM_001100377.1|, gi|156120792|ref|NM_001102073.1|, gi|114053048|ref|NM_001046242.1|
GO:0051246	regulation of protein metabolic process	39	9.23	gi|114051078|ref|NM_001046218.1|, gi|114052626|ref|NM_001046089.1|, gi|402692480|ref|NM_001101882.2|, gi|134085778|ref|NM_001083474.1|, gi|156121150|ref|NM_001102253.1|, gi|330688403|ref|NM_001192906.2|, gi|41386684|ref|NM_174196.1|, gi|332205974|ref|NM_001206853.1|, gi|402745086|ref|NM_001034381.2|, gi|329663887|ref|NM_001205906.1|, gi|45430044|ref|NM_205812.1|, gi|115495996|ref|NM_001076192.1|,…
GO:0034660	ncRNA metabolic process	8	1.74	gi|332205940|ref|NM_001206837.1|, gi|300798263|ref|NM_001191120.1|, gi|444909147|ref|NM_001075729.2|, gi|149773565|ref|NM_001098908.1|, gi|331999967|ref|NM_001206692.1|, gi|330688483|ref|NM_001191397.1|, gi|76253869|ref|NM_001015631.2|, gi|114051078|ref|NM_001046218.1|
GO:0048610	cellular process involved in reproduction	16	5.17	gi|148540301|ref|NM_001098462.1|, gi|300795497|ref|NM_001192253.1|, gi|329664813|ref|NM_001205766.1|, gi|157426836|ref|NM_001098855.1|, gi|402692417|ref|NM_001078026.2|, gi|402744034|ref|NM_001046222.2|, gi|402744219|ref|NM_001035316.2|, gi|402692337|ref|NM_001046179.2|, gi|78365282|ref|NM_001035372.1|, gi|329664059|ref|NM_001205416.1|, gi|402692628|ref|NM_001025341.3|, gi|115496174|ref|NM_001076…
GO:0072359	circulatory system development	32	5.41	gi|31342941|ref|NM_174055.2|, gi|41386684|ref|NM_174196.1|, gi|62460519|ref|NM_001014912.1|, gi|114326281|ref|NM_177484.3|, gi|157426836|ref|NM_001098855.1|, gi|114051078|ref|NM_001046218.1|, gi|328927061|ref|NM_001191346.2|, gi|300797966|ref|NM_001193141.1|, gi|329663132|ref|NM_001206309.1|, gi|402743839|ref|NM_001046551.2|, gi|136256456|ref|NM_001045970.2|, gi|255759963|ref|NM_001075305.2|, gi|…
GO:0030098	lymphocyte differentiation	9	3.36	gi|115496865|ref|NM_001076534.1|, gi|154152068|ref|NM_001100377.1|, gi|300797966|ref|NM_001193141.1|, gi|402744600|ref|NM_174206.3|, gi|402693079|ref|NM_001103102.2|, gi|300797271|ref|NM_001192852.1|, gi|329664405|ref|NM_001205715.1|, gi|402692480|ref|NM_001101882.2|, gi|328802700|ref|NM_001192024.2|
GO:0090066	regulation of anatomical structure size	11	1.01	gi|149642770|ref|NM_001099036.1|, gi|329663887|ref|NM_001205906.1|, gi|402746494|ref|NM_001034713.2|, gi|329663132|ref|NM_001206309.1|, gi|300797119|ref|NM_001192077.1|, gi|329664055|ref|NM_001205927.1|, gi|300795909|ref|NM_001192529.1|, gi|62460519|ref|NM_001014912.1|, gi|115495832|ref|NM_001075534.1|, gi|255759963|ref|NM_001075305.2|, gi|255759964|ref|NM_001164061.1|
GO:0033036	macromolecule localization	63	12.18	gi|66792877|ref|NM_001024547.1|, gi|161760648|ref|NM_001080285.2|, gi|402745835|ref|NM_001034720.2|, gi|31341575|ref|NM_174597.2|, gi|402692129|ref|NM_001038079.2|, gi|115497301|ref|NM_001076409.1|, gi|67010048|ref|NM_001024693.1|, gi|300794024|ref|NM_001192947.1|, gi|77735588|ref|NM_001034318.1|, gi|451958182|ref|NM_174829.3|, gi|274317530|ref|NM_001114192.2|, gi|156120396|ref|NM_001101874.1|, g…
GO:0032270	positive regulation of cellular protein metabolic process	13	3.56	gi|330688403|ref|NM_001192906.2|, gi|41386684|ref|NM_174196.1|, gi|332205974|ref|NM_001206853.1|, gi|402745086|ref|NM_001034381.2|, gi|329663887|ref|NM_001205906.1|, gi|115495996|ref|NM_001076192.1|, gi|31342941|ref|NM_174055.2|, gi|255759963|ref|NM_001075305.2|, gi|255759964|ref|NM_001164061.1|, gi|329663943|ref|NM_001205913.1|, gi|118151387|ref|NM_001077917.1|, gi|164519007|ref|NM_001113302.1|,…
GO:0010467	gene expression	140	42.78	gi|78365270|ref|NM_001035432.1|, gi|139948916|ref|NM_001083755.1|, gi|155372048|ref|NM_001101161.1|, gi|402693230|ref|NM_001101145.2|, gi|402693023|ref|NM_001078058.2|, gi|332205940|ref|NM_001206837.1|, gi|77736312|ref|NM_001034684.1|, gi|115496727|ref|NM_001075323.1|, gi|329664323|ref|NM_001205449.1|, gi|134085778|ref|NM_001083474.1|, gi|62460589|ref|NM_001014949.1|, gi|402692417|ref|NM_00107802…
GO:0051223	regulation of protein transport	8	2.88	gi|161760648|ref|NM_001080285.2|, gi|402745835|ref|NM_001034720.2|, gi|329664405|ref|NM_001205715.1|, gi|300797119|ref|NM_001192077.1|, gi|45430044|ref|NM_205812.1|, gi|114051078|ref|NM_001046218.1|, gi|164420790|ref|NM_001113252.1|, gi|164518981|ref|NM_001113299.1|
GO:0031328	positive regulation of cellular biosynthetic process	39	18.12	gi|31341394|ref|NM_181020.2|, gi|67010048|ref|NM_001024693.1|, gi|255759963|ref|NM_001075305.2|, gi|255759964|ref|NM_001164061.1|, gi|402766322|ref|NM_001034809.2|, gi|41386684|ref|NM_174196.1|, gi|332205974|ref|NM_001206853.1|, gi|300797119|ref|NM_001192077.1|, gi|62460519|ref|NM_001014912.1|, gi|329664943|ref|NM_001205384.1|, gi|164519007|ref|NM_001113302.1|, gi|31340955|ref|NM_174787.2|, gi|31…
GO:0032990	cell part morphogenesis	33	5.56	gi|300795416|ref|NM_001191237.1|, gi|329664055|ref|NM_001205927.1|, gi|329664851|ref|NM_001205515.1|, gi|330417949|ref|NM_001192888.2|, gi|329663599|ref|NM_001206123.1|, gi|78369271|ref|NM_001035366.1|, gi|41386799|ref|NM_174627.1|, gi|115497345|ref|NM_001075125.1|, gi|116003920|ref|NM_001076847.1|, gi|149642770|ref|NM_001099036.1|, gi|154707845|ref|NM_001098937.1|, gi|156120900|ref|NM_001102127.…
GO:0033674	positive regulation of kinase activity	6	1.09	gi|329663887|ref|NM_001205906.1|, gi|115495996|ref|NM_001076192.1|, gi|41386684|ref|NM_174196.1|, gi|255759963|ref|NM_001075305.2|, gi|255759964|ref|NM_001164061.1|, gi|164420790|ref|NM_001113252.1|
GO:0002757	immune response-activating signal transduction	7	4.49	gi|31342236|ref|NM_174353.2|, gi|115497301|ref|NM_001076409.1|, gi|154707845|ref|NM_001098937.1|, gi|402767023|ref|NM_001083728.2|, gi|329663887|ref|NM_001205906.1|, gi|300797119|ref|NM_001192077.1|, gi|402692480|ref|NM_001101882.2|
GO:0048729	tissue morphogenesis	12	4.1	gi|47824865|ref|NM_001001443.1|, gi|329663654|ref|NM_001205876.1|, gi|402692417|ref|NM_001078026.2|, gi|114051078|ref|NM_001046218.1|, gi|328927061|ref|NM_001191346.2|, gi|329664797|ref|NM_001205764.1|, gi|118151295|ref|NM_001078114.1|, gi|62460589|ref|NM_001014949.1|, gi|115495996|ref|NM_001076192.1|, gi|136256456|ref|NM_001045970.2|, gi|164420790|ref|NM_001113252.1|, gi|300797271|ref|NM_0011928…
GO:0002526	acute inflammatory response	7	3.07	gi|116004150|ref|NM_001076968.1|, gi|402693079|ref|NM_001103102.2|, gi|402691624|ref|NM_173984.3|, gi|114326281|ref|NM_177484.3|, gi|329664405|ref|NM_001205715.1|, gi|144953868|ref|NM_001046114.2|, gi|118150797|ref|NM_001077839.1|
GO:0048872	homeostasis of number of cells	6	1.8	gi|115497589|ref|NM_001076137.1|, gi|402692480|ref|NM_001101882.2|, gi|300796481|ref|NM_001192301.1|, gi|62460519|ref|NM_001014912.1|, gi|156120792|ref|NM_001102073.1|, gi|164420790|ref|NM_001113252.1|
GO:0022603	regulation of anatomical structure morphogenesis	18	6.28	gi|31342941|ref|NM_174055.2|, gi|41386684|ref|NM_174196.1|, gi|62460519|ref|NM_001014912.1|, gi|114326281|ref|NM_177484.3|, gi|157426836|ref|NM_001098855.1|, gi|115496751|ref|NM_001076366.1|, gi|116004132|ref|NM_001076955.1|, gi|329664851|ref|NM_001205515.1|, gi|300797966|ref|NM_001193141.1|, gi|329663132|ref|NM_001206309.1|, gi|402743839|ref|NM_001046551.2|, gi|329664055|ref|NM_001205927.1|, gi|…
GO:0016568	chromatin modification	17	6.52	gi|156120892|ref|NM_001102123.1|, gi|221136915|ref|NM_001144106.1|, gi|153792238|ref|NM_001099717.1|, gi|118151387|ref|NM_001077917.1|, gi|83715973|ref|NM_001037820.1|, gi|115496557|ref|NM_001075712.1|, gi|115496751|ref|NM_001076366.1|, gi|300793884|ref|NM_001192940.1|, gi|329664943|ref|NM_001205384.1|, gi|157427957|ref|NM_001105416.1|, gi|164519007|ref|NM_001113302.1|, gi|300797966|ref|NM_001193…
GO:0031668	cellular response to extracellular stimulus	6	2.14	gi|67010048|ref|NM_001024693.1|, gi|402693023|ref|NM_001078058.2|, gi|329664055|ref|NM_001205927.1|, gi|164519007|ref|NM_001113302.1|, gi|62460519|ref|NM_001014912.1|, gi|158341671|ref|NM_001109981.1|
GO:0050790	regulation of catalytic activity	45	9.52	gi|164420790|ref|NM_001113252.1|, gi|402692129|ref|NM_001038079.2|, gi|47681477|ref|NM_001001142.1|, gi|31342616|ref|NM_174194.2|, gi|78369656|ref|NM_001035403.1|, gi|116003990|ref|NM_001076888.1|, gi|300794787|ref|NM_001192730.1|, gi|300795778|ref|NM_001191499.1|, gi|328887897|ref|NM_001199026.2|, gi|402743864|ref|NM_001077872.2|, gi|402745086|ref|NM_001034381.2|, gi|115497301|ref|NM_001076409.1…
GO:0046700	heterocycle catabolic process	31	2.61	gi|62460519|ref|NM_001014912.1|, gi|402692129|ref|NM_001038079.2|, gi|300797337|ref|NM_001192599.1|, gi|31342616|ref|NM_174194.2|, gi|78369656|ref|NM_001035403.1|, gi|116003990|ref|NM_001076888.1|, gi|300794787|ref|NM_001192730.1|, gi|300795778|ref|NM_001191499.1|, gi|328887897|ref|NM_001199026.2|, gi|402743864|ref|NM_001077872.2|, gi|31343219|ref|NM_173940.2|, gi|76253717|ref|NM_175777.3|, gi|13…
GO:0051098	regulation of binding	6	3.28	gi|402745559|ref|NM_001077855.2|, gi|164518981|ref|NM_001113299.1|, gi|402744865|ref|NM_001046269.2|, gi|114051078|ref|NM_001046218.1|, gi|47681477|ref|NM_001001142.1|, gi|62460519|ref|NM_001014912.1|
GO:0006402	mRNA catabolic process	7	3.16	gi|78365270|ref|NM_001035432.1|, gi|139948916|ref|NM_001083755.1|, gi|155372048|ref|NM_001101161.1|, gi|116003826|ref|NM_001076799.1|, gi|114053042|ref|NM_001046559.1|, gi|122692590|ref|NM_001080286.1|, gi|300794106|ref|NM_001193207.1|
GO:0000375	RNA splicing, via transesterification reactions	8	2.31	gi|402693230|ref|NM_001101145.2|, gi|31341992|ref|NM_174442.2|, gi|77735588|ref|NM_001034318.1|, gi|77735744|ref|NM_001034395.1|, gi|118150813|ref|NM_001077851.1|, gi|402692679|ref|NM_001037623.2|, gi|77736042|ref|NM_001034548.1|, gi|115495252|ref|NM_001075404.1|
GO:0071842	cellular component organization at cellular level	127	32.59	gi|78369271|ref|NM_001035366.1|, gi|149642770|ref|NM_001099036.1|, gi|329663887|ref|NM_001205906.1|, gi|402746494|ref|NM_001034713.2|, gi|67010048|ref|NM_001024693.1|, gi|402693230|ref|NM_001101145.2|, gi|300797119|ref|NM_001192077.1|, gi|329663132|ref|NM_001206309.1|, gi|139948594|ref|NM_001083666.1|, gi|329664059|ref|NM_001205416.1|, gi|156120396|ref|NM_001101874.1|, gi|330688403|ref|NM_0011929…
GO:0006875	cellular metal ion homeostasis	13	5.17	gi|76253717|ref|NM_175777.3|, gi|116734842|ref|NM_001075129.1|, gi|118150797|ref|NM_001077839.1|, gi|157279928|ref|NM_001105010.1|, gi|164420790|ref|NM_001113252.1|, gi|162287147|ref|NM_001111120.1|, gi|31442876|ref|NM_174245.2|, gi|62460519|ref|NM_001014912.1|, gi|114326281|ref|NM_177484.3|, gi|118601769|ref|NM_001079585.1|, gi|402745777|ref|NM_176637.2|, gi|115495832|ref|NM_001075534.1|, gi|157…
GO:0002791	regulation of peptide secretion	10	2.81	gi|31341394|ref|NM_181020.2|, gi|32880220|ref|NM_182652.1|, gi|162287147|ref|NM_001111120.1|, gi|31340955|ref|NM_174787.2|, gi|164519007|ref|NM_001113302.1|, gi|300793980|ref|NM_001192433.1|, gi|300797337|ref|NM_001192599.1|, gi|116003826|ref|NM_001076799.1|, gi|116734842|ref|NM_001075129.1|, gi|122692462|ref|NM_001080302.1|
GO:0042278	purine nucleoside metabolic process	23	2.65	gi|402692129|ref|NM_001038079.2|, gi|31342616|ref|NM_174194.2|, gi|78369656|ref|NM_001035403.1|, gi|116003990|ref|NM_001076888.1|, gi|300794787|ref|NM_001192730.1|, gi|300795778|ref|NM_001191499.1|, gi|328887897|ref|NM_001199026.2|, gi|402743864|ref|NM_001077872.2|, gi|31343219|ref|NM_173940.2|, gi|76253717|ref|NM_175777.3|, gi|139948287|ref|NM_001083671.1|, gi|157074159|ref|NM_001103324.1|, gi|3…
GO:0051495	positive regulation of cytoskeleton organization	6	2.88	gi|149642770|ref|NM_001099036.1|, gi|329663887|ref|NM_001205906.1|, gi|402746494|ref|NM_001034713.2|, gi|300797119|ref|NM_001192077.1|, gi|329663132|ref|NM_001206309.1|, gi|402692129|ref|NM_001038079.2|
GO:0051270	regulation of cellular component movement	12	3.14	gi|164420790|ref|NM_001113252.1|, gi|41386684|ref|NM_174196.1|, gi|157426836|ref|NM_001098855.1|, gi|329663132|ref|NM_001206309.1|, gi|300797966|ref|NM_001193141.1|, gi|31341575|ref|NM_174597.2|, gi|402743839|ref|NM_001046551.2|, gi|62460519|ref|NM_001014912.1|, gi|31342941|ref|NM_174055.2|, gi|134085680|ref|NM_001083454.1|, gi|329663887|ref|NM_001205906.1|, gi|148238039|ref|NM_001098052.1|
GO:0043010	camera-type eye development	9	5.2	gi|134085690|ref|NM_001083507.1|, gi|329664813|ref|NM_001205766.1|, gi|76253717|ref|NM_175777.3|, gi|300796592|ref|NM_001191295.1|, gi|62460589|ref|NM_001014949.1|, gi|329663654|ref|NM_001205876.1|, gi|329663887|ref|NM_001205906.1|, gi|114051078|ref|NM_001046218.1|, gi|115497767|ref|NM_001075224.1|
GO:0009888	tissue development	40	13.77	gi|300797271|ref|NM_001192852.1|, gi|164420790|ref|NM_001113252.1|, gi|47824865|ref|NM_001001443.1|, gi|329663654|ref|NM_001205876.1|, gi|402692417|ref|NM_001078026.2|, gi|114051078|ref|NM_001046218.1|, gi|328927061|ref|NM_001191346.2|, gi|329663803|ref|NM_001205896.1|, gi|330417938|ref|NM_001192871.2|, gi|332164748|ref|NM_001206784.1|, gi|262073078|ref|NM_001166511.1|, gi|198282012|ref|NM_001103…
GO:0055086	nucleobase-containing small molecule metabolic process	47	3.96	gi|31341394|ref|NM_181020.2|, gi|67010048|ref|NM_001024693.1|, gi|402765895|ref|NM_001014888.3|, gi|402692129|ref|NM_001038079.2|, gi|330340408|ref|NM_001206436.1|, gi|300797337|ref|NM_001192599.1|, gi|31342616|ref|NM_174194.2|, gi|78369656|ref|NM_001035403.1|, gi|116003990|ref|NM_001076888.1|, gi|300794787|ref|NM_001192730.1|, gi|300795778|ref|NM_001191499.1|, gi|328887897|ref|NM_001199026.2|, g…
GO:0051172	negative regulation of nitrogen compound metabolic process	17	2.57	gi|157427957|ref|NM_001105416.1|, gi|45430044|ref|NM_205812.1|, gi|87196500|ref|NM_174049.2|, gi|114051078|ref|NM_001046218.1|, gi|114053168|ref|NM_001046263.1|, gi|115496557|ref|NM_001075712.1|, gi|115497301|ref|NM_001076409.1|, gi|115497767|ref|NM_001075224.1|, gi|118151295|ref|NM_001078114.1|, gi|164519007|ref|NM_001113302.1|, gi|221136915|ref|NM_001144106.1|, gi|300797966|ref|NM_001193141.1|,…
GO:0023061	signal release	19	6.07	gi|31341394|ref|NM_181020.2|, gi|115497345|ref|NM_001075125.1|, gi|125991949|ref|NM_001081581.1|, gi|148234888|ref|NM_001098108.1|, gi|149643038|ref|NM_001099027.1|, gi|32880220|ref|NM_182652.1|, gi|162287147|ref|NM_001111120.1|, gi|116734842|ref|NM_001075129.1|, gi|114051078|ref|NM_001046218.1|, gi|156120792|ref|NM_001102073.1|, gi|31340955|ref|NM_174787.2|, gi|164519007|ref|NM_001113302.1|, gi|…
GO:0006629	lipid metabolic process	40	13.09	gi|402743419|ref|NM_001099081.2|, gi|164519007|ref|NM_001113302.1|, gi|149944686|ref|NM_001098955.1|, gi|300795007|ref|NM_001192996.1|, gi|116004436|ref|NM_001077109.1|, gi|402693098|ref|NM_001100311.2|, gi|115497301|ref|NM_001076409.1|, gi|84000062|ref|NM_001038046.1|, gi|115497425|ref|NM_001075257.1|, gi|114052279|ref|NM_001045919.1|, gi|162287147|ref|NM_001111120.1|, gi|115496567|ref|NM_001076…
GO:0006605	protein targeting	14	7.59	gi|161760648|ref|NM_001080285.2|, gi|300794024|ref|NM_001192947.1|, gi|274317530|ref|NM_001114192.2|, gi|114051078|ref|NM_001046218.1|, gi|164420790|ref|NM_001113252.1|, gi|300797119|ref|NM_001192077.1|, gi|45430044|ref|NM_205812.1|, gi|115496865|ref|NM_001076534.1|, gi|115495042|ref|NM_001075961.1|, gi|31340955|ref|NM_174787.2|, gi|300796279|ref|NM_001192803.1|, gi|31342147|ref|NM_174385.2|, gi|…
GO:0003018	vascular process in circulatory system	7	1.69	gi|300797119|ref|NM_001192077.1|, gi|329663132|ref|NM_001206309.1|, gi|155371850|ref|NM_001101060.1|, gi|62460519|ref|NM_001014912.1|, gi|115495832|ref|NM_001075534.1|, gi|255759963|ref|NM_001075305.2|, gi|255759964|ref|NM_001164061.1|
GO:0035239	tube morphogenesis	7	2.88	gi|47824865|ref|NM_001001443.1|, gi|329663654|ref|NM_001205876.1|, gi|114051078|ref|NM_001046218.1|, gi|328927061|ref|NM_001191346.2|, gi|115495996|ref|NM_001076192.1|, gi|136256456|ref|NM_001045970.2|, gi|402744219|ref|NM_001035316.2|
GO:0001775	cell activation	33	13.3	gi|115496865|ref|NM_001076534.1|, gi|134085889|ref|NM_001083415.1|, gi|402693079|ref|NM_001103102.2|, gi|402767166|ref|NM_001046529.2|, gi|114051078|ref|NM_001046218.1|, gi|329664405|ref|NM_001205715.1|, gi|149642770|ref|NM_001099036.1|, gi|300797119|ref|NM_001192077.1|, gi|402745559|ref|NM_001077855.2|, gi|148237208|ref|NM_001098017.1|, gi|155371850|ref|NM_001101060.1|, gi|154152068|ref|NM_00110…
GO:0001818	negative regulation of cytokine production	9	6.52	gi|164420790|ref|NM_001113252.1|, gi|41386684|ref|NM_174196.1|, gi|329664405|ref|NM_001205715.1|, gi|115497301|ref|NM_001076409.1|, gi|156121114|ref|NM_001102235.1|, gi|62460519|ref|NM_001014912.1|, gi|144953868|ref|NM_001046114.2|, gi|300797966|ref|NM_001193141.1|, gi|402767166|ref|NM_001046529.2|
GO:0000902	cell morphogenesis	39	9.08	gi|116004132|ref|NM_001076955.1|, gi|329664851|ref|NM_001205515.1|, gi|300795416|ref|NM_001191237.1|, gi|329664055|ref|NM_001205927.1|, gi|330417949|ref|NM_001192888.2|, gi|329663599|ref|NM_001206123.1|, gi|62460589|ref|NM_001014949.1|, gi|164420790|ref|NM_001113252.1|, gi|76253869|ref|NM_001015631.2|, gi|328802700|ref|NM_001192024.2|, gi|78369271|ref|NM_001035366.1|, gi|41386799|ref|NM_174627.1|…
GO:0009145	purine nucleoside triphosphate biosynthetic process	7	2.15	gi|78369656|ref|NM_001035403.1|, gi|451958062|ref|NM_175796.3|, gi|122692526|ref|NM_001080255.1|, gi|166706924|ref|NM_001114154.1|, gi|221136907|ref|NM_001144103.1|, gi|300797271|ref|NM_001192852.1|, gi|402692934|ref|NM_176649.3|
GO:0009408	response to heat	7	5.8	gi|66792745|ref|NM_001024493.1|, gi|134085778|ref|NM_001083474.1|, gi|274317530|ref|NM_001114192.2|, gi|300797119|ref|NM_001192077.1|, gi|31342941|ref|NM_174055.2|, gi|41386684|ref|NM_174196.1|, gi|402743839|ref|NM_001046551.2|
GO:0009612	response to mechanical stimulus	6	4	gi|402743839|ref|NM_001046551.2|, gi|115496751|ref|NM_001076366.1|, gi|115497301|ref|NM_001076409.1|, gi|139948611|ref|NM_001083773.1|, gi|329663887|ref|NM_001205906.1|, gi|157426836|ref|NM_001098855.1|
GO:0048232	male gamete generation	8	3.95	gi|300795497|ref|NM_001192253.1|, gi|329664813|ref|NM_001205766.1|, gi|114052666|ref|NM_001046310.1|, gi|116003826|ref|NM_001076799.1|, gi|158519806|ref|NM_001110079.1|, gi|328802700|ref|NM_001192024.2|, gi|402692834|ref|NM_001034536.2|, gi|402744886|ref|NM_001034736.2|
GO:0009141	nucleoside triphosphate metabolic process	32	3.47	gi|402692129|ref|NM_001038079.2|, gi|31342616|ref|NM_174194.2|, gi|78369656|ref|NM_001035403.1|, gi|116003990|ref|NM_001076888.1|, gi|300794787|ref|NM_001192730.1|, gi|300795778|ref|NM_001191499.1|, gi|328887897|ref|NM_001199026.2|, gi|402743864|ref|NM_001077872.2|, gi|31343219|ref|NM_173940.2|, gi|76253717|ref|NM_175777.3|, gi|139948287|ref|NM_001083671.1|, gi|157074159|ref|NM_001103324.1|, gi|3…
GO:0032944	regulation of mononuclear cell proliferation	6	1.56	gi|402693079|ref|NM_001103102.2|, gi|402767166|ref|NM_001046529.2|, gi|329664405|ref|NM_001205715.1|, gi|149642770|ref|NM_001099036.1|, gi|300797119|ref|NM_001192077.1|, gi|402692480|ref|NM_001101882.2|
GO:0006325	chromatin organization	23	7.78	gi|134085670|ref|NM_001083425.1|, gi|155371862|ref|NM_001101066.1|, gi|157427957|ref|NM_001105416.1|, gi|156120892|ref|NM_001102123.1|, gi|221136915|ref|NM_001144106.1|, gi|153792238|ref|NM_001099717.1|, gi|118151387|ref|NM_001077917.1|, gi|83715973|ref|NM_001037820.1|, gi|115496557|ref|NM_001075712.1|, gi|115496751|ref|NM_001076366.1|, gi|300793884|ref|NM_001192940.1|, gi|329664943|ref|NM_001205…
GO:0035295	tube development	11	4.68	gi|114051078|ref|NM_001046218.1|, gi|47824865|ref|NM_001001443.1|, gi|329663654|ref|NM_001205876.1|, gi|328927061|ref|NM_001191346.2|, gi|115495996|ref|NM_001076192.1|, gi|136256456|ref|NM_001045970.2|, gi|31982387|ref|NM_175699.2|, gi|300797271|ref|NM_001192852.1|, gi|31342941|ref|NM_174055.2|, gi|402744219|ref|NM_001035316.2|, gi|31342583|ref|NM_174213.2|
GO:0000087	M phase of mitotic cell cycle	13	7.13	gi|329664059|ref|NM_001205416.1|, gi|329664943|ref|NM_001205384.1|, gi|329663943|ref|NM_001205913.1|, gi|402693435|ref|NM_001046571.2|, gi|114051112|ref|NM_001046216.1|, gi|114051258|ref|NM_001046194.1|, gi|147903188|ref|NM_001098038.1|, gi|156523133|ref|NM_001102511.1|, gi|166157491|ref|NM_001113765.1|, gi|329664771|ref|NM_001205761.1|, gi|329744639|ref|NM_001101847.2|, gi|332164763|ref|NM_00120…
GO:0006753	nucleoside phosphate metabolic process	42	2.78	gi|31341394|ref|NM_181020.2|, gi|67010048|ref|NM_001024693.1|, gi|402765895|ref|NM_001014888.3|, gi|402692129|ref|NM_001038079.2|, gi|300797337|ref|NM_001192599.1|, gi|31342616|ref|NM_174194.2|, gi|78369656|ref|NM_001035403.1|, gi|116003990|ref|NM_001076888.1|, gi|300794787|ref|NM_001192730.1|, gi|300795778|ref|NM_001191499.1|, gi|328887897|ref|NM_001199026.2|, gi|402743864|ref|NM_001077872.2|, g…
GO:0046486	glycerolipid metabolic process	10	2.17	gi|300795007|ref|NM_001192996.1|, gi|116004436|ref|NM_001077109.1|, gi|402693098|ref|NM_001100311.2|, gi|115496567|ref|NM_001076014.1|, gi|157279928|ref|NM_001105010.1|, gi|402744865|ref|NM_001046269.2|, gi|402744219|ref|NM_001035316.2|, gi|157279850|ref|NM_001104970.1|, gi|164519007|ref|NM_001113302.1|, gi|400529123|ref|NM_001038102.2|
GO:0010605	negative regulation of macromolecule metabolic process	29	7.81	gi|114051078|ref|NM_001046218.1|, gi|402692480|ref|NM_001101882.2|, gi|134085778|ref|NM_001083474.1|, gi|402745086|ref|NM_001034381.2|, gi|144953868|ref|NM_001046114.2|, gi|45430044|ref|NM_205812.1|, gi|115496751|ref|NM_001076366.1|, gi|115497301|ref|NM_001076409.1|, gi|157427957|ref|NM_001105416.1|, gi|87196500|ref|NM_174049.2|, gi|114053168|ref|NM_001046263.1|, gi|115496557|ref|NM_001075712.1|,…
GO:0006473	protein acetylation	6	1.73	gi|221136915|ref|NM_001144106.1|, gi|156718129|ref|NM_001103100.1|, gi|62752054|ref|NM_001015559.1|, gi|164448532|ref|NM_001075472.2|, gi|329663146|ref|NM_001206055.1|, gi|118151387|ref|NM_001077917.1|
GO:0044238	primary metabolic process	338	52.41	gi|78365270|ref|NM_001035432.1|, gi|139948916|ref|NM_001083755.1|, gi|155372048|ref|NM_001101161.1|, gi|82617549|ref|NM_001037320.1|, gi|31341394|ref|NM_181020.2|, gi|67010048|ref|NM_001024693.1|, gi|41386684|ref|NM_174196.1|, gi|402765895|ref|NM_001014888.3|, gi|114051078|ref|NM_001046218.1|, gi|114052626|ref|NM_001046089.1|, gi|402743419|ref|NM_001099081.2|, gi|164519007|ref|NM_001113302.1|, gi…
GO:0008283	cell proliferation	47	22.2	gi|115495996|ref|NM_001076192.1|, gi|402692712|ref|NM_001078162.2|, gi|402693079|ref|NM_001103102.2|, gi|402767166|ref|NM_001046529.2|, gi|116003826|ref|NM_001076799.1|, gi|198282106|ref|NM_001105323.1|, gi|300798452|ref|NM_001191373.1|, gi|300798731|ref|NM_001192668.1|, gi|332205881|ref|NM_001206816.1|, gi|329664405|ref|NM_001205715.1|, gi|149642770|ref|NM_001099036.1|, gi|300797119|ref|NM_00119…
GO:0048608	reproductive structure development	6	4.16	gi|402692417|ref|NM_001078026.2|, gi|148540301|ref|NM_001098462.1|, gi|47824865|ref|NM_001001443.1|, gi|328802700|ref|NM_001192024.2|, gi|78369271|ref|NM_001035366.1|, gi|402744034|ref|NM_001046222.2|
GO:0036293	response to decreased oxygen levels	17	9.48	gi|27806476|ref|NM_174148.1|, gi|41386684|ref|NM_174196.1|, gi|62460519|ref|NM_001014912.1|, gi|114051078|ref|NM_001046218.1|, gi|116003826|ref|NM_001076799.1|, gi|125991949|ref|NM_001081581.1|, gi|148238039|ref|NM_001098052.1|, gi|155372022|ref|NM_001101149.1|, gi|157426836|ref|NM_001098855.1|, gi|164420790|ref|NM_001113252.1|, gi|198282012|ref|NM_001103086.1|, gi|255759963|ref|NM_001075305.2|, …
GO:0043067	regulation of programmed cell death	30	10.62	gi|62460519|ref|NM_001014912.1|, gi|300797271|ref|NM_001192852.1|, gi|164420790|ref|NM_001113252.1|, gi|116734842|ref|NM_001075129.1|, gi|115496751|ref|NM_001076366.1|, gi|329663654|ref|NM_001205876.1|, gi|402693023|ref|NM_001078058.2|, gi|402693079|ref|NM_001103102.2|, gi|136256456|ref|NM_001045970.2|, gi|148238039|ref|NM_001098052.1|, gi|402745086|ref|NM_001034381.2|, gi|78369271|ref|NM_0010353…
GO:0009743	response to carbohydrate stimulus	11	2.12	gi|31341418|ref|NM_174661.2|, gi|41386684|ref|NM_174196.1|, gi|114051078|ref|NM_001046218.1|, gi|134085778|ref|NM_001083474.1|, gi|144953868|ref|NM_001046114.2|, gi|156120792|ref|NM_001102073.1|, gi|157426836|ref|NM_001098855.1|, gi|164519007|ref|NM_001113302.1|, gi|300797119|ref|NM_001192077.1|, gi|162287147|ref|NM_001111120.1|, gi|31340955|ref|NM_174787.2|
GO:0007417	central nervous system development	17	7.45	gi|300797271|ref|NM_001192852.1|, gi|115495996|ref|NM_001076192.1|, gi|402692712|ref|NM_001078162.2|, gi|31341394|ref|NM_181020.2|, gi|330417949|ref|NM_001192888.2|, gi|134085778|ref|NM_001083474.1|, gi|116734842|ref|NM_001075129.1|, gi|329664055|ref|NM_001205927.1|, gi|148540301|ref|NM_001098462.1|, gi|300795497|ref|NM_001192253.1|, gi|300798567|ref|NM_001192658.1|, gi|329663654|ref|NM_001205876…
GO:0006351	transcription, DNA-dependent	85	43.06	gi|402693023|ref|NM_001078058.2|, gi|31342236|ref|NM_174353.2|, gi|115497301|ref|NM_001076409.1|, gi|402767023|ref|NM_001083728.2|, gi|157427957|ref|NM_001105416.1|, gi|45430044|ref|NM_205812.1|, gi|87196500|ref|NM_174049.2|, gi|114051078|ref|NM_001046218.1|, gi|114053168|ref|NM_001046263.1|, gi|115496557|ref|NM_001075712.1|, gi|115497767|ref|NM_001075224.1|, gi|118151295|ref|NM_001078114.1|, gi|…
GO:0006366	transcription from RNA polymerase II promoter	41	27.79	gi|45430044|ref|NM_205812.1|, gi|87196500|ref|NM_174049.2|, gi|114051078|ref|NM_001046218.1|, gi|114053168|ref|NM_001046263.1|, gi|115496557|ref|NM_001075712.1|, gi|115497301|ref|NM_001076409.1|, gi|115497767|ref|NM_001075224.1|, gi|118151295|ref|NM_001078114.1|, gi|164519007|ref|NM_001113302.1|, gi|221136915|ref|NM_001144106.1|, gi|300797966|ref|NM_001193141.1|, gi|31340955|ref|NM_174787.2|, gi|…
GO:0006754	ATP biosynthetic process	6	4.96	gi|451958062|ref|NM_175796.3|, gi|122692526|ref|NM_001080255.1|, gi|166706924|ref|NM_001114154.1|, gi|221136907|ref|NM_001144103.1|, gi|300797271|ref|NM_001192852.1|, gi|402692934|ref|NM_176649.3|
GO:0016477	cell migration	27	13.8	gi|330417949|ref|NM_001192888.2|, gi|118150797|ref|NM_001077839.1|, gi|164420790|ref|NM_001113252.1|, gi|118151387|ref|NM_001077917.1|, gi|41386684|ref|NM_174196.1|, gi|157426836|ref|NM_001098855.1|, gi|329663132|ref|NM_001206309.1|, gi|31341575|ref|NM_174597.2|, gi|300797966|ref|NM_001193141.1|, gi|114326293|ref|NM_001046569.2|, gi|148237208|ref|NM_001098017.1|, gi|155371850|ref|NM_001101060.1|,…
GO:0051259	protein oligomerization	12	6.88	gi|219804723|ref|NM_001143865.1|, gi|78369271|ref|NM_001035366.1|, gi|134085889|ref|NM_001083415.1|, gi|114052193|ref|NM_001046497.1|, gi|156121034|ref|NM_001102194.1|, gi|62460519|ref|NM_001014912.1|, gi|62752069|ref|NM_001015630.1|, gi|78050046|ref|NM_001035071.1|, gi|164420703|ref|NM_001076201.2|, gi|402692337|ref|NM_001046179.2|, gi|329663887|ref|NM_001205906.1|, gi|328887897|ref|NM_001199026…
GO:0031099	regeneration	9	5.16	gi|78369271|ref|NM_001035366.1|, gi|329664055|ref|NM_001205927.1|, gi|157426836|ref|NM_001098855.1|, gi|255759963|ref|NM_001075305.2|, gi|255759964|ref|NM_001164061.1|, gi|402745835|ref|NM_001034720.2|, gi|114052740|ref|NM_001045878.1|, gi|300797119|ref|NM_001192077.1|, gi|402743382|ref|NM_001101914.2|
GO:0016049	cell growth	16	9.92	gi|329664055|ref|NM_001205927.1|, gi|329664851|ref|NM_001205515.1|, gi|134085719|ref|NM_001083488.1|, gi|156139046|ref|NM_001102382.1|, gi|300797119|ref|NM_001192077.1|, gi|62752054|ref|NM_001015559.1|, gi|87196500|ref|NM_174049.2|, gi|114051078|ref|NM_001046218.1|, gi|116003920|ref|NM_001076847.1|, gi|157074159|ref|NM_001103324.1|, gi|164420790|ref|NM_001113252.1|, gi|329664943|ref|NM_001205384.…
GO:0048584	positive regulation of response to stimulus	31	10.18	gi|31342236|ref|NM_174353.2|, gi|115497301|ref|NM_001076409.1|, gi|154707845|ref|NM_001098937.1|, gi|402767023|ref|NM_001083728.2|, gi|329663887|ref|NM_001205906.1|, gi|114326281|ref|NM_177484.3|, gi|114051112|ref|NM_001046216.1|, gi|329664405|ref|NM_001205715.1|, gi|62460589|ref|NM_001014949.1|, gi|148237208|ref|NM_001098017.1|, gi|148540301|ref|NM_001098462.1|, gi|164420790|ref|NM_001113252.1|,…
GO:0003001	generation of a signal involved in cell-cell signaling	19	3.64	gi|31341394|ref|NM_181020.2|, gi|115497345|ref|NM_001075125.1|, gi|125991949|ref|NM_001081581.1|, gi|148234888|ref|NM_001098108.1|, gi|149643038|ref|NM_001099027.1|, gi|32880220|ref|NM_182652.1|, gi|162287147|ref|NM_001111120.1|, gi|116734842|ref|NM_001075129.1|, gi|114051078|ref|NM_001046218.1|, gi|156120792|ref|NM_001102073.1|, gi|31340955|ref|NM_174787.2|, gi|164519007|ref|NM_001113302.1|, gi|…
GO:0006575	cellular modified amino acid metabolic process	8	3.46	gi|402746612|ref|NM_001075823.2|, gi|62752069|ref|NM_001015630.1|, gi|114052740|ref|NM_001045878.1|, gi|60687509|ref|NM_001011685.1|, gi|118601769|ref|NM_001079585.1|, gi|329663654|ref|NM_001205876.1|, gi|114052193|ref|NM_001046497.1|, gi|155371988|ref|NM_001101131.1|
GO:0019222	regulation of metabolic process	159	22.59	gi|164420790|ref|NM_001113252.1|, gi|31341394|ref|NM_181020.2|, gi|67010048|ref|NM_001024693.1|, gi|114051078|ref|NM_001046218.1|, gi|114052626|ref|NM_001046089.1|, gi|164519007|ref|NM_001113302.1|, gi|402692129|ref|NM_001038079.2|, gi|402693023|ref|NM_001078058.2|, gi|402692480|ref|NM_001101882.2|, gi|47681477|ref|NM_001001142.1|, gi|402692337|ref|NM_001046179.2|, gi|255759963|ref|NM_001075305.2…
GO:0007187	G-protein coupled receptor signaling pathway, coupled to cyclic nucleotide second messenger	7	3.9	gi|157074007|ref|NM_001103243.1|, gi|31341394|ref|NM_181020.2|, gi|157279928|ref|NM_001105010.1|, gi|402744600|ref|NM_174206.3|, gi|114326289|ref|NM_001001174.2|, gi|94966776|ref|NM_001040485.1|, gi|118150797|ref|NM_001077839.1|
GO:0006281	DNA repair	15	10.08	gi|114051112|ref|NM_001046216.1|, gi|329663654|ref|NM_001205876.1|, gi|161760648|ref|NM_001080285.2|, gi|402692337|ref|NM_001046179.2|, gi|66792837|ref|NM_001024525.1|, gi|77736605|ref|NM_001034811.1|, gi|329664943|ref|NM_001205384.1|, gi|114052666|ref|NM_001046310.1|, gi|154152068|ref|NM_001100377.1|, gi|157427957|ref|NM_001105416.1|, gi|402692679|ref|NM_001037623.2|, gi|83715973|ref|NM_00103782…
GO:0072507	divalent inorganic cation homeostasis	9	1.9	gi|76253717|ref|NM_175777.3|, gi|116734842|ref|NM_001075129.1|, gi|118150797|ref|NM_001077839.1|, gi|157279928|ref|NM_001105010.1|, gi|78369307|ref|NM_001035428.1|, gi|164420790|ref|NM_001113252.1|, gi|162287147|ref|NM_001111120.1|, gi|115495832|ref|NM_001075534.1|, gi|157074151|ref|NM_001103319.1|
GO:0007596	blood coagulation	30	22.05	gi|134085889|ref|NM_001083415.1|, gi|262050637|ref|NM_001080213.1|, gi|114326281|ref|NM_177484.3|, gi|115496865|ref|NM_001076534.1|, gi|122692462|ref|NM_001080302.1|, gi|147903188|ref|NM_001098038.1|, gi|155371850|ref|NM_001101060.1|, gi|157426836|ref|NM_001098855.1|, gi|158341671|ref|NM_001109981.1|, gi|255759963|ref|NM_001075305.2|, gi|255759964|ref|NM_001164061.1|, gi|329663477|ref|NM_00120610…
GO:0043085	positive regulation of catalytic activity	30	8.46	gi|31342616|ref|NM_174194.2|, gi|78369656|ref|NM_001035403.1|, gi|116003990|ref|NM_001076888.1|, gi|300794787|ref|NM_001192730.1|, gi|300795778|ref|NM_001191499.1|, gi|328887897|ref|NM_001199026.2|, gi|402743864|ref|NM_001077872.2|, gi|402745086|ref|NM_001034381.2|, gi|329663887|ref|NM_001205906.1|, gi|115495996|ref|NM_001076192.1|, gi|115432048|ref|NM_174414.3|, gi|162287147|ref|NM_001111120.1|,…
GO:0010608	posttranscriptional regulation of gene expression	16	6.78	gi|134085778|ref|NM_001083474.1|, gi|41386684|ref|NM_174196.1|, gi|332205974|ref|NM_001206853.1|, gi|116003826|ref|NM_001076799.1|, gi|149642770|ref|NM_001099036.1|, gi|402744219|ref|NM_001035316.2|, gi|115495096|ref|NM_001075967.1|, gi|27881409|ref|NM_174045.1|, gi|114051078|ref|NM_001046218.1|, gi|114053168|ref|NM_001046263.1|, gi|134085784|ref|NM_001083372.1|, gi|300794024|ref|NM_001192947.1|,…
GO:0009451	RNA modification	7	3.67	gi|300798263|ref|NM_001191120.1|, gi|444909147|ref|NM_001075729.2|, gi|149773565|ref|NM_001098908.1|, gi|331999967|ref|NM_001206692.1|, gi|62751987|ref|NM_001015616.1|, gi|332205940|ref|NM_001206837.1|, gi|402691735|ref|NM_001038561.2|
GO:0009991	response to extracellular stimulus	11	2.81	gi|67010048|ref|NM_001024693.1|, gi|66792877|ref|NM_001024547.1|, gi|114052740|ref|NM_001045878.1|, gi|402693023|ref|NM_001078058.2|, gi|329664703|ref|NM_001206264.1|, gi|329664055|ref|NM_001205927.1|, gi|164519007|ref|NM_001113302.1|, gi|402743839|ref|NM_001046551.2|, gi|62460519|ref|NM_001014912.1|, gi|158341671|ref|NM_001109981.1|, gi|300793813|ref|NM_001191157.1|
GO:0048522	positive regulation of cellular process	93	40.97	gi|149642770|ref|NM_001099036.1|, gi|329663887|ref|NM_001205906.1|, gi|402746494|ref|NM_001034713.2|, gi|31341394|ref|NM_181020.2|, gi|67010048|ref|NM_001024693.1|, gi|78369271|ref|NM_001035366.1|, gi|164420790|ref|NM_001113252.1|, gi|31342941|ref|NM_174055.2|, gi|115496865|ref|NM_001076534.1|, gi|300797119|ref|NM_001192077.1|, gi|329663132|ref|NM_001206309.1|, gi|114326281|ref|NM_177484.3|, gi|4…
GO:0003002	regionalization	10	4.7	gi|62460589|ref|NM_001014949.1|, gi|118151295|ref|NM_001078114.1|, gi|221136915|ref|NM_001144106.1|, gi|300794388|ref|NM_001191186.1|, gi|31342941|ref|NM_174055.2|, gi|148227521|ref|NM_001098045.1|, gi|114051078|ref|NM_001046218.1|, gi|115495996|ref|NM_001076192.1|, gi|114053106|ref|NM_001046453.1|, gi|402744034|ref|NM_001046222.2|
GO:0051402	neuron apoptotic process	6	3.44	gi|300797271|ref|NM_001192852.1|, gi|164420790|ref|NM_001113252.1|, gi|62460519|ref|NM_001014912.1|, gi|116734842|ref|NM_001075129.1|, gi|115496751|ref|NM_001076366.1|, gi|300795007|ref|NM_001192996.1|
GO:2000116	regulation of cysteine-type endopeptidase activity	6	1.58	gi|41386684|ref|NM_174196.1|, gi|154707845|ref|NM_001098937.1|, gi|114051078|ref|NM_001046218.1|, gi|114326281|ref|NM_177484.3|, gi|330417949|ref|NM_001192888.2|, gi|402693023|ref|NM_001078058.2|
GO:0050896	response to stimulus	240	102.51	gi|31343558|ref|NM_177513.2|, gi|114052193|ref|NM_001046497.1|, gi|115495832|ref|NM_001075534.1|, gi|139949209|ref|NM_001083772.1|, gi|155371988|ref|NM_001101131.1|, gi|402743569|ref|NM_001102059.2|, gi|402746612|ref|NM_001075823.2|, gi|67010048|ref|NM_001024693.1|, gi|330417949|ref|NM_001192888.2|, gi|274317000|ref|NM_001024481.2|, gi|162287147|ref|NM_001111120.1|, gi|139948594|ref|NM_001083666.…
GO:0009607	response to biotic stimulus	21	6.09	gi|115497345|ref|NM_001075125.1|, gi|402743818|ref|NM_001103296.2|, gi|402745409|ref|NM_001040591.2|, gi|402693079|ref|NM_001103102.2|, gi|67010048|ref|NM_001024693.1|, gi|144953868|ref|NM_001046114.2|, gi|329664405|ref|NM_001205715.1|, gi|115496751|ref|NM_001076366.1|, gi|31341685|ref|NM_174553.2|, gi|31343219|ref|NM_173940.2|, gi|87196500|ref|NM_174049.2|, gi|300796481|ref|NM_001192301.1|, gi|4…
GO:0048666	neuron development	39	12.54	gi|300797271|ref|NM_001192852.1|, gi|330417949|ref|NM_001192888.2|, gi|115496567|ref|NM_001076014.1|, gi|300795909|ref|NM_001192529.1|, gi|300798567|ref|NM_001192658.1|, gi|300795416|ref|NM_001191237.1|, gi|329664055|ref|NM_001205927.1|, gi|329664851|ref|NM_001205515.1|, gi|114053106|ref|NM_001046453.1|, gi|139948594|ref|NM_001083666.1|, gi|157279928|ref|NM_001105010.1|, gi|255759963|ref|NM_00107…
GO:0009746	response to hexose stimulus	11	5.89	gi|31341418|ref|NM_174661.2|, gi|41386684|ref|NM_174196.1|, gi|114051078|ref|NM_001046218.1|, gi|134085778|ref|NM_001083474.1|, gi|144953868|ref|NM_001046114.2|, gi|156120792|ref|NM_001102073.1|, gi|157426836|ref|NM_001098855.1|, gi|164519007|ref|NM_001113302.1|, gi|300797119|ref|NM_001192077.1|, gi|162287147|ref|NM_001111120.1|, gi|31340955|ref|NM_174787.2|
GO:0031334	positive regulation of protein complex assembly	6	2.4	gi|149642770|ref|NM_001099036.1|, gi|329663887|ref|NM_001205906.1|, gi|402746494|ref|NM_001034713.2|, gi|402692129|ref|NM_001038079.2|, gi|118151387|ref|NM_001077917.1|, gi|328887897|ref|NM_001199026.2|
GO:0002009	morphogenesis of an epithelium	9	3.7	gi|47824865|ref|NM_001001443.1|, gi|329663654|ref|NM_001205876.1|, gi|402692417|ref|NM_001078026.2|, gi|114051078|ref|NM_001046218.1|, gi|328927061|ref|NM_001191346.2|, gi|118151295|ref|NM_001078114.1|, gi|62460589|ref|NM_001014949.1|, gi|115495996|ref|NM_001076192.1|, gi|136256456|ref|NM_001045970.2|
GO:0046883	regulation of hormone secretion	10	2.81	gi|31341394|ref|NM_181020.2|, gi|32880220|ref|NM_182652.1|, gi|162287147|ref|NM_001111120.1|, gi|31340955|ref|NM_174787.2|, gi|164519007|ref|NM_001113302.1|, gi|300793980|ref|NM_001192433.1|, gi|300797337|ref|NM_001192599.1|, gi|116003826|ref|NM_001076799.1|, gi|116734842|ref|NM_001075129.1|, gi|122692462|ref|NM_001080302.1|
GO:0009893	positive regulation of metabolic process	51	8.58	gi|31341394|ref|NM_181020.2|, gi|67010048|ref|NM_001024693.1|, gi|402692337|ref|NM_001046179.2|, gi|255759963|ref|NM_001075305.2|, gi|255759964|ref|NM_001164061.1|, gi|402766322|ref|NM_001034809.2|, gi|62460589|ref|NM_001014949.1|, gi|402692417|ref|NM_001078026.2|, gi|114051112|ref|NM_001046216.1|, gi|156121150|ref|NM_001102253.1|, gi|330688403|ref|NM_001192906.2|, gi|41386684|ref|NM_174196.1|, g…
GO:0048667	cell morphogenesis involved in neuron differentiation	30	12.24	gi|300795416|ref|NM_001191237.1|, gi|329664055|ref|NM_001205927.1|, gi|329664851|ref|NM_001205515.1|, gi|330417949|ref|NM_001192888.2|, gi|78369271|ref|NM_001035366.1|, gi|41386799|ref|NM_174627.1|, gi|115497345|ref|NM_001075125.1|, gi|116003920|ref|NM_001076847.1|, gi|149642770|ref|NM_001099036.1|, gi|154707845|ref|NM_001098937.1|, gi|156120900|ref|NM_001102127.1|, gi|157785632|ref|NM_001105620.…
GO:0010942	positive regulation of cell death	17	4.37	gi|164420790|ref|NM_001113252.1|, gi|115496751|ref|NM_001076366.1|, gi|62460519|ref|NM_001014912.1|, gi|329663654|ref|NM_001205876.1|, gi|402693023|ref|NM_001078058.2|, gi|402693079|ref|NM_001103102.2|, gi|47681477|ref|NM_001001142.1|, gi|116003920|ref|NM_001076847.1|, gi|158341671|ref|NM_001109981.1|, gi|329663887|ref|NM_001205906.1|, gi|402692480|ref|NM_001101882.2|, gi|31343219|ref|NM_173940.2…
GO:0050794	regulation of cellular process	252	108.39	gi|149642770|ref|NM_001099036.1|, gi|329663887|ref|NM_001205906.1|, gi|402746494|ref|NM_001034713.2|, gi|144953868|ref|NM_001046114.2|, gi|155371912|ref|NM_001101091.1|, gi|402692343|ref|NM_001102074.2|, gi|402747065|ref|NM_001102289.2|, gi|330417949|ref|NM_001192888.2|, gi|274317000|ref|NM_001024481.2|, gi|139948594|ref|NM_001083666.1|, gi|164420790|ref|NM_001113252.1|, gi|31341394|ref|NM_181020…
GO:0009164	nucleoside catabolic process	17	1.05	gi|402692129|ref|NM_001038079.2|, gi|31342616|ref|NM_174194.2|, gi|78369656|ref|NM_001035403.1|, gi|116003990|ref|NM_001076888.1|, gi|300794787|ref|NM_001192730.1|, gi|300795778|ref|NM_001191499.1|, gi|328887897|ref|NM_001199026.2|, gi|402743864|ref|NM_001077872.2|, gi|31343219|ref|NM_173940.2|, gi|76253717|ref|NM_175777.3|, gi|139948287|ref|NM_001083671.1|, gi|157074159|ref|NM_001103324.1|, gi|3…
GO:0009205	purine ribonucleoside triphosphate metabolic process	31	8.31	gi|402692129|ref|NM_001038079.2|, gi|31342616|ref|NM_174194.2|, gi|78369656|ref|NM_001035403.1|, gi|116003990|ref|NM_001076888.1|, gi|300794787|ref|NM_001192730.1|, gi|300795778|ref|NM_001191499.1|, gi|328887897|ref|NM_001199026.2|, gi|402743864|ref|NM_001077872.2|, gi|31343219|ref|NM_173940.2|, gi|76253717|ref|NM_175777.3|, gi|139948287|ref|NM_001083671.1|, gi|157074159|ref|NM_001103324.1|, gi|3…
GO:0022604	regulation of cell morphogenesis	8	2.55	gi|116004132|ref|NM_001076955.1|, gi|329664851|ref|NM_001205515.1|, gi|329664055|ref|NM_001205927.1|, gi|114051078|ref|NM_001046218.1|, gi|164420790|ref|NM_001113252.1|, gi|329663933|ref|NM_001205656.1|, gi|330417949|ref|NM_001192888.2|, gi|116734842|ref|NM_001075129.1|
GO:0051171	regulation of nitrogen compound metabolic process	106	10.58	gi|31341394|ref|NM_181020.2|, gi|67010048|ref|NM_001024693.1|, gi|402692129|ref|NM_001038079.2|, gi|402693023|ref|NM_001078058.2|, gi|402692337|ref|NM_001046179.2|, gi|255759963|ref|NM_001075305.2|, gi|255759964|ref|NM_001164061.1|, gi|402766322|ref|NM_001034809.2|, gi|114051112|ref|NM_001046216.1|, gi|31342616|ref|NM_174194.2|, gi|78369656|ref|NM_001035403.1|, gi|116003990|ref|NM_001076888.1|, g…
GO:0010629	negative regulation of gene expression	17	7.22	gi|115496751|ref|NM_001076366.1|, gi|157427957|ref|NM_001105416.1|, gi|45430044|ref|NM_205812.1|, gi|87196500|ref|NM_174049.2|, gi|114051078|ref|NM_001046218.1|, gi|114053168|ref|NM_001046263.1|, gi|115496557|ref|NM_001075712.1|, gi|115497301|ref|NM_001076409.1|, gi|115497767|ref|NM_001075224.1|, gi|118151295|ref|NM_001078114.1|, gi|164519007|ref|NM_001113302.1|, gi|221136915|ref|NM_001144106.1|,…
GO:0042445	hormone metabolic process	7	3.33	gi|31341394|ref|NM_181020.2|, gi|116734842|ref|NM_001075129.1|, gi|402746612|ref|NM_001075823.2|, gi|31341575|ref|NM_174597.2|, gi|329663654|ref|NM_001205876.1|, gi|47824865|ref|NM_001001443.1|, gi|402743569|ref|NM_001102059.2|
GO:0006805	xenobiotic metabolic process	7	7	gi|31343558|ref|NM_177513.2|, gi|114052193|ref|NM_001046497.1|, gi|115495832|ref|NM_001075534.1|, gi|139949209|ref|NM_001083772.1|, gi|155371988|ref|NM_001101131.1|, gi|402743569|ref|NM_001102059.2|, gi|402746612|ref|NM_001075823.2|
GO:0048519	negative regulation of biological process	88	31.35	gi|139948594|ref|NM_001083666.1|, gi|329299094|ref|NM_001191535.1|, gi|402692712|ref|NM_001078162.2|, gi|114051078|ref|NM_001046218.1|, gi|66792877|ref|NM_001024547.1|, gi|300796481|ref|NM_001192301.1|, gi|402692480|ref|NM_001101882.2|, gi|62460519|ref|NM_001014912.1|, gi|402693079|ref|NM_001103102.2|, gi|402767166|ref|NM_001046529.2|, gi|115496751|ref|NM_001076366.1|, gi|116003920|ref|NM_0010768…
GO:0001944	vasculature development	23	5.44	gi|31342941|ref|NM_174055.2|, gi|41386684|ref|NM_174196.1|, gi|62460519|ref|NM_001014912.1|, gi|114326281|ref|NM_177484.3|, gi|157426836|ref|NM_001098855.1|, gi|300797966|ref|NM_001193141.1|, gi|329663132|ref|NM_001206309.1|, gi|402743839|ref|NM_001046551.2|, gi|330417949|ref|NM_001192888.2|, gi|118151387|ref|NM_001077917.1|, gi|300797271|ref|NM_001192852.1|, gi|300797754|ref|NM_001192875.1|, gi|…
GO:0015980	energy derivation by oxidation of organic compounds	13	5.66	gi|31343582|ref|NM_175814.2|, gi|144953868|ref|NM_001046114.2|, gi|66792763|ref|NM_001024486.1|, gi|76253717|ref|NM_175777.3|, gi|116003992|ref|NM_001076883.1|, gi|116734842|ref|NM_001075129.1|, gi|122692462|ref|NM_001080302.1|, gi|157074159|ref|NM_001103324.1|, gi|402744219|ref|NM_001035316.2|, gi|402766968|ref|NM_001035335.2|, gi|330340373|ref|NM_001206420.1|, gi|116003826|ref|NM_001076799.1|, …
GO:0009144	purine nucleoside triphosphate metabolic process	32	5.35	gi|402692129|ref|NM_001038079.2|, gi|31342616|ref|NM_174194.2|, gi|78369656|ref|NM_001035403.1|, gi|116003990|ref|NM_001076888.1|, gi|300794787|ref|NM_001192730.1|, gi|300795778|ref|NM_001191499.1|, gi|328887897|ref|NM_001199026.2|, gi|402743864|ref|NM_001077872.2|, gi|31343219|ref|NM_173940.2|, gi|76253717|ref|NM_175777.3|, gi|139948287|ref|NM_001083671.1|, gi|157074159|ref|NM_001103324.1|, gi|3…
GO:0050867	positive regulation of cell activation	10	1.91	gi|115496865|ref|NM_001076534.1|, gi|329664405|ref|NM_001205715.1|, gi|149642770|ref|NM_001099036.1|, gi|300797119|ref|NM_001192077.1|, gi|402693079|ref|NM_001103102.2|, gi|148237208|ref|NM_001098017.1|, gi|155371850|ref|NM_001101060.1|, gi|402692480|ref|NM_001101882.2|, gi|41386684|ref|NM_174196.1|, gi|118151387|ref|NM_001077917.1|
GO:0006818	hydrogen transport	6	1.94	gi|451958062|ref|NM_175796.3|, gi|31442876|ref|NM_174245.2|, gi|221136907|ref|NM_001144103.1|, gi|402692934|ref|NM_176649.3|, gi|402745777|ref|NM_176637.2|, gi|148238039|ref|NM_001098052.1|
GO:0042127	regulation of cell proliferation	37	20.2	gi|402693079|ref|NM_001103102.2|, gi|402767166|ref|NM_001046529.2|, gi|116003826|ref|NM_001076799.1|, gi|198282106|ref|NM_001105323.1|, gi|300798452|ref|NM_001191373.1|, gi|300798731|ref|NM_001192668.1|, gi|332205881|ref|NM_001206816.1|, gi|329664405|ref|NM_001205715.1|, gi|149642770|ref|NM_001099036.1|, gi|300797119|ref|NM_001192077.1|, gi|164420790|ref|NM_001113252.1|, gi|300796481|ref|NM_00119…
GO:0010740	positive regulation of intracellular protein kinase cascade	13	8.18	gi|31342236|ref|NM_174353.2|, gi|62460519|ref|NM_001014912.1|, gi|136256456|ref|NM_001045970.2|, gi|162287147|ref|NM_001111120.1|, gi|164420786|ref|NM_001038176.2|, gi|329663723|ref|NM_001206141.1|, gi|77736426|ref|NM_001034741.1|, gi|164420790|ref|NM_001113252.1|, gi|62460589|ref|NM_001014949.1|, gi|31342941|ref|NM_174055.2|, gi|41386684|ref|NM_174196.1|, gi|114326281|ref|NM_177484.3|, gi|262050…
GO:0010038	response to metal ion	9	6	gi|41386684|ref|NM_174196.1|, gi|115496751|ref|NM_001076366.1|, gi|402766322|ref|NM_001034809.2|, gi|300797271|ref|NM_001192852.1|, gi|78369569|ref|NM_001035409.1|, gi|114052740|ref|NM_001045878.1|, gi|62752069|ref|NM_001015630.1|, gi|115497861|ref|NM_001075218.1|, gi|125991949|ref|NM_001081581.1|
GO:0042454	ribonucleoside catabolic process	17	1.76	gi|402692129|ref|NM_001038079.2|, gi|31342616|ref|NM_174194.2|, gi|78369656|ref|NM_001035403.1|, gi|116003990|ref|NM_001076888.1|, gi|300794787|ref|NM_001192730.1|, gi|300795778|ref|NM_001191499.1|, gi|328887897|ref|NM_001199026.2|, gi|402743864|ref|NM_001077872.2|, gi|31343219|ref|NM_173940.2|, gi|76253717|ref|NM_175777.3|, gi|139948287|ref|NM_001083671.1|, gi|157074159|ref|NM_001103324.1|, gi|3…
GO:0006897	endocytosis	14	7.85	gi|148540301|ref|NM_001098462.1|, gi|328802700|ref|NM_001192024.2|, gi|148238039|ref|NM_001098052.1|, gi|67010048|ref|NM_001024693.1|, gi|31341575|ref|NM_174597.2|, gi|41386684|ref|NM_174196.1|, gi|402691624|ref|NM_173984.3|, gi|115497345|ref|NM_001075125.1|, gi|115495458|ref|NM_001075504.1|, gi|328887897|ref|NM_001199026.2|, gi|115496865|ref|NM_001076534.1|, gi|402743818|ref|NM_001103296.2|, gi|…
GO:0022008	neurogenesis	45	7.55	gi|300797271|ref|NM_001192852.1|, gi|330417949|ref|NM_001192888.2|, gi|115496567|ref|NM_001076014.1|, gi|300795909|ref|NM_001192529.1|, gi|300798567|ref|NM_001192658.1|, gi|164420790|ref|NM_001113252.1|, gi|300795416|ref|NM_001191237.1|, gi|300795007|ref|NM_001192996.1|, gi|329663725|ref|NM_001191475.1|, gi|134085778|ref|NM_001083474.1|, gi|329664055|ref|NM_001205927.1|, gi|329664851|ref|NM_00120…
GO:0016054	organic acid catabolic process	6	1.33	gi|125991949|ref|NM_001081581.1|, gi|78050046|ref|NM_001035071.1|, gi|402744865|ref|NM_001046269.2|, gi|115432057|ref|NM_173939.2|, gi|32880220|ref|NM_182652.1|, gi|116003826|ref|NM_001076799.1|
GO:0051252	regulation of RNA metabolic process	84	23.3	gi|402693023|ref|NM_001078058.2|, gi|31342236|ref|NM_174353.2|, gi|115497301|ref|NM_001076409.1|, gi|402767023|ref|NM_001083728.2|, gi|157427957|ref|NM_001105416.1|, gi|45430044|ref|NM_205812.1|, gi|87196500|ref|NM_174049.2|, gi|114051078|ref|NM_001046218.1|, gi|114053168|ref|NM_001046263.1|, gi|115496557|ref|NM_001075712.1|, gi|115497767|ref|NM_001075224.1|, gi|118151295|ref|NM_001078114.1|, gi|…
GO:0044282	small molecule catabolic process	8	1.56	gi|82617549|ref|NM_001037320.1|, gi|125991949|ref|NM_001081581.1|, gi|402743569|ref|NM_001102059.2|, gi|78050046|ref|NM_001035071.1|, gi|402744865|ref|NM_001046269.2|, gi|115432057|ref|NM_173939.2|, gi|32880220|ref|NM_182652.1|, gi|116003826|ref|NM_001076799.1|
GO:0009719	response to endogenous stimulus	35	7.89	gi|402766322|ref|NM_001034809.2|, gi|31340955|ref|NM_174787.2|, gi|31341418|ref|NM_174661.2|, gi|47824865|ref|NM_001001443.1|, gi|155371988|ref|NM_001101131.1|, gi|219804723|ref|NM_001143865.1|, gi|262073078|ref|NM_001166511.1|, gi|31341394|ref|NM_181020.2|, gi|255759963|ref|NM_001075305.2|, gi|255759964|ref|NM_001164061.1|, gi|329664323|ref|NM_001205449.1|, gi|31342941|ref|NM_174055.2|, gi|31442…
GO:0016070	RNA metabolic process	115	27.51	gi|78365270|ref|NM_001035432.1|, gi|139948916|ref|NM_001083755.1|, gi|155372048|ref|NM_001101161.1|, gi|402693230|ref|NM_001101145.2|, gi|402693023|ref|NM_001078058.2|, gi|332205940|ref|NM_001206837.1|, gi|77736312|ref|NM_001034684.1|, gi|115496727|ref|NM_001075323.1|, gi|329664323|ref|NM_001205449.1|, gi|300798263|ref|NM_001191120.1|, gi|444909147|ref|NM_001075729.2|, gi|149773565|ref|NM_0010989…
GO:0009308	amine metabolic process	10	2.53	gi|402743419|ref|NM_001099081.2|, gi|300797271|ref|NM_001192852.1|, gi|164420790|ref|NM_001113252.1|, gi|402744865|ref|NM_001046269.2|, gi|402743414|ref|NM_001046035.2|, gi|402746612|ref|NM_001075823.2|, gi|402744163|ref|NM_001098016.2|, gi|300793813|ref|NM_001191157.1|, gi|300798731|ref|NM_001192668.1|, gi|402745086|ref|NM_001034381.2|
GO:0046907	intracellular transport	39	19.08	gi|329663477|ref|NM_001206105.1|, gi|115495818|ref|NM_001075455.1|, gi|161760648|ref|NM_001080285.2|, gi|402745835|ref|NM_001034720.2|, gi|118151069|ref|NM_001077986.1|, gi|67010048|ref|NM_001024693.1|, gi|300794024|ref|NM_001192947.1|, gi|66792763|ref|NM_001024486.1|, gi|77735588|ref|NM_001034318.1|, gi|274317530|ref|NM_001114192.2|, gi|114052626|ref|NM_001046089.1|, gi|262118260|ref|NM_00103804…
GO:0007626	locomotory behavior	7	5.16	gi|162287147|ref|NM_001111120.1|, gi|114053106|ref|NM_001046453.1|, gi|402744600|ref|NM_174206.3|, gi|116734842|ref|NM_001075129.1|, gi|115496567|ref|NM_001076014.1|, gi|125991949|ref|NM_001081581.1|, gi|300797271|ref|NM_001192852.1|
GO:0051716	cellular response to stimulus	168	56.49	gi|31343558|ref|NM_177513.2|, gi|114052193|ref|NM_001046497.1|, gi|115495832|ref|NM_001075534.1|, gi|139949209|ref|NM_001083772.1|, gi|155371988|ref|NM_001101131.1|, gi|402743569|ref|NM_001102059.2|, gi|402746612|ref|NM_001075823.2|, gi|67010048|ref|NM_001024693.1|, gi|330417949|ref|NM_001192888.2|, gi|274317000|ref|NM_001024481.2|, gi|139948594|ref|NM_001083666.1|, gi|42733603|ref|NM_203363.1|, …
GO:0000122	negative regulation of transcription from RNA polymerase II promoter	11	11	gi|45430044|ref|NM_205812.1|, gi|87196500|ref|NM_174049.2|, gi|114051078|ref|NM_001046218.1|, gi|114053168|ref|NM_001046263.1|, gi|115496557|ref|NM_001075712.1|, gi|115497301|ref|NM_001076409.1|, gi|115497767|ref|NM_001075224.1|, gi|118151295|ref|NM_001078114.1|, gi|164519007|ref|NM_001113302.1|, gi|221136915|ref|NM_001144106.1|, gi|300797966|ref|NM_001193141.1|
GO:0032869	cellular response to insulin stimulus	11	7.56	gi|31342941|ref|NM_174055.2|, gi|31442876|ref|NM_174245.2|, gi|164420732|ref|NM_001024543.2|, gi|164519007|ref|NM_001113302.1|, gi|255759963|ref|NM_001075305.2|, gi|255759964|ref|NM_001164061.1|, gi|402745777|ref|NM_176637.2|, gi|31341394|ref|NM_181020.2|, gi|144953868|ref|NM_001046114.2|, gi|300797966|ref|NM_001193141.1|, gi|402745559|ref|NM_001077855.2|
GO:0051094	positive regulation of developmental process	20	8.35	gi|78369271|ref|NM_001035366.1|, gi|115496865|ref|NM_001076534.1|, gi|31342941|ref|NM_174055.2|, gi|41386684|ref|NM_174196.1|, gi|62460519|ref|NM_001014912.1|, gi|114326281|ref|NM_177484.3|, gi|157426836|ref|NM_001098855.1|, gi|164420790|ref|NM_001113252.1|, gi|300797966|ref|NM_001193141.1|, gi|114053168|ref|NM_001046263.1|, gi|115497589|ref|NM_001076137.1|, gi|402692480|ref|NM_001101882.2|, gi|3…
GO:0006511	ubiquitin-dependent protein catabolic process	14	9.04	gi|139948633|ref|NM_001083663.1|, gi|148540301|ref|NM_001098462.1|, gi|156121150|ref|NM_001102253.1|, gi|300794718|ref|NM_001191203.1|, gi|300798275|ref|NM_001192644.1|, gi|329663887|ref|NM_001205906.1|, gi|144953868|ref|NM_001046114.2|, gi|156121136|ref|NM_001102246.1|, gi|402745086|ref|NM_001034381.2|, gi|114052666|ref|NM_001046310.1|, gi|114053168|ref|NM_001046263.1|, gi|122692452|ref|NM_00108…
GO:0006790	sulfur compound metabolic process	8	3.53	gi|62752069|ref|NM_001015630.1|, gi|60687509|ref|NM_001011685.1|, gi|402746612|ref|NM_001075823.2|, gi|116734842|ref|NM_001075129.1|, gi|114052193|ref|NM_001046497.1|, gi|155371988|ref|NM_001101131.1|, gi|300793813|ref|NM_001191157.1|, gi|300798731|ref|NM_001192668.1|
GO:0010556	regulation of macromolecule biosynthetic process	101	26.78	gi|402693023|ref|NM_001078058.2|, gi|402692480|ref|NM_001101882.2|, gi|255759963|ref|NM_001075305.2|, gi|255759964|ref|NM_001164061.1|, gi|402766322|ref|NM_001034809.2|, gi|134085778|ref|NM_001083474.1|, gi|41386684|ref|NM_174196.1|, gi|332205974|ref|NM_001206853.1|, gi|164420790|ref|NM_001113252.1|, gi|144953868|ref|NM_001046114.2|, gi|300797119|ref|NM_001192077.1|, gi|115497301|ref|NM_001076409…
GO:0051174	regulation of phosphorus metabolic process	23	3.11	gi|164420790|ref|NM_001113252.1|, gi|330688403|ref|NM_001192906.2|, gi|329663887|ref|NM_001205906.1|, gi|45430044|ref|NM_205812.1|, gi|115495996|ref|NM_001076192.1|, gi|31342941|ref|NM_174055.2|, gi|114051078|ref|NM_001046218.1|, gi|122692462|ref|NM_001080302.1|, gi|300797271|ref|NM_001192852.1|, gi|41386684|ref|NM_174196.1|, gi|255759963|ref|NM_001075305.2|, gi|255759964|ref|NM_001164061.1|, gi|…
GO:0051260	protein homooligomerization	6	5.6	gi|114052193|ref|NM_001046497.1|, gi|62460519|ref|NM_001014912.1|, gi|62752069|ref|NM_001015630.1|, gi|78050046|ref|NM_001035071.1|, gi|164420703|ref|NM_001076201.2|, gi|402692337|ref|NM_001046179.2|
GO:0006091	generation of precursor metabolites and energy	17	5.79	gi|31343582|ref|NM_175814.2|, gi|144953868|ref|NM_001046114.2|, gi|66792763|ref|NM_001024486.1|, gi|76253717|ref|NM_175777.3|, gi|116003992|ref|NM_001076883.1|, gi|116734842|ref|NM_001075129.1|, gi|122692462|ref|NM_001080302.1|, gi|157074159|ref|NM_001103324.1|, gi|300797271|ref|NM_001192852.1|, gi|402744219|ref|NM_001035316.2|, gi|402766968|ref|NM_001035335.2|, gi|330340373|ref|NM_001206420.1|, …
GO:0009150	purine ribonucleotide metabolic process	32	5.2	gi|402692129|ref|NM_001038079.2|, gi|31342616|ref|NM_174194.2|, gi|78369656|ref|NM_001035403.1|, gi|116003990|ref|NM_001076888.1|, gi|300794787|ref|NM_001192730.1|, gi|300795778|ref|NM_001191499.1|, gi|328887897|ref|NM_001199026.2|, gi|402743864|ref|NM_001077872.2|, gi|31343219|ref|NM_173940.2|, gi|76253717|ref|NM_175777.3|, gi|139948287|ref|NM_001083671.1|, gi|157074159|ref|NM_001103324.1|, gi|3…
GO:0045935	positive regulation of nucleobase-containing compound metabolic process	36	9.86	gi|31341394|ref|NM_181020.2|, gi|67010048|ref|NM_001024693.1|, gi|402692337|ref|NM_001046179.2|, gi|255759963|ref|NM_001075305.2|, gi|255759964|ref|NM_001164061.1|, gi|402766322|ref|NM_001034809.2|, gi|114051112|ref|NM_001046216.1|, gi|329664943|ref|NM_001205384.1|, gi|31340955|ref|NM_174787.2|, gi|31342941|ref|NM_174055.2|, gi|62460609|ref|NM_001014956.1|, gi|114051078|ref|NM_001046218.1|, gi|11…
GO:0016567	protein ubiquitination	17	12.79	gi|115497363|ref|NM_001076092.1|, gi|329663887|ref|NM_001205906.1|, gi|402745086|ref|NM_001034381.2|, gi|139948633|ref|NM_001083663.1|, gi|148540301|ref|NM_001098462.1|, gi|156121150|ref|NM_001102253.1|, gi|300794718|ref|NM_001191203.1|, gi|300798275|ref|NM_001192644.1|, gi|118150973|ref|NM_001077938.1|, gi|156121136|ref|NM_001102246.1|, gi|156523133|ref|NM_001102511.1|, gi|402744517|ref|NM_00109…
GO:0071466	cellular response to xenobiotic stimulus	7	4.2	gi|31343558|ref|NM_177513.2|, gi|114052193|ref|NM_001046497.1|, gi|115495832|ref|NM_001075534.1|, gi|139949209|ref|NM_001083772.1|, gi|155371988|ref|NM_001101131.1|, gi|402743569|ref|NM_001102059.2|, gi|402746612|ref|NM_001075823.2|
GO:0007411	axon guidance	23	21.96	gi|300795416|ref|NM_001191237.1|, gi|330417949|ref|NM_001192888.2|, gi|41386799|ref|NM_174627.1|, gi|115497345|ref|NM_001075125.1|, gi|116003920|ref|NM_001076847.1|, gi|149642770|ref|NM_001099036.1|, gi|154707845|ref|NM_001098937.1|, gi|156120900|ref|NM_001102127.1|, gi|157785632|ref|NM_001105620.1|, gi|164420790|ref|NM_001113252.1|, gi|219804279|ref|NM_001143855.1|, gi|219804723|ref|NM_001143865…
GO:0043009	chordate embryonic development	14	7.56	gi|300794388|ref|NM_001191186.1|, gi|118151295|ref|NM_001078114.1|, gi|221136915|ref|NM_001144106.1|, gi|300798731|ref|NM_001192668.1|, gi|164420790|ref|NM_001113252.1|, gi|114051078|ref|NM_001046218.1|, gi|329663654|ref|NM_001205876.1|, gi|115495996|ref|NM_001076192.1|, gi|136256456|ref|NM_001045970.2|, gi|198282012|ref|NM_001103086.1|, gi|148227521|ref|NM_001098045.1|, gi|31341418|ref|NM_174661…
GO:0050866	negative regulation of cell activation	6	0.97	gi|402693079|ref|NM_001103102.2|, gi|402767166|ref|NM_001046529.2|, gi|329664405|ref|NM_001205715.1|, gi|328802700|ref|NM_001192024.2|, gi|62460519|ref|NM_001014912.1|, gi|402692480|ref|NM_001101882.2|
GO:0007043	cell-cell junction assembly	6	4.92	gi|78369271|ref|NM_001035366.1|, gi|31342616|ref|NM_174194.2|, gi|402692129|ref|NM_001038079.2|, gi|27881409|ref|NM_174045.1|, gi|300797966|ref|NM_001193141.1|, gi|329663132|ref|NM_001206309.1|
GO:0010557	positive regulation of macromolecule biosynthetic process	36	16.13	gi|255759963|ref|NM_001075305.2|, gi|255759964|ref|NM_001164061.1|, gi|402766322|ref|NM_001034809.2|, gi|41386684|ref|NM_174196.1|, gi|332205974|ref|NM_001206853.1|, gi|164420790|ref|NM_001113252.1|, gi|300797119|ref|NM_001192077.1|, gi|62460519|ref|NM_001014912.1|, gi|329664943|ref|NM_001205384.1|, gi|31340955|ref|NM_174787.2|, gi|31342941|ref|NM_174055.2|, gi|62460609|ref|NM_001014956.1|, gi|11…
GO:0044057	regulation of system process	15	5.28	gi|66792877|ref|NM_001024547.1|, gi|300797119|ref|NM_001192077.1|, gi|116734842|ref|NM_001075129.1|, gi|114053106|ref|NM_001046453.1|, gi|115495458|ref|NM_001075504.1|, gi|157074151|ref|NM_001103319.1|, gi|162287147|ref|NM_001111120.1|, gi|62460519|ref|NM_001014912.1|, gi|115495832|ref|NM_001075534.1|, gi|255759963|ref|NM_001075305.2|, gi|255759964|ref|NM_001164061.1|, gi|164519007|ref|NM_0011133…
GO:0007186	G-protein coupled receptor signaling pathway	21	14.61	gi|114326289|ref|NM_001001174.2|, gi|32189327|ref|NM_181013.1|, gi|31341907|ref|NM_174469.2|, gi|116734842|ref|NM_001075129.1|, gi|76253717|ref|NM_175777.3|, gi|115496957|ref|NM_001076052.1|, gi|147905455|ref|NM_001098152.1|, gi|157074007|ref|NM_001103243.1|, gi|157074159|ref|NM_001103324.1|, gi|31341394|ref|NM_181020.2|, gi|157279928|ref|NM_001105010.1|, gi|402744600|ref|NM_174206.3|, gi|9496677…
GO:0007015	actin filament organization	10	4.23	gi|149642770|ref|NM_001099036.1|, gi|329663887|ref|NM_001205906.1|, gi|402746494|ref|NM_001034713.2|, gi|300797119|ref|NM_001192077.1|, gi|329663132|ref|NM_001206309.1|, gi|148238039|ref|NM_001098052.1|, gi|329744639|ref|NM_001101847.2|, gi|402745835|ref|NM_001034720.2|, gi|300795909|ref|NM_001192529.1|, gi|402692718|ref|NM_001040602.2|
GO:0051130	positive regulation of cellular component organization	20	7.72	gi|149642770|ref|NM_001099036.1|, gi|329663887|ref|NM_001205906.1|, gi|402746494|ref|NM_001034713.2|, gi|115496751|ref|NM_001076366.1|, gi|300797119|ref|NM_001192077.1|, gi|329663132|ref|NM_001206309.1|, gi|115496567|ref|NM_001076014.1|, gi|300795909|ref|NM_001192529.1|, gi|164420790|ref|NM_001113252.1|, gi|118151387|ref|NM_001077917.1|, gi|402692129|ref|NM_001038079.2|, gi|115495458|ref|NM_00107…
GO:0015992	proton transport	6	3.23	gi|451958062|ref|NM_175796.3|, gi|31442876|ref|NM_174245.2|, gi|221136907|ref|NM_001144103.1|, gi|402692934|ref|NM_176649.3|, gi|402745777|ref|NM_176637.2|, gi|148238039|ref|NM_001098052.1|
GO:0006397	mRNA processing	14	9.13	gi|78365270|ref|NM_001035432.1|, gi|139948916|ref|NM_001083755.1|, gi|155372048|ref|NM_001101161.1|, gi|402693230|ref|NM_001101145.2|, gi|77736312|ref|NM_001034684.1|, gi|115496727|ref|NM_001075323.1|, gi|125991913|ref|NM_001081606.1|, gi|402692679|ref|NM_001037623.2|, gi|77735588|ref|NM_001034318.1|, gi|31341992|ref|NM_174442.2|, gi|77735744|ref|NM_001034395.1|, gi|118150813|ref|NM_001077851.1|,…
GO:0006644	phospholipid metabolic process	11	4	gi|300795007|ref|NM_001192996.1|, gi|116004436|ref|NM_001077109.1|, gi|402693098|ref|NM_001100311.2|, gi|84000062|ref|NM_001038046.1|, gi|115497425|ref|NM_001075257.1|, gi|115496567|ref|NM_001076014.1|, gi|157279928|ref|NM_001105010.1|, gi|402744865|ref|NM_001046269.2|, gi|402743419|ref|NM_001099081.2|, gi|156523155|ref|NM_001102522.1|, gi|400529123|ref|NM_001038102.2|
GO:0030198	extracellular matrix organization	6	4.52	gi|114051162|ref|NM_001046199.1|, gi|164420790|ref|NM_001113252.1|, gi|300797271|ref|NM_001192852.1|, gi|116003920|ref|NM_001076847.1|, gi|329664063|ref|NM_001205928.1|, gi|156120900|ref|NM_001102127.1|
GO:0031667	response to nutrient levels	10	3.69	gi|67010048|ref|NM_001024693.1|, gi|66792877|ref|NM_001024547.1|, gi|114052740|ref|NM_001045878.1|, gi|402693023|ref|NM_001078058.2|, gi|329664703|ref|NM_001206264.1|, gi|329664055|ref|NM_001205927.1|, gi|164519007|ref|NM_001113302.1|, gi|402743839|ref|NM_001046551.2|, gi|62460519|ref|NM_001014912.1|, gi|300793813|ref|NM_001191157.1|
GO:0048870	cell motility	31	10.68	gi|330417949|ref|NM_001192888.2|, gi|118150797|ref|NM_001077839.1|, gi|164420790|ref|NM_001113252.1|, gi|118151387|ref|NM_001077917.1|, gi|41386684|ref|NM_174196.1|, gi|157426836|ref|NM_001098855.1|, gi|329663132|ref|NM_001206309.1|, gi|31341575|ref|NM_174597.2|, gi|300797966|ref|NM_001193141.1|, gi|114326293|ref|NM_001046569.2|, gi|148237208|ref|NM_001098017.1|, gi|155371850|ref|NM_001101060.1|,…
GO:0050953	sensory perception of light stimulus	6	3.6	gi|78369656|ref|NM_001035403.1|, gi|300796592|ref|NM_001191295.1|, gi|300798567|ref|NM_001192658.1|, gi|328802700|ref|NM_001192024.2|, gi|328927061|ref|NM_001191346.2|, gi|329663803|ref|NM_001205896.1|
GO:0048589	developmental growth	10	6.22	gi|47824865|ref|NM_001001443.1|, gi|329663654|ref|NM_001205876.1|, gi|148540301|ref|NM_001098462.1|, gi|329664055|ref|NM_001205927.1|, gi|329664851|ref|NM_001205515.1|, gi|114051078|ref|NM_001046218.1|, gi|300798731|ref|NM_001192668.1|, gi|114052740|ref|NM_001045878.1|, gi|300797119|ref|NM_001192077.1|, gi|402743382|ref|NM_001101914.2|
GO:0071845	cellular component disassembly at cellular level	9	3.44	gi|402692628|ref|NM_001025341.3|, gi|300795909|ref|NM_001192529.1|, gi|115496174|ref|NM_001076523.1|, gi|115496751|ref|NM_001076366.1|, gi|47681477|ref|NM_001001142.1|, gi|27881409|ref|NM_174045.1|, gi|300797119|ref|NM_001192077.1|, gi|328887923|ref|NM_001192172.2|, gi|402745559|ref|NM_001077855.2|
GO:0050776	regulation of immune response	21	9.82	gi|31342236|ref|NM_174353.2|, gi|115497301|ref|NM_001076409.1|, gi|154707845|ref|NM_001098937.1|, gi|402767023|ref|NM_001083728.2|, gi|329663887|ref|NM_001205906.1|, gi|329664405|ref|NM_001205715.1|, gi|164420790|ref|NM_001113252.1|, gi|31341685|ref|NM_174553.2|, gi|148237208|ref|NM_001098017.1|, gi|116004150|ref|NM_001076968.1|, gi|402693079|ref|NM_001103102.2|, gi|300797119|ref|NM_001192077.1|,…
GO:0007162	negative regulation of cell adhesion	6	4.02	gi|329664063|ref|NM_001205928.1|, gi|402693079|ref|NM_001103102.2|, gi|31342616|ref|NM_174194.2|, gi|157426836|ref|NM_001098855.1|, gi|451958062|ref|NM_175796.3|, gi|41386684|ref|NM_174196.1|
GO:0006417	regulation of translation	8	5.98	gi|134085778|ref|NM_001083474.1|, gi|41386684|ref|NM_174196.1|, gi|332205974|ref|NM_001206853.1|, gi|116003826|ref|NM_001076799.1|, gi|149642770|ref|NM_001099036.1|, gi|402744219|ref|NM_001035316.2|, gi|115495096|ref|NM_001075967.1|, gi|402692487|ref|NM_001038562.2|
GO:0006310	DNA recombination	8	3.84	gi|402692337|ref|NM_001046179.2|, gi|66792837|ref|NM_001024525.1|, gi|77736605|ref|NM_001034811.1|, gi|329664943|ref|NM_001205384.1|, gi|154152068|ref|NM_001100377.1|, gi|115496174|ref|NM_001076523.1|, gi|118151387|ref|NM_001077917.1|, gi|329664405|ref|NM_001205715.1|
GO:0006259	DNA metabolic process	33	17.2	gi|402692337|ref|NM_001046179.2|, gi|255759963|ref|NM_001075305.2|, gi|255759964|ref|NM_001164061.1|, gi|402766322|ref|NM_001034809.2|, gi|114051112|ref|NM_001046216.1|, gi|134085670|ref|NM_001083425.1|, gi|155371862|ref|NM_001101066.1|, gi|157427957|ref|NM_001105416.1|, gi|329663654|ref|NM_001205876.1|, gi|161760648|ref|NM_001080285.2|, gi|329664943|ref|NM_001205384.1|, gi|66792837|ref|NM_001024…
GO:0048562	embryonic organ morphogenesis	7	2.43	gi|118151295|ref|NM_001078114.1|, gi|221136915|ref|NM_001144106.1|, gi|300798731|ref|NM_001192668.1|, gi|164420790|ref|NM_001113252.1|, gi|114051078|ref|NM_001046218.1|, gi|332164748|ref|NM_001206784.1|, gi|62460589|ref|NM_001014949.1|
GO:0010033	response to organic substance	58	22.01	gi|162287147|ref|NM_001111120.1|, gi|42733603|ref|NM_203363.1|, gi|77735630|ref|NM_001034339.1|, gi|118150797|ref|NM_001077839.1|, gi|402766322|ref|NM_001034809.2|, gi|78369271|ref|NM_001035366.1|, gi|157426836|ref|NM_001098855.1|, gi|300797119|ref|NM_001192077.1|, gi|31340955|ref|NM_174787.2|, gi|31341418|ref|NM_174661.2|, gi|47824865|ref|NM_001001443.1|, gi|41386684|ref|NM_174196.1|, gi|1140510…
GO:0043412	macromolecule modification	119	20.8	gi|41386684|ref|NM_174196.1|, gi|300798494|ref|NM_001191375.1|, gi|116003826|ref|NM_001076799.1|, gi|134085680|ref|NM_001083454.1|, gi|156121186|ref|NM_001102271.1|, gi|219804279|ref|NM_001143855.1|, gi|329664703|ref|NM_001206264.1|, gi|148237208|ref|NM_001098017.1|, gi|156121034|ref|NM_001102194.1|, gi|300794005|ref|NM_001192946.1|, gi|330417951|ref|NM_001206499.1|, gi|330417953|ref|NM_001206500…
GO:0007249	I-kappaB kinase/NF-kappaB cascade	7	2.38	gi|31342236|ref|NM_174353.2|, gi|62460519|ref|NM_001014912.1|, gi|136256456|ref|NM_001045970.2|, gi|162287147|ref|NM_001111120.1|, gi|164420786|ref|NM_001038176.2|, gi|329663723|ref|NM_001206141.1|, gi|300797119|ref|NM_001192077.1|
GO:0009892	negative regulation of metabolic process	31	5.25	gi|114051078|ref|NM_001046218.1|, gi|402692480|ref|NM_001101882.2|, gi|134085778|ref|NM_001083474.1|, gi|402745086|ref|NM_001034381.2|, gi|144953868|ref|NM_001046114.2|, gi|115497301|ref|NM_001076409.1|, gi|45430044|ref|NM_205812.1|, gi|116734842|ref|NM_001075129.1|, gi|115496751|ref|NM_001076366.1|, gi|157427957|ref|NM_001105416.1|, gi|87196500|ref|NM_174049.2|, gi|114053168|ref|NM_001046263.1|,…
GO:0008284	positive regulation of cell proliferation	21	13.46	gi|329664405|ref|NM_001205715.1|, gi|149642770|ref|NM_001099036.1|, gi|300797119|ref|NM_001192077.1|, gi|402693079|ref|NM_001103102.2|, gi|31342941|ref|NM_174055.2|, gi|332164719|ref|NM_001206770.1|, gi|114326281|ref|NM_177484.3|, gi|62460519|ref|NM_001014912.1|, gi|255759963|ref|NM_001075305.2|, gi|255759964|ref|NM_001164061.1|, gi|31341394|ref|NM_181020.2|, gi|31342385|ref|NM_174300.2|, gi|9496…
GO:0009914	hormone transport	12	1.7	gi|31341394|ref|NM_181020.2|, gi|32880220|ref|NM_182652.1|, gi|162287147|ref|NM_001111120.1|, gi|114051078|ref|NM_001046218.1|, gi|156120792|ref|NM_001102073.1|, gi|31340955|ref|NM_174787.2|, gi|164519007|ref|NM_001113302.1|, gi|300793980|ref|NM_001192433.1|, gi|300797337|ref|NM_001192599.1|, gi|116003826|ref|NM_001076799.1|, gi|116734842|ref|NM_001075129.1|, gi|122692462|ref|NM_001080302.1|
GO:0006807	nitrogen compound metabolic process	193	12.35	gi|116003826|ref|NM_001076799.1|, gi|78365270|ref|NM_001035432.1|, gi|139948916|ref|NM_001083755.1|, gi|155372048|ref|NM_001101161.1|, gi|31341394|ref|NM_181020.2|, gi|67010048|ref|NM_001024693.1|, gi|402765895|ref|NM_001014888.3|, gi|402743419|ref|NM_001099081.2|, gi|62460519|ref|NM_001014912.1|, gi|402693230|ref|NM_001101145.2|, gi|402692129|ref|NM_001038079.2|, gi|402693023|ref|NM_001078058.2|…
GO:0048878	chemical homeostasis	32	6.54	gi|451958062|ref|NM_175796.3|, gi|76253717|ref|NM_175777.3|, gi|116734842|ref|NM_001075129.1|, gi|118150797|ref|NM_001077839.1|, gi|157279928|ref|NM_001105010.1|, gi|31341394|ref|NM_181020.2|, gi|162287147|ref|NM_001111120.1|, gi|115495458|ref|NM_001075504.1|, gi|31340955|ref|NM_174787.2|, gi|31982387|ref|NM_175699.2|, gi|300793749|ref|NM_001192933.1|, gi|67010048|ref|NM_001024693.1|, gi|31341575…
GO:0051169	nuclear transport	10	2.48	gi|161760648|ref|NM_001080285.2|, gi|77735588|ref|NM_001034318.1|, gi|114051078|ref|NM_001046218.1|, gi|164420790|ref|NM_001113252.1|, gi|300797119|ref|NM_001192077.1|, gi|45430044|ref|NM_205812.1|, gi|31340955|ref|NM_174787.2|, gi|300796279|ref|NM_001192803.1|, gi|115495252|ref|NM_001075404.1|, gi|115497589|ref|NM_001076137.1|
GO:0031326	regulation of cellular biosynthetic process	103	28.69	gi|31341394|ref|NM_181020.2|, gi|67010048|ref|NM_001024693.1|, gi|402693023|ref|NM_001078058.2|, gi|402692480|ref|NM_001101882.2|, gi|255759963|ref|NM_001075305.2|, gi|255759964|ref|NM_001164061.1|, gi|402766322|ref|NM_001034809.2|, gi|134085778|ref|NM_001083474.1|, gi|41386684|ref|NM_174196.1|, gi|332205974|ref|NM_001206853.1|, gi|144953868|ref|NM_001046114.2|, gi|115497301|ref|NM_001076409.1|, …
GO:0043933	macromolecular complex subunit organization	40	7.47	gi|149642770|ref|NM_001099036.1|, gi|329663887|ref|NM_001205906.1|, gi|402746494|ref|NM_001034713.2|, gi|219804723|ref|NM_001143865.1|, gi|402693230|ref|NM_001101145.2|, gi|115496751|ref|NM_001076366.1|, gi|134085670|ref|NM_001083425.1|, gi|155371862|ref|NM_001101066.1|, gi|157427957|ref|NM_001105416.1|, gi|78050060|ref|NM_001035064.1|, gi|115496174|ref|NM_001076523.1|, gi|118150813|ref|NM_001077…
GO:0060341	regulation of cellular localization	24	7.08	gi|31341394|ref|NM_181020.2|, gi|161760648|ref|NM_001080285.2|, gi|402745835|ref|NM_001034720.2|, gi|32880220|ref|NM_182652.1|, gi|162287147|ref|NM_001111120.1|, gi|116734842|ref|NM_001075129.1|, gi|329664405|ref|NM_001205715.1|, gi|300797119|ref|NM_001192077.1|, gi|115496645|ref|NM_001076020.1|, gi|31340955|ref|NM_174787.2|, gi|134085889|ref|NM_001083415.1|, gi|45430044|ref|NM_205812.1|, gi|1140…
GO:0070727	cellular macromolecule localization	34	8.05	gi|161760648|ref|NM_001080285.2|, gi|402745835|ref|NM_001034720.2|, gi|402692129|ref|NM_001038079.2|, gi|300794024|ref|NM_001192947.1|, gi|274317530|ref|NM_001114192.2|, gi|156120396|ref|NM_001101874.1|, gi|116734842|ref|NM_001075129.1|, gi|114051078|ref|NM_001046218.1|, gi|164420790|ref|NM_001113252.1|, gi|300797119|ref|NM_001192077.1|, gi|45430044|ref|NM_205812.1|, gi|164448532|ref|NM_001075472…
GO:0006164	purine nucleotide biosynthetic process	11	2.82	gi|31341394|ref|NM_181020.2|, gi|67010048|ref|NM_001024693.1|, gi|78369656|ref|NM_001035403.1|, gi|27807162|ref|NM_174641.1|, gi|330340408|ref|NM_001206436.1|, gi|451958062|ref|NM_175796.3|, gi|122692526|ref|NM_001080255.1|, gi|166706924|ref|NM_001114154.1|, gi|221136907|ref|NM_001144103.1|, gi|300797271|ref|NM_001192852.1|, gi|402692934|ref|NM_176649.3|
GO:0042221	response to chemical stimulus	107	47.09	gi|31343558|ref|NM_177513.2|, gi|114052193|ref|NM_001046497.1|, gi|115495832|ref|NM_001075534.1|, gi|139949209|ref|NM_001083772.1|, gi|155371988|ref|NM_001101131.1|, gi|402743569|ref|NM_001102059.2|, gi|402746612|ref|NM_001075823.2|, gi|67010048|ref|NM_001024693.1|, gi|162287147|ref|NM_001111120.1|, gi|330417949|ref|NM_001192888.2|, gi|42733603|ref|NM_203363.1|, gi|77735630|ref|NM_001034339.1|, g…
GO:0051146	striated muscle cell differentiation	8	1.98	gi|262073078|ref|NM_001166511.1|, gi|402692417|ref|NM_001078026.2|, gi|198282012|ref|NM_001103086.1|, gi|402766322|ref|NM_001034809.2|, gi|156120900|ref|NM_001102127.1|, gi|300797966|ref|NM_001193141.1|, gi|31340955|ref|NM_174787.2|, gi|115496957|ref|NM_001076052.1|
GO:0051321	meiotic cell cycle	6	1.5	gi|402744034|ref|NM_001046222.2|, gi|402744219|ref|NM_001035316.2|, gi|402692337|ref|NM_001046179.2|, gi|78365282|ref|NM_001035372.1|, gi|329664059|ref|NM_001205416.1|, gi|116003826|ref|NM_001076799.1|
GO:0045944	positive regulation of transcription from RNA polymerase II promoter	20	19.6	gi|31340955|ref|NM_174787.2|, gi|31342941|ref|NM_174055.2|, gi|62460609|ref|NM_001014956.1|, gi|114051078|ref|NM_001046218.1|, gi|115496557|ref|NM_001075712.1|, gi|115497301|ref|NM_001076409.1|, gi|124430747|ref|NM_001075811.2|, gi|148540301|ref|NM_001098462.1|, gi|157074203|ref|NM_001103347.1|, gi|157428099|ref|NM_001105488.1|, gi|158341671|ref|NM_001109981.1|, gi|300794388|ref|NM_001191186.1|, …
GO:0016125	sterol metabolic process	8	3.55	gi|31341575|ref|NM_174597.2|, gi|67010048|ref|NM_001024693.1|, gi|77736426|ref|NM_001034741.1|, gi|329664405|ref|NM_001205715.1|, gi|402744865|ref|NM_001046269.2|, gi|31342941|ref|NM_174055.2|, gi|164519007|ref|NM_001113302.1|, gi|78369373|ref|NM_001035390.1|
GO:0002521	leukocyte differentiation	12	3.2	gi|115496865|ref|NM_001076534.1|, gi|154152068|ref|NM_001100377.1|, gi|300797966|ref|NM_001193141.1|, gi|402744600|ref|NM_174206.3|, gi|402693079|ref|NM_001103102.2|, gi|300797271|ref|NM_001192852.1|, gi|402692480|ref|NM_001101882.2|, gi|124430747|ref|NM_001075811.2|, gi|300798452|ref|NM_001191373.1|, gi|329664405|ref|NM_001205715.1|, gi|328802700|ref|NM_001192024.2|, gi|136256456|ref|NM_00104597…
GO:0048585	negative regulation of response to stimulus	17	6.74	gi|139948594|ref|NM_001083666.1|, gi|329299094|ref|NM_001191535.1|, gi|402692712|ref|NM_001078162.2|, gi|157426836|ref|NM_001098855.1|, gi|330417949|ref|NM_001192888.2|, gi|114052626|ref|NM_001046089.1|, gi|115497345|ref|NM_001075125.1|, gi|116004150|ref|NM_001076968.1|, gi|402693079|ref|NM_001103102.2|, gi|402692480|ref|NM_001101882.2|, gi|402745559|ref|NM_001077855.2|, gi|144953868|ref|NM_00104…
GO:0030029	actin filament-based process	14	2.97	gi|149642770|ref|NM_001099036.1|, gi|329663887|ref|NM_001205906.1|, gi|402746494|ref|NM_001034713.2|, gi|300797119|ref|NM_001192077.1|, gi|329663132|ref|NM_001206309.1|, gi|255759963|ref|NM_001075305.2|, gi|255759964|ref|NM_001164061.1|, gi|148238039|ref|NM_001098052.1|, gi|329744639|ref|NM_001101847.2|, gi|402745835|ref|NM_001034720.2|, gi|300795909|ref|NM_001192529.1|, gi|115495428|ref|NM_00107…
GO:0032868	response to insulin stimulus	12	5.54	gi|31342941|ref|NM_174055.2|, gi|31442876|ref|NM_174245.2|, gi|164420732|ref|NM_001024543.2|, gi|164519007|ref|NM_001113302.1|, gi|255759963|ref|NM_001075305.2|, gi|255759964|ref|NM_001164061.1|, gi|402745777|ref|NM_176637.2|, gi|31341394|ref|NM_181020.2|, gi|144953868|ref|NM_001046114.2|, gi|300797966|ref|NM_001193141.1|, gi|300797119|ref|NM_001192077.1|, gi|402745559|ref|NM_001077855.2|
GO:0007178	transmembrane receptor protein serine/threonine kinase signaling pathway	9	7.31	gi|114051078|ref|NM_001046218.1|, gi|164420790|ref|NM_001113252.1|, gi|31342147|ref|NM_174385.2|, gi|329663887|ref|NM_001205906.1|, gi|41386785|ref|NM_174235.1|, gi|329663943|ref|NM_001205913.1|, gi|300798731|ref|NM_001192668.1|, gi|329663933|ref|NM_001205656.1|, gi|41386684|ref|NM_174196.1|
GO:0006338	chromatin remodeling	6	5.6	gi|83715973|ref|NM_001037820.1|, gi|115496557|ref|NM_001075712.1|, gi|115496751|ref|NM_001076366.1|, gi|300793884|ref|NM_001192940.1|, gi|329664943|ref|NM_001205384.1|, gi|157427957|ref|NM_001105416.1|
GO:0030099	myeloid cell differentiation	7	3.26	gi|402692480|ref|NM_001101882.2|, gi|124430747|ref|NM_001075811.2|, gi|300798452|ref|NM_001191373.1|, gi|115497589|ref|NM_001076137.1|, gi|300796481|ref|NM_001192301.1|, gi|118150797|ref|NM_001077839.1|, gi|136256456|ref|NM_001045970.2|
GO:0006725	cellular aromatic compound metabolic process	13	5.81	gi|330340408|ref|NM_001206436.1|, gi|300797271|ref|NM_001192852.1|, gi|402765895|ref|NM_001014888.3|, gi|164420790|ref|NM_001113252.1|, gi|402746612|ref|NM_001075823.2|, gi|115497955|ref|NM_001075616.1|, gi|402745208|ref|NM_001076018.2|, gi|115495832|ref|NM_001075534.1|, gi|402744865|ref|NM_001046269.2|, gi|78050046|ref|NM_001035071.1|, gi|60687509|ref|NM_001011685.1|, gi|118601769|ref|NM_0010795…
GO:0006916	anti-apoptosis	8	6.96	gi|62460519|ref|NM_001014912.1|, gi|115496751|ref|NM_001076366.1|, gi|31342236|ref|NM_174353.2|, gi|41386684|ref|NM_174196.1|, gi|114053048|ref|NM_001046242.1|, gi|115497301|ref|NM_001076409.1|, gi|144953868|ref|NM_001046114.2|, gi|160333614|ref|NM_001110532.1|
GO:0044260	cellular macromolecule metabolic process	245	59.95	gi|78365270|ref|NM_001035432.1|, gi|139948916|ref|NM_001083755.1|, gi|155372048|ref|NM_001101161.1|, gi|41386684|ref|NM_174196.1|, gi|402693230|ref|NM_001101145.2|, gi|300798494|ref|NM_001191375.1|, gi|31341575|ref|NM_174597.2|, gi|116003826|ref|NM_001076799.1|, gi|402693023|ref|NM_001078058.2|, gi|134085680|ref|NM_001083454.1|, gi|156121186|ref|NM_001102271.1|, gi|219804279|ref|NM_001143855.1|, …
GO:0040008	regulation of growth	18	9.34	gi|329664055|ref|NM_001205927.1|, gi|134085719|ref|NM_001083488.1|, gi|156139046|ref|NM_001102382.1|, gi|300797119|ref|NM_001192077.1|, gi|62752054|ref|NM_001015559.1|, gi|87196500|ref|NM_174049.2|, gi|114051078|ref|NM_001046218.1|, gi|116003920|ref|NM_001076847.1|, gi|157074159|ref|NM_001103324.1|, gi|164420790|ref|NM_001113252.1|, gi|329664943|ref|NM_001205384.1|, gi|332164719|ref|NM_001206770.…
GO:0008104	protein localization	54	16.06	gi|161760648|ref|NM_001080285.2|, gi|402745835|ref|NM_001034720.2|, gi|402692129|ref|NM_001038079.2|, gi|300794024|ref|NM_001192947.1|, gi|274317530|ref|NM_001114192.2|, gi|156120396|ref|NM_001101874.1|, gi|329664405|ref|NM_001205715.1|, gi|116734842|ref|NM_001075129.1|, gi|114051078|ref|NM_001046218.1|, gi|164420790|ref|NM_001113252.1|, gi|300797119|ref|NM_001192077.1|, gi|66792921|ref|NM_001024…
GO:0007389	pattern specification process	11	3.89	gi|62460589|ref|NM_001014949.1|, gi|114051078|ref|NM_001046218.1|, gi|328927061|ref|NM_001191346.2|, gi|118151295|ref|NM_001078114.1|, gi|221136915|ref|NM_001144106.1|, gi|300794388|ref|NM_001191186.1|, gi|31342941|ref|NM_174055.2|, gi|148227521|ref|NM_001098045.1|, gi|115495996|ref|NM_001076192.1|, gi|114053106|ref|NM_001046453.1|, gi|402744034|ref|NM_001046222.2|
GO:0018108	peptidyl-tyrosine phosphorylation	7	5.8	gi|134085680|ref|NM_001083454.1|, gi|156121186|ref|NM_001102271.1|, gi|219804279|ref|NM_001143855.1|, gi|329664703|ref|NM_001206264.1|, gi|148237208|ref|NM_001098017.1|, gi|402745559|ref|NM_001077855.2|, gi|162287147|ref|NM_001111120.1|
GO:0072503	cellular divalent inorganic cation homeostasis	8	2.17	gi|76253717|ref|NM_175777.3|, gi|116734842|ref|NM_001075129.1|, gi|118150797|ref|NM_001077839.1|, gi|157279928|ref|NM_001105010.1|, gi|164420790|ref|NM_001113252.1|, gi|162287147|ref|NM_001111120.1|, gi|115495832|ref|NM_001075534.1|, gi|157074151|ref|NM_001103319.1|
GO:0022610	biological adhesion	39	14.8	gi|31342941|ref|NM_174055.2|, gi|134085889|ref|NM_001083415.1|, gi|300796481|ref|NM_001192301.1|, gi|329664063|ref|NM_001205928.1|, gi|402693079|ref|NM_001103102.2|, gi|31340598|ref|NM_174741.2|, gi|76253869|ref|NM_001015631.2|, gi|158341671|ref|NM_001109981.1|, gi|300797754|ref|NM_001192875.1|, gi|115495458|ref|NM_001075504.1|, gi|402743382|ref|NM_001101914.2|, gi|27881409|ref|NM_174045.1|, gi|1…
GO:0008380	RNA splicing	12	4.75	gi|402693230|ref|NM_001101145.2|, gi|77736312|ref|NM_001034684.1|, gi|115496727|ref|NM_001075323.1|, gi|329664323|ref|NM_001205449.1|, gi|76253869|ref|NM_001015631.2|, gi|31341992|ref|NM_174442.2|, gi|77735588|ref|NM_001034318.1|, gi|77735744|ref|NM_001034395.1|, gi|118150813|ref|NM_001077851.1|, gi|402692679|ref|NM_001037623.2|, gi|77736042|ref|NM_001034548.1|, gi|115495252|ref|NM_001075404.1|
GO:1901137	carbohydrate derivative biosynthetic process	19	4.53	gi|78369656|ref|NM_001035403.1|, gi|330340408|ref|NM_001206436.1|, gi|118151069|ref|NM_001077986.1|, gi|116003992|ref|NM_001076883.1|, gi|300796191|ref|NM_001192031.1|, gi|134085784|ref|NM_001083372.1|, gi|148540319|ref|NM_001098473.1|, gi|164448603|ref|NM_001076839.2|, gi|149773565|ref|NM_001098908.1|, gi|331999967|ref|NM_001206692.1|, gi|148235370|ref|NM_001097570.1|, gi|300797269|ref|NM_001192…
GO:0032943	mononuclear cell proliferation	7	1.86	gi|402693079|ref|NM_001103102.2|, gi|402767166|ref|NM_001046529.2|, gi|329664405|ref|NM_001205715.1|, gi|149642770|ref|NM_001099036.1|, gi|300797119|ref|NM_001192077.1|, gi|402745559|ref|NM_001077855.2|, gi|402692480|ref|NM_001101882.2|
GO:0051046	regulation of secretion	20	6.61	gi|31341394|ref|NM_181020.2|, gi|32880220|ref|NM_182652.1|, gi|162287147|ref|NM_001111120.1|, gi|116734842|ref|NM_001075129.1|, gi|329664405|ref|NM_001205715.1|, gi|115496645|ref|NM_001076020.1|, gi|31340955|ref|NM_174787.2|, gi|134085889|ref|NM_001083415.1|, gi|164519007|ref|NM_001113302.1|, gi|300793980|ref|NM_001192433.1|, gi|300797337|ref|NM_001192599.1|, gi|300798494|ref|NM_001191375.1|, gi|…
GO:0009117	nucleotide metabolic process	42	4.63	gi|31341394|ref|NM_181020.2|, gi|67010048|ref|NM_001024693.1|, gi|402765895|ref|NM_001014888.3|, gi|402692129|ref|NM_001038079.2|, gi|300797337|ref|NM_001192599.1|, gi|31342616|ref|NM_174194.2|, gi|78369656|ref|NM_001035403.1|, gi|116003990|ref|NM_001076888.1|, gi|300794787|ref|NM_001192730.1|, gi|300795778|ref|NM_001191499.1|, gi|328887897|ref|NM_001199026.2|, gi|402743864|ref|NM_001077872.2|, g…
GO:0071704	organic substance metabolic process	49	3.74	gi|402692129|ref|NM_001038079.2|, gi|31342616|ref|NM_174194.2|, gi|78369656|ref|NM_001035403.1|, gi|116003990|ref|NM_001076888.1|, gi|300794787|ref|NM_001192730.1|, gi|300795778|ref|NM_001191499.1|, gi|328887897|ref|NM_001199026.2|, gi|402743864|ref|NM_001077872.2|, gi|31343219|ref|NM_173940.2|, gi|76253717|ref|NM_175777.3|, gi|139948287|ref|NM_001083671.1|, gi|157074159|ref|NM_001103324.1|, gi|3…
GO:0055082	cellular chemical homeostasis	21	3.34	gi|451958062|ref|NM_175796.3|, gi|76253717|ref|NM_175777.3|, gi|116734842|ref|NM_001075129.1|, gi|118150797|ref|NM_001077839.1|, gi|157279928|ref|NM_001105010.1|, gi|162287147|ref|NM_001111120.1|, gi|115495458|ref|NM_001075504.1|, gi|31340955|ref|NM_174787.2|, gi|300793749|ref|NM_001192933.1|, gi|31341418|ref|NM_174661.2|, gi|221136907|ref|NM_001144103.1|, gi|164420790|ref|NM_001113252.1|, gi|115…
GO:0030072	peptide hormone secretion	12	4.73	gi|31341394|ref|NM_181020.2|, gi|32880220|ref|NM_182652.1|, gi|162287147|ref|NM_001111120.1|, gi|114051078|ref|NM_001046218.1|, gi|156120792|ref|NM_001102073.1|, gi|31340955|ref|NM_174787.2|, gi|164519007|ref|NM_001113302.1|, gi|300793980|ref|NM_001192433.1|, gi|300797337|ref|NM_001192599.1|, gi|116003826|ref|NM_001076799.1|, gi|116734842|ref|NM_001075129.1|, gi|122692462|ref|NM_001080302.1|
GO:0032774	RNA biosynthetic process	87	27.72	gi|402693023|ref|NM_001078058.2|, gi|31342236|ref|NM_174353.2|, gi|115497301|ref|NM_001076409.1|, gi|402767023|ref|NM_001083728.2|, gi|157427957|ref|NM_001105416.1|, gi|45430044|ref|NM_205812.1|, gi|87196500|ref|NM_174049.2|, gi|114051078|ref|NM_001046218.1|, gi|114053168|ref|NM_001046263.1|, gi|115496557|ref|NM_001075712.1|, gi|115497767|ref|NM_001075224.1|, gi|118151295|ref|NM_001078114.1|, gi|…
GO:0010564	regulation of cell cycle process	10	3.34	gi|116003920|ref|NM_001076847.1|, gi|329664943|ref|NM_001205384.1|, gi|329664059|ref|NM_001205416.1|, gi|402745086|ref|NM_001034381.2|, gi|157074009|ref|NM_001103244.1|, gi|329663943|ref|NM_001205913.1|, gi|402693435|ref|NM_001046571.2|, gi|116003826|ref|NM_001076799.1|, gi|148237208|ref|NM_001098017.1|, gi|300797119|ref|NM_001192077.1|
GO:0000398	nuclear mRNA splicing, via spliceosome	8	6.42	gi|402693230|ref|NM_001101145.2|, gi|31341992|ref|NM_174442.2|, gi|77735588|ref|NM_001034318.1|, gi|77735744|ref|NM_001034395.1|, gi|118150813|ref|NM_001077851.1|, gi|402692679|ref|NM_001037623.2|, gi|77736042|ref|NM_001034548.1|, gi|115495252|ref|NM_001075404.1|
GO:0007409	axonogenesis	29	18.39	gi|300795416|ref|NM_001191237.1|, gi|329664055|ref|NM_001205927.1|, gi|329664851|ref|NM_001205515.1|, gi|330417949|ref|NM_001192888.2|, gi|78369271|ref|NM_001035366.1|, gi|41386799|ref|NM_174627.1|, gi|115497345|ref|NM_001075125.1|, gi|116003920|ref|NM_001076847.1|, gi|149642770|ref|NM_001099036.1|, gi|154707845|ref|NM_001098937.1|, gi|156120900|ref|NM_001102127.1|, gi|157785632|ref|NM_001105620.…
GO:0042981	regulation of apoptotic process	30	17.71	gi|62460519|ref|NM_001014912.1|, gi|300797271|ref|NM_001192852.1|, gi|164420790|ref|NM_001113252.1|, gi|116734842|ref|NM_001075129.1|, gi|115496751|ref|NM_001076366.1|, gi|329663654|ref|NM_001205876.1|, gi|402693023|ref|NM_001078058.2|, gi|402693079|ref|NM_001103102.2|, gi|136256456|ref|NM_001045970.2|, gi|148238039|ref|NM_001098052.1|, gi|402745086|ref|NM_001034381.2|, gi|78369271|ref|NM_0010353…
GO:0045893	positive regulation of transcription, DNA-dependent	27	18.12	gi|31340955|ref|NM_174787.2|, gi|31342941|ref|NM_174055.2|, gi|62460609|ref|NM_001014956.1|, gi|114051078|ref|NM_001046218.1|, gi|115496557|ref|NM_001075712.1|, gi|115497301|ref|NM_001076409.1|, gi|124430747|ref|NM_001075811.2|, gi|148540301|ref|NM_001098462.1|, gi|157074203|ref|NM_001103347.1|, gi|157428099|ref|NM_001105488.1|, gi|158341671|ref|NM_001109981.1|, gi|300794388|ref|NM_001191186.1|, …
GO:0016051	carbohydrate biosynthetic process	10	2.42	gi|149944686|ref|NM_001098955.1|, gi|144953868|ref|NM_001046114.2|, gi|402744219|ref|NM_001035316.2|, gi|87196500|ref|NM_174049.2|, gi|402692683|ref|NM_001046164.2|, gi|402746848|ref|NM_001034447.2|, gi|164448603|ref|NM_001076839.2|, gi|82617549|ref|NM_001037320.1|, gi|300793813|ref|NM_001191157.1|, gi|300798731|ref|NM_001192668.1|
GO:0007126	meiosis	6	3.92	gi|402744034|ref|NM_001046222.2|, gi|402744219|ref|NM_001035316.2|, gi|402692337|ref|NM_001046179.2|, gi|78365282|ref|NM_001035372.1|, gi|329664059|ref|NM_001205416.1|, gi|116003826|ref|NM_001076799.1|
GO:0000041	transition metal ion transport	6	2.66	gi|300797271|ref|NM_001192852.1|, gi|31442876|ref|NM_174245.2|, gi|402745777|ref|NM_176637.2|, gi|329663727|ref|NM_001205630.1|, gi|114326281|ref|NM_177484.3|, gi|329663216|ref|NM_001205552.1|
GO:0007601	visual perception	6	6	gi|78369656|ref|NM_001035403.1|, gi|300796592|ref|NM_001191295.1|, gi|300798567|ref|NM_001192658.1|, gi|328802700|ref|NM_001192024.2|, gi|328927061|ref|NM_001191346.2|, gi|329663803|ref|NM_001205896.1|
GO:0018279	protein N-linked glycosylation via asparagine	6	6	gi|116003992|ref|NM_001076883.1|, gi|148235370|ref|NM_001097570.1|, gi|300796191|ref|NM_001192031.1|, gi|300797269|ref|NM_001192596.1|, gi|402745837|ref|NM_001045980.2|, gi|402746079|ref|NM_001102521.2|
GO:0006357	regulation of transcription from RNA polymerase II promoter	36	26.08	gi|45430044|ref|NM_205812.1|, gi|87196500|ref|NM_174049.2|, gi|114051078|ref|NM_001046218.1|, gi|114053168|ref|NM_001046263.1|, gi|115496557|ref|NM_001075712.1|, gi|115497301|ref|NM_001076409.1|, gi|115497767|ref|NM_001075224.1|, gi|118151295|ref|NM_001078114.1|, gi|164519007|ref|NM_001113302.1|, gi|221136915|ref|NM_001144106.1|, gi|300797966|ref|NM_001193141.1|, gi|31340955|ref|NM_174787.2|, gi|…
GO:0055065	metal ion homeostasis	14	3.7	gi|76253717|ref|NM_175777.3|, gi|116734842|ref|NM_001075129.1|, gi|118150797|ref|NM_001077839.1|, gi|157279928|ref|NM_001105010.1|, gi|78369307|ref|NM_001035428.1|, gi|164420790|ref|NM_001113252.1|, gi|162287147|ref|NM_001111120.1|, gi|31442876|ref|NM_174245.2|, gi|62460519|ref|NM_001014912.1|, gi|114326281|ref|NM_177484.3|, gi|118601769|ref|NM_001079585.1|, gi|402745777|ref|NM_176637.2|, gi|1154…
GO:0007269	neurotransmitter secretion	8	6.28	gi|115497345|ref|NM_001075125.1|, gi|125991949|ref|NM_001081581.1|, gi|148234888|ref|NM_001098108.1|, gi|149643038|ref|NM_001099027.1|, gi|116734842|ref|NM_001075129.1|, gi|115496645|ref|NM_001076020.1|, gi|78050060|ref|NM_001035064.1|, gi|300793749|ref|NM_001192933.1|
GO:0002683	negative regulation of immune system process	11	4.85	gi|402693079|ref|NM_001103102.2|, gi|402767166|ref|NM_001046529.2|, gi|164420790|ref|NM_001113252.1|, gi|62460519|ref|NM_001014912.1|, gi|329664405|ref|NM_001205715.1|, gi|41386684|ref|NM_174196.1|, gi|116004150|ref|NM_001076968.1|, gi|328802700|ref|NM_001192024.2|, gi|144953868|ref|NM_001046114.2|, gi|118150797|ref|NM_001077839.1|, gi|402692480|ref|NM_001101882.2|
GO:0030155	regulation of cell adhesion	12	5.03	gi|31342941|ref|NM_174055.2|, gi|300796481|ref|NM_001192301.1|, gi|329664063|ref|NM_001205928.1|, gi|402693079|ref|NM_001103102.2|, gi|31342616|ref|NM_174194.2|, gi|157426836|ref|NM_001098855.1|, gi|158341671|ref|NM_001109981.1|, gi|162287147|ref|NM_001111120.1|, gi|402692129|ref|NM_001038079.2|, gi|164420790|ref|NM_001113252.1|, gi|451958062|ref|NM_175796.3|, gi|41386684|ref|NM_174196.1|
GO:0043065	positive regulation of apoptotic process	17	12.15	gi|164420790|ref|NM_001113252.1|, gi|115496751|ref|NM_001076366.1|, gi|62460519|ref|NM_001014912.1|, gi|329663654|ref|NM_001205876.1|, gi|402693023|ref|NM_001078058.2|, gi|402693079|ref|NM_001103102.2|, gi|47681477|ref|NM_001001142.1|, gi|116003920|ref|NM_001076847.1|, gi|158341671|ref|NM_001109981.1|, gi|329663887|ref|NM_001205906.1|, gi|402692480|ref|NM_001101882.2|, gi|31343219|ref|NM_173940.2…
GO:0034504	protein localization to nucleus	8	3.66	gi|161760648|ref|NM_001080285.2|, gi|402692129|ref|NM_001038079.2|, gi|114051078|ref|NM_001046218.1|, gi|164420790|ref|NM_001113252.1|, gi|300797119|ref|NM_001192077.1|, gi|45430044|ref|NM_205812.1|, gi|31340955|ref|NM_174787.2|, gi|300796279|ref|NM_001192803.1|
GO:0048732	gland development	12	5.5	gi|31341394|ref|NM_181020.2|, gi|47824865|ref|NM_001001443.1|, gi|329663654|ref|NM_001205876.1|, gi|402692417|ref|NM_001078026.2|, gi|300795497|ref|NM_001192253.1|, gi|148540301|ref|NM_001098462.1|, gi|164420790|ref|NM_001113252.1|, gi|330417949|ref|NM_001192888.2|, gi|402745074|ref|NM_173935.3|, gi|402693079|ref|NM_001103102.2|, gi|300794388|ref|NM_001191186.1|, gi|114051078|ref|NM_001046218.1|
GO:0072511	divalent inorganic cation transport	13	2.83	gi|66792745|ref|NM_001024493.1|, gi|300793749|ref|NM_001192933.1|, gi|78369569|ref|NM_001035409.1|, gi|115496957|ref|NM_001076052.1|, gi|329663723|ref|NM_001206141.1|, gi|116734842|ref|NM_001075129.1|, gi|157074151|ref|NM_001103319.1|, gi|164420790|ref|NM_001113252.1|, gi|162287147|ref|NM_001111120.1|, gi|329663727|ref|NM_001205630.1|, gi|31340955|ref|NM_174787.2|, gi|166706924|ref|NM_001114154.1…
GO:0060284	regulation of cell development	12	2.86	gi|115496567|ref|NM_001076014.1|, gi|300795909|ref|NM_001192529.1|, gi|329664055|ref|NM_001205927.1|, gi|134085690|ref|NM_001083507.1|, gi|300795416|ref|NM_001191237.1|, gi|78369271|ref|NM_001035366.1|, gi|114051078|ref|NM_001046218.1|, gi|164420790|ref|NM_001113252.1|, gi|329663933|ref|NM_001205656.1|, gi|330417949|ref|NM_001192888.2|, gi|116734842|ref|NM_001075129.1|, gi|300797966|ref|NM_001193…
GO:0016052	carbohydrate catabolic process	6	0.99	gi|82617549|ref|NM_001037320.1|, gi|402744219|ref|NM_001035316.2|, gi|87196500|ref|NM_174049.2|, gi|329664499|ref|NM_001205727.1|, gi|329755352|ref|NM_001191484.1|, gi|402743414|ref|NM_001046035.2|
GO:0042158	lipoprotein biosynthetic process	6	3.05	gi|300795007|ref|NM_001192996.1|, gi|116004436|ref|NM_001077109.1|, gi|402693098|ref|NM_001100311.2|, gi|67010048|ref|NM_001024693.1|, gi|115497201|ref|NM_001075278.1|, gi|400529123|ref|NM_001038102.2|
GO:0044092	negative regulation of molecular function	17	5.83	gi|164420790|ref|NM_001113252.1|, gi|402745559|ref|NM_001077855.2|, gi|402692129|ref|NM_001038079.2|, gi|402693023|ref|NM_001078058.2|, gi|47681477|ref|NM_001001142.1|, gi|402745086|ref|NM_001034381.2|, gi|115497301|ref|NM_001076409.1|, gi|45430044|ref|NM_205812.1|, gi|41386684|ref|NM_174196.1|, gi|154707845|ref|NM_001098937.1|, gi|402766968|ref|NM_001035335.2|, gi|77736426|ref|NM_001034741.1|, g…
GO:0007050	cell cycle arrest	7	4.6	gi|402745086|ref|NM_001034381.2|, gi|157074009|ref|NM_001103244.1|, gi|329663943|ref|NM_001205913.1|, gi|41386684|ref|NM_174196.1|, gi|114051078|ref|NM_001046218.1|, gi|116003920|ref|NM_001076847.1|, gi|164420790|ref|NM_001113252.1|
GO:0009266	response to temperature stimulus	7	4.08	gi|402743839|ref|NM_001046551.2|, gi|66792745|ref|NM_001024493.1|, gi|134085778|ref|NM_001083474.1|, gi|274317530|ref|NM_001114192.2|, gi|300797119|ref|NM_001192077.1|, gi|31342941|ref|NM_174055.2|, gi|41386684|ref|NM_174196.1|
GO:0046483	heterocycle metabolic process	50	6.09	gi|31341394|ref|NM_181020.2|, gi|67010048|ref|NM_001024693.1|, gi|62460519|ref|NM_001014912.1|, gi|402692129|ref|NM_001038079.2|, gi|330340408|ref|NM_001206436.1|, gi|300797337|ref|NM_001192599.1|, gi|31342616|ref|NM_174194.2|, gi|78369656|ref|NM_001035403.1|, gi|116003990|ref|NM_001076888.1|, gi|300794787|ref|NM_001192730.1|, gi|300795778|ref|NM_001191499.1|, gi|328887897|ref|NM_001199026.2|, gi…
GO:0016071	mRNA metabolic process	20	8.73	gi|78365270|ref|NM_001035432.1|, gi|139948916|ref|NM_001083755.1|, gi|155372048|ref|NM_001101161.1|, gi|402693230|ref|NM_001101145.2|, gi|116003826|ref|NM_001076799.1|, gi|114053042|ref|NM_001046559.1|, gi|122692590|ref|NM_001080286.1|, gi|77736312|ref|NM_001034684.1|, gi|115496727|ref|NM_001075323.1|, gi|125991913|ref|NM_001081606.1|, gi|402692679|ref|NM_001037623.2|, gi|77735588|ref|NM_00103431…
GO:0006396	RNA processing	25	11.74	gi|78365270|ref|NM_001035432.1|, gi|139948916|ref|NM_001083755.1|, gi|155372048|ref|NM_001101161.1|, gi|402693230|ref|NM_001101145.2|, gi|332205940|ref|NM_001206837.1|, gi|77736312|ref|NM_001034684.1|, gi|115496727|ref|NM_001075323.1|, gi|329664323|ref|NM_001205449.1|, gi|300798263|ref|NM_001191120.1|, gi|444909147|ref|NM_001075729.2|, gi|149773565|ref|NM_001098908.1|, gi|331999967|ref|NM_0012066…
GO:0051276	chromosome organization	30	9.71	gi|134085670|ref|NM_001083425.1|, gi|155371862|ref|NM_001101066.1|, gi|157427957|ref|NM_001105416.1|, gi|156120892|ref|NM_001102123.1|, gi|221136915|ref|NM_001144106.1|, gi|153792238|ref|NM_001099717.1|, gi|118151387|ref|NM_001077917.1|, gi|154152068|ref|NM_001100377.1|, gi|114052666|ref|NM_001046310.1|, gi|78045552|ref|NM_001035073.1|, gi|114053048|ref|NM_001046242.1|, gi|83715973|ref|NM_0010378…
GO:0031589	cell-substrate adhesion	11	6.31	gi|300796481|ref|NM_001192301.1|, gi|31340598|ref|NM_174741.2|, gi|76253869|ref|NM_001015631.2|, gi|158341671|ref|NM_001109981.1|, gi|300797754|ref|NM_001192875.1|, gi|328802700|ref|NM_001192024.2|, gi|31342616|ref|NM_174194.2|, gi|157426836|ref|NM_001098855.1|, gi|162287147|ref|NM_001111120.1|, gi|402692129|ref|NM_001038079.2|, gi|41386684|ref|NM_174196.1|
GO:0051093	negative regulation of developmental process	19	7.15	gi|115496751|ref|NM_001076366.1|, gi|41386684|ref|NM_174196.1|, gi|157426836|ref|NM_001098855.1|, gi|329663132|ref|NM_001206309.1|, gi|402743839|ref|NM_001046551.2|, gi|329664055|ref|NM_001205927.1|, gi|114053168|ref|NM_001046263.1|, gi|116003826|ref|NM_001076799.1|, gi|402692480|ref|NM_001101882.2|, gi|114051078|ref|NM_001046218.1|, gi|300796481|ref|NM_001192301.1|, gi|300797966|ref|NM_001193141…
GO:0045087	innate immune response	16	6.5	gi|31342236|ref|NM_174353.2|, gi|115497301|ref|NM_001076409.1|, gi|154707845|ref|NM_001098937.1|, gi|402767023|ref|NM_001083728.2|, gi|329663887|ref|NM_001205906.1|, gi|156121114|ref|NM_001102235.1|, gi|402692070|ref|NM_001075439.2|, gi|31341685|ref|NM_174553.2|, gi|148237208|ref|NM_001098017.1|, gi|31343219|ref|NM_173940.2|, gi|402765872|ref|NM_001075462.2|, gi|402745559|ref|NM_001077855.2|, gi|…
GO:0007599	hemostasis	30	13.23	gi|134085889|ref|NM_001083415.1|, gi|262050637|ref|NM_001080213.1|, gi|114326281|ref|NM_177484.3|, gi|115496865|ref|NM_001076534.1|, gi|122692462|ref|NM_001080302.1|, gi|147903188|ref|NM_001098038.1|, gi|155371850|ref|NM_001101060.1|, gi|157426836|ref|NM_001098855.1|, gi|158341671|ref|NM_001109981.1|, gi|255759963|ref|NM_001075305.2|, gi|255759964|ref|NM_001164061.1|, gi|329663477|ref|NM_00120610…
GO:0006470	protein dephosphorylation	8	6	gi|148237208|ref|NM_001098017.1|, gi|156121034|ref|NM_001102194.1|, gi|300794005|ref|NM_001192946.1|, gi|330417951|ref|NM_001206499.1|, gi|330417953|ref|NM_001206500.1|, gi|31340955|ref|NM_174787.2|, gi|139949067|ref|NM_001083766.1|, gi|402744219|ref|NM_001035316.2|
GO:0006955	immune response	42	19.33	gi|31342236|ref|NM_174353.2|, gi|115497301|ref|NM_001076409.1|, gi|154707845|ref|NM_001098937.1|, gi|402767023|ref|NM_001083728.2|, gi|329663887|ref|NM_001205906.1|, gi|329664405|ref|NM_001205715.1|, gi|164420790|ref|NM_001113252.1|, gi|156121114|ref|NM_001102235.1|, gi|402692070|ref|NM_001075439.2|, gi|300797271|ref|NM_001192852.1|, gi|31341685|ref|NM_174553.2|, gi|148237208|ref|NM_001098017.1|,…
GO:0002263	cell activation involved in immune response	7	0.81	gi|300797271|ref|NM_001192852.1|, gi|329664405|ref|NM_001205715.1|, gi|402745835|ref|NM_001034720.2|, gi|162287147|ref|NM_001111120.1|, gi|134085889|ref|NM_001083415.1|, gi|62460519|ref|NM_001014912.1|, gi|118151387|ref|NM_001077917.1|
GO:0055085	transmembrane transport	36	19.8	gi|66792745|ref|NM_001024493.1|, gi|300793749|ref|NM_001192933.1|, gi|161760648|ref|NM_001080285.2|, gi|31341575|ref|NM_174597.2|, gi|31442876|ref|NM_174245.2|, gi|42733603|ref|NM_203363.1|, gi|115495692|ref|NM_001075441.1|, gi|166706924|ref|NM_001114154.1|, gi|451958062|ref|NM_175796.3|, gi|300794024|ref|NM_001192947.1|, gi|300797271|ref|NM_001192852.1|, gi|300797119|ref|NM_001192077.1|, gi|4543…
GO:0032989	cellular component morphogenesis	40	6.17	gi|300795497|ref|NM_001192253.1|, gi|116004132|ref|NM_001076955.1|, gi|329664851|ref|NM_001205515.1|, gi|300795416|ref|NM_001191237.1|, gi|329664055|ref|NM_001205927.1|, gi|330417949|ref|NM_001192888.2|, gi|329663599|ref|NM_001206123.1|, gi|62460589|ref|NM_001014949.1|, gi|164420790|ref|NM_001113252.1|, gi|76253869|ref|NM_001015631.2|, gi|328802700|ref|NM_001192024.2|, gi|78369271|ref|NM_00103536…
GO:0051179	localization	150	27.26	gi|66792745|ref|NM_001024493.1|, gi|300793749|ref|NM_001192933.1|, gi|148540301|ref|NM_001098462.1|, gi|328802700|ref|NM_001192024.2|, gi|114326289|ref|NM_001001174.2|, gi|329663477|ref|NM_001206105.1|, gi|330417949|ref|NM_001192888.2|, gi|67010048|ref|NM_001024693.1|, gi|66792877|ref|NM_001024547.1|, gi|31341418|ref|NM_174661.2|, gi|31341394|ref|NM_181020.2|, gi|451958182|ref|NM_174829.3|, gi|11…
GO:0006468	protein phosphorylation	48	36.29	gi|134085680|ref|NM_001083454.1|, gi|156121186|ref|NM_001102271.1|, gi|219804279|ref|NM_001143855.1|, gi|329664703|ref|NM_001206264.1|, gi|329663887|ref|NM_001205906.1|, gi|330688403|ref|NM_001192906.2|, gi|402767023|ref|NM_001083728.2|, gi|45430044|ref|NM_205812.1|, gi|115495996|ref|NM_001076192.1|, gi|31342941|ref|NM_174055.2|, gi|114051078|ref|NM_001046218.1|, gi|122692462|ref|NM_001080302.1|,…
GO:0042455	ribonucleoside biosynthetic process	6	1.41	gi|78369656|ref|NM_001035403.1|, gi|330340408|ref|NM_001206436.1|, gi|149773565|ref|NM_001098908.1|, gi|331999967|ref|NM_001206692.1|, gi|114052193|ref|NM_001046497.1|, gi|155371988|ref|NM_001101131.1|
GO:0046130	purine ribonucleoside catabolic process	17	2.93	gi|402692129|ref|NM_001038079.2|, gi|31342616|ref|NM_174194.2|, gi|78369656|ref|NM_001035403.1|, gi|116003990|ref|NM_001076888.1|, gi|300794787|ref|NM_001192730.1|, gi|300795778|ref|NM_001191499.1|, gi|328887897|ref|NM_001199026.2|, gi|402743864|ref|NM_001077872.2|, gi|31343219|ref|NM_173940.2|, gi|76253717|ref|NM_175777.3|, gi|139948287|ref|NM_001083671.1|, gi|157074159|ref|NM_001103324.1|, gi|3…
GO:0006820	anion transport	6	3.11	gi|31341418|ref|NM_174661.2|, gi|451958182|ref|NM_174829.3|, gi|114052423|ref|NM_001046339.1|, gi|94966854|ref|NM_001040525.1|, gi|300797446|ref|NM_001193116.1|, gi|67010048|ref|NM_001024693.1|
GO:0009792	embryo development ending in birth or egg hatching	14	4.54	gi|300794388|ref|NM_001191186.1|, gi|118151295|ref|NM_001078114.1|, gi|221136915|ref|NM_001144106.1|, gi|300798731|ref|NM_001192668.1|, gi|164420790|ref|NM_001113252.1|, gi|114051078|ref|NM_001046218.1|, gi|329663654|ref|NM_001205876.1|, gi|115495996|ref|NM_001076192.1|, gi|136256456|ref|NM_001045970.2|, gi|198282012|ref|NM_001103086.1|, gi|148227521|ref|NM_001098045.1|, gi|31341418|ref|NM_174661…
GO:0006886	intracellular protein transport	29	19.07	gi|161760648|ref|NM_001080285.2|, gi|402745835|ref|NM_001034720.2|, gi|300794024|ref|NM_001192947.1|, gi|274317530|ref|NM_001114192.2|, gi|114051078|ref|NM_001046218.1|, gi|164420790|ref|NM_001113252.1|, gi|300797119|ref|NM_001192077.1|, gi|45430044|ref|NM_205812.1|, gi|115496865|ref|NM_001076534.1|, gi|115495042|ref|NM_001075961.1|, gi|31340955|ref|NM_174787.2|, gi|300796279|ref|NM_001192803.1|,…
GO:0051329	interphase of mitotic cell cycle	11	5.85	gi|402745086|ref|NM_001034381.2|, gi|116003920|ref|NM_001076847.1|, gi|156523101|ref|NM_001102495.1|, gi|166157491|ref|NM_001113765.1|, gi|329744650|ref|NM_001191141.1|, gi|31340955|ref|NM_174787.2|, gi|300796481|ref|NM_001192301.1|, gi|157074009|ref|NM_001103244.1|, gi|148237208|ref|NM_001098017.1|, gi|329664943|ref|NM_001205384.1|, gi|300797119|ref|NM_001192077.1|
GO:2000145	regulation of cell motility	11	3.23	gi|164420790|ref|NM_001113252.1|, gi|41386684|ref|NM_174196.1|, gi|157426836|ref|NM_001098855.1|, gi|329663132|ref|NM_001206309.1|, gi|300797966|ref|NM_001193141.1|, gi|31341575|ref|NM_174597.2|, gi|402743839|ref|NM_001046551.2|, gi|62460519|ref|NM_001014912.1|, gi|31342941|ref|NM_174055.2|, gi|134085680|ref|NM_001083454.1|, gi|329663887|ref|NM_001205906.1|
GO:0048699	generation of neurons	42	9.11	gi|300797271|ref|NM_001192852.1|, gi|330417949|ref|NM_001192888.2|, gi|115496567|ref|NM_001076014.1|, gi|300795909|ref|NM_001192529.1|, gi|300798567|ref|NM_001192658.1|, gi|300795416|ref|NM_001191237.1|, gi|300795007|ref|NM_001192996.1|, gi|329663725|ref|NM_001191475.1|, gi|329664055|ref|NM_001205927.1|, gi|329664851|ref|NM_001205515.1|, gi|114053106|ref|NM_001046453.1|, gi|164420790|ref|NM_00111…
GO:0071345	cellular response to cytokine stimulus	10	4.02	gi|42733603|ref|NM_203363.1|, gi|77735630|ref|NM_001034339.1|, gi|118150797|ref|NM_001077839.1|, gi|330417949|ref|NM_001192888.2|, gi|31341685|ref|NM_174553.2|, gi|148237208|ref|NM_001098017.1|, gi|31343219|ref|NM_173940.2|, gi|402765872|ref|NM_001075462.2|, gi|402745559|ref|NM_001077855.2|, gi|77736426|ref|NM_001034741.1|
GO:0045088	regulation of innate immune response	8	3.47	gi|31342236|ref|NM_174353.2|, gi|115497301|ref|NM_001076409.1|, gi|154707845|ref|NM_001098937.1|, gi|402767023|ref|NM_001083728.2|, gi|329663887|ref|NM_001205906.1|, gi|31341685|ref|NM_174553.2|, gi|148237208|ref|NM_001098017.1|, gi|118150797|ref|NM_001077839.1|
GO:0045934	negative regulation of nucleobase-containing compound metabolic process	17	4.29	gi|157427957|ref|NM_001105416.1|, gi|45430044|ref|NM_205812.1|, gi|87196500|ref|NM_174049.2|, gi|114051078|ref|NM_001046218.1|, gi|114053168|ref|NM_001046263.1|, gi|115496557|ref|NM_001075712.1|, gi|115497301|ref|NM_001076409.1|, gi|115497767|ref|NM_001075224.1|, gi|118151295|ref|NM_001078114.1|, gi|164519007|ref|NM_001113302.1|, gi|221136915|ref|NM_001144106.1|, gi|300797966|ref|NM_001193141.1|,…
GO:0006928	cellular component movement	38	11.66	gi|329663477|ref|NM_001206105.1|, gi|330417949|ref|NM_001192888.2|, gi|118150797|ref|NM_001077839.1|, gi|164420790|ref|NM_001113252.1|, gi|118151387|ref|NM_001077917.1|, gi|41386684|ref|NM_174196.1|, gi|157426836|ref|NM_001098855.1|, gi|329663132|ref|NM_001206309.1|, gi|31341575|ref|NM_174597.2|, gi|300797966|ref|NM_001193141.1|, gi|114326293|ref|NM_001046569.2|, gi|148237208|ref|NM_001098017.1|,…
GO:0050878	regulation of body fluid levels	33	9.23	gi|134085889|ref|NM_001083415.1|, gi|262050637|ref|NM_001080213.1|, gi|114326281|ref|NM_177484.3|, gi|115496865|ref|NM_001076534.1|, gi|122692462|ref|NM_001080302.1|, gi|147903188|ref|NM_001098038.1|, gi|155371850|ref|NM_001101060.1|, gi|157426836|ref|NM_001098855.1|, gi|158341671|ref|NM_001109981.1|, gi|255759963|ref|NM_001075305.2|, gi|255759964|ref|NM_001164061.1|, gi|329663477|ref|NM_00120610…
GO:0019953	sexual reproduction	10	2	gi|148540301|ref|NM_001098462.1|, gi|300795497|ref|NM_001192253.1|, gi|329664813|ref|NM_001205766.1|, gi|114052666|ref|NM_001046310.1|, gi|116003826|ref|NM_001076799.1|, gi|158519806|ref|NM_001110079.1|, gi|328802700|ref|NM_001192024.2|, gi|402692834|ref|NM_001034536.2|, gi|402744886|ref|NM_001034736.2|, gi|157426836|ref|NM_001098855.1|
GO:0010769	regulation of cell morphogenesis involved in differentiation	6	2.26	gi|329664055|ref|NM_001205927.1|, gi|114051078|ref|NM_001046218.1|, gi|164420790|ref|NM_001113252.1|, gi|329663933|ref|NM_001205656.1|, gi|330417949|ref|NM_001192888.2|, gi|116734842|ref|NM_001075129.1|
GO:0018196	peptidyl-asparagine modification	6	3.6	gi|116003992|ref|NM_001076883.1|, gi|148235370|ref|NM_001097570.1|, gi|300796191|ref|NM_001192031.1|, gi|300797269|ref|NM_001192596.1|, gi|402745837|ref|NM_001045980.2|, gi|402746079|ref|NM_001102521.2|
GO:0030030	cell projection organization	43	12.62	gi|300797119|ref|NM_001192077.1|, gi|158341671|ref|NM_001109981.1|, gi|300795497|ref|NM_001192253.1|, gi|115496567|ref|NM_001076014.1|, gi|300795909|ref|NM_001192529.1|, gi|300795416|ref|NM_001191237.1|, gi|329664851|ref|NM_001205515.1|, gi|329664055|ref|NM_001205927.1|, gi|330417949|ref|NM_001192888.2|, gi|329663599|ref|NM_001206123.1|, gi|139948594|ref|NM_001083666.1|, gi|157279928|ref|NM_00110…
GO:0090087	regulation of peptide transport	10	1.68	gi|31341394|ref|NM_181020.2|, gi|32880220|ref|NM_182652.1|, gi|162287147|ref|NM_001111120.1|, gi|31340955|ref|NM_174787.2|, gi|164519007|ref|NM_001113302.1|, gi|300793980|ref|NM_001192433.1|, gi|300797337|ref|NM_001192599.1|, gi|116003826|ref|NM_001076799.1|, gi|116734842|ref|NM_001075129.1|, gi|122692462|ref|NM_001080302.1|
GO:0031327	negative regulation of cellular biosynthetic process	23	7.56	gi|402692480|ref|NM_001101882.2|, gi|134085778|ref|NM_001083474.1|, gi|144953868|ref|NM_001046114.2|, gi|115497301|ref|NM_001076409.1|, gi|116734842|ref|NM_001075129.1|, gi|157427957|ref|NM_001105416.1|, gi|45430044|ref|NM_205812.1|, gi|87196500|ref|NM_174049.2|, gi|114051078|ref|NM_001046218.1|, gi|114053168|ref|NM_001046263.1|, gi|115496557|ref|NM_001075712.1|, gi|115497767|ref|NM_001075224.1|,…
GO:0002443	leukocyte mediated immunity	7	1.09	gi|329664405|ref|NM_001205715.1|, gi|402693079|ref|NM_001103102.2|, gi|402692480|ref|NM_001101882.2|, gi|402745559|ref|NM_001077855.2|, gi|134085889|ref|NM_001083415.1|, gi|62460519|ref|NM_001014912.1|, gi|118151387|ref|NM_001077917.1|
GO:0016265	death	55	10	gi|329664499|ref|NM_001205727.1|, gi|76253717|ref|NM_175777.3|, gi|300797271|ref|NM_001192852.1|, gi|164420790|ref|NM_001113252.1|, gi|62460519|ref|NM_001014912.1|, gi|116734842|ref|NM_001075129.1|, gi|115496751|ref|NM_001076366.1|, gi|300795007|ref|NM_001192996.1|, gi|47681477|ref|NM_001001142.1|, gi|402745909|ref|NM_001075870.2|, gi|329663887|ref|NM_001205906.1|, gi|329663654|ref|NM_001205876.1…
GO:0009987	cellular process	471	199.43	gi|78369271|ref|NM_001035366.1|, gi|300797271|ref|NM_001192852.1|, gi|116003826|ref|NM_001076799.1|, gi|66792745|ref|NM_001024493.1|, gi|300793749|ref|NM_001192933.1|, gi|78365270|ref|NM_001035432.1|, gi|139948916|ref|NM_001083755.1|, gi|155372048|ref|NM_001101161.1|, gi|31343558|ref|NM_177513.2|, gi|114052193|ref|NM_001046497.1|, gi|115495832|ref|NM_001075534.1|, gi|139949209|ref|NM_001083772.1|…
GO:0006935	chemotaxis	33	20.29	gi|330417949|ref|NM_001192888.2|, gi|118150797|ref|NM_001077839.1|, gi|300795416|ref|NM_001191237.1|, gi|157426836|ref|NM_001098855.1|, gi|402743839|ref|NM_001046551.2|, gi|300794388|ref|NM_001191186.1|, gi|41386799|ref|NM_174627.1|, gi|115497345|ref|NM_001075125.1|, gi|116003920|ref|NM_001076847.1|, gi|149642770|ref|NM_001099036.1|, gi|154707845|ref|NM_001098937.1|, gi|156120900|ref|NM_001102127…
GO:0000165	MAPK cascade	9	3.42	gi|402767023|ref|NM_001083728.2|, gi|329663887|ref|NM_001205906.1|, gi|154707845|ref|NM_001098937.1|, gi|115495996|ref|NM_001076192.1|, gi|77736426|ref|NM_001034741.1|, gi|162287147|ref|NM_001111120.1|, gi|164420790|ref|NM_001113252.1|, gi|332164719|ref|NM_001206770.1|, gi|62460589|ref|NM_001014949.1|
GO:0008219	cell death	55	16.66	gi|329664499|ref|NM_001205727.1|, gi|76253717|ref|NM_175777.3|, gi|300797271|ref|NM_001192852.1|, gi|164420790|ref|NM_001113252.1|, gi|62460519|ref|NM_001014912.1|, gi|116734842|ref|NM_001075129.1|, gi|115496751|ref|NM_001076366.1|, gi|300795007|ref|NM_001192996.1|, gi|47681477|ref|NM_001001142.1|, gi|402745909|ref|NM_001075870.2|, gi|329663887|ref|NM_001205906.1|, gi|329663654|ref|NM_001205876.1…
GO:0043087	regulation of GTPase activity	11	5.91	gi|402692129|ref|NM_001038079.2|, gi|31342616|ref|NM_174194.2|, gi|78369656|ref|NM_001035403.1|, gi|116003990|ref|NM_001076888.1|, gi|300794787|ref|NM_001192730.1|, gi|300795778|ref|NM_001191499.1|, gi|328887897|ref|NM_001199026.2|, gi|402743864|ref|NM_001077872.2|, gi|139948594|ref|NM_001083666.1|, gi|330688403|ref|NM_001192906.2|, gi|115496464|ref|NM_001076520.1|
GO:0006333	chromatin assembly or disassembly	8	5.24	gi|134085670|ref|NM_001083425.1|, gi|155371862|ref|NM_001101066.1|, gi|157427957|ref|NM_001105416.1|, gi|115496174|ref|NM_001076523.1|, gi|78365282|ref|NM_001035372.1|, gi|402692966|ref|NM_001098097.2|, gi|115496557|ref|NM_001075712.1|, gi|255003726|ref|NM_001163785.1|
GO:0071824	protein-DNA complex subunit organization	7	2.52	gi|402692337|ref|NM_001046179.2|, gi|115496174|ref|NM_001076523.1|, gi|78365282|ref|NM_001035372.1|, gi|134085670|ref|NM_001083425.1|, gi|155371862|ref|NM_001101066.1|, gi|157427957|ref|NM_001105416.1|, gi|402692966|ref|NM_001098097.2|
GO:0061061	muscle structure development	15	3.04	gi|78369271|ref|NM_001035366.1|, gi|114051078|ref|NM_001046218.1|, gi|262073078|ref|NM_001166511.1|, gi|402692417|ref|NM_001078026.2|, gi|198282012|ref|NM_001103086.1|, gi|148227521|ref|NM_001098045.1|, gi|300795497|ref|NM_001192253.1|, gi|402692487|ref|NM_001038562.2|, gi|402743839|ref|NM_001046551.2|, gi|114053168|ref|NM_001046263.1|, gi|402766322|ref|NM_001034809.2|, gi|156120900|ref|NM_001102…
GO:0009889	regulation of biosynthetic process	104	17.91	gi|31341394|ref|NM_181020.2|, gi|67010048|ref|NM_001024693.1|, gi|402693023|ref|NM_001078058.2|, gi|402692480|ref|NM_001101882.2|, gi|255759963|ref|NM_001075305.2|, gi|255759964|ref|NM_001164061.1|, gi|402766322|ref|NM_001034809.2|, gi|134085778|ref|NM_001083474.1|, gi|41386684|ref|NM_174196.1|, gi|332205974|ref|NM_001206853.1|, gi|164420790|ref|NM_001113252.1|, gi|144953868|ref|NM_001046114.2|, …
GO:0009968	negative regulation of signal transduction	9	5.78	gi|139948594|ref|NM_001083666.1|, gi|330417949|ref|NM_001192888.2|, gi|114052626|ref|NM_001046089.1|, gi|115497345|ref|NM_001075125.1|, gi|402692480|ref|NM_001101882.2|, gi|402745559|ref|NM_001077855.2|, gi|41386684|ref|NM_174196.1|, gi|300798731|ref|NM_001192668.1|, gi|329663933|ref|NM_001205656.1|
GO:0010628	positive regulation of gene expression	29	12.87	gi|62460589|ref|NM_001014949.1|, gi|402692417|ref|NM_001078026.2|, gi|31340955|ref|NM_174787.2|, gi|31342941|ref|NM_174055.2|, gi|62460609|ref|NM_001014956.1|, gi|114051078|ref|NM_001046218.1|, gi|115496557|ref|NM_001075712.1|, gi|115497301|ref|NM_001076409.1|, gi|124430747|ref|NM_001075811.2|, gi|148540301|ref|NM_001098462.1|, gi|157074203|ref|NM_001103347.1|, gi|157428099|ref|NM_001105488.1|, g…
GO:0051341	regulation of oxidoreductase activity	8	3.55	gi|115497301|ref|NM_001076409.1|, gi|125630696|ref|NM_001081534.1|, gi|31341575|ref|NM_174597.2|, gi|47681477|ref|NM_001001142.1|, gi|402766968|ref|NM_001035335.2|, gi|219804279|ref|NM_001143855.1|, gi|300797271|ref|NM_001192852.1|, gi|78369373|ref|NM_001035390.1|
GO:0012501	programmed cell death	51	22.1	gi|329664499|ref|NM_001205727.1|, gi|76253717|ref|NM_175777.3|, gi|300797271|ref|NM_001192852.1|, gi|164420790|ref|NM_001113252.1|, gi|62460519|ref|NM_001014912.1|, gi|116734842|ref|NM_001075129.1|, gi|115496751|ref|NM_001076366.1|, gi|300795007|ref|NM_001192996.1|, gi|329663887|ref|NM_001205906.1|, gi|329663654|ref|NM_001205876.1|, gi|402693023|ref|NM_001078058.2|, gi|402693079|ref|NM_001103102.…
GO:0061448	connective tissue development	6	2.74	gi|300798731|ref|NM_001192668.1|, gi|114051162|ref|NM_001046199.1|, gi|164420790|ref|NM_001113252.1|, gi|118151387|ref|NM_001077917.1|, gi|300797271|ref|NM_001192852.1|, gi|300798452|ref|NM_001191373.1|
GO:0005996	monosaccharide metabolic process	12	3.62	gi|144953868|ref|NM_001046114.2|, gi|402744219|ref|NM_001035316.2|, gi|87196500|ref|NM_174049.2|, gi|329664499|ref|NM_001205727.1|, gi|329755352|ref|NM_001191484.1|, gi|402692683|ref|NM_001046164.2|, gi|402746848|ref|NM_001034447.2|, gi|116734842|ref|NM_001075129.1|, gi|56790294|ref|NM_205782.1|, gi|402743414|ref|NM_001046035.2|, gi|82617549|ref|NM_001037320.1|, gi|77736587|ref|NM_001034795.1|
GO:0006913	nucleocytoplasmic transport	10	4.14	gi|161760648|ref|NM_001080285.2|, gi|77735588|ref|NM_001034318.1|, gi|114051078|ref|NM_001046218.1|, gi|164420790|ref|NM_001113252.1|, gi|300797119|ref|NM_001192077.1|, gi|45430044|ref|NM_205812.1|, gi|31340955|ref|NM_174787.2|, gi|300796279|ref|NM_001192803.1|, gi|115495252|ref|NM_001075404.1|, gi|115497589|ref|NM_001076137.1|
GO:0009887	organ morphogenesis	24	11.54	gi|114051162|ref|NM_001046199.1|, gi|118151295|ref|NM_001078114.1|, gi|221136915|ref|NM_001144106.1|, gi|300798731|ref|NM_001192668.1|, gi|164420790|ref|NM_001113252.1|, gi|114051078|ref|NM_001046218.1|, gi|78369271|ref|NM_001035366.1|, gi|158341671|ref|NM_001109981.1|, gi|332164748|ref|NM_001206784.1|, gi|300798567|ref|NM_001192658.1|, gi|402692417|ref|NM_001078026.2|, gi|328927061|ref|NM_001191…
GO:0000003	reproduction	33	7.03	gi|148540301|ref|NM_001098462.1|, gi|157426836|ref|NM_001098855.1|, gi|300795497|ref|NM_001192253.1|, gi|329664813|ref|NM_001205766.1|, gi|114052666|ref|NM_001046310.1|, gi|116003826|ref|NM_001076799.1|, gi|158519806|ref|NM_001110079.1|, gi|328802700|ref|NM_001192024.2|, gi|402692834|ref|NM_001034536.2|, gi|402744886|ref|NM_001034736.2|, gi|47824865|ref|NM_001001443.1|, gi|329663654|ref|NM_001205…
GO:0015672	monovalent inorganic cation transport	12	7.05	gi|451958062|ref|NM_175796.3|, gi|31442876|ref|NM_174245.2|, gi|221136907|ref|NM_001144103.1|, gi|402692934|ref|NM_176649.3|, gi|402745777|ref|NM_176637.2|, gi|300793749|ref|NM_001192933.1|, gi|148238039|ref|NM_001098052.1|, gi|31341418|ref|NM_174661.2|, gi|114052423|ref|NM_001046339.1|, gi|300797446|ref|NM_001193116.1|, gi|118403504|ref|NM_001025336.2|, gi|157427909|ref|NM_001105392.1|
GO:0000226	microtubule cytoskeleton organization	12	5.37	gi|156120396|ref|NM_001101874.1|, gi|330688403|ref|NM_001192906.2|, gi|300795497|ref|NM_001192253.1|, gi|139948594|ref|NM_001083666.1|, gi|402692129|ref|NM_001038079.2|, gi|31342616|ref|NM_174194.2|, gi|147903188|ref|NM_001098038.1|, gi|300796088|ref|NM_001192026.1|, gi|329664943|ref|NM_001205384.1|, gi|329663943|ref|NM_001205913.1|, gi|156523101|ref|NM_001102495.1|, gi|402693435|ref|NM_001046571…
GO:0002697	regulation of immune effector process	10	4.44	gi|329664405|ref|NM_001205715.1|, gi|115497345|ref|NM_001075125.1|, gi|402743818|ref|NM_001103296.2|, gi|402745409|ref|NM_001040591.2|, gi|402693079|ref|NM_001103102.2|, gi|164420790|ref|NM_001113252.1|, gi|116003826|ref|NM_001076799.1|, gi|116004150|ref|NM_001076968.1|, gi|62460519|ref|NM_001014912.1|, gi|118151387|ref|NM_001077917.1|
GO:0043066	negative regulation of apoptotic process	15	11.38	gi|62460519|ref|NM_001014912.1|, gi|116734842|ref|NM_001075129.1|, gi|115496751|ref|NM_001076366.1|, gi|78369271|ref|NM_001035366.1|, gi|116003920|ref|NM_001076847.1|, gi|158341671|ref|NM_001109981.1|, gi|164420790|ref|NM_001113252.1|, gi|221136915|ref|NM_001144106.1|, gi|300798731|ref|NM_001192668.1|, gi|31342236|ref|NM_174353.2|, gi|41386684|ref|NM_174196.1|, gi|114053048|ref|NM_001046242.1|, g…
GO:0048568	embryonic organ development	9	3.86	gi|118151295|ref|NM_001078114.1|, gi|221136915|ref|NM_001144106.1|, gi|300798731|ref|NM_001192668.1|, gi|164420790|ref|NM_001113252.1|, gi|114051078|ref|NM_001046218.1|, gi|332164748|ref|NM_001206784.1|, gi|62460589|ref|NM_001014949.1|, gi|329663654|ref|NM_001205876.1|, gi|115497767|ref|NM_001075224.1|
GO:0045785	positive regulation of cell adhesion	6	4.36	gi|31342941|ref|NM_174055.2|, gi|300796481|ref|NM_001192301.1|, gi|158341671|ref|NM_001109981.1|, gi|162287147|ref|NM_001111120.1|, gi|402692129|ref|NM_001038079.2|, gi|164420790|ref|NM_001113252.1|
GO:0050778	positive regulation of immune response	11	4.04	gi|31342236|ref|NM_174353.2|, gi|115497301|ref|NM_001076409.1|, gi|154707845|ref|NM_001098937.1|, gi|402767023|ref|NM_001083728.2|, gi|329663887|ref|NM_001205906.1|, gi|329664405|ref|NM_001205715.1|, gi|116004150|ref|NM_001076968.1|, gi|300797119|ref|NM_001192077.1|, gi|402692480|ref|NM_001101882.2|, gi|402767166|ref|NM_001046529.2|, gi|164420790|ref|NM_001113252.1|
GO:0070661	leukocyte proliferation	7	0.96	gi|402693079|ref|NM_001103102.2|, gi|402767166|ref|NM_001046529.2|, gi|329664405|ref|NM_001205715.1|, gi|149642770|ref|NM_001099036.1|, gi|300797119|ref|NM_001192077.1|, gi|402745559|ref|NM_001077855.2|, gi|402692480|ref|NM_001101882.2|
GO:0051493	regulation of cytoskeleton organization	9	3.12	gi|149642770|ref|NM_001099036.1|, gi|329663887|ref|NM_001205906.1|, gi|402746494|ref|NM_001034713.2|, gi|300797119|ref|NM_001192077.1|, gi|329663132|ref|NM_001206309.1|, gi|139948594|ref|NM_001083666.1|, gi|300795909|ref|NM_001192529.1|, gi|402692129|ref|NM_001038079.2|, gi|31342616|ref|NM_174194.2|
GO:0010817	regulation of hormone levels	17	3.02	gi|31341394|ref|NM_181020.2|, gi|32880220|ref|NM_182652.1|, gi|162287147|ref|NM_001111120.1|, gi|116734842|ref|NM_001075129.1|, gi|402746612|ref|NM_001075823.2|, gi|31341575|ref|NM_174597.2|, gi|329663654|ref|NM_001205876.1|, gi|114051078|ref|NM_001046218.1|, gi|156120792|ref|NM_001102073.1|, gi|47824865|ref|NM_001001443.1|, gi|31340955|ref|NM_174787.2|, gi|164519007|ref|NM_001113302.1|, gi|30079…
GO:0009967	positive regulation of signal transduction	21	11.15	gi|114326281|ref|NM_177484.3|, gi|62460589|ref|NM_001014949.1|, gi|148237208|ref|NM_001098017.1|, gi|148540301|ref|NM_001098462.1|, gi|164420790|ref|NM_001113252.1|, gi|115495996|ref|NM_001076192.1|, gi|47824865|ref|NM_001001443.1|, gi|31342236|ref|NM_174353.2|, gi|62460519|ref|NM_001014912.1|, gi|136256456|ref|NM_001045970.2|, gi|162287147|ref|NM_001111120.1|, gi|164420786|ref|NM_001038176.2|, g…
GO:0006873	cellular ion homeostasis	21	4.75	gi|451958062|ref|NM_175796.3|, gi|76253717|ref|NM_175777.3|, gi|116734842|ref|NM_001075129.1|, gi|118150797|ref|NM_001077839.1|, gi|157279928|ref|NM_001105010.1|, gi|115495458|ref|NM_001075504.1|, gi|31340955|ref|NM_174787.2|, gi|300793749|ref|NM_001192933.1|, gi|31341418|ref|NM_174661.2|, gi|221136907|ref|NM_001144103.1|, gi|164420790|ref|NM_001113252.1|, gi|162287147|ref|NM_001111120.1|, gi|115…
GO:0050678	regulation of epithelial cell proliferation	10	5.44	gi|164420790|ref|NM_001113252.1|, gi|300796481|ref|NM_001192301.1|, gi|31342941|ref|NM_174055.2|, gi|332164719|ref|NM_001206770.1|, gi|114051078|ref|NM_001046218.1|, gi|114326281|ref|NM_177484.3|, gi|41386684|ref|NM_174196.1|, gi|329663654|ref|NM_001205876.1|, gi|330417949|ref|NM_001192888.2|, gi|402693079|ref|NM_001103102.2|
GO:0010604	positive regulation of macromolecule metabolic process	47	13.67	gi|402692337|ref|NM_001046179.2|, gi|255759963|ref|NM_001075305.2|, gi|255759964|ref|NM_001164061.1|, gi|402766322|ref|NM_001034809.2|, gi|62460589|ref|NM_001014949.1|, gi|402692417|ref|NM_001078026.2|, gi|114051112|ref|NM_001046216.1|, gi|156121150|ref|NM_001102253.1|, gi|330688403|ref|NM_001192906.2|, gi|41386684|ref|NM_174196.1|, gi|332205974|ref|NM_001206853.1|, gi|164420790|ref|NM_001113252.…
GO:0043408	regulation of MAPK cascade	6	1.98	gi|329663887|ref|NM_001205906.1|, gi|115495996|ref|NM_001076192.1|, gi|77736426|ref|NM_001034741.1|, gi|162287147|ref|NM_001111120.1|, gi|164420790|ref|NM_001113252.1|, gi|62460589|ref|NM_001014949.1|
GO:0006487	protein N-linked glycosylation	6	3.6	gi|116003992|ref|NM_001076883.1|, gi|148235370|ref|NM_001097570.1|, gi|300796191|ref|NM_001192031.1|, gi|300797269|ref|NM_001192596.1|, gi|402745837|ref|NM_001045980.2|, gi|402746079|ref|NM_001102521.2|
GO:0006694	steroid biosynthetic process	6	2.99	gi|115497301|ref|NM_001076409.1|, gi|31341575|ref|NM_174597.2|, gi|329663654|ref|NM_001205876.1|, gi|300794331|ref|NM_001191183.1|, gi|31342941|ref|NM_174055.2|, gi|164519007|ref|NM_001113302.1|
GO:0051248	negative regulation of protein metabolic process	13	4.25	gi|114051078|ref|NM_001046218.1|, gi|402692480|ref|NM_001101882.2|, gi|134085778|ref|NM_001083474.1|, gi|402745086|ref|NM_001034381.2|, gi|45430044|ref|NM_205812.1|, gi|115497301|ref|NM_001076409.1|, gi|402744865|ref|NM_001046269.2|, gi|116004150|ref|NM_001076968.1|, gi|332205974|ref|NM_001206853.1|, gi|402692487|ref|NM_001038562.2|, gi|41386684|ref|NM_174196.1|, gi|148237208|ref|NM_001098017.1|,…
GO:0009119	ribonucleoside metabolic process	23	2.49	gi|402692129|ref|NM_001038079.2|, gi|31342616|ref|NM_174194.2|, gi|78369656|ref|NM_001035403.1|, gi|116003990|ref|NM_001076888.1|, gi|300794787|ref|NM_001192730.1|, gi|300795778|ref|NM_001191499.1|, gi|328887897|ref|NM_001199026.2|, gi|402743864|ref|NM_001077872.2|, gi|31343219|ref|NM_173940.2|, gi|76253717|ref|NM_175777.3|, gi|139948287|ref|NM_001083671.1|, gi|157074159|ref|NM_001103324.1|, gi|3…
GO:0045595	regulation of cell differentiation	22	7.76	gi|78369271|ref|NM_001035366.1|, gi|115496865|ref|NM_001076534.1|, gi|115496567|ref|NM_001076014.1|, gi|300795909|ref|NM_001192529.1|, gi|329664055|ref|NM_001205927.1|, gi|116003826|ref|NM_001076799.1|, gi|402692480|ref|NM_001101882.2|, gi|124430747|ref|NM_001075811.2|, gi|300798452|ref|NM_001191373.1|, gi|114051078|ref|NM_001046218.1|, gi|300796481|ref|NM_001192301.1|, gi|300797966|ref|NM_001193…
GO:0051301	cell division	18	14.94	gi|402693435|ref|NM_001046571.2|, gi|31342941|ref|NM_174055.2|, gi|164420790|ref|NM_001113252.1|, gi|402745074|ref|NM_173935.3|, gi|114051112|ref|NM_001046216.1|, gi|114051258|ref|NM_001046194.1|, gi|166157491|ref|NM_001113765.1|, gi|300795954|ref|NM_001192531.1|, gi|300796481|ref|NM_001192301.1|, gi|329664059|ref|NM_001205416.1|, gi|329664771|ref|NM_001205761.1|, gi|329744639|ref|NM_001101847.2|…
GO:0009057	macromolecule catabolic process	30	4.19	gi|78365270|ref|NM_001035432.1|, gi|139948916|ref|NM_001083755.1|, gi|155372048|ref|NM_001101161.1|, gi|114051078|ref|NM_001046218.1|, gi|114052626|ref|NM_001046089.1|, gi|156121150|ref|NM_001102253.1|, gi|139948633|ref|NM_001083663.1|, gi|148540301|ref|NM_001098462.1|, gi|300794718|ref|NM_001191203.1|, gi|300798275|ref|NM_001192644.1|, gi|329663887|ref|NM_001205906.1|, gi|116003826|ref|NM_001076…
GO:0006082	organic acid metabolic process	34	3.72	gi|164519007|ref|NM_001113302.1|, gi|125991949|ref|NM_001081581.1|, gi|402746612|ref|NM_001075823.2|, gi|116003846|ref|NM_001076814.1|, gi|134085794|ref|NM_001083452.1|, gi|155371910|ref|NM_001101090.1|, gi|330688483|ref|NM_001191397.1|, gi|62752069|ref|NM_001015630.1|, gi|60687509|ref|NM_001011685.1|, gi|402744667|ref|NM_001037478.3|, gi|78050046|ref|NM_001035071.1|, gi|114052423|ref|NM_00104633…
GO:0048871	multicellular organismal homeostasis	6	2.52	gi|402692480|ref|NM_001101882.2|, gi|31982387|ref|NM_175699.2|, gi|114051162|ref|NM_001046199.1|, gi|156120792|ref|NM_001102073.1|, gi|115497767|ref|NM_001075224.1|, gi|118150797|ref|NM_001077839.1|
GO:0045017	glycerolipid biosynthetic process	6	1.45	gi|300795007|ref|NM_001192996.1|, gi|116004436|ref|NM_001077109.1|, gi|402693098|ref|NM_001100311.2|, gi|157279850|ref|NM_001104970.1|, gi|164519007|ref|NM_001113302.1|, gi|400529123|ref|NM_001038102.2|
GO:0010941	regulation of cell death	32	7.57	gi|62460519|ref|NM_001014912.1|, gi|300797271|ref|NM_001192852.1|, gi|164420790|ref|NM_001113252.1|, gi|116734842|ref|NM_001075129.1|, gi|115496751|ref|NM_001076366.1|, gi|329663654|ref|NM_001205876.1|, gi|402693023|ref|NM_001078058.2|, gi|402693079|ref|NM_001103102.2|, gi|136256456|ref|NM_001045970.2|, gi|148238039|ref|NM_001098052.1|, gi|402745086|ref|NM_001034381.2|, gi|78369271|ref|NM_0010353…
GO:0044281	small molecule metabolic process	88	9.92	gi|82617549|ref|NM_001037320.1|, gi|31341394|ref|NM_181020.2|, gi|67010048|ref|NM_001024693.1|, gi|402765895|ref|NM_001014888.3|, gi|402743419|ref|NM_001099081.2|, gi|164519007|ref|NM_001113302.1|, gi|402692129|ref|NM_001038079.2|, gi|330340408|ref|NM_001206436.1|, gi|300797337|ref|NM_001192599.1|, gi|125991949|ref|NM_001081581.1|, gi|31342616|ref|NM_174194.2|, gi|78369656|ref|NM_001035403.1|, gi…
GO:2000113	negative regulation of cellular macromolecule biosynthetic process	21	8.81	gi|134085778|ref|NM_001083474.1|, gi|144953868|ref|NM_001046114.2|, gi|157427957|ref|NM_001105416.1|, gi|45430044|ref|NM_205812.1|, gi|87196500|ref|NM_174049.2|, gi|114051078|ref|NM_001046218.1|, gi|114053168|ref|NM_001046263.1|, gi|115496557|ref|NM_001075712.1|, gi|115497301|ref|NM_001076409.1|, gi|115497767|ref|NM_001075224.1|, gi|118151295|ref|NM_001078114.1|, gi|164519007|ref|NM_001113302.1|,…
GO:0009203	ribonucleoside triphosphate catabolic process	26	6.17	gi|402692129|ref|NM_001038079.2|, gi|31342616|ref|NM_174194.2|, gi|78369656|ref|NM_001035403.1|, gi|116003990|ref|NM_001076888.1|, gi|300794787|ref|NM_001192730.1|, gi|300795778|ref|NM_001191499.1|, gi|328887897|ref|NM_001199026.2|, gi|402743864|ref|NM_001077872.2|, gi|31343219|ref|NM_173940.2|, gi|76253717|ref|NM_175777.3|, gi|139948287|ref|NM_001083671.1|, gi|157074159|ref|NM_001103324.1|, gi|3…
GO:0072358	cardiovascular system development	32	9.02	gi|31342941|ref|NM_174055.2|, gi|41386684|ref|NM_174196.1|, gi|62460519|ref|NM_001014912.1|, gi|114326281|ref|NM_177484.3|, gi|157426836|ref|NM_001098855.1|, gi|114051078|ref|NM_001046218.1|, gi|328927061|ref|NM_001191346.2|, gi|300797966|ref|NM_001193141.1|, gi|329663132|ref|NM_001206309.1|, gi|402743839|ref|NM_001046551.2|, gi|136256456|ref|NM_001045970.2|, gi|255759963|ref|NM_001075305.2|, gi|…
GO:2000147	positive regulation of cell motility	7	2.59	gi|164420790|ref|NM_001113252.1|, gi|41386684|ref|NM_174196.1|, gi|329663132|ref|NM_001206309.1|, gi|300797966|ref|NM_001193141.1|, gi|31341575|ref|NM_174597.2|, gi|402743839|ref|NM_001046551.2|, gi|31342941|ref|NM_174055.2|
GO:0002684	positive regulation of immune system process	21	5.65	gi|115496865|ref|NM_001076534.1|, gi|31342236|ref|NM_174353.2|, gi|115497301|ref|NM_001076409.1|, gi|154707845|ref|NM_001098937.1|, gi|402767023|ref|NM_001083728.2|, gi|329663887|ref|NM_001205906.1|, gi|329664405|ref|NM_001205715.1|, gi|149642770|ref|NM_001099036.1|, gi|300797119|ref|NM_001192077.1|, gi|402693079|ref|NM_001103102.2|, gi|148237208|ref|NM_001098017.1|, gi|155371850|ref|NM_001101060…
GO:0048534	hemopoietic or lymphoid organ development	19	4.78	gi|115496865|ref|NM_001076534.1|, gi|154152068|ref|NM_001100377.1|, gi|300797966|ref|NM_001193141.1|, gi|402744600|ref|NM_174206.3|, gi|402693079|ref|NM_001103102.2|, gi|300797271|ref|NM_001192852.1|, gi|402692480|ref|NM_001101882.2|, gi|124430747|ref|NM_001075811.2|, gi|300798452|ref|NM_001191373.1|, gi|115497589|ref|NM_001076137.1|, gi|300796481|ref|NM_001192301.1|, gi|329664405|ref|NM_00120571…
GO:0042089	cytokine biosynthetic process	6	1.58	gi|402692480|ref|NM_001101882.2|, gi|300797119|ref|NM_001192077.1|, gi|115497301|ref|NM_001076409.1|, gi|62460519|ref|NM_001014912.1|, gi|41386684|ref|NM_174196.1|, gi|402693079|ref|NM_001103102.2|
GO:0050777	negative regulation of immune response	6	3.45	gi|116004150|ref|NM_001076968.1|, gi|402693079|ref|NM_001103102.2|, gi|144953868|ref|NM_001046114.2|, gi|118150797|ref|NM_001077839.1|, gi|164420790|ref|NM_001113252.1|, gi|402692480|ref|NM_001101882.2|
GO:0051251	positive regulation of lymphocyte activation	9	4.3	gi|115496865|ref|NM_001076534.1|, gi|329664405|ref|NM_001205715.1|, gi|149642770|ref|NM_001099036.1|, gi|300797119|ref|NM_001192077.1|, gi|402693079|ref|NM_001103102.2|, gi|148237208|ref|NM_001098017.1|, gi|155371850|ref|NM_001101060.1|, gi|402692480|ref|NM_001101882.2|, gi|118151387|ref|NM_001077917.1|
GO:0034220	ion transmembrane transport	17	10.15	gi|66792745|ref|NM_001024493.1|, gi|300793749|ref|NM_001192933.1|, gi|31442876|ref|NM_174245.2|, gi|42733603|ref|NM_203363.1|, gi|115495692|ref|NM_001075441.1|, gi|166706924|ref|NM_001114154.1|, gi|451958062|ref|NM_175796.3|, gi|300797271|ref|NM_001192852.1|, gi|78369569|ref|NM_001035409.1|, gi|115496957|ref|NM_001076052.1|, gi|118403504|ref|NM_001025336.2|, gi|116734842|ref|NM_001075129.1|, gi|2…
GO:0002237	response to molecule of bacterial origin	7	3.07	gi|67010048|ref|NM_001024693.1|, gi|144953868|ref|NM_001046114.2|, gi|329664405|ref|NM_001205715.1|, gi|31341575|ref|NM_174597.2|, gi|118150797|ref|NM_001077839.1|, gi|402743839|ref|NM_001046551.2|, gi|162287147|ref|NM_001111120.1|
GO:0071702	organic substance transport	17	4.29	gi|66792877|ref|NM_001024547.1|, gi|31341575|ref|NM_174597.2|, gi|115497301|ref|NM_001076409.1|, gi|116734842|ref|NM_001075129.1|, gi|67010048|ref|NM_001024693.1|, gi|300796191|ref|NM_001192031.1|, gi|66792763|ref|NM_001024486.1|, gi|155371850|ref|NM_001101060.1|, gi|451958182|ref|NM_174829.3|, gi|114052423|ref|NM_001046339.1|, gi|402744865|ref|NM_001046269.2|, gi|144953868|ref|NM_001046114.2|, g…
GO:0001816	cytokine production	15	8.44	gi|402692480|ref|NM_001101882.2|, gi|329664405|ref|NM_001205715.1|, gi|164420790|ref|NM_001113252.1|, gi|41386684|ref|NM_174196.1|, gi|300797119|ref|NM_001192077.1|, gi|115497301|ref|NM_001076409.1|, gi|62460519|ref|NM_001014912.1|, gi|402745559|ref|NM_001077855.2|, gi|114051078|ref|NM_001046218.1|, gi|156121114|ref|NM_001102235.1|, gi|402693079|ref|NM_001103102.2|, gi|67010048|ref|NM_001024693.1…
GO:0007049	cell cycle	38	16.58	gi|402693435|ref|NM_001046571.2|, gi|156120892|ref|NM_001102123.1|, gi|164420790|ref|NM_001113252.1|, gi|300796481|ref|NM_001192301.1|, gi|329664059|ref|NM_001205416.1|, gi|402745086|ref|NM_001034381.2|, gi|116003920|ref|NM_001076847.1|, gi|166157491|ref|NM_001113765.1|, gi|329664943|ref|NM_001205384.1|, gi|402744034|ref|NM_001046222.2|, gi|402744219|ref|NM_001035316.2|, gi|402692337|ref|NM_00104…
GO:0048705	skeletal system morphogenesis	6	3.59	gi|114051162|ref|NM_001046199.1|, gi|118151295|ref|NM_001078114.1|, gi|221136915|ref|NM_001144106.1|, gi|300798731|ref|NM_001192668.1|, gi|164420790|ref|NM_001113252.1|, gi|114051078|ref|NM_001046218.1|
GO:0007420	brain development	11	5.5	gi|300797271|ref|NM_001192852.1|, gi|115495996|ref|NM_001076192.1|, gi|402692712|ref|NM_001078162.2|, gi|31341394|ref|NM_181020.2|, gi|330417949|ref|NM_001192888.2|, gi|116734842|ref|NM_001075129.1|, gi|329664055|ref|NM_001205927.1|, gi|148540301|ref|NM_001098462.1|, gi|300795497|ref|NM_001192253.1|, gi|300798567|ref|NM_001192658.1|, gi|329663654|ref|NM_001205876.1|
GO:0051240	positive regulation of multicellular organismal process	10	8.91	gi|164420790|ref|NM_001113252.1|, gi|329664405|ref|NM_001205715.1|, gi|41386684|ref|NM_174196.1|, gi|162287147|ref|NM_001111120.1|, gi|62460519|ref|NM_001014912.1|, gi|115495832|ref|NM_001075534.1|, gi|255759963|ref|NM_001075305.2|, gi|255759964|ref|NM_001164061.1|, gi|31341394|ref|NM_181020.2|, gi|402744600|ref|NM_174206.3|
GO:0051017	actin filament bundle assembly	6	4.08	gi|300797119|ref|NM_001192077.1|, gi|329663132|ref|NM_001206309.1|, gi|148238039|ref|NM_001098052.1|, gi|329744639|ref|NM_001101847.2|, gi|402745835|ref|NM_001034720.2|, gi|329663887|ref|NM_001205906.1|
GO:0051603	proteolysis involved in cellular protein catabolic process	16	4.96	gi|139948633|ref|NM_001083663.1|, gi|148540301|ref|NM_001098462.1|, gi|156121150|ref|NM_001102253.1|, gi|300794718|ref|NM_001191203.1|, gi|300798275|ref|NM_001192644.1|, gi|329663887|ref|NM_001205906.1|, gi|144953868|ref|NM_001046114.2|, gi|156121136|ref|NM_001102246.1|, gi|402745086|ref|NM_001034381.2|, gi|136256456|ref|NM_001045970.2|, gi|47681477|ref|NM_001001142.1|, gi|114052666|ref|NM_001046…
GO:0006950	response to stress	111	47.9	gi|134085889|ref|NM_001083415.1|, gi|31342236|ref|NM_174353.2|, gi|115497301|ref|NM_001076409.1|, gi|154707845|ref|NM_001098937.1|, gi|402767023|ref|NM_001083728.2|, gi|329663887|ref|NM_001205906.1|, gi|27806476|ref|NM_174148.1|, gi|41386684|ref|NM_174196.1|, gi|62460519|ref|NM_001014912.1|, gi|114051078|ref|NM_001046218.1|, gi|116003826|ref|NM_001076799.1|, gi|125991949|ref|NM_001081581.1|, gi|1…
GO:0006812	cation transport	28	7.67	gi|66792745|ref|NM_001024493.1|, gi|300793749|ref|NM_001192933.1|, gi|451958062|ref|NM_175796.3|, gi|300797271|ref|NM_001192852.1|, gi|78369569|ref|NM_001035409.1|, gi|115496957|ref|NM_001076052.1|, gi|329663723|ref|NM_001206141.1|, gi|116734842|ref|NM_001075129.1|, gi|157074151|ref|NM_001103319.1|, gi|31442876|ref|NM_174245.2|, gi|221136907|ref|NM_001144103.1|, gi|402692934|ref|NM_176649.3|, gi|…
GO:0009636	response to toxin	6	5.6	gi|300797271|ref|NM_001192852.1|, gi|31343558|ref|NM_177513.2|, gi|115495832|ref|NM_001075534.1|, gi|255759963|ref|NM_001075305.2|, gi|255759964|ref|NM_001164061.1|, gi|402744865|ref|NM_001046269.2|
GO:0048856	anatomical structure development	135	51.18	gi|300797271|ref|NM_001192852.1|, gi|115495996|ref|NM_001076192.1|, gi|402692712|ref|NM_001078162.2|, gi|300794388|ref|NM_001191186.1|, gi|114051162|ref|NM_001046199.1|, gi|118151295|ref|NM_001078114.1|, gi|221136915|ref|NM_001144106.1|, gi|300798731|ref|NM_001192668.1|, gi|164420790|ref|NM_001113252.1|, gi|114051078|ref|NM_001046218.1|, gi|31341394|ref|NM_181020.2|, gi|330417949|ref|NM_001192888…
GO:0009101	glycoprotein biosynthetic process	13	4.49	gi|118151069|ref|NM_001077986.1|, gi|134085784|ref|NM_001083372.1|, gi|148540319|ref|NM_001098473.1|, gi|164448603|ref|NM_001076839.2|, gi|116003992|ref|NM_001076883.1|, gi|148235370|ref|NM_001097570.1|, gi|300796191|ref|NM_001192031.1|, gi|300797269|ref|NM_001192596.1|, gi|402745837|ref|NM_001045980.2|, gi|402746079|ref|NM_001102521.2|, gi|300797271|ref|NM_001192852.1|, gi|300793813|ref|NM_00119…
GO:0032844	regulation of homeostatic process	6	2.9	gi|402692480|ref|NM_001101882.2|, gi|162287147|ref|NM_001111120.1|, gi|115497589|ref|NM_001076137.1|, gi|300796481|ref|NM_001192301.1|, gi|164420790|ref|NM_001113252.1|, gi|118150797|ref|NM_001077839.1|
GO:0031349	positive regulation of defense response	6	1.91	gi|31342236|ref|NM_174353.2|, gi|115497301|ref|NM_001076409.1|, gi|154707845|ref|NM_001098937.1|, gi|402767023|ref|NM_001083728.2|, gi|329663887|ref|NM_001205906.1|, gi|329664405|ref|NM_001205715.1|
GO:0007165	signal transduction	138	69.38	gi|330417949|ref|NM_001192888.2|, gi|274317000|ref|NM_001024481.2|, gi|139948594|ref|NM_001083666.1|, gi|42733603|ref|NM_203363.1|, gi|77735630|ref|NM_001034339.1|, gi|118150797|ref|NM_001077839.1|, gi|31342236|ref|NM_174353.2|, gi|115497301|ref|NM_001076409.1|, gi|154707845|ref|NM_001098937.1|, gi|329663887|ref|NM_001205906.1|, gi|402767023|ref|NM_001083728.2|, gi|114326281|ref|NM_177484.3|, gi|…
GO:0048285	organelle fission	15	5.6	gi|329664059|ref|NM_001205416.1|, gi|115496449|ref|NM_001075721.1|, gi|329664943|ref|NM_001205384.1|, gi|329663943|ref|NM_001205913.1|, gi|402693435|ref|NM_001046571.2|, gi|114051112|ref|NM_001046216.1|, gi|114051258|ref|NM_001046194.1|, gi|147903188|ref|NM_001098038.1|, gi|156523133|ref|NM_001102511.1|, gi|166157491|ref|NM_001113765.1|, gi|329664771|ref|NM_001205761.1|, gi|329744639|ref|NM_00110…
GO:0071843	cellular component biogenesis at cellular level	7	1.81	gi|402693230|ref|NM_001101145.2|, gi|115496449|ref|NM_001075721.1|, gi|402766968|ref|NM_001035335.2|, gi|300794106|ref|NM_001193207.1|, gi|77736042|ref|NM_001034548.1|, gi|156120514|ref|NM_001101933.1|, gi|402692039|ref|NM_001035049.2|
GO:0010212	response to ionizing radiation	6	5.2	gi|402743839|ref|NM_001046551.2|, gi|66792877|ref|NM_001024547.1|, gi|114051112|ref|NM_001046216.1|, gi|118151387|ref|NM_001077917.1|, gi|154152068|ref|NM_001100377.1|, gi|329664943|ref|NM_001205384.1|
GO:0007264	small GTPase mediated signal transduction	20	13.32	gi|274317000|ref|NM_001024481.2|, gi|139948594|ref|NM_001083666.1|, gi|76253717|ref|NM_175777.3|, gi|157428099|ref|NM_001105488.1|, gi|255759963|ref|NM_001075305.2|, gi|255759964|ref|NM_001164061.1|, gi|329664055|ref|NM_001205927.1|, gi|62460519|ref|NM_001014912.1|, gi|139948287|ref|NM_001083671.1|, gi|300798494|ref|NM_001191375.1|, gi|329664877|ref|NM_001205774.1|, gi|402692129|ref|NM_001038079.…
GO:0007568	aging	11	7.93	gi|31341394|ref|NM_181020.2|, gi|402692480|ref|NM_001101882.2|, gi|62460589|ref|NM_001014949.1|, gi|114053048|ref|NM_001046242.1|, gi|402745559|ref|NM_001077855.2|, gi|31341418|ref|NM_174661.2|, gi|78369271|ref|NM_001035366.1|, gi|255759963|ref|NM_001075305.2|, gi|255759964|ref|NM_001164061.1|, gi|300797119|ref|NM_001192077.1|, gi|402766322|ref|NM_001034809.2|
GO:0051327	M phase of meiotic cell cycle	6	2.35	gi|402744034|ref|NM_001046222.2|, gi|402744219|ref|NM_001035316.2|, gi|402692337|ref|NM_001046179.2|, gi|78365282|ref|NM_001035372.1|, gi|329664059|ref|NM_001205416.1|, gi|116003826|ref|NM_001076799.1|
GO:0016043	cellular component organization	152	34.16	gi|78369271|ref|NM_001035366.1|, gi|149642770|ref|NM_001099036.1|, gi|329663887|ref|NM_001205906.1|, gi|402746494|ref|NM_001034713.2|, gi|67010048|ref|NM_001024693.1|, gi|219804723|ref|NM_001143865.1|, gi|329663132|ref|NM_001206309.1|, gi|402693230|ref|NM_001101145.2|, gi|115496751|ref|NM_001076366.1|, gi|300797119|ref|NM_001192077.1|, gi|139948594|ref|NM_001083666.1|, gi|329664059|ref|NM_0012054…
GO:0009891	positive regulation of biosynthetic process	40	11.66	gi|31341394|ref|NM_181020.2|, gi|67010048|ref|NM_001024693.1|, gi|255759963|ref|NM_001075305.2|, gi|255759964|ref|NM_001164061.1|, gi|402766322|ref|NM_001034809.2|, gi|41386684|ref|NM_174196.1|, gi|332205974|ref|NM_001206853.1|, gi|164420790|ref|NM_001113252.1|, gi|300797119|ref|NM_001192077.1|, gi|62460519|ref|NM_001014912.1|, gi|329664943|ref|NM_001205384.1|, gi|164519007|ref|NM_001113302.1|, g…
GO:0008033	tRNA processing	6	3.47	gi|332205940|ref|NM_001206837.1|, gi|300798263|ref|NM_001191120.1|, gi|444909147|ref|NM_001075729.2|, gi|149773565|ref|NM_001098908.1|, gi|331999967|ref|NM_001206692.1|, gi|76253869|ref|NM_001015631.2|
GO:0043623	cellular protein complex assembly	12	5.04	gi|149642770|ref|NM_001099036.1|, gi|329663887|ref|NM_001205906.1|, gi|402746494|ref|NM_001034713.2|, gi|402766968|ref|NM_001035335.2|, gi|114051078|ref|NM_001046218.1|, gi|300795909|ref|NM_001192529.1|, gi|402692129|ref|NM_001038079.2|, gi|31342616|ref|NM_174194.2|, gi|115497345|ref|NM_001075125.1|, gi|402744479|ref|NM_001081616.2|, gi|115496645|ref|NM_001076020.1|, gi|156120900|ref|NM_001102127…
GO:0019318	hexose metabolic process	12	6.04	gi|144953868|ref|NM_001046114.2|, gi|402744219|ref|NM_001035316.2|, gi|87196500|ref|NM_174049.2|, gi|329664499|ref|NM_001205727.1|, gi|329755352|ref|NM_001191484.1|, gi|402692683|ref|NM_001046164.2|, gi|402746848|ref|NM_001034447.2|, gi|116734842|ref|NM_001075129.1|, gi|56790294|ref|NM_205782.1|, gi|402743414|ref|NM_001046035.2|, gi|82617549|ref|NM_001037320.1|, gi|77736587|ref|NM_001034795.1|
GO:0034622	cellular macromolecular complex assembly	23	7.24	gi|149642770|ref|NM_001099036.1|, gi|329663887|ref|NM_001205906.1|, gi|402746494|ref|NM_001034713.2|, gi|402693230|ref|NM_001101145.2|, gi|402766968|ref|NM_001035335.2|, gi|114051078|ref|NM_001046218.1|, gi|300795909|ref|NM_001192529.1|, gi|328887897|ref|NM_001199026.2|, gi|402692337|ref|NM_001046179.2|, gi|402692129|ref|NM_001038079.2|, gi|31342616|ref|NM_174194.2|, gi|115497345|ref|NM_001075125…
GO:0048646	anatomical structure formation involved in morphogenesis	31	16.18	gi|31342941|ref|NM_174055.2|, gi|41386684|ref|NM_174196.1|, gi|62460519|ref|NM_001014912.1|, gi|114326281|ref|NM_177484.3|, gi|157426836|ref|NM_001098855.1|, gi|300795497|ref|NM_001192253.1|, gi|300797966|ref|NM_001193141.1|, gi|329663132|ref|NM_001206309.1|, gi|402743839|ref|NM_001046551.2|, gi|198282012|ref|NM_001103086.1|, gi|329664797|ref|NM_001205764.1|, gi|330417949|ref|NM_001192888.2|, gi|…
GO:0006508	proteolysis	37	22.7	gi|115497301|ref|NM_001076409.1|, gi|139948633|ref|NM_001083663.1|, gi|148540301|ref|NM_001098462.1|, gi|156121150|ref|NM_001102253.1|, gi|300794718|ref|NM_001191203.1|, gi|300798275|ref|NM_001192644.1|, gi|329663887|ref|NM_001205906.1|, gi|144953868|ref|NM_001046114.2|, gi|156121136|ref|NM_001102246.1|, gi|402745086|ref|NM_001034381.2|, gi|136256456|ref|NM_001045970.2|, gi|47681477|ref|NM_001001…
GO:0032940	secretion by cell	35	14.57	gi|31341394|ref|NM_181020.2|, gi|115497345|ref|NM_001075125.1|, gi|125991949|ref|NM_001081581.1|, gi|148234888|ref|NM_001098108.1|, gi|149643038|ref|NM_001099027.1|, gi|32880220|ref|NM_182652.1|, gi|162287147|ref|NM_001111120.1|, gi|116734842|ref|NM_001075129.1|, gi|328802700|ref|NM_001192024.2|, gi|329664405|ref|NM_001205715.1|, gi|115496645|ref|NM_001076020.1|, gi|31340955|ref|NM_174787.2|, gi|…
GO:0044257	cellular protein catabolic process	16	3.34	gi|139948633|ref|NM_001083663.1|, gi|148540301|ref|NM_001098462.1|, gi|156121150|ref|NM_001102253.1|, gi|300794718|ref|NM_001191203.1|, gi|300798275|ref|NM_001192644.1|, gi|329663887|ref|NM_001205906.1|, gi|144953868|ref|NM_001046114.2|, gi|156121136|ref|NM_001102246.1|, gi|402745086|ref|NM_001034381.2|, gi|136256456|ref|NM_001045970.2|, gi|47681477|ref|NM_001001142.1|, gi|114052666|ref|NM_001046…
GO:0016337	cell-cell adhesion	12	8.36	gi|134085889|ref|NM_001083415.1|, gi|115495458|ref|NM_001075504.1|, gi|402743382|ref|NM_001101914.2|, gi|27881409|ref|NM_174045.1|, gi|157426904|ref|NM_001105253.1|, gi|328887923|ref|NM_001192172.2|, gi|330417949|ref|NM_001192888.2|, gi|332688249|ref|NM_001206958.1|, gi|164420790|ref|NM_001113252.1|, gi|158341671|ref|NM_001109981.1|, gi|255759963|ref|NM_001075305.2|, gi|255759964|ref|NM_001164061…
GO:0006816	calcium ion transport	11	5.85	gi|66792745|ref|NM_001024493.1|, gi|300793749|ref|NM_001192933.1|, gi|78369569|ref|NM_001035409.1|, gi|115496957|ref|NM_001076052.1|, gi|116734842|ref|NM_001075129.1|, gi|157074151|ref|NM_001103319.1|, gi|164420790|ref|NM_001113252.1|, gi|162287147|ref|NM_001111120.1|, gi|31340955|ref|NM_174787.2|, gi|166706924|ref|NM_001114154.1|, gi|329299094|ref|NM_001191535.1|
GO:0019538	protein metabolic process	163	41.26	gi|41386684|ref|NM_174196.1|, gi|114051078|ref|NM_001046218.1|, gi|114052626|ref|NM_001046089.1|, gi|300798494|ref|NM_001191375.1|, gi|116003826|ref|NM_001076799.1|, gi|402692480|ref|NM_001101882.2|, gi|134085680|ref|NM_001083454.1|, gi|156121186|ref|NM_001102271.1|, gi|219804279|ref|NM_001143855.1|, gi|329664703|ref|NM_001206264.1|, gi|148237208|ref|NM_001098017.1|, gi|156121034|ref|NM_001102194…
GO:0050767	regulation of neurogenesis	8	2.17	gi|115496567|ref|NM_001076014.1|, gi|300795909|ref|NM_001192529.1|, gi|329664055|ref|NM_001205927.1|, gi|134085690|ref|NM_001083507.1|, gi|300795416|ref|NM_001191237.1|, gi|78369271|ref|NM_001035366.1|, gi|330417949|ref|NM_001192888.2|, gi|116734842|ref|NM_001075129.1|
GO:0033121	regulation of purine nucleotide catabolic process	12	2.49	gi|402692129|ref|NM_001038079.2|, gi|31342616|ref|NM_174194.2|, gi|78369656|ref|NM_001035403.1|, gi|116003990|ref|NM_001076888.1|, gi|300794787|ref|NM_001192730.1|, gi|300795778|ref|NM_001191499.1|, gi|328887897|ref|NM_001199026.2|, gi|402743864|ref|NM_001077872.2|, gi|139948594|ref|NM_001083666.1|, gi|330688403|ref|NM_001192906.2|, gi|115496464|ref|NM_001076520.1|, gi|402766968|ref|NM_001035335.…
GO:0022402	cell cycle process	32	14.94	gi|402693435|ref|NM_001046571.2|, gi|329664059|ref|NM_001205416.1|, gi|402745086|ref|NM_001034381.2|, gi|116003920|ref|NM_001076847.1|, gi|329664943|ref|NM_001205384.1|, gi|402744034|ref|NM_001046222.2|, gi|402744219|ref|NM_001035316.2|, gi|402692337|ref|NM_001046179.2|, gi|78365282|ref|NM_001035372.1|, gi|329663146|ref|NM_001206055.1|, gi|156523101|ref|NM_001102495.1|, gi|166157491|ref|NM_001113…
GO:0010648	negative regulation of cell communication	9	3.47	gi|139948594|ref|NM_001083666.1|, gi|330417949|ref|NM_001192888.2|, gi|114052626|ref|NM_001046089.1|, gi|115497345|ref|NM_001075125.1|, gi|402692480|ref|NM_001101882.2|, gi|402745559|ref|NM_001077855.2|, gi|41386684|ref|NM_174196.1|, gi|300798731|ref|NM_001192668.1|, gi|329663933|ref|NM_001205656.1|
GO:0009058	biosynthetic process	165	24.01	gi|116003826|ref|NM_001076799.1|, gi|31341394|ref|NM_181020.2|, gi|67010048|ref|NM_001024693.1|, gi|402765895|ref|NM_001014888.3|, gi|402743419|ref|NM_001099081.2|, gi|402693023|ref|NM_001078058.2|, gi|402692480|ref|NM_001101882.2|, gi|330340408|ref|NM_001206436.1|, gi|255759963|ref|NM_001075305.2|, gi|255759964|ref|NM_001164061.1|, gi|402766322|ref|NM_001034809.2|, gi|134085778|ref|NM_001083474.…
GO:0071375	cellular response to peptide hormone stimulus	14	6.74	gi|31342941|ref|NM_174055.2|, gi|31442876|ref|NM_174245.2|, gi|164420732|ref|NM_001024543.2|, gi|164519007|ref|NM_001113302.1|, gi|255759963|ref|NM_001075305.2|, gi|255759964|ref|NM_001164061.1|, gi|402745777|ref|NM_176637.2|, gi|31341394|ref|NM_181020.2|, gi|144953868|ref|NM_001046114.2|, gi|300797966|ref|NM_001193141.1|, gi|402745559|ref|NM_001077855.2|, gi|76253717|ref|NM_175777.3|, gi|1570741…
GO:0051674	localization of cell	31	6.41	gi|330417949|ref|NM_001192888.2|, gi|118150797|ref|NM_001077839.1|, gi|164420790|ref|NM_001113252.1|, gi|118151387|ref|NM_001077917.1|, gi|41386684|ref|NM_174196.1|, gi|157426836|ref|NM_001098855.1|, gi|329663132|ref|NM_001206309.1|, gi|31341575|ref|NM_174597.2|, gi|300797966|ref|NM_001193141.1|, gi|114326293|ref|NM_001046569.2|, gi|148237208|ref|NM_001098017.1|, gi|155371850|ref|NM_001101060.1|,…
GO:0040007	growth	28	13.55	gi|47824865|ref|NM_001001443.1|, gi|329663654|ref|NM_001205876.1|, gi|148540301|ref|NM_001098462.1|, gi|329664055|ref|NM_001205927.1|, gi|329664851|ref|NM_001205515.1|, gi|164420790|ref|NM_001113252.1|, gi|114051078|ref|NM_001046218.1|, gi|115497767|ref|NM_001075224.1|, gi|134085719|ref|NM_001083488.1|, gi|156139046|ref|NM_001102382.1|, gi|300797119|ref|NM_001192077.1|, gi|300798731|ref|NM_001192…
GO:0009605	response to external stimulus	59	16	gi|67010048|ref|NM_001024693.1|, gi|329299094|ref|NM_001191535.1|, gi|402692712|ref|NM_001078162.2|, gi|330417949|ref|NM_001192888.2|, gi|118150797|ref|NM_001077839.1|, gi|402743839|ref|NM_001046551.2|, gi|300795416|ref|NM_001191237.1|, gi|66792877|ref|NM_001024547.1|, gi|114052740|ref|NM_001045878.1|, gi|157426836|ref|NM_001098855.1|, gi|115496751|ref|NM_001076366.1|, gi|115497301|ref|NM_0010764…
GO:0034655	nucleobase-containing compound catabolic process	30	2.18	gi|402692129|ref|NM_001038079.2|, gi|300797337|ref|NM_001192599.1|, gi|31342616|ref|NM_174194.2|, gi|78369656|ref|NM_001035403.1|, gi|116003990|ref|NM_001076888.1|, gi|300794787|ref|NM_001192730.1|, gi|300795778|ref|NM_001191499.1|, gi|328887897|ref|NM_001199026.2|, gi|402743864|ref|NM_001077872.2|, gi|31343219|ref|NM_173940.2|, gi|76253717|ref|NM_175777.3|, gi|139948287|ref|NM_001083671.1|, gi|1…
GO:0018212	peptidyl-tyrosine modification	7	3.48	gi|134085680|ref|NM_001083454.1|, gi|156121186|ref|NM_001102271.1|, gi|219804279|ref|NM_001143855.1|, gi|329664703|ref|NM_001206264.1|, gi|148237208|ref|NM_001098017.1|, gi|402745559|ref|NM_001077855.2|, gi|162287147|ref|NM_001111120.1|
GO:0032504	multicellular organism reproduction	16	3.54	gi|157426836|ref|NM_001098855.1|, gi|300795497|ref|NM_001192253.1|, gi|329664813|ref|NM_001205766.1|, gi|114052666|ref|NM_001046310.1|, gi|116003826|ref|NM_001076799.1|, gi|158519806|ref|NM_001110079.1|, gi|328802700|ref|NM_001192024.2|, gi|402692834|ref|NM_001034536.2|, gi|402744886|ref|NM_001034736.2|, gi|47824865|ref|NM_001001443.1|, gi|329663654|ref|NM_001205876.1|, gi|31341394|ref|NM_181020.…
GO:0001505	regulation of neurotransmitter levels	8	4.73	gi|125991949|ref|NM_001081581.1|, gi|116734842|ref|NM_001075129.1|, gi|115497345|ref|NM_001075125.1|, gi|148234888|ref|NM_001098108.1|, gi|149643038|ref|NM_001099027.1|, gi|115496645|ref|NM_001076020.1|, gi|78050060|ref|NM_001035064.1|, gi|300793749|ref|NM_001192933.1|
GO:0071840	cellular component organization or biogenesis	153	21.06	gi|78369271|ref|NM_001035366.1|, gi|149642770|ref|NM_001099036.1|, gi|329663887|ref|NM_001205906.1|, gi|402746494|ref|NM_001034713.2|, gi|67010048|ref|NM_001024693.1|, gi|219804723|ref|NM_001143865.1|, gi|329663132|ref|NM_001206309.1|, gi|402693230|ref|NM_001101145.2|, gi|115496751|ref|NM_001076366.1|, gi|300797119|ref|NM_001192077.1|, gi|139948594|ref|NM_001083666.1|, gi|329664059|ref|NM_0012054…
GO:0048523	negative regulation of cellular process	77	35	gi|139948594|ref|NM_001083666.1|, gi|300796481|ref|NM_001192301.1|, gi|402692480|ref|NM_001101882.2|, gi|62460519|ref|NM_001014912.1|, gi|402693079|ref|NM_001103102.2|, gi|402767166|ref|NM_001046529.2|, gi|115496751|ref|NM_001076366.1|, gi|116003920|ref|NM_001076847.1|, gi|134085778|ref|NM_001083474.1|, gi|402745086|ref|NM_001034381.2|, gi|144953868|ref|NM_001046114.2|, gi|41386684|ref|NM_174196.…
GO:0051641	cellular localization	70	14.4	gi|329663477|ref|NM_001206105.1|, gi|31341394|ref|NM_181020.2|, gi|115495818|ref|NM_001075455.1|, gi|161760648|ref|NM_001080285.2|, gi|402745835|ref|NM_001034720.2|, gi|402692129|ref|NM_001038079.2|, gi|115497345|ref|NM_001075125.1|, gi|125991949|ref|NM_001081581.1|, gi|148234888|ref|NM_001098108.1|, gi|149643038|ref|NM_001099027.1|, gi|32880220|ref|NM_182652.1|, gi|162287147|ref|NM_001111120.1|,…
GO:0006979	response to oxidative stress	9	5.48	gi|144953868|ref|NM_001046114.2|, gi|300797271|ref|NM_001192852.1|, gi|114052740|ref|NM_001045878.1|, gi|161760648|ref|NM_001080285.2|, gi|198282106|ref|NM_001105323.1|, gi|62460519|ref|NM_001014912.1|, gi|255759963|ref|NM_001075305.2|, gi|255759964|ref|NM_001164061.1|, gi|62460589|ref|NM_001014949.1|
GO:0051726	regulation of cell cycle	17	7.1	gi|164420790|ref|NM_001113252.1|, gi|300796481|ref|NM_001192301.1|, gi|116003920|ref|NM_001076847.1|, gi|166157491|ref|NM_001113765.1|, gi|329664943|ref|NM_001205384.1|, gi|114053168|ref|NM_001046263.1|, gi|114051078|ref|NM_001046218.1|, gi|329664059|ref|NM_001205416.1|, gi|402745086|ref|NM_001034381.2|, gi|300795954|ref|NM_001192531.1|, gi|157074009|ref|NM_001103244.1|, gi|329663943|ref|NM_00120…
GO:0051403	stress-activated MAPK cascade	6	3.5	gi|402767023|ref|NM_001083728.2|, gi|329663887|ref|NM_001205906.1|, gi|154707845|ref|NM_001098937.1|, gi|115495996|ref|NM_001076192.1|, gi|164420790|ref|NM_001113252.1|, gi|62460589|ref|NM_001014949.1|
GO:0080134	regulation of response to stress	21	3.6	gi|31342236|ref|NM_174353.2|, gi|115497301|ref|NM_001076409.1|, gi|154707845|ref|NM_001098937.1|, gi|402767023|ref|NM_001083728.2|, gi|329663887|ref|NM_001205906.1|, gi|114051112|ref|NM_001046216.1|, gi|115497345|ref|NM_001075125.1|, gi|402743818|ref|NM_001103296.2|, gi|402745409|ref|NM_001040591.2|, gi|402693079|ref|NM_001103102.2|, gi|115495996|ref|NM_001076192.1|, gi|31341685|ref|NM_174553.2|,…
GO:0018193	peptidyl-amino acid modification	26	8.34	gi|300798494|ref|NM_001191375.1|, gi|116003826|ref|NM_001076799.1|, gi|134085680|ref|NM_001083454.1|, gi|156121186|ref|NM_001102271.1|, gi|219804279|ref|NM_001143855.1|, gi|329664703|ref|NM_001206264.1|, gi|329663887|ref|NM_001205906.1|, gi|330688403|ref|NM_001192906.2|, gi|221136915|ref|NM_001144106.1|, gi|116003992|ref|NM_001076883.1|, gi|148235370|ref|NM_001097570.1|, gi|300796191|ref|NM_00119…
GO:0000280	nuclear division	13	7.13	gi|329664059|ref|NM_001205416.1|, gi|329664943|ref|NM_001205384.1|, gi|329663943|ref|NM_001205913.1|, gi|402693435|ref|NM_001046571.2|, gi|114051112|ref|NM_001046216.1|, gi|114051258|ref|NM_001046194.1|, gi|147903188|ref|NM_001098038.1|, gi|156523133|ref|NM_001102511.1|, gi|166157491|ref|NM_001113765.1|, gi|329664771|ref|NM_001205761.1|, gi|329744639|ref|NM_001101847.2|, gi|332164763|ref|NM_00120…
GO:0002253	activation of immune response	9	3.63	gi|31342236|ref|NM_174353.2|, gi|115497301|ref|NM_001076409.1|, gi|154707845|ref|NM_001098937.1|, gi|402767023|ref|NM_001083728.2|, gi|329663887|ref|NM_001205906.1|, gi|116004150|ref|NM_001076968.1|, gi|300797119|ref|NM_001192077.1|, gi|402692480|ref|NM_001101882.2|, gi|402767166|ref|NM_001046529.2|
GO:0007584	response to nutrient	6	3.31	gi|67010048|ref|NM_001024693.1|, gi|66792877|ref|NM_001024547.1|, gi|114052740|ref|NM_001045878.1|, gi|329664703|ref|NM_001206264.1|, gi|402743839|ref|NM_001046551.2|, gi|62460519|ref|NM_001014912.1|
GO:0051346	negative regulation of hydrolase activity	8	3.25	gi|164420790|ref|NM_001113252.1|, gi|402692129|ref|NM_001038079.2|, gi|47681477|ref|NM_001001142.1|, gi|41386684|ref|NM_174196.1|, gi|154707845|ref|NM_001098937.1|, gi|77736426|ref|NM_001034741.1|, gi|166157491|ref|NM_001113765.1|, gi|402766968|ref|NM_001035335.2|
GO:0050801	ion homeostasis	24	4.34	gi|451958062|ref|NM_175796.3|, gi|76253717|ref|NM_175777.3|, gi|116734842|ref|NM_001075129.1|, gi|118150797|ref|NM_001077839.1|, gi|157279928|ref|NM_001105010.1|, gi|115495458|ref|NM_001075504.1|, gi|31340955|ref|NM_174787.2|, gi|300793749|ref|NM_001192933.1|, gi|78369307|ref|NM_001035428.1|, gi|27807162|ref|NM_174641.1|, gi|329663216|ref|NM_001205552.1|, gi|31341418|ref|NM_174661.2|, gi|22113690…
GO:0051056	regulation of small GTPase mediated signal transduction	11	6.69	gi|274317000|ref|NM_001024481.2|, gi|139948594|ref|NM_001083666.1|, gi|329663725|ref|NM_001191475.1|, gi|116003990|ref|NM_001076888.1|, gi|122692462|ref|NM_001080302.1|, gi|300794787|ref|NM_001192730.1|, gi|300795778|ref|NM_001191499.1|, gi|402692718|ref|NM_001040602.2|, gi|402743864|ref|NM_001077872.2|, gi|330688403|ref|NM_001192906.2|, gi|115496464|ref|NM_001076520.1|
GO:0043281	regulation of cysteine-type endopeptidase activity involved in apoptotic process	6	2.64	gi|41386684|ref|NM_174196.1|, gi|154707845|ref|NM_001098937.1|, gi|114051078|ref|NM_001046218.1|, gi|114326281|ref|NM_177484.3|, gi|330417949|ref|NM_001192888.2|, gi|402693023|ref|NM_001078058.2|
GO:0045597	positive regulation of cell differentiation	10	4.14	gi|78369271|ref|NM_001035366.1|, gi|115496865|ref|NM_001076534.1|, gi|115497589|ref|NM_001076137.1|, gi|402692480|ref|NM_001101882.2|, gi|329664405|ref|NM_001205715.1|, gi|115497301|ref|NM_001076409.1|, gi|114051078|ref|NM_001046218.1|, gi|164420790|ref|NM_001113252.1|, gi|329663933|ref|NM_001205656.1|, gi|330417949|ref|NM_001192888.2|
GO:0044087	regulation of cellular component biogenesis	12	2.66	gi|149642770|ref|NM_001099036.1|, gi|329663887|ref|NM_001205906.1|, gi|402746494|ref|NM_001034713.2|, gi|300797119|ref|NM_001192077.1|, gi|329663132|ref|NM_001206309.1|, gi|300795909|ref|NM_001192529.1|, gi|402692129|ref|NM_001038079.2|, gi|115495458|ref|NM_001075504.1|, gi|31342616|ref|NM_174194.2|, gi|118151387|ref|NM_001077917.1|, gi|41386684|ref|NM_174196.1|, gi|328887897|ref|NM_001199026.2|
GO:0006814	sodium ion transport	6	4.73	gi|300793749|ref|NM_001192933.1|, gi|148238039|ref|NM_001098052.1|, gi|31341418|ref|NM_174661.2|, gi|114052423|ref|NM_001046339.1|, gi|221136907|ref|NM_001144103.1|, gi|300797446|ref|NM_001193116.1|
GO:0051128	regulation of cellular component organization	38	12.09	gi|149642770|ref|NM_001099036.1|, gi|329663887|ref|NM_001205906.1|, gi|402746494|ref|NM_001034713.2|, gi|115496751|ref|NM_001076366.1|, gi|300797119|ref|NM_001192077.1|, gi|329663132|ref|NM_001206309.1|, gi|139948594|ref|NM_001083666.1|, gi|115496567|ref|NM_001076014.1|, gi|300795909|ref|NM_001192529.1|, gi|164420790|ref|NM_001113252.1|, gi|116004132|ref|NM_001076955.1|, gi|329664851|ref|NM_00120…
GO:0006917	induction of apoptosis	12	9.92	gi|62460519|ref|NM_001014912.1|, gi|329663654|ref|NM_001205876.1|, gi|402693023|ref|NM_001078058.2|, gi|402693079|ref|NM_001103102.2|, gi|31343219|ref|NM_173940.2|, gi|41386684|ref|NM_174196.1|, gi|114051078|ref|NM_001046218.1|, gi|115496751|ref|NM_001076366.1|, gi|139948611|ref|NM_001083773.1|, gi|162287147|ref|NM_001111120.1|, gi|164420790|ref|NM_001113252.1|, gi|329664323|ref|NM_001205449.1|
GO:0080090	regulation of primary metabolic process	131	17.47	gi|31341394|ref|NM_181020.2|, gi|67010048|ref|NM_001024693.1|, gi|114051078|ref|NM_001046218.1|, gi|114052626|ref|NM_001046089.1|, gi|164519007|ref|NM_001113302.1|, gi|402692129|ref|NM_001038079.2|, gi|402693023|ref|NM_001078058.2|, gi|402692480|ref|NM_001101882.2|, gi|402692337|ref|NM_001046179.2|, gi|255759963|ref|NM_001075305.2|, gi|255759964|ref|NM_001164061.1|, gi|402766322|ref|NM_001034809.…
GO:0006464	cellular protein modification process	110	48.22	gi|41386684|ref|NM_174196.1|, gi|300798494|ref|NM_001191375.1|, gi|116003826|ref|NM_001076799.1|, gi|134085680|ref|NM_001083454.1|, gi|156121186|ref|NM_001102271.1|, gi|219804279|ref|NM_001143855.1|, gi|329664703|ref|NM_001206264.1|, gi|148237208|ref|NM_001098017.1|, gi|156121034|ref|NM_001102194.1|, gi|300794005|ref|NM_001192946.1|, gi|330417951|ref|NM_001206499.1|, gi|330417953|ref|NM_001206500…
GO:0022403	cell cycle phase	27	8.23	gi|329664059|ref|NM_001205416.1|, gi|402745086|ref|NM_001034381.2|, gi|116003920|ref|NM_001076847.1|, gi|329664943|ref|NM_001205384.1|, gi|402744034|ref|NM_001046222.2|, gi|402744219|ref|NM_001035316.2|, gi|402692337|ref|NM_001046179.2|, gi|78365282|ref|NM_001035372.1|, gi|156523101|ref|NM_001102495.1|, gi|166157491|ref|NM_001113765.1|, gi|329744650|ref|NM_001191141.1|, gi|31340955|ref|NM_174787.…
GO:0030073	insulin secretion	11	7.28	gi|32880220|ref|NM_182652.1|, gi|162287147|ref|NM_001111120.1|, gi|114051078|ref|NM_001046218.1|, gi|156120792|ref|NM_001102073.1|, gi|31340955|ref|NM_174787.2|, gi|164519007|ref|NM_001113302.1|, gi|300793980|ref|NM_001192433.1|, gi|300797337|ref|NM_001192599.1|, gi|116003826|ref|NM_001076799.1|, gi|116734842|ref|NM_001075129.1|, gi|122692462|ref|NM_001080302.1|
GO:0043547	positive regulation of GTPase activity	9	7.49	gi|31342616|ref|NM_174194.2|, gi|78369656|ref|NM_001035403.1|, gi|116003990|ref|NM_001076888.1|, gi|300794787|ref|NM_001192730.1|, gi|300795778|ref|NM_001191499.1|, gi|328887897|ref|NM_001199026.2|, gi|402743864|ref|NM_001077872.2|, gi|330688403|ref|NM_001192906.2|, gi|115496464|ref|NM_001076520.1|
GO:0050900	leukocyte migration	14	10.57	gi|118150797|ref|NM_001077839.1|, gi|114326293|ref|NM_001046569.2|, gi|148237208|ref|NM_001098017.1|, gi|155371850|ref|NM_001101060.1|, gi|157426836|ref|NM_001098855.1|, gi|158341671|ref|NM_001109981.1|, gi|255759963|ref|NM_001075305.2|, gi|255759964|ref|NM_001164061.1|, gi|328802700|ref|NM_001192024.2|, gi|402692480|ref|NM_001101882.2|, gi|402743839|ref|NM_001046551.2|, gi|62460519|ref|NM_001014…
GO:0051241	negative regulation of multicellular organismal process	14	6.25	gi|66792877|ref|NM_001024547.1|, gi|402692480|ref|NM_001101882.2|, gi|156121150|ref|NM_001102253.1|, gi|164420790|ref|NM_001113252.1|, gi|41386684|ref|NM_174196.1|, gi|329664405|ref|NM_001205715.1|, gi|115497301|ref|NM_001076409.1|, gi|157074151|ref|NM_001103319.1|, gi|156121114|ref|NM_001102235.1|, gi|62460519|ref|NM_001014912.1|, gi|144953868|ref|NM_001046114.2|, gi|300797966|ref|NM_001193141.1…
GO:0006457	protein folding	11	8.88	gi|402692343|ref|NM_001102074.2|, gi|82524406|ref|NM_001015649.2|, gi|115495554|ref|NM_001076271.1|, gi|118151277|ref|NM_001078102.1|, gi|155371912|ref|NM_001101091.1|, gi|160333614|ref|NM_001110532.1|, gi|402692834|ref|NM_001034536.2|, gi|84000142|ref|NM_001038086.1|, gi|31342616|ref|NM_174194.2|, gi|402692562|ref|NM_001017934.3|, gi|78369656|ref|NM_001035403.1|
GO:0046578	regulation of Ras protein signal transduction	6	2.81	gi|274317000|ref|NM_001024481.2|, gi|139948594|ref|NM_001083666.1|, gi|329663725|ref|NM_001191475.1|, gi|116003990|ref|NM_001076888.1|, gi|330688403|ref|NM_001192906.2|, gi|115496464|ref|NM_001076520.1|
GO:0030811	regulation of nucleotide catabolic process	12	1.49	gi|402692129|ref|NM_001038079.2|, gi|31342616|ref|NM_174194.2|, gi|78369656|ref|NM_001035403.1|, gi|116003990|ref|NM_001076888.1|, gi|300794787|ref|NM_001192730.1|, gi|300795778|ref|NM_001191499.1|, gi|328887897|ref|NM_001199026.2|, gi|402743864|ref|NM_001077872.2|, gi|139948594|ref|NM_001083666.1|, gi|330688403|ref|NM_001192906.2|, gi|115496464|ref|NM_001076520.1|, gi|402766968|ref|NM_001035335.…
GO:0034645	cellular macromolecule biosynthetic process	125	37.58	gi|402693023|ref|NM_001078058.2|, gi|255759963|ref|NM_001075305.2|, gi|255759964|ref|NM_001164061.1|, gi|402766322|ref|NM_001034809.2|, gi|134085778|ref|NM_001083474.1|, gi|149944686|ref|NM_001098955.1|, gi|41386684|ref|NM_174196.1|, gi|332205974|ref|NM_001206853.1|, gi|300795007|ref|NM_001192996.1|, gi|116004436|ref|NM_001077109.1|, gi|402693098|ref|NM_001100311.2|, gi|144953868|ref|NM_001046114…
GO:0051049	regulation of transport	38	8.15	gi|114326289|ref|NM_001001174.2|, gi|66792877|ref|NM_001024547.1|, gi|31341394|ref|NM_181020.2|, gi|161760648|ref|NM_001080285.2|, gi|402745835|ref|NM_001034720.2|, gi|32880220|ref|NM_182652.1|, gi|162287147|ref|NM_001111120.1|, gi|115497301|ref|NM_001076409.1|, gi|116734842|ref|NM_001075129.1|, gi|329664405|ref|NM_001205715.1|, gi|67010048|ref|NM_001024693.1|, gi|402744865|ref|NM_001046269.2|, g…
GO:0031647	regulation of protein stability	8	5.2	gi|27881409|ref|NM_174045.1|, gi|114051078|ref|NM_001046218.1|, gi|114053168|ref|NM_001046263.1|, gi|134085784|ref|NM_001083372.1|, gi|300794024|ref|NM_001192947.1|, gi|402745559|ref|NM_001077855.2|, gi|156121150|ref|NM_001102253.1|, gi|156120892|ref|NM_001102123.1|
GO:1901136	carbohydrate derivative catabolic process	28	2.23	gi|402692129|ref|NM_001038079.2|, gi|31342616|ref|NM_174194.2|, gi|78369656|ref|NM_001035403.1|, gi|116003990|ref|NM_001076888.1|, gi|300794787|ref|NM_001192730.1|, gi|300795778|ref|NM_001191499.1|, gi|328887897|ref|NM_001199026.2|, gi|402743864|ref|NM_001077872.2|, gi|31343219|ref|NM_173940.2|, gi|76253717|ref|NM_175777.3|, gi|139948287|ref|NM_001083671.1|, gi|157074159|ref|NM_001103324.1|, gi|3…
GO:0009056	catabolic process	78	8.92	gi|78365270|ref|NM_001035432.1|, gi|139948916|ref|NM_001083755.1|, gi|155372048|ref|NM_001101161.1|, gi|82617549|ref|NM_001037320.1|, gi|114051078|ref|NM_001046218.1|, gi|114052626|ref|NM_001046089.1|, gi|62460519|ref|NM_001014912.1|, gi|402692129|ref|NM_001038079.2|, gi|125991949|ref|NM_001081581.1|, gi|156121150|ref|NM_001102253.1|, gi|300797337|ref|NM_001192599.1|, gi|31342616|ref|NM_174194.2|…
GO:0045926	negative regulation of growth	7	3.96	gi|329664055|ref|NM_001205927.1|, gi|62752054|ref|NM_001015559.1|, gi|87196500|ref|NM_174049.2|, gi|114051078|ref|NM_001046218.1|, gi|116003920|ref|NM_001076847.1|, gi|157074159|ref|NM_001103324.1|, gi|164420790|ref|NM_001113252.1|
GO:0007517	muscle organ development	12	4.41	gi|114051078|ref|NM_001046218.1|, gi|262073078|ref|NM_001166511.1|, gi|402692417|ref|NM_001078026.2|, gi|198282012|ref|NM_001103086.1|, gi|148227521|ref|NM_001098045.1|, gi|300795497|ref|NM_001192253.1|, gi|402692487|ref|NM_001038562.2|, gi|402743839|ref|NM_001046551.2|, gi|114053168|ref|NM_001046263.1|, gi|300797966|ref|NM_001193141.1|, gi|31340955|ref|NM_174787.2|, gi|115496957|ref|NM_001076052…
GO:0034613	cellular protein localization	34	13.42	gi|161760648|ref|NM_001080285.2|, gi|402745835|ref|NM_001034720.2|, gi|402692129|ref|NM_001038079.2|, gi|300794024|ref|NM_001192947.1|, gi|274317530|ref|NM_001114192.2|, gi|156120396|ref|NM_001101874.1|, gi|116734842|ref|NM_001075129.1|, gi|114051078|ref|NM_001046218.1|, gi|164420790|ref|NM_001113252.1|, gi|300797119|ref|NM_001192077.1|, gi|45430044|ref|NM_205812.1|, gi|164448532|ref|NM_001075472…
GO:0035556	intracellular signal transduction	59	26.14	gi|274317000|ref|NM_001024481.2|, gi|139948594|ref|NM_001083666.1|, gi|157074203|ref|NM_001103347.1|, gi|115497589|ref|NM_001076137.1|, gi|76253717|ref|NM_175777.3|, gi|157428099|ref|NM_001105488.1|, gi|255759963|ref|NM_001075305.2|, gi|255759964|ref|NM_001164061.1|, gi|329664055|ref|NM_001205927.1|, gi|62460519|ref|NM_001014912.1|, gi|139948287|ref|NM_001083671.1|, gi|300798494|ref|NM_001191375.…
GO:0044270	cellular nitrogen compound catabolic process	32	2.48	gi|62460519|ref|NM_001014912.1|, gi|402692129|ref|NM_001038079.2|, gi|300797337|ref|NM_001192599.1|, gi|31342616|ref|NM_174194.2|, gi|78369656|ref|NM_001035403.1|, gi|116003990|ref|NM_001076888.1|, gi|300794787|ref|NM_001192730.1|, gi|300795778|ref|NM_001191499.1|, gi|328887897|ref|NM_001199026.2|, gi|402743864|ref|NM_001077872.2|, gi|31343219|ref|NM_173940.2|, gi|76253717|ref|NM_175777.3|, gi|13…
GO:0031325	positive regulation of cellular metabolic process	46	10.24	gi|31341394|ref|NM_181020.2|, gi|67010048|ref|NM_001024693.1|, gi|402692337|ref|NM_001046179.2|, gi|255759963|ref|NM_001075305.2|, gi|255759964|ref|NM_001164061.1|, gi|402766322|ref|NM_001034809.2|, gi|114051112|ref|NM_001046216.1|, gi|330688403|ref|NM_001192906.2|, gi|41386684|ref|NM_174196.1|, gi|332205974|ref|NM_001206853.1|, gi|402745086|ref|NM_001034381.2|, gi|329663887|ref|NM_001205906.1|, …
GO:0007276	gamete generation	9	2.97	gi|300795497|ref|NM_001192253.1|, gi|329664813|ref|NM_001205766.1|, gi|114052666|ref|NM_001046310.1|, gi|116003826|ref|NM_001076799.1|, gi|158519806|ref|NM_001110079.1|, gi|328802700|ref|NM_001192024.2|, gi|402692834|ref|NM_001034536.2|, gi|402744886|ref|NM_001034736.2|, gi|157426836|ref|NM_001098855.1|
GO:0006195	purine nucleotide catabolic process	29	5.69	gi|402692129|ref|NM_001038079.2|, gi|300797337|ref|NM_001192599.1|, gi|31342616|ref|NM_174194.2|, gi|78369656|ref|NM_001035403.1|, gi|116003990|ref|NM_001076888.1|, gi|300794787|ref|NM_001192730.1|, gi|300795778|ref|NM_001191499.1|, gi|328887897|ref|NM_001199026.2|, gi|402743864|ref|NM_001077872.2|, gi|31343219|ref|NM_173940.2|, gi|76253717|ref|NM_175777.3|, gi|139948287|ref|NM_001083671.1|, gi|1…
GO:0046903	secretion	37	12.05	gi|67010048|ref|NM_001024693.1|, gi|31341394|ref|NM_181020.2|, gi|115497345|ref|NM_001075125.1|, gi|125991949|ref|NM_001081581.1|, gi|148234888|ref|NM_001098108.1|, gi|149643038|ref|NM_001099027.1|, gi|32880220|ref|NM_182652.1|, gi|162287147|ref|NM_001111120.1|, gi|116734842|ref|NM_001075129.1|, gi|300795497|ref|NM_001192253.1|, gi|329663654|ref|NM_001205876.1|, gi|328802700|ref|NM_001192024.2|, …
GO:0071310	cellular response to organic substance	36	9.37	gi|42733603|ref|NM_203363.1|, gi|77735630|ref|NM_001034339.1|, gi|118150797|ref|NM_001077839.1|, gi|162287147|ref|NM_001111120.1|, gi|219804723|ref|NM_001143865.1|, gi|262073078|ref|NM_001166511.1|, gi|330417949|ref|NM_001192888.2|, gi|31342941|ref|NM_174055.2|, gi|31442876|ref|NM_174245.2|, gi|164420732|ref|NM_001024543.2|, gi|164519007|ref|NM_001113302.1|, gi|255759963|ref|NM_001075305.2|, gi|2…
GO:0071496	cellular response to external stimulus	10	3.69	gi|67010048|ref|NM_001024693.1|, gi|115496751|ref|NM_001076366.1|, gi|115497301|ref|NM_001076409.1|, gi|139948611|ref|NM_001083773.1|, gi|329663887|ref|NM_001205906.1|, gi|402693023|ref|NM_001078058.2|, gi|329664055|ref|NM_001205927.1|, gi|164519007|ref|NM_001113302.1|, gi|62460519|ref|NM_001014912.1|, gi|158341671|ref|NM_001109981.1|
GO:0005976	polysaccharide metabolic process	7	1.16	gi|149944686|ref|NM_001098955.1|, gi|144953868|ref|NM_001046114.2|, gi|402744219|ref|NM_001035316.2|, gi|402743414|ref|NM_001046035.2|, gi|402744163|ref|NM_001098016.2|, gi|300793813|ref|NM_001191157.1|, gi|300798731|ref|NM_001192668.1|
GO:0006836	neurotransmitter transport	9	4.37	gi|115497345|ref|NM_001075125.1|, gi|125991949|ref|NM_001081581.1|, gi|148234888|ref|NM_001098108.1|, gi|149643038|ref|NM_001099027.1|, gi|116734842|ref|NM_001075129.1|, gi|115496645|ref|NM_001076020.1|, gi|78050060|ref|NM_001035064.1|, gi|300793749|ref|NM_001192933.1|, gi|402692129|ref|NM_001038079.2|
GO:0046128	purine ribonucleoside metabolic process	23	3.42	gi|402692129|ref|NM_001038079.2|, gi|31342616|ref|NM_174194.2|, gi|78369656|ref|NM_001035403.1|, gi|116003990|ref|NM_001076888.1|, gi|300794787|ref|NM_001192730.1|, gi|300795778|ref|NM_001191499.1|, gi|328887897|ref|NM_001199026.2|, gi|402743864|ref|NM_001077872.2|, gi|31343219|ref|NM_173940.2|, gi|76253717|ref|NM_175777.3|, gi|139948287|ref|NM_001083671.1|, gi|157074159|ref|NM_001103324.1|, gi|3…
GO:0060627	regulation of vesicle-mediated transport	10	3.13	gi|115496645|ref|NM_001076020.1|, gi|31340955|ref|NM_174787.2|, gi|134085889|ref|NM_001083415.1|, gi|148238039|ref|NM_001098052.1|, gi|116734842|ref|NM_001075129.1|, gi|300798494|ref|NM_001191375.1|, gi|329112498|ref|NM_001193050.2|, gi|62460519|ref|NM_001014912.1|, gi|402691624|ref|NM_173984.3|, gi|31341575|ref|NM_174597.2|
GO:0007600	sensory perception	13	5.33	gi|300793749|ref|NM_001192933.1|, gi|76253717|ref|NM_175777.3|, gi|114050964|ref|NM_001046632.1|, gi|115495042|ref|NM_001075961.1|, gi|114051162|ref|NM_001046199.1|, gi|356991148|ref|NM_001103350.2|, gi|78369656|ref|NM_001035403.1|, gi|300796592|ref|NM_001191295.1|, gi|300798567|ref|NM_001192658.1|, gi|328802700|ref|NM_001192024.2|, gi|328927061|ref|NM_001191346.2|, gi|329663803|ref|NM_001205896.…
GO:0036211	protein modification process	110	28.93	gi|41386684|ref|NM_174196.1|, gi|300798494|ref|NM_001191375.1|, gi|116003826|ref|NM_001076799.1|, gi|134085680|ref|NM_001083454.1|, gi|156121186|ref|NM_001102271.1|, gi|219804279|ref|NM_001143855.1|, gi|329664703|ref|NM_001206264.1|, gi|148237208|ref|NM_001098017.1|, gi|156121034|ref|NM_001102194.1|, gi|300794005|ref|NM_001192946.1|, gi|330417951|ref|NM_001206499.1|, gi|330417953|ref|NM_001206500…
GO:0070887	cellular response to chemical stimulus	52	12.68	gi|31343558|ref|NM_177513.2|, gi|114052193|ref|NM_001046497.1|, gi|115495832|ref|NM_001075534.1|, gi|139949209|ref|NM_001083772.1|, gi|155371988|ref|NM_001101131.1|, gi|402743569|ref|NM_001102059.2|, gi|402746612|ref|NM_001075823.2|, gi|67010048|ref|NM_001024693.1|, gi|42733603|ref|NM_203363.1|, gi|77735630|ref|NM_001034339.1|, gi|118150797|ref|NM_001077839.1|, gi|144953868|ref|NM_001046114.2|, g…
GO:0043627	response to estrogen stimulus	6	5.2	gi|31341418|ref|NM_174661.2|, gi|47824865|ref|NM_001001443.1|, gi|31341394|ref|NM_181020.2|, gi|62460519|ref|NM_001014912.1|, gi|78369271|ref|NM_001035366.1|, gi|164420790|ref|NM_001113252.1|
GO:0050877	neurological system process	32	10.38	gi|300793749|ref|NM_001192933.1|, gi|329299094|ref|NM_001191535.1|, gi|402692712|ref|NM_001078162.2|, gi|125991949|ref|NM_001081581.1|, gi|116734842|ref|NM_001075129.1|, gi|115497345|ref|NM_001075125.1|, gi|148234888|ref|NM_001098108.1|, gi|149643038|ref|NM_001099027.1|, gi|76253717|ref|NM_175777.3|, gi|115496957|ref|NM_001076052.1|, gi|154707845|ref|NM_001098937.1|, gi|157074007|ref|NM_001103243…
GO:0009890	negative regulation of biosynthetic process	23	4.9	gi|402692480|ref|NM_001101882.2|, gi|134085778|ref|NM_001083474.1|, gi|144953868|ref|NM_001046114.2|, gi|115497301|ref|NM_001076409.1|, gi|116734842|ref|NM_001075129.1|, gi|157427957|ref|NM_001105416.1|, gi|45430044|ref|NM_205812.1|, gi|87196500|ref|NM_174049.2|, gi|114051078|ref|NM_001046218.1|, gi|114053168|ref|NM_001046263.1|, gi|115496557|ref|NM_001075712.1|, gi|115497767|ref|NM_001075224.1|,…
GO:0070838	divalent metal ion transport	13	4.71	gi|66792745|ref|NM_001024493.1|, gi|300793749|ref|NM_001192933.1|, gi|78369569|ref|NM_001035409.1|, gi|115496957|ref|NM_001076052.1|, gi|329663723|ref|NM_001206141.1|, gi|116734842|ref|NM_001075129.1|, gi|157074151|ref|NM_001103319.1|, gi|164420790|ref|NM_001113252.1|, gi|162287147|ref|NM_001111120.1|, gi|329663727|ref|NM_001205630.1|, gi|31340955|ref|NM_174787.2|, gi|166706924|ref|NM_001114154.1…
GO:0006200	ATP catabolic process	9	9	gi|31442876|ref|NM_174245.2|, gi|66792877|ref|NM_001024547.1|, gi|83715973|ref|NM_001037820.1|, gi|149642588|ref|NM_001099199.1|, gi|157427957|ref|NM_001105416.1|, gi|300794024|ref|NM_001192947.1|, gi|329664943|ref|NM_001205384.1|, gi|402744667|ref|NM_001037478.3|, gi|451958062|ref|NM_175796.3|
GO:1901069	guanosine-containing compound catabolic process	17	4.88	gi|402692129|ref|NM_001038079.2|, gi|31342616|ref|NM_174194.2|, gi|78369656|ref|NM_001035403.1|, gi|116003990|ref|NM_001076888.1|, gi|300794787|ref|NM_001192730.1|, gi|300795778|ref|NM_001191499.1|, gi|328887897|ref|NM_001199026.2|, gi|402743864|ref|NM_001077872.2|, gi|31343219|ref|NM_173940.2|, gi|76253717|ref|NM_175777.3|, gi|139948287|ref|NM_001083671.1|, gi|157074159|ref|NM_001103324.1|, gi|3…
GO:0009749	response to glucose stimulus	10	8.82	gi|41386684|ref|NM_174196.1|, gi|114051078|ref|NM_001046218.1|, gi|134085778|ref|NM_001083474.1|, gi|144953868|ref|NM_001046114.2|, gi|156120792|ref|NM_001102073.1|, gi|157426836|ref|NM_001098855.1|, gi|164519007|ref|NM_001113302.1|, gi|300797119|ref|NM_001192077.1|, gi|162287147|ref|NM_001111120.1|, gi|31340955|ref|NM_174787.2|
GO:0030308	negative regulation of cell growth	7	6.6	gi|329664055|ref|NM_001205927.1|, gi|62752054|ref|NM_001015559.1|, gi|87196500|ref|NM_174049.2|, gi|114051078|ref|NM_001046218.1|, gi|116003920|ref|NM_001076847.1|, gi|157074159|ref|NM_001103324.1|, gi|164420790|ref|NM_001113252.1|
GO:0051254	positive regulation of RNA metabolic process	29	12.43	gi|31340955|ref|NM_174787.2|, gi|31342941|ref|NM_174055.2|, gi|62460609|ref|NM_001014956.1|, gi|114051078|ref|NM_001046218.1|, gi|115496557|ref|NM_001075712.1|, gi|115497301|ref|NM_001076409.1|, gi|124430747|ref|NM_001075811.2|, gi|148540301|ref|NM_001098462.1|, gi|157074203|ref|NM_001103347.1|, gi|157428099|ref|NM_001105488.1|, gi|158341671|ref|NM_001109981.1|, gi|300794388|ref|NM_001191186.1|, …
GO:0046129	purine ribonucleoside biosynthetic process	6	2.35	gi|78369656|ref|NM_001035403.1|, gi|330340408|ref|NM_001206436.1|, gi|149773565|ref|NM_001098908.1|, gi|331999967|ref|NM_001206692.1|, gi|114052193|ref|NM_001046497.1|, gi|155371988|ref|NM_001101131.1|
GO:0044271	cellular nitrogen compound biosynthetic process	21	4.85	gi|116003826|ref|NM_001076799.1|, gi|31341394|ref|NM_181020.2|, gi|67010048|ref|NM_001024693.1|, gi|402765895|ref|NM_001014888.3|, gi|402743419|ref|NM_001099081.2|, gi|330340408|ref|NM_001206436.1|, gi|78369656|ref|NM_001035403.1|, gi|27807162|ref|NM_174641.1|, gi|300797271|ref|NM_001192852.1|, gi|164420790|ref|NM_001113252.1|, gi|451958062|ref|NM_175796.3|, gi|149773565|ref|NM_001098908.1|, gi|3…
GO:0051960	regulation of nervous system development	9	1.66	gi|115496567|ref|NM_001076014.1|, gi|300795909|ref|NM_001192529.1|, gi|329664055|ref|NM_001205927.1|, gi|134085690|ref|NM_001083507.1|, gi|300795416|ref|NM_001191237.1|, gi|115495458|ref|NM_001075504.1|, gi|78369271|ref|NM_001035366.1|, gi|330417949|ref|NM_001192888.2|, gi|116734842|ref|NM_001075129.1|
GO:0019226	transmission of nerve impulse	17	7.72	gi|125991949|ref|NM_001081581.1|, gi|116734842|ref|NM_001075129.1|, gi|115497345|ref|NM_001075125.1|, gi|148234888|ref|NM_001098108.1|, gi|149643038|ref|NM_001099027.1|, gi|76253717|ref|NM_175777.3|, gi|115496957|ref|NM_001076052.1|, gi|154707845|ref|NM_001098937.1|, gi|157074007|ref|NM_001103243.1|, gi|157074159|ref|NM_001103324.1|, gi|329664047|ref|NM_001205926.1|, gi|115495458|ref|NM_001075504…
GO:0001932	regulation of protein phosphorylation	19	7.17	gi|330688403|ref|NM_001192906.2|, gi|329663887|ref|NM_001205906.1|, gi|45430044|ref|NM_205812.1|, gi|115495996|ref|NM_001076192.1|, gi|31342941|ref|NM_174055.2|, gi|114051078|ref|NM_001046218.1|, gi|122692462|ref|NM_001080302.1|, gi|41386684|ref|NM_174196.1|, gi|255759963|ref|NM_001075305.2|, gi|255759964|ref|NM_001164061.1|, gi|149642770|ref|NM_001099036.1|, gi|329663943|ref|NM_001205913.1|, gi|…
GO:0048011	nerve growth factor receptor signaling pathway	11	10.6	gi|31342236|ref|NM_174353.2|, gi|115432048|ref|NM_174414.3|, gi|115497301|ref|NM_001076409.1|, gi|115497345|ref|NM_001075125.1|, gi|154707845|ref|NM_001098937.1|, gi|162287147|ref|NM_001111120.1|, gi|255759963|ref|NM_001075305.2|, gi|255759964|ref|NM_001164061.1|, gi|332164719|ref|NM_001206770.1|, gi|402745559|ref|NM_001077855.2|, gi|329664055|ref|NM_001205927.1|
GO:0033124	regulation of GTP catabolic process	11	3.55	gi|402692129|ref|NM_001038079.2|, gi|31342616|ref|NM_174194.2|, gi|78369656|ref|NM_001035403.1|, gi|116003990|ref|NM_001076888.1|, gi|300794787|ref|NM_001192730.1|, gi|300795778|ref|NM_001191499.1|, gi|328887897|ref|NM_001199026.2|, gi|402743864|ref|NM_001077872.2|, gi|139948594|ref|NM_001083666.1|, gi|330688403|ref|NM_001192906.2|, gi|115496464|ref|NM_001076520.1|
GO:0006520	cellular amino acid metabolic process	21	7.82	gi|125991949|ref|NM_001081581.1|, gi|402746612|ref|NM_001075823.2|, gi|330688483|ref|NM_001191397.1|, gi|62752069|ref|NM_001015630.1|, gi|60687509|ref|NM_001011685.1|, gi|115495930|ref|NM_001076182.1|, gi|116734842|ref|NM_001075129.1|, gi|114052740|ref|NM_001045878.1|, gi|118601769|ref|NM_001079585.1|, gi|27806476|ref|NM_174148.1|, gi|329663654|ref|NM_001205876.1|, gi|300797271|ref|NM_001192852.1…
GO:0009260	ribonucleotide biosynthetic process	8	1.94	gi|78369656|ref|NM_001035403.1|, gi|330340408|ref|NM_001206436.1|, gi|451958062|ref|NM_175796.3|, gi|122692526|ref|NM_001080255.1|, gi|166706924|ref|NM_001114154.1|, gi|221136907|ref|NM_001144103.1|, gi|300797271|ref|NM_001192852.1|, gi|402692934|ref|NM_176649.3|
GO:0007169	transmembrane receptor protein tyrosine kinase signaling pathway	23	16.5	gi|114326281|ref|NM_177484.3|, gi|31341394|ref|NM_181020.2|, gi|157426836|ref|NM_001098855.1|, gi|31342236|ref|NM_174353.2|, gi|115432048|ref|NM_174414.3|, gi|115497301|ref|NM_001076409.1|, gi|115497345|ref|NM_001075125.1|, gi|154707845|ref|NM_001098937.1|, gi|162287147|ref|NM_001111120.1|, gi|255759963|ref|NM_001075305.2|, gi|255759964|ref|NM_001164061.1|, gi|332164719|ref|NM_001206770.1|, gi|40…
GO:0048609	multicellular organismal reproductive process	16	5.89	gi|157426836|ref|NM_001098855.1|, gi|300795497|ref|NM_001192253.1|, gi|329664813|ref|NM_001205766.1|, gi|114052666|ref|NM_001046310.1|, gi|116003826|ref|NM_001076799.1|, gi|158519806|ref|NM_001110079.1|, gi|328802700|ref|NM_001192024.2|, gi|402692834|ref|NM_001034536.2|, gi|402744886|ref|NM_001034736.2|, gi|47824865|ref|NM_001001443.1|, gi|329663654|ref|NM_001205876.1|, gi|31341394|ref|NM_181020.…
GO:0071495	cellular response to endogenous stimulus	23	5.81	gi|219804723|ref|NM_001143865.1|, gi|262073078|ref|NM_001166511.1|, gi|31342941|ref|NM_174055.2|, gi|31442876|ref|NM_174245.2|, gi|164420732|ref|NM_001024543.2|, gi|164519007|ref|NM_001113302.1|, gi|255759963|ref|NM_001075305.2|, gi|255759964|ref|NM_001164061.1|, gi|402745777|ref|NM_176637.2|, gi|47824865|ref|NM_001001443.1|, gi|300798452|ref|NM_001191373.1|, gi|300798567|ref|NM_001192658.1|, gi|…
GO:0048747	muscle fiber development	6	2.88	gi|262073078|ref|NM_001166511.1|, gi|402692417|ref|NM_001078026.2|, gi|300797966|ref|NM_001193141.1|, gi|31340955|ref|NM_174787.2|, gi|115496957|ref|NM_001076052.1|, gi|156120900|ref|NM_001102127.1|
GO:0052548	regulation of endopeptidase activity	6	0.95	gi|41386684|ref|NM_174196.1|, gi|154707845|ref|NM_001098937.1|, gi|114051078|ref|NM_001046218.1|, gi|114326281|ref|NM_177484.3|, gi|330417949|ref|NM_001192888.2|, gi|402693023|ref|NM_001078058.2|
GO:0043434	response to peptide hormone stimulus	19	8.24	gi|402766322|ref|NM_001034809.2|, gi|31342941|ref|NM_174055.2|, gi|31442876|ref|NM_174245.2|, gi|164420732|ref|NM_001024543.2|, gi|164519007|ref|NM_001113302.1|, gi|255759963|ref|NM_001075305.2|, gi|255759964|ref|NM_001164061.1|, gi|402745777|ref|NM_176637.2|, gi|114052740|ref|NM_001045878.1|, gi|134085778|ref|NM_001083474.1|, gi|402745339|ref|NM_001114509.2|, gi|31341394|ref|NM_181020.2|, gi|144…
GO:0006355	regulation of transcription, DNA-dependent	84	58.43	gi|402693023|ref|NM_001078058.2|, gi|31342236|ref|NM_174353.2|, gi|115497301|ref|NM_001076409.1|, gi|402767023|ref|NM_001083728.2|, gi|157427957|ref|NM_001105416.1|, gi|45430044|ref|NM_205812.1|, gi|87196500|ref|NM_174049.2|, gi|114051078|ref|NM_001046218.1|, gi|114053168|ref|NM_001046263.1|, gi|115496557|ref|NM_001075712.1|, gi|115497767|ref|NM_001075224.1|, gi|118151295|ref|NM_001078114.1|, gi|…
GO:0051325	interphase	11	3.64	gi|402745086|ref|NM_001034381.2|, gi|116003920|ref|NM_001076847.1|, gi|329664943|ref|NM_001205384.1|, gi|156523101|ref|NM_001102495.1|, gi|166157491|ref|NM_001113765.1|, gi|329744650|ref|NM_001191141.1|, gi|31340955|ref|NM_174787.2|, gi|300796481|ref|NM_001192301.1|, gi|157074009|ref|NM_001103244.1|, gi|148237208|ref|NM_001098017.1|, gi|300797119|ref|NM_001192077.1|
GO:0023051	regulation of signaling	57	15.64	gi|274317000|ref|NM_001024481.2|, gi|139948594|ref|NM_001083666.1|, gi|31341394|ref|NM_181020.2|, gi|114326281|ref|NM_177484.3|, gi|114051078|ref|NM_001046218.1|, gi|115497589|ref|NM_001076137.1|, gi|32880220|ref|NM_182652.1|, gi|162287147|ref|NM_001111120.1|, gi|62460589|ref|NM_001014949.1|, gi|148237208|ref|NM_001098017.1|, gi|148540301|ref|NM_001098462.1|, gi|164420790|ref|NM_001113252.1|, gi|…
GO:0045927	positive regulation of growth	6	3.6	gi|164420790|ref|NM_001113252.1|, gi|329664943|ref|NM_001205384.1|, gi|332164719|ref|NM_001206770.1|, gi|402745095|ref|NM_001099023.2|, gi|31341394|ref|NM_181020.2|, gi|402744600|ref|NM_174206.3|
GO:0050817	coagulation	30	13.2	gi|134085889|ref|NM_001083415.1|, gi|262050637|ref|NM_001080213.1|, gi|114326281|ref|NM_177484.3|, gi|115496865|ref|NM_001076534.1|, gi|122692462|ref|NM_001080302.1|, gi|147903188|ref|NM_001098038.1|, gi|155371850|ref|NM_001101060.1|, gi|157426836|ref|NM_001098855.1|, gi|158341671|ref|NM_001109981.1|, gi|255759963|ref|NM_001075305.2|, gi|255759964|ref|NM_001164061.1|, gi|329663477|ref|NM_00120610…
GO:0032879	regulation of localization	45	7.64	gi|114326289|ref|NM_001001174.2|, gi|66792877|ref|NM_001024547.1|, gi|31341394|ref|NM_181020.2|, gi|161760648|ref|NM_001080285.2|, gi|402745835|ref|NM_001034720.2|, gi|164420790|ref|NM_001113252.1|, gi|32880220|ref|NM_182652.1|, gi|162287147|ref|NM_001111120.1|, gi|41386684|ref|NM_174196.1|, gi|157426836|ref|NM_001098855.1|, gi|329663132|ref|NM_001206309.1|, gi|115497301|ref|NM_001076409.1|, gi|1…
GO:0008203	cholesterol metabolic process	8	5.92	gi|31341575|ref|NM_174597.2|, gi|67010048|ref|NM_001024693.1|, gi|77736426|ref|NM_001034741.1|, gi|329664405|ref|NM_001205715.1|, gi|402744865|ref|NM_001046269.2|, gi|31342941|ref|NM_174055.2|, gi|164519007|ref|NM_001113302.1|, gi|78369373|ref|NM_001035390.1|
GO:0030097	hemopoiesis	19	5.97	gi|115496865|ref|NM_001076534.1|, gi|154152068|ref|NM_001100377.1|, gi|300797966|ref|NM_001193141.1|, gi|402744600|ref|NM_174206.3|, gi|402693079|ref|NM_001103102.2|, gi|300797271|ref|NM_001192852.1|, gi|402692480|ref|NM_001101882.2|, gi|124430747|ref|NM_001075811.2|, gi|300798452|ref|NM_001191373.1|, gi|115497589|ref|NM_001076137.1|, gi|300796481|ref|NM_001192301.1|, gi|329664405|ref|NM_00120571…
GO:0006811	ion transport	40	16.74	gi|66792745|ref|NM_001024493.1|, gi|300793749|ref|NM_001192933.1|, gi|114326289|ref|NM_001001174.2|, gi|31341418|ref|NM_174661.2|, gi|451958182|ref|NM_174829.3|, gi|31442876|ref|NM_174245.2|, gi|42733603|ref|NM_203363.1|, gi|115495692|ref|NM_001075441.1|, gi|166706924|ref|NM_001114154.1|, gi|451958062|ref|NM_175796.3|, gi|114052423|ref|NM_001046339.1|, gi|300797271|ref|NM_001192852.1|, gi|9496685…
GO:0009617	response to bacterium	9	2.8	gi|402693079|ref|NM_001103102.2|, gi|67010048|ref|NM_001024693.1|, gi|144953868|ref|NM_001046114.2|, gi|329664405|ref|NM_001205715.1|, gi|116003826|ref|NM_001076799.1|, gi|31341575|ref|NM_174597.2|, gi|118150797|ref|NM_001077839.1|, gi|402743839|ref|NM_001046551.2|, gi|162287147|ref|NM_001111120.1|
GO:0030001	metal ion transport	25	9.3	gi|66792745|ref|NM_001024493.1|, gi|300793749|ref|NM_001192933.1|, gi|300797271|ref|NM_001192852.1|, gi|78369569|ref|NM_001035409.1|, gi|115496957|ref|NM_001076052.1|, gi|329663723|ref|NM_001206141.1|, gi|116734842|ref|NM_001075129.1|, gi|157074151|ref|NM_001103319.1|, gi|164420790|ref|NM_001113252.1|, gi|162287147|ref|NM_001111120.1|, gi|31442876|ref|NM_174245.2|, gi|402745777|ref|NM_176637.2|, …
GO:0060537	muscle tissue development	15	3.55	gi|114051078|ref|NM_001046218.1|, gi|262073078|ref|NM_001166511.1|, gi|402692417|ref|NM_001078026.2|, gi|198282012|ref|NM_001103086.1|, gi|148227521|ref|NM_001098045.1|, gi|300795497|ref|NM_001192253.1|, gi|114053168|ref|NM_001046263.1|, gi|164420790|ref|NM_001113252.1|, gi|402766322|ref|NM_001034809.2|, gi|115497767|ref|NM_001075224.1|, gi|300797966|ref|NM_001193141.1|, gi|31340955|ref|NM_174787…
GO:0051054	positive regulation of DNA metabolic process	7	3.58	gi|402692337|ref|NM_001046179.2|, gi|255759963|ref|NM_001075305.2|, gi|255759964|ref|NM_001164061.1|, gi|402766322|ref|NM_001034809.2|, gi|114051112|ref|NM_001046216.1|, gi|329664943|ref|NM_001205384.1|, gi|118151387|ref|NM_001077917.1|
GO:0043086	negative regulation of catalytic activity	13	5.31	gi|164420790|ref|NM_001113252.1|, gi|402692129|ref|NM_001038079.2|, gi|47681477|ref|NM_001001142.1|, gi|402745086|ref|NM_001034381.2|, gi|115497301|ref|NM_001076409.1|, gi|45430044|ref|NM_205812.1|, gi|41386684|ref|NM_174196.1|, gi|154707845|ref|NM_001098937.1|, gi|402766968|ref|NM_001035335.2|, gi|77736426|ref|NM_001034741.1|, gi|300797271|ref|NM_001192852.1|, gi|157074151|ref|NM_001103319.1|, g…
GO:0042110	T cell activation	11	5.81	gi|115496865|ref|NM_001076534.1|, gi|402693079|ref|NM_001103102.2|, gi|402767166|ref|NM_001046529.2|, gi|114051078|ref|NM_001046218.1|, gi|329664405|ref|NM_001205715.1|, gi|149642770|ref|NM_001099036.1|, gi|300797119|ref|NM_001192077.1|, gi|148237208|ref|NM_001098017.1|, gi|155371850|ref|NM_001101060.1|, gi|300797271|ref|NM_001192852.1|, gi|402745835|ref|NM_001034720.2|
GO:0009116	nucleoside metabolic process	23	1.85	gi|402692129|ref|NM_001038079.2|, gi|31342616|ref|NM_174194.2|, gi|78369656|ref|NM_001035403.1|, gi|116003990|ref|NM_001076888.1|, gi|300794787|ref|NM_001192730.1|, gi|300795778|ref|NM_001191499.1|, gi|328887897|ref|NM_001199026.2|, gi|402743864|ref|NM_001077872.2|, gi|31343219|ref|NM_173940.2|, gi|76253717|ref|NM_175777.3|, gi|139948287|ref|NM_001083671.1|, gi|157074159|ref|NM_001103324.1|, gi|3…
GO:0050727	regulation of inflammatory response	6	2.47	gi|116004150|ref|NM_001076968.1|, gi|402693079|ref|NM_001103102.2|, gi|144953868|ref|NM_001046114.2|, gi|329664405|ref|NM_001205715.1|, gi|402691624|ref|NM_173984.3|, gi|118150797|ref|NM_001077839.1|
GO:0003006	developmental process involved in reproduction	11	7.43	gi|300795497|ref|NM_001192253.1|, gi|329664813|ref|NM_001205766.1|, gi|157426836|ref|NM_001098855.1|, gi|47824865|ref|NM_001001443.1|, gi|329663654|ref|NM_001205876.1|, gi|402692417|ref|NM_001078026.2|, gi|148540301|ref|NM_001098462.1|, gi|328802700|ref|NM_001192024.2|, gi|78369271|ref|NM_001035366.1|, gi|402744034|ref|NM_001046222.2|, gi|164420790|ref|NM_001113252.1|
GO:0048812	neuron projection morphogenesis	30	12.84	gi|300795416|ref|NM_001191237.1|, gi|329664055|ref|NM_001205927.1|, gi|329664851|ref|NM_001205515.1|, gi|330417949|ref|NM_001192888.2|, gi|78369271|ref|NM_001035366.1|, gi|41386799|ref|NM_174627.1|, gi|115497345|ref|NM_001075125.1|, gi|116003920|ref|NM_001076847.1|, gi|149642770|ref|NM_001099036.1|, gi|154707845|ref|NM_001098937.1|, gi|156120900|ref|NM_001102127.1|, gi|157785632|ref|NM_001105620.…
GO:0003008	system process	54	14.95	gi|300793749|ref|NM_001192933.1|, gi|329299094|ref|NM_001191535.1|, gi|402692712|ref|NM_001078162.2|, gi|66792877|ref|NM_001024547.1|, gi|300797119|ref|NM_001192077.1|, gi|125991949|ref|NM_001081581.1|, gi|116734842|ref|NM_001075129.1|, gi|27807162|ref|NM_174641.1|, gi|60687509|ref|NM_001011685.1|, gi|148227521|ref|NM_001098045.1|, gi|402743839|ref|NM_001046551.2|, gi|115497345|ref|NM_001075125.1…
GO:0071103	DNA conformation change	9	3.7	gi|134085670|ref|NM_001083425.1|, gi|155371862|ref|NM_001101066.1|, gi|157427957|ref|NM_001105416.1|, gi|78365282|ref|NM_001035372.1|, gi|402692966|ref|NM_001098097.2|, gi|115496557|ref|NM_001075712.1|, gi|402693435|ref|NM_001046571.2|, gi|115496174|ref|NM_001076523.1|, gi|402692337|ref|NM_001046179.2|
GO:0001934	positive regulation of protein phosphorylation	9	3.29	gi|330688403|ref|NM_001192906.2|, gi|329663887|ref|NM_001205906.1|, gi|115495996|ref|NM_001076192.1|, gi|31342941|ref|NM_174055.2|, gi|41386684|ref|NM_174196.1|, gi|255759963|ref|NM_001075305.2|, gi|255759964|ref|NM_001164061.1|, gi|329663943|ref|NM_001205913.1|, gi|164420790|ref|NM_001113252.1|
GO:0001558	regulation of cell growth	13	9.36	gi|329664055|ref|NM_001205927.1|, gi|134085719|ref|NM_001083488.1|, gi|156139046|ref|NM_001102382.1|, gi|300797119|ref|NM_001192077.1|, gi|62752054|ref|NM_001015559.1|, gi|87196500|ref|NM_174049.2|, gi|114051078|ref|NM_001046218.1|, gi|116003920|ref|NM_001076847.1|, gi|157074159|ref|NM_001103324.1|, gi|164420790|ref|NM_001113252.1|, gi|329664943|ref|NM_001205384.1|, gi|332164719|ref|NM_001206770.…
GO:0045859	regulation of protein kinase activity	11	4.89	gi|329663887|ref|NM_001205906.1|, gi|45430044|ref|NM_205812.1|, gi|115495996|ref|NM_001076192.1|, gi|41386684|ref|NM_174196.1|, gi|255759963|ref|NM_001075305.2|, gi|255759964|ref|NM_001164061.1|, gi|149642770|ref|NM_001099036.1|, gi|300795954|ref|NM_001192531.1|, gi|115497589|ref|NM_001076137.1|, gi|122692590|ref|NM_001080286.1|, gi|164420790|ref|NM_001113252.1|
GO:0008652	cellular amino acid biosynthetic process	8	2.74	gi|62752069|ref|NM_001015630.1|, gi|60687509|ref|NM_001011685.1|, gi|114052740|ref|NM_001045878.1|, gi|27806476|ref|NM_174148.1|, gi|114052193|ref|NM_001046497.1|, gi|155371988|ref|NM_001101131.1|, gi|32880220|ref|NM_182652.1|, gi|402745423|ref|NM_001034680.2|
GO:0032501	multicellular organismal process	185	62.64	gi|300797271|ref|NM_001192852.1|, gi|115495996|ref|NM_001076192.1|, gi|402692712|ref|NM_001078162.2|, gi|300794388|ref|NM_001191186.1|, gi|114051162|ref|NM_001046199.1|, gi|118151295|ref|NM_001078114.1|, gi|221136915|ref|NM_001144106.1|, gi|300798731|ref|NM_001192668.1|, gi|164420790|ref|NM_001113252.1|, gi|114051078|ref|NM_001046218.1|, gi|300793749|ref|NM_001192933.1|, gi|157426836|ref|NM_00109…
GO:0048193	Golgi vesicle transport	7	4.6	gi|126723526|ref|NM_001082431.1|, gi|78050060|ref|NM_001035064.1|, gi|156120986|ref|NM_001102170.1|, gi|402743818|ref|NM_001103296.2|, gi|402745409|ref|NM_001040591.2|, gi|164448603|ref|NM_001076839.2|, gi|134085784|ref|NM_001083372.1|
GO:0009163	nucleoside biosynthetic process	6	0.85	gi|78369656|ref|NM_001035403.1|, gi|330340408|ref|NM_001206436.1|, gi|149773565|ref|NM_001098908.1|, gi|331999967|ref|NM_001206692.1|, gi|114052193|ref|NM_001046497.1|, gi|155371988|ref|NM_001101131.1|
GO:0001525	angiogenesis	20	17.72	gi|31342941|ref|NM_174055.2|, gi|41386684|ref|NM_174196.1|, gi|62460519|ref|NM_001014912.1|, gi|114326281|ref|NM_177484.3|, gi|157426836|ref|NM_001098855.1|, gi|300797966|ref|NM_001193141.1|, gi|329663132|ref|NM_001206309.1|, gi|402743839|ref|NM_001046551.2|, gi|330417949|ref|NM_001192888.2|, gi|77736426|ref|NM_001034741.1|, gi|134085690|ref|NM_001083507.1|, gi|136256456|ref|NM_001045970.2|, gi|1…
GO:0051090	regulation of sequence-specific DNA binding transcription factor activity	6	3.28	gi|402693023|ref|NM_001078058.2|, gi|31342236|ref|NM_174353.2|, gi|115497301|ref|NM_001076409.1|, gi|402767023|ref|NM_001083728.2|, gi|62460519|ref|NM_001014912.1|, gi|329664405|ref|NM_001205715.1|
GO:0097285	cell-type specific apoptotic process	7	2.41	gi|76253717|ref|NM_175777.3|, gi|300797271|ref|NM_001192852.1|, gi|164420790|ref|NM_001113252.1|, gi|62460519|ref|NM_001014912.1|, gi|116734842|ref|NM_001075129.1|, gi|115496751|ref|NM_001076366.1|, gi|300795007|ref|NM_001192996.1|
GO:0002694	regulation of leukocyte activation	13	2.88	gi|115496865|ref|NM_001076534.1|, gi|402693079|ref|NM_001103102.2|, gi|402767166|ref|NM_001046529.2|, gi|329664405|ref|NM_001205715.1|, gi|149642770|ref|NM_001099036.1|, gi|300797119|ref|NM_001192077.1|, gi|148237208|ref|NM_001098017.1|, gi|155371850|ref|NM_001101060.1|, gi|402692480|ref|NM_001101882.2|, gi|41386684|ref|NM_174196.1|, gi|328802700|ref|NM_001192024.2|, gi|62460519|ref|NM_001014912.…
GO:0042325	regulation of phosphorylation	22	8.3	gi|330688403|ref|NM_001192906.2|, gi|329663887|ref|NM_001205906.1|, gi|45430044|ref|NM_205812.1|, gi|115495996|ref|NM_001076192.1|, gi|31342941|ref|NM_174055.2|, gi|114051078|ref|NM_001046218.1|, gi|122692462|ref|NM_001080302.1|, gi|300797271|ref|NM_001192852.1|, gi|41386684|ref|NM_174196.1|, gi|255759963|ref|NM_001075305.2|, gi|255759964|ref|NM_001164061.1|, gi|149642770|ref|NM_001099036.1|, gi|…
GO:0070647	protein modification by small protein conjugation or removal	21	5.9	gi|115497363|ref|NM_001076092.1|, gi|329663887|ref|NM_001205906.1|, gi|402745086|ref|NM_001034381.2|, gi|139948633|ref|NM_001083663.1|, gi|148540301|ref|NM_001098462.1|, gi|156121150|ref|NM_001102253.1|, gi|300794718|ref|NM_001191203.1|, gi|300798275|ref|NM_001192644.1|, gi|114053168|ref|NM_001046263.1|, gi|122692452|ref|NM_001080308.1|, gi|156120892|ref|NM_001102123.1|, gi|118150973|ref|NM_00107…
GO:0007283	spermatogenesis	8	6.58	gi|300795497|ref|NM_001192253.1|, gi|329664813|ref|NM_001205766.1|, gi|114052666|ref|NM_001046310.1|, gi|116003826|ref|NM_001076799.1|, gi|158519806|ref|NM_001110079.1|, gi|328802700|ref|NM_001192024.2|, gi|402692834|ref|NM_001034536.2|, gi|402744886|ref|NM_001034736.2|
GO:0034470	ncRNA processing	7	2.68	gi|332205940|ref|NM_001206837.1|, gi|300798263|ref|NM_001191120.1|, gi|444909147|ref|NM_001075729.2|, gi|149773565|ref|NM_001098908.1|, gi|331999967|ref|NM_001206692.1|, gi|76253869|ref|NM_001015631.2|, gi|114051078|ref|NM_001046218.1|
GO:0001701	in utero embryonic development	7	6.2	gi|329663654|ref|NM_001205876.1|, gi|198282012|ref|NM_001103086.1|, gi|31341418|ref|NM_174661.2|, gi|114051078|ref|NM_001046218.1|, gi|221136915|ref|NM_001144106.1|, gi|300797271|ref|NM_001192852.1|, gi|329663132|ref|NM_001206309.1|
GO:0090276	regulation of peptide hormone secretion	10	4.68	gi|31341394|ref|NM_181020.2|, gi|32880220|ref|NM_182652.1|, gi|162287147|ref|NM_001111120.1|, gi|31340955|ref|NM_174787.2|, gi|164519007|ref|NM_001113302.1|, gi|300793980|ref|NM_001192433.1|, gi|300797337|ref|NM_001192599.1|, gi|116003826|ref|NM_001076799.1|, gi|116734842|ref|NM_001075129.1|, gi|122692462|ref|NM_001080302.1|

## Sheet: C
Table S10C Biological process of GO enrichment analysis in adipogenesis
GO ID	Term	#Seqs	Sequences
GO:0008654	phospholipid biosynthetic process	7	gi|300795007|ref|NM_001192996.1|, gi|116004436|ref|NM_001077109.1|, gi|402693098|ref|NM_001100311.2|, gi|84000062|ref|NM_001038046.1|, gi|115497425|ref|NM_001075257.1|, gi|402743419|ref|NM_001099081.2|, gi|400529123|ref|NM_001038102.2|
GO:0006869	lipid transport	8	gi|66792877|ref|NM_001024547.1|, gi|31341575|ref|NM_174597.2|, gi|115497301|ref|NM_001076409.1|, gi|67010048|ref|NM_001024693.1|, gi|451958182|ref|NM_174829.3|, gi|402744865|ref|NM_001046269.2|, gi|122692526|ref|NM_001080255.1|, gi|41386684|ref|NM_174196.1|
GO:0016042	lipid catabolic process	6	gi|162287147|ref|NM_001111120.1|, gi|31341575|ref|NM_174597.2|, gi|78050046|ref|NM_001035071.1|, gi|402744219|ref|NM_001035316.2|, gi|115432057|ref|NM_173939.2|, gi|156523155|ref|NM_001102522.1|
[truncated: 7 more rows]

## Sheet: D
Table S10D The mRNAs expression profiles of target gene candidates between fetal and adult bovine backfat
[truncated: 45 more rows]
