# Supplementary material for: Discovery of Novel and Differentially Expressed MicroRNAs between Fetal and Adult Backfat in Cattle
Source: PLoS One. 2014 Feb 28;9(2):e90244. doi: 10.1371/journal.pone.0090244 (PMC3938653; doi:10.1371/journal.pone.0090244)
Supplement: Table S11 — The known miRNAs expression profiles between two libraries. (XLS) [file pone.0090244.s015.xls]

## Sheet: Additional T-CAF-VS-T-CFF.GeneD
Table S11 The known mRNAs expression profiles between two libraries
GeneID	Length (bp)	AF Expression	FF Expression	AF RPKM	FF RPKM	log2 Ratio(FF/AF)	Up-Down Regulation	P-value	FDR
NM_174363	1668	15	278	0.74	11.61	3.97168	Up	4.86e-55	3.23e-54
NM_001034696	1727	265	2722	12.63	109.8	3.12023	Up	0	0
NM_001145173	3721	16	87	0.35	1.63	2.20257	Up	9.28e-11	2.26e-10
NM_001099396	800	403	1903	41.45	165.71	1.99905	Up	1.78e-181	2.96e-180
NM_001078144	739	2045	5895	227.72	555.7	1.28702	Up	5.88e-298	1.45e-296
NM_001015557	4515	322	2	5.87	0.03	-7.57129	Down	1.22e-105	1.36e-104
NM_001080220	2647	29839	1554	927.66	40.9	-4.50351	Down	0	0
NM_001144853	3282	2137	130	53.58	2.76	-4.27938	Down	0	0
NM_174224	7381	14967	1013	166.87	9.56	-4.12545	Down	0	0
NM_001075780	2740	713	67	21.41	1.7	-3.65204	Down	4.25e-162	6.52e-161
NM_001206083	2048	259	26	10.41	0.88	-3.55674	Down	1.26e-58	8.82e-58
NM_001098034	3119	611	62	16.12	1.38	-3.5412	Down	1.43e-135	1.9e-134
NM_174575	2175	2294	249	86.79	7.98	-3.44402	Down	0	0
NM_174497	2859	641	84	18.45	2.05	-3.17223	Down	1.42e-128	1.83e-127
NM_174010	2772	44918	7419	1333.48	186.45	-2.83837	Down	0	0
NM_001075507	1509	2137	394	116.54	18.19	-2.67969	Down	0	0
NM_001098053	4270	2613	488	50.36	7.96	-2.66113	Down	0	0
NM_001109981	4045	4914	971	99.97	16.72	-2.57973	Down	0	0
NM_001100333	3439	1801	390	43.1	7.9	-2.44762	Down	1.7e-270	3.93e-269
NM_174577	6520	4717	1109	59.54	11.85	-2.32898	Down	0	0
NM_001076085	3690	12936	3085	288.49	58.24	-2.30842	Down	0	0
NM_001205797	2013	113	34	4.62	1.18	-1.97309	Down	1.94e-14	5.41e-14
NM_001099137	2900	244	77	6.92	1.85	-1.90432	Down	3.8e-28	1.57e-27
NM_001099141	2611	672	218	21.18	5.82	-1.8645	Down	1.64e-72	1.36e-71
NM_001075593	1592	416	152	21.5	6.65	-1.69288	Down	5.36e-40	2.83e-39
NM_001075231	1493	796	296	43.87	13.81	-1.66754	Down	2.23e-73	1.87e-72
NM_001100297	3016	170	65	4.64	1.5	-1.62739	Down	2.1e-16	6.26e-16
NM_174315	1822	6653	2573	300.49	98.38	-1.61093	Down	0	0
NM_001075549	1445	1165	469	66.35	22.61	-1.55304	Down	3.23e-96	3.31e-95
NM_181024	1815	1530	624	69.37	23.95	-1.53429	Down	1.48e-123	1.86e-122
NM_001081728	3190	6947	2852	179.21	62.28	-1.52479	Down	0	0
NM_174737	2592	1460	602	46.35	16.18	-1.5185	Down	3.2e-116	3.86e-115
NM_001166530	4359	2065	882	38.98	14.1	-1.46766	Down	1.57e-155	2.31e-154
NM_001099107	2683	886	390	27.18	10.13	-1.4242	Down	7.09e-65	5.4e-64
NM_001076936	1781	579	258	26.75	10.09	-1.40656	Down	3.15e-42	1.72e-41
NM_001083487	4577	1611	722	28.97	10.99	-1.39826	Down	2.84e-113	3.36e-112
NM_001099179	838	220	101	21.6	8.4	-1.36352	Down	2.6e-16	7.71e-16
NM_001081605	7405	1594	750	17.71	7.06	-1.32806	Down	1.09e-103	1.18e-102
NM_001114657	2683	157	78	4.82	2.03	-1.24959	Down	1.04e-10	2.52e-10
NM_174734	1301	157	80	9.93	4.28	-1.21306	Down	2.76e-10	6.55e-10
NM_001076088	3647	610	311	13.76	5.94	-1.21227	Down	1.44e-35	6.99e-35
NM_001075243	2087	134	76	5.28	2.54	-1.05853	Down	1.77e-07	3.66e-07
NM_001101154	2281	802	455	28.93	13.9	-1.05811	Down	1.95e-37	9.75e-37
NM_174643	1682	5547	3148	271.39	130.38	-1.05764	Down	7.9e-248	1.7e-246
NM_001015610	1724	118	67	5.63	2.71	-1.05693	Down	9.89e-07	1.97e-06
NM_001192793	1549	71	41	3.77	1.84	-1.03257	Down	0.000198913	0.000340251
NM_181011	1527	461	267	24.84	12.18	-1.0283	Down	2.87e-21	9.9e-21
NM_001113302	3983	5143	2299	106.26	40.21	-1.40198	Down	0	0
NM_001076014	3122	478	202	12.6	4.51	-1.48303	Down	6.01e-38	3.05e-37
NM_001038046	1451	702	221	39.81	10.61	-1.9078	Down	5.04e-78	4.42e-77
NM_001046339	2081	69	0	2.73	0	-11.4139	Down	3.9e-24	1.45e-23
NM_001192875	2842	25	0	0.72	0	-9.49964	Down	3.12e-09	7.08e-09
NM_001001443	2327	163	5	5.76	0.15	-5.26717	Down	2.92e-48	1.77e-47
NM_174055	4005	1711	101	35.16	1.76	-4.32278	Down	0	0
NM_001075721	2685	169	78	5.18	2.02	-1.35585	Down	8.98e-13	2.36e-12
NM_001035390	2484	1672	866	55.39	24.29	-1.18951	Down	1.2e-91	1.19e-90
NM_173939	2797	1294	747	38.07	18.6	-1.03303	Down	4.21e-57	2.89e-56
NM_001045919	1563	535	84	28.17	3.74	-2.91145	Down	8.29e-99	8.65e-98
NM_001024693	7430	834	177	9.24	1.66	-2.47667	Down	4.75e-128	6.14e-127
NM_001075257	1516	47	20	2.55	0.92	-1.47303	Down	6.41e-05	0.0001136
NM_001080255	3947	999	535	20.83	9.44	-1.14132	Down	4.82e-52	3.09e-51
NM_181028	930	0	393	0	29.44	14.8454	Up	2.27e-105	2.51e-104
NM_001104989	1658	0	342	0	14.37	13.8107	Up	8.73e-92	8.64e-91
NM_001083801	961	0	189	0	13.7	13.7419	Up	4.94e-51	3.12e-50
NM_001083768	529	0	64	0	8.43	13.041	Up	9.73e-18	3.04e-17
NM_001037484	512	0	40	0	5.44	12.41	Up	2.4e-11	5.98e-11
NM_001102026	1011	0	71	0	4.89	12.2563	Up	1.33e-19	4.36e-19
NM_001076408	1020	0	70	0	4.78	12.223	Up	2.45e-19	8e-19
NM_001192288	4267	0	288	0	4.7	12.199	Up	2.11e-77	1.84e-76
NM_001105322	1568	0	93	0	4.13	12.0125	Up	1.83e-25	7.07e-25
NM_001105017	1809	0	99	0	3.81	11.8965	Up	4.63e-27	1.86e-26
NM_001076080	1677	0	59	0	2.45	11.2591	Up	2.09e-16	6.22e-16
NM_001014899	1246	0	43	0	2.4	11.2313	Up	3.81e-12	9.81e-12
NM_001078075	693	0	23	0	2.31	11.1749	Up	8.1e-07	1.62e-06
NM_001105320	1638	0	51	0	2.17	11.0828	Up	2.82e-14	7.81e-14
NM_001098935	1464	0	42	0	2	10.9647	Up	7.04e-12	1.79e-11
NM_001077897	700	0	18	0	1.79	10.8068	Up	1.74e-05	3.2e-05
NM_001046265	1762	0	44	0	1.74	10.7645	Up	2.07e-12	5.36e-12
NM_001206713	1639	0	37	0	1.57	10.619	Up	1.51e-10	3.64e-10
NM_173882	1379	0	29	0	1.46	10.5167	Up	2.04e-08	4.46e-08
NM_001034301	860	0	17	0	1.38	10.4274	Up	3.21e-05	5.8e-05
NM_001113757	1422	0	28	0	1.37	10.4217	Up	3.77e-08	8.14e-08
NM_001076822	3039	0	59	0	1.35	10.4014	Up	2.09e-16	6.22e-16
NM_001099105	1776	0	34	0	1.33	10.3811	Up	9.52e-10	2.21e-09
NM_001075930	1698	0	28	0	1.15	10.1658	Up	3.77e-08	8.14e-08
NM_001166512	1563	0	25	0	1.11	10.1219	Up	2.38e-07	4.89e-07
NM_203358	1505	0	24	0	1.11	10.1175	Up	4.39e-07	8.91e-07
NM_001105421	1573	0	25	0	1.11	10.1127	Up	2.38e-07	4.89e-07
NM_001191234	2601	0	38	0	1.02	9.99118	Up	8.19e-11	2e-10
NM_001008663	1872	0	27	0	1	9.97262	Up	6.97e-08	1.48e-07
NM_001206605	1193	0	17	0	0.99	9.95518	Up	3.21e-05	5.8e-05
NM_001076247	1727	0	23	0	0.93	9.85761	Up	8.1e-07	1.62e-06
NM_001075469	2054	0	27	0	0.92	9.83877	Up	6.97e-08	1.48e-07
NM_174406	1365	0	17	0	0.87	9.76088	Up	3.21e-05	5.8e-05
NM_001101265	2668	0	33	0	0.86	9.75095	Up	1.76e-09	4.03e-09
NM_181036	3475	0	41	0	0.82	9.68285	Up	1.3e-11	3.28e-11
NM_174542	1704	0	19	0	0.78	9.60132	Up	9.42e-06	1.76e-05
NM_001098033	1986	0	22	0	0.77	9.59188	Up	1.5e-06	2.94e-06
NM_173984	1458	0	15	0	0.72	9.48521	Up	0.000109481	0.0001911
NM_001192333	2658	0	27	0	0.71	9.46686	Up	6.97e-08	1.48e-07
NM_001206324	1950	0	19	0	0.68	9.40677	Up	9.42e-06	1.77e-05
NM_001098925	1701	0	16	0	0.66	9.35593	Up	5.93e-05	0.000105323
NM_001037821	1536	0	14	0	0.63	9.31049	Up	0.00020216	0.000345609
NM_001076886	2421	0	22	0	0.63	9.30614	Up	1.5e-06	2.94e-06
NM_001034364	1450	0	13	0	0.62	9.2867	Up	0.000373294	0.000624872
NM_001080311	1582	0	14	0	0.62	9.26792	Up	0.00020216	0.000345511
NM_001035103	1960	1	724	0.04	25.73	9.25947	Up	5.2e-191	8.97e-190
NM_001040484	1628	0	13	0	0.56	9.11965	Up	0.000373294	0.000624438
NM_001105378	4278	0	34	0	0.55	9.11284	Up	9.52e-10	2.21e-09
NM_001206637	1793	0	14	0	0.54	9.08729	Up	0.00020216	0.000345658
NM_001097991	1922	0	15	0	0.54	9.0866	Up	0.000109481	0.000191072
NM_001105049	1807	0	14	0	0.54	9.07607	Up	0.00020216	0.000345413
NM_174360	1744	0	13	0	0.52	9.02035	Up	0.000373294	0.000624785
NM_001045990	2017	0	14	0	0.48	8.91746	Up	0.00020216	0.000345462
NM_001078073	1927	0	13	0	0.47	8.8764	Up	0.000373294	0.000624611
NM_001109964	4837	0	31	0	0.45	8.8024	Up	5.99e-09	1.34e-08
NM_001192413	2140	0	13	0	0.42	8.72514	Up	0.000373294	0.000624525
NM_001101980	5506	0	32	0	0.4	8.66131	Up	3.25e-09	7.36e-09
NM_001192547	3631	0	21	0	0.4	8.65426	Up	2.76e-06	5.35e-06
NM_001192972	2301	0	13	0	0.39	8.62049	Up	0.000373294	0.000624698
NM_174037	1315	44	17311	2.75	917.06	8.3796	Up	0	0
NM_001099212	3365	0	16	0	0.33	8.37171	Up	5.93e-05	0.000105308
NM_001166509	7336	7	2343	0.08	22.25	8.14641	Up	0	0
NM_001144109	8777	0	35	0	0.28	8.11787	Up	5.15e-10	1.21e-09
NM_001130749	954	6	1889	0.52	137.94	8.05807	Up	0	0
NM_001193082	6361	0	24	0	0.26	8.03802	Up	4.39e-07	8.9e-07
NM_001206460	8622	0	14	0	0.11	6.82165	Up	0.00020216	0.00034556
NM_001192997	2327	2	242	0.07	7.24	6.67849	Up	2.39e-61	1.73e-60
NM_001046199	5211	8	957	0.13	12.79	6.662	Up	4.88e-239	1.01e-237
NM_001077422	616	399	42829	53.3	4843.48	6.50568	Up	0	0
NM_001128070	1434	2	196	0.11	9.52	6.37434	Up	2.83e-49	1.74e-48
NM_001205890	1678	8	756	0.39	31.39	6.32187	Up	2.59e-186	4.39e-185
NM_001099948	957	7	623	0.6	45.35	6.23536	Up	4.1e-153	5.98e-152
NM_001083368	2201	35	2925	1.31	92.58	6.14457	Up	0	0
NM_001099109	1533	1	78	0.05	3.54	6.04503	Up	6.76e-20	2.24e-19
NM_001166575	1771	2	152	0.09	5.98	6.00756	Up	9.01e-38	4.54e-37
NM_001001598	2221	18	1344	0.67	42.16	5.98202	Up	0	0
NM_001192067	3616	3	200	0.07	3.85	5.81852	Up	7.93e-49	4.85e-48
NM_001130747	1741	2	133	0.09	5.32	5.81491	Up	7.99e-33	3.68e-32
NM_001098385	2227	2	128	0.07	4	5.75963	Up	1.59e-31	7.12e-31
NM_001076885	3367	2	125	0.05	2.59	5.72541	Up	9.57e-31	4.2e-30
NM_001206633	4258	166	9656	3.21	157.98	5.6218	Up	0	0
NM_001075391	736	6	348	0.67	32.94	5.61761	Up	5.56e-83	5.11e-82
NM_001035457	3153	2	115	0.05	2.54	5.60512	Up	3.75e-28	1.55e-27
NM_001205606	1326	2	112	0.12	5.88	5.56698	Up	2.24e-27	9.11e-27
NM_001101165	2943	4	219	0.11	5.18	5.53442	Up	2.32e-52	1.5e-51
NM_001168608	914	3	161	0.27	12.27	5.50558	Up	1.03e-38	5.28e-38
NM_001205995	998	6	286	0.49	19.96	5.33454	Up	5.71e-67	4.45e-66
NM_001040479	2987	735	33527	20.25	781.92	5.27106	Up	0	0
NM_001192904	2416	4	180	0.14	5.19	5.25148	Up	2.64e-42	1.45e-41
NM_001192534	1750	4	177	0.19	7.05	5.22723	Up	1.56e-41	8.43e-41
NM_001205934	3343	2	87	0.05	1.81	5.20257	Up	6.29e-21	2.14e-20
NM_174300	1489	2	83	0.11	3.88	5.13467	Up	6.68e-20	2.22e-19
NR_003958	2069	2073	85723	82.45	2886.27	5.12952	Up	0	0
NM_001076101	1783	4	165	0.18	6.45	5.12595	Up	1.86e-38	9.54e-38
NM_173955	1204	59	2381	4.03	137.76	5.09434	Up	0	0
NM_173910	2117	42	1539	1.63	50.64	4.95509	Up	0	0
NM_174265	2059	49	1785	1.96	60.39	4.94663	Up	0	0
NR_037684	1954	325	11416	13.69	407	4.8941	Up	0	0
NM_001102195	2457	1	35	0.03	0.99	4.88891	Up	9.02e-09	2e-08
NM_001075735	787	1	34	0.1	3.01	4.84709	Up	1.62e-08	3.56e-08
NM_001075392	842	5	168	0.49	13.9	4.83002	Up	5.09e-38	2.58e-37
NM_001075996	1975	3	100	0.13	3.53	4.81852	Up	4.55e-23	1.64e-22
NM_001101062	635	2	61	0.26	6.69	4.69037	Up	2.69e-14	7.46e-14
NM_001099007	1872	2	60	0.09	2.23	4.66652	Up	4.82e-14	1.32e-13
NM_001075270	774	60	1774	6.38	159.67	4.64553	Up	0	0
NM_001046359	3231	2	52	0.05	1.12	4.46007	Up	4.98e-12	1.28e-11
NM_001046210	1334	4	103	0.25	5.38	4.44613	Up	9.86e-23	3.53e-22
NM_001037449	805	20	510	2.04	44.13	4.43205	Up	2.5e-107	2.81e-106
NM_001098010	1148	1	24	0.07	1.46	4.34459	Up	5.47e-06	1.04e-05
NM_001110773	4411	1	24	0.02	0.38	4.34459	Up	5.47e-06	1.04e-05
NM_001102322	1685	4	95	0.2	3.93	4.32948	Up	9.79e-21	3.32e-20
NM_174158	3307	22	507	0.55	10.68	4.28604	Up	1.8e-104	1.97e-103
NM_001205806	1151	21	480	1.5	29.05	4.2742	Up	8.24e-99	8.61e-98
NM_001014947	1402	2	45	0.12	2.24	4.25148	Up	2.79e-10	6.62e-10
NM_001206371	2168	6	131	0.23	4.21	4.20809	Up	1.17e-27	4.77e-27
NM_001114862	229	1	21	0.36	6.39	4.15195	Up	3.06e-05	5.54e-05
NM_001077847	2022	4	82	0.16	2.83	4.11718	Up	1.63e-17	5.03e-17
NM_001034410	1707	129	2597	6.22	105.98	4.09103	Up	0	0
NM_001077856	923	1	20	0.09	1.51	4.08156	Up	5.42e-05	9.66e-05
NM_001076878	2580	2	40	0.06	1.08	4.08156	Up	4.82e-09	1.08e-08
NM_001082436	1794	10	199	0.46	7.73	4.07432	Up	1.73e-40	9.21e-40
NM_001014909	2354	9	178	0.31	5.27	4.06544	Up	2.66e-36	1.31e-35
NM_001192079	2096	2	38	0.08	1.26	4.00756	Up	1.5e-08	3.29e-08
NM_001078077	4424	2	38	0.04	0.6	4.00756	Up	1.5e-08	3.29e-08
NM_174478	3455	2	38	0.05	0.77	4.00756	Up	1.5e-08	3.29e-08
NM_001192777	712	4	73	0.46	7.14	3.94945	Up	2.62e-15	7.52e-15
NM_001205628	1215	1	18	0.07	1.03	3.92955	Up	0.000168853	0.00029069
NM_001083532	2264	2	35	0.07	1.08	3.88891	Up	8.12e-08	1.72e-07
NM_001077905	1850	4	68	0.18	2.56	3.84709	Up	4.31e-14	1.18e-13
NM_001191165	5847	34	573	0.48	6.83	3.83456	Up	5.04e-109	5.78e-108
NM_001083651	1115	5	84	0.37	5.25	3.83002	Up	4.37e-17	1.33e-16
NM_001244181	3103	2	33	0.05	0.74	3.80402	Up	2.49e-07	5.12e-07
NM_001192368	9386	10	164	0.09	1.22	3.79525	Up	5.67e-32	2.57e-31
NM_001046281	2148	9	145	0.34	4.7	3.76961	Up	2.8e-28	1.16e-27
NM_001192732	2083	2	32	0.08	1.07	3.75963	Up	4.35e-07	8.83e-07
NM_001083506	1703	16	253	0.77	10.35	3.74262	Up	4.41e-48	2.67e-47
NM_001076926	2829	22	342	0.64	8.42	3.71805	Up	3.65e-64	2.76e-63
NM_001102102	3655	4	62	0.09	1.18	3.71382	Up	1.21e-12	3.16e-12
NM_001192407	2502	2	30	0.07	0.84	3.66652	Up	1.32e-06	2.61e-06
NM_001193218	5997	2	30	0.03	0.35	3.66652	Up	1.32e-06	2.61e-06
NM_001075207	1698	6	89	0.29	3.65	3.6504	Up	1.99e-17	6.14e-17
NM_001206781	2561	53	781	1.7	21.24	3.64089	Up	3.81e-142	5.25e-141
NM_001205461	1826	2	29	0.09	1.11	3.61761	Up	2.3e-06	4.47e-06
NM_001101979	1495	2	29	0.11	1.35	3.61761	Up	2.3e-06	4.47e-06
NM_001046591	2249	3	42	0.11	1.3	3.56698	Up	1.12e-08	2.47e-08
NM_001206283	3207	8	112	0.21	2.43	3.56698	Up	3.05e-21	1.05e-20
NM_001123032	998	19	264	1.57	18.43	3.55609	Up	3.8e-48	2.3e-47
NM_174312	2475	2	27	0.07	0.76	3.51452	Up	6.91e-06	1.31e-05
NR_024613	1202	5	65	0.34	3.77	3.46007	Up	1.52e-12	3.96e-12
NM_181005	1928	2	26	0.09	0.94	3.46007	Up	1.19e-05	2.22e-05
NR_036646	279	3	39	0.88	9.74	3.46007	Up	5.75e-08	1.23e-07
NM_001080739	1472	6	78	0.34	3.69	3.46007	Up	8.07e-15	2.28e-14
NM_001015678	1361	12	155	0.73	7.93	3.45079	Up	3.75e-28	1.55e-27
NM_001082463	2032	54	695	2.19	23.83	3.44561	Up	5.12e-121	6.37e-120
NM_001014879	2258	32	408	1.17	12.59	3.43205	Up	1.84e-71	1.51e-70
NM_174087	3824	15547	196890	334.57	3586.79	3.42231	Up	0	0
NM_001163274	4941	2	25	0.03	0.35	3.40348	Up	2.06e-05	3.78e-05
NM_001192528	4103	2	25	0.04	0.42	3.40348	Up	2.06e-05	3.78e-05
NM_001083486	2099	353	4387	13.84	145.6	3.39512	Up	0	0
NM_001206413	5129	14	173	0.22	2.35	3.3869	Up	8.67e-31	3.81e-30
NM_001101066	3690	18	222	0.4	4.19	3.38412	Up	4.34e-39	2.24e-38
NM_001030303	2254	52	634	1.9	19.59	3.36753	Up	2.24e-108	2.56e-107
NM_001034728	3243	414	5032	10.51	108.09	3.36306	Up	0	0
NM_001192614	4668	14	169	0.25	2.52	3.35315	Up	7.4e-30	3.17e-29
NM_001256586	10161	30	361	0.24	2.47	3.34859	Up	4.4e-62	3.22e-61
NM_174071	3739	4	48	0.09	0.89	3.34459	Up	2.53e-09	5.76e-09
NM_001105643	593	2	24	0.28	2.82	3.34459	Up	3.54e-05	6.39e-05
NM_001192622	3165	125	1491	3.25	32.82	3.33591	Up	1.91e-250	4.15e-249
NM_001192504	2051	14	166	0.56	5.64	3.32731	Up	3.68e-29	1.55e-28
NM_001101870	3808	11	130	0.24	2.38	3.32256	Up	4.25e-23	1.54e-22
NM_001046424	2692	13	150	0.4	3.88	3.28801	Up	3.24e-26	1.28e-25
NM_001191311	1809	39	449	1.77	17.29	3.2848	Up	1.5e-75	1.29e-74
NM_001101904	2986	14	160	0.39	3.73	3.2742	Up	8.96e-28	3.67e-27
NM_174550	2369	310	3491	10.77	102.66	3.25293	Up	0	0
NM_001098989	1635	12	132	0.6	5.62	3.21906	Up	8.17e-23	2.93e-22
NM_001111261	967	3	33	0.26	2.38	3.21906	Up	1.46e-06	2.87e-06
NM_001035464	2310	2	22	0.07	0.66	3.21906	Up	0.000104029	0.000181793
NM_001206151	1935	8	87	0.34	3.13	3.20257	Up	2.1e-15	6.05e-15
NM_174097	980	117	1248	9.82	88.71	3.17467	Up	1.18e-200	2.13e-199
NM_001046064	2354	6	64	0.21	1.89	3.17467	Up	1.45e-11	3.63e-11
NM_001035017	1840	102	1080	4.56	40.89	3.16402	Up	2.44e-173	3.93e-172
NM_001101272	3661	11	116	0.25	2.21	3.15818	Up	7.04e-20	2.34e-19
NM_001040582	708	2	21	0.23	2.07	3.15195	Up	0.000177475	0.000305053
NM_001205278	510	2	21	0.32	2.87	3.15195	Up	0.000177475	0.000305009
NM_001191151	3279	2	21	0.05	0.45	3.15195	Up	0.000177475	0.000304966
NM_174048	947	4	42	0.35	3.09	3.15195	Up	6.19e-08	1.32e-07
NM_001045998	970	13	134	1.1	9.62	3.12528	Up	1.5e-22	5.31e-22
NM_001105045	1967	649	6557	27.15	232.22	3.09637	Up	0	0
NM_001046288	3011	27	271	0.74	6.27	3.08689	Up	1.1e-43	6.16e-43
NM_001076217	2469	11	110	0.37	3.1	3.08156	Up	1.62e-18	5.18e-18
NM_001192108	5057	2	20	0.03	0.28	3.08156	Up	0.000301794	0.000509648
NM_001038223	871	2	20	0.19	1.6	3.08156	Up	0.000301794	0.000509576
NM_183362	575	4	40	0.57	4.85	3.08156	Up	1.77e-07	3.67e-07
NM_001046603	691	2	20	0.24	2.02	3.08156	Up	0.000301794	0.000509505
NM_001102178	1972	9	90	0.38	3.18	3.08156	Up	2.22e-15	6.38e-15
NM_001034293	2272	12	119	0.43	3.65	3.06948	Up	7.41e-20	2.46e-19
NM_001206785	8830	151	1476	1.41	11.64	3.0487	Up	5.11e-228	1.02e-226
NM_173935	807	214	2090	21.82	180.42	3.04745	Up	0	0
NM_001103098	3933	25	244	0.52	4.32	3.04651	Up	5.33e-39	2.75e-38
NM_001206583	2332	8	78	0.28	2.33	3.04503	Up	2.34e-13	6.28e-13
NM_001038039	1063	18	173	1.39	11.34	3.02433	Up	7.08e-28	2.91e-27
NM_174634	3143	5	48	0.13	1.06	3.02266	Up	1.29e-08	2.83e-08
NM_181023	3217	5	48	0.13	1.04	3.02266	Up	1.29e-08	2.83e-08
NM_001191498	3886	72	689	1.52	12.35	3.01806	Up	2.48e-106	2.77e-105
NM_001128069	1665	33	315	1.63	13.18	3.01444	Up	2.03e-49	1.25e-48
NM_001076858	2830	2	19	0.06	0.47	3.00756	Up	0.00051139	0.000846158
NM_001081720	473	20	187	3.48	27.54	2.98459	Up	1.19e-29	5.07e-29
NM_001101872	2722	252	2317	7.62	59.3	2.96039	Up	0	0
NM_001038076	872	108	986	10.19	78.77	2.95018	Up	4.47e-148	6.41e-147
NM_001077976	1968	28	253	1.17	8.96	2.93527	Up	5.54e-39	2.86e-38
NM_001098001	2997	451	4051	12.38	94.16	2.92671	Up	0	0
NM_001034310	1464	21	188	1.18	8.95	2.9219	Up	3.28e-29	1.39e-28
NM_001013003	1761	9	80	0.42	3.16	2.91163	Up	3.85e-13	1.02e-12
NM_001193037	3708	20	177	0.44	3.33	2.90531	Up	1.96e-27	7.97e-27
NM_001034039	4751	51531	455751	892.57	6682.56	2.90436	Up	0	0
NM_001046571	2368	30	262	1.04	7.71	2.88616	Up	1.16e-39	6.07e-39
NM_001206114	3859	14	122	0.3	2.2	2.88301	Up	3.42e-19	1.11e-18
NM_001076324	1992	3	26	0.12	0.91	2.87511	Up	5.72e-05	0.000101871
NM_001078020	2085	5	43	0.2	1.44	2.86396	Up	1.69e-07	3.5e-07
NM_174669	2096	205	1750	8.05	58.16	2.85329	Up	1.05e-252	2.3e-251
NM_001075140	421	1608	13675	314.31	2262.8	2.84783	Up	0	0
NM_001104997	1907	6	51	0.26	1.86	2.84709	Up	1.22e-08	2.69e-08
NM_001100306	2724	271	2293	8.19	58.64	2.8405	Up	0	0
NM_174388	1003	458	3850	37.58	267.4	2.83107	Up	0	0
NM_001114857	502	41	343	6.72	47.6	2.82414	Up	2.36e-50	1.48e-49
NM_001205320	1891	58	481	2.52	17.72	2.81154	Up	1.17e-69	9.36e-69
NM_001037488	2600	50	414	1.58	11.09	2.80926	Up	3.95e-60	2.83e-59
NM_175703	912	9	74	0.81	5.65	2.79916	Up	8.05e-12	2.05e-11
NM_174707	585	9653	79070	1357.89	9415.77	2.79371	Up	0	0
NM_001082435	1333	6	49	0.37	2.56	2.78938	Up	3.35e-08	7.25e-08
NM_001013001	2251	35	285	1.28	8.82	2.78516	Up	1.63e-41	8.84e-41
NM_001098981	1879	142	1152	6.22	42.71	2.77981	Up	1.54e-162	2.37e-161
NM_001078134	429	19	154	3.64	25.01	2.77849	Up	4.89e-23	1.76e-22
NM_174520	4628	27649	223046	491.64	3357.39	2.77167	Up	0	0
NM_001034309	2378	329	2628	11.39	76.99	2.75743	Up	0	0
NM_001076403	2176	12	94	0.45	3.01	2.72925	Up	2.48e-14	6.9e-14
NM_001192631	3135	5	39	0.13	0.87	2.7231	Up	1.27e-06	2.52e-06
NM_001098919	2387	83	645	2.86	18.82	2.71774	Up	1.24e-89	1.21e-88
NM_001206417	1594	3	23	0.15	1.01	2.69823	Up	0.000263714	0.000447222
NM_001205596	722	23	176	2.62	16.98	2.6955	Up	2.38e-25	9.14e-25
NM_001014391	1638	8	61	0.4	2.59	2.69037	Up	1.32e-09	3.05e-09
NM_001015591	2761	175	1314	5.22	33.15	2.66817	Up	3e-177	4.92e-176
NM_001195020	3996	8	60	0.16	1.05	2.66652	Up	2.17e-09	4.94e-09
NM_001102084	3201	4	30	0.1	0.65	2.66652	Up	2.98e-05	5.41e-05
NM_001104990	1912	45	336	1.94	12.24	2.66009	Up	2.06e-46	1.21e-45
NM_001130748	1173	281	2083	19.71	123.71	2.64965	Up	9.06e-278	2.13e-276
NM_001034465	1508	305	2233	16.64	103.15	2.63173	Up	1.96e-295	4.81e-294
NM_001081626	1633	75	541	3.78	23.08	2.61029	Up	2.82e-72	2.33e-71
NM_174455	555	3975	28595	589.39	3589.2	2.60636	Up	0	0
NM_001206755	5701	62	446	0.89	5.45	2.60633	Up	8.97e-60	6.38e-59
NM_001100330	1082	164	1171	12.47	75.39	2.5956	Up	1.75e-153	2.56e-152
NM_174804	378	4167	29740	907.17	5480.87	2.59495	Up	0	0
NM_174241	1901	298	2124	12.9	77.83	2.59303	Up	1.46e-276	3.4e-275
NM_001193105	1454	9	64	0.51	3.07	2.5897	Up	1.14e-09	2.64e-09
NM_001077833	2239	34	239	1.25	7.44	2.57303	Up	2.65e-32	1.21e-31
NM_001076949	2471	6	42	0.2	1.18	2.56698	Up	1.08e-06	2.15e-06
NM_001102011	3749	32	224	0.7	4.16	2.56698	Up	2.72e-30	1.18e-29
NM_001083652	2224	13	91	0.48	2.85	2.56698	Up	4.12e-13	1.09e-12
NM_001192824	1976	18	126	0.75	4.44	2.56698	Up	1.19e-17	3.7e-17
NM_001081517	925	5	35	0.44	2.64	2.56698	Up	9.24e-06	1.73e-05
NM_001206513	5328	6	42	0.09	0.55	2.56698	Up	1.08e-06	2.15e-06
NM_001192093	1599	7	49	0.36	2.13	2.56698	Up	1.29e-07	2.69e-07
NM_001163171	743	415	2898	45.96	271.71	2.5635	Up	0	0
NM_001080289	555	53	370	7.86	46.44	2.56309	Up	5.71e-49	3.5e-48
NM_001046540	818	34	237	3.42	20.18	2.56091	Up	6.94e-32	3.13e-31
NM_175772	3242	2049	14262	52.01	306.46	2.55881	Up	0	0
NM_001038503	613	1763	12263	236.67	1393.59	2.55784	Up	0	0
NM_001081536	1435	116	804	6.65	39.03	2.5527	Up	5.16e-104	5.63e-103
NM_001192320	1009	42	291	3.43	20.09	2.55219	Up	1.15e-38	5.9e-38
NM_001035449	1126	19	131	1.39	8.1	2.54512	Up	3.87e-18	1.22e-17
NM_001045903	1690	504	3471	24.54	143.08	2.54348	Up	0	0
NM_173917	633	28	192	3.64	21.13	2.53724	Up	7.48e-26	2.92e-25
NM_001206105	4015	13	89	0.27	1.54	2.53492	Up	1.08e-12	2.83e-12
NM_203322	2400	1217	8296	41.73	240.8	2.52872	Up	0	0
NM_001163777	785	32	218	3.35	19.35	2.52781	Up	4.83e-29	2.04e-28
NM_001045977	1507	159	1077	8.68	49.79	2.51955	Up	1.01e-136	1.35e-135
NM_001046403	2674	575	3866	17.7	100.72	2.50884	Up	0	0
NM_001075764	1767	1150	7722	53.56	304.43	2.50697	Up	0	0
NM_001083695	2690	14	94	0.43	2.43	2.50686	Up	3.47e-13	9.25e-13
NM_174099	1786	1411	9417	65.01	367.31	2.49818	Up	0	0
NM_001105001	2001	23	153	0.95	5.33	2.49345	Up	1.65e-20	5.57e-20
NM_001075818	1440	5	33	0.29	1.6	2.48209	Up	2.45e-05	4.46e-05
NM_001081543	2674	45	296	1.38	7.71	2.47723	Up	4.72e-38	2.4e-37
NM_001034419	2523	242	1583	7.89	43.71	2.46921	Up	1.43e-195	2.5e-194
NM_001038521	1208	458	2986	31.2	172.2	2.46442	Up	0	0
NM_001038556	1380	134	862	7.99	43.51	2.44508	Up	3.93e-106	4.38e-105
NM_001075845	2219	140	897	5.19	28.16	2.43931	Up	4.5e-110	5.2e-109
NM_001099363	2105	50	320	1.95	10.59	2.4377	Up	2.73e-40	1.45e-39
NM_001015541	3725	53	339	1.17	6.34	2.43685	Up	1.42e-42	7.82e-42
NM_001143859	2823	6	38	0.17	0.94	2.42259	Up	7.47e-06	1.41e-05
NM_001205925	3759	20	126	0.44	2.34	2.41498	Up	1.44e-16	4.32e-16
NM_001102511	3308	97	610	2.41	12.85	2.41238	Up	1.85e-74	1.56e-73
NM_001076543	2994	46	288	1.26	6.7	2.40599	Up	6.88e-36	3.36e-35
NM_001076494	4066	4	25	0.08	0.43	2.40348	Up	0.000344812	0.000579046
NM_001046501	1777	17	106	0.79	4.16	2.40009	Up	4.66e-14	1.28e-13
NM_001105464	4006	40	249	0.82	4.33	2.3977	Up	4.1e-31	1.81e-30
NM_001102341	1064	2345	14593	181.37	955.44	2.39725	Up	0	0
NM_001076129	1710	24	149	1.15	6.07	2.39383	Up	3.68e-19	1.19e-18
NM_001192745	909	5	31	0.45	2.38	2.3919	Up	6.38e-05	0.000113181
NM_001075171	1246	132	803	8.72	44.89	2.36449	Up	3.02e-95	3.07e-94
NM_001105411	3022	62	376	1.69	8.67	2.36002	Up	2.23e-45	1.29e-44
NM_174145	2601	4	24	0.13	0.64	2.34459	Up	0.000555794	0.00091711
NM_001192283	3054	7	42	0.19	0.96	2.34459	Up	3.66e-06	7.03e-06
NM_001040495	1042	2079	12422	164.19	830.47	2.33856	Up	0	0
NM_001015581	1323	81	482	5.04	25.38	2.33267	Up	6e-57	4.11e-56
NM_001103295	2904	63	374	1.79	8.97	2.32924	Up	1.79e-44	1.02e-43
NR_001576	443	14	83	2.6	13.05	2.32731	Up	6.18e-11	1.51e-10
NM_001075588	628	2417	14327	316.72	1589.26	2.32708	Up	0	0
NM_001015561	1295	9685	57197	615.44	3076.83	2.32174	Up	0	0
NM_001244171	4113	37	218	0.74	3.69	2.31836	Up	2.04e-26	8.09e-26
NM_001205380	1775	16	94	0.74	3.69	2.31422	Up	3.83e-12	9.84e-12
NM_001034056	1209	39	228	2.65	13.14	2.30712	Up	2.07e-27	8.42e-27
NM_001206416	997	25	146	2.06	10.2	2.3056	Up	4.74e-18	1.49e-17
NM_001081544	1370	6	35	0.36	1.78	2.30395	Up	3.08e-05	5.57e-05
NM_001025321	570	2447	14250	353.28	1741.57	2.3015	Up	0	0
NM_001083660	2175	2429	14133	91.9	452.66	2.30026	Up	0	0
NM_001075430	1056	788	4548	61.41	300.02	2.28859	Up	0	0
NM_174386	907	4916	28344	446.03	2176.98	2.28711	Up	0	0
NM_001105626	3343	67	386	1.65	8.04	2.286	Up	7.25e-45	4.16e-44
NM_001015608	1129	1035	5947	75.44	366.95	2.28216	Up	0	0
NM_173903	3010	176	1010	4.81	23.38	2.28034	Up	2.36e-114	2.81e-113
NM_174058	2656	1776	10130	55.03	265.69	2.27156	Up	0	0
NM_001075405	1496	114	644	6.27	29.99	2.25766	Up	1.11e-72	9.26e-72
NM_001205549	3736	36	203	0.79	3.79	2.25504	Up	6.12e-24	2.27e-23
NM_183084	2164	22	124	0.84	3.99	2.25439	Up	3.68e-15	1.05e-14
NM_001038158	976	49	276	4.13	19.7	2.25344	Up	5.46e-32	2.47e-31
NM_001024469	805	8343	46789	852.88	4049	2.24716	Up	0	0
NM_001076027	1415	1511	8421	87.88	414.58	2.23812	Up	0	0
NM_174377	1581	14	78	0.73	3.44	2.23768	Up	6.12e-10	1.43e-09
NM_001192094	720	7	39	0.8	3.77	2.23768	Up	1.47e-05	2.72e-05
NM_001015580	1803	29	161	1.32	6.22	2.23256	Up	4.58e-19	1.48e-18
NM_001083684	2054	35	194	1.4	6.58	2.23026	Up	1.18e-22	4.2e-22
NM_001034438	491	6248	34620	1047.17	4911.86	2.22977	Up	0	0
NM_173906	2159	25160	139191	959	4491.16	2.22749	Up	0	0
NM_001192882	3133	12	66	0.32	1.47	2.21906	Up	1.58e-08	3.47e-08
NM_001014957	1698	391	2140	18.95	87.8	2.212	Up	1.66e-231	3.34e-230
NM_001101113	1234	430	2349	28.68	132.61	2.20927	Up	1.54e-253	3.37e-252
NM_001038537	1354	9	49	0.55	2.52	2.20441	Up	1.36e-06	2.67e-06
NM_001113319	736	36	196	4.03	18.55	2.20441	Up	1.43e-22	5.08e-22
NM_001037443	567	5440	29444	789.54	3617.54	2.19592	Up	0	0
NM_001079508	639	447	2419	57.57	263.72	2.19569	Up	4.56e-259	1.02e-257
NM_001207046	466	70	378	12.36	56.51	2.19259	Up	7.25e-42	3.95e-41
NM_001024471	510	8022	43168	1294.41	5896.47	2.18756	Up	0	0
NM_001078141	602	6305	33779	861.88	3908.86	2.18119	Up	0	0
NM_001034625	931	5559	29776	491.37	2228.01	2.18088	Up	0	0
NM_001015520	1627	34	182	1.72	7.79	2.17996	Up	8.54e-21	2.9e-20
NM_001015647	698	5179	27616	610.59	2756.17	2.17439	Up	0	0
NM_001102500	3536	177	938	4.12	18.48	2.16547	Up	6.8e-100	7.16e-99
NM_001076112	816	276	1454	27.83	124.13	2.15692	Up	4.28e-153	6.23e-152
NM_001206221	637	2002	10537	258.63	1152.33	2.15558	Up	0	0
NM_001205527	1537	92	482	4.93	21.85	2.14896	Up	1.12e-51	7.14e-51
NM_174313	684	17	89	2.05	9.06	2.1479	Up	1.1e-10	2.67e-10
NM_001114517	282	83	433	24.22	106.96	2.14281	Up	1.99e-46	1.17e-45
NM_001037467	684	3790	19744	455.98	2010.85	2.14077	Up	0	0
NM_001192796	3758	67	349	1.47	6.47	2.14062	Up	1.11e-37	5.57e-37
NM_001046260	1587	796	4141	41.28	181.77	2.13877	Up	0	0
NM_001034041	1053	10	52	0.78	3.44	2.13814	Up	1.02e-06	2.02e-06
NM_001046157	1338	584	3034	35.92	157.96	2.13681	Up	0	0
NM_001076998	678	16842	87219	2044.2	8961.52	2.13221	Up	0	0
NM_001105328	3498	6	31	0.14	0.62	2.12886	Up	0.000193169	0.00033099
NM_001101223	1871	6	31	0.26	1.15	2.12886	Up	0.000193169	0.000330943
NM_001040607	1284	25	129	1.6	7	2.127	Up	9.89e-15	2.78e-14
NM_174433	980	315	1619	26.45	115.09	2.12131	Up	9.09e-167	1.42e-165
NM_001205676	6353	15	77	0.19	0.84	2.11952	Up	2.79e-09	6.33e-09
NM_001146692	3096	18	92	0.48	2.07	2.11327	Up	8.29e-11	2.02e-10
NM_001191412	1802	10253	52167	468.23	2016.7	2.10672	Up	0	0
NM_001035014	538	7481	38026	1144.29	4923.78	2.10531	Up	0	0
NM_001034434	497	2884	14618	477.53	2048.95	2.10123	Up	0	0
NM_001076884	3071	35	177	0.94	4.02	2.09795	Up	2.2e-19	7.17e-19
NM_001098874	695	9148	46262	1083.18	4637.03	2.09793	Up	0	0
NM_001192231	2522	128	642	4.18	17.73	2.08606	Up	7.9e-66	6.07e-65
NM_001193222	3005	6	30	0.16	0.7	2.08156	Up	0.000302662	0.000510755
NM_174059	2351	13	65	0.46	1.93	2.08156	Up	7.07e-08	1.5e-07
NM_001102376	3230	53	265	1.35	5.72	2.08156	Up	4.96e-28	2.04e-27
NM_001045872	1496	43	215	2.37	10.01	2.08156	Up	5.06e-23	1.82e-22
NM_001040520	1010	7285	36178	593.56	2495.3	2.07174	Up	0	0
NM_001192832	4757	18	89	0.31	1.3	2.06544	Up	3.08e-10	7.3e-10
NM_001079584	2560	601	2961	19.32	80.57	2.06028	Up	2.19e-292	5.32e-291
NM_001075381	1460	476	2337	26.83	111.51	2.05525	Up	1.79e-230	3.59e-229
NM_001075229	2082	11	54	0.43	1.81	2.05508	Up	1.17e-06	2.31e-06
NM_001031756	905	7948	38894	722.72	2993.88	2.05051	Up	0	0
NM_001193247	2989	22	107	0.61	2.49	2.04166	Up	6.87e-12	1.75e-11
NM_001046411	1613	6	29	0.31	1.25	2.03265	Up	0.000472054	0.000783547
NM_176674	418	111	534	21.85	88.99	2.02591	Up	4.5e-53	2.92e-52
NM_001076092	5015	68	327	1.12	4.54	2.02531	Up	4.17e-33	1.93e-32
NM_174471	808	1502	7212	152.97	621.79	2.02314	Up	0	0
NM_001034674	736	7227	34636	808.05	3278.31	2.02043	Up	0	0
NM_174665	816	107	512	10.79	43.71	2.01816	Up	1.04e-50	6.53e-50
NM_001076295	1156	50	239	3.56	14.4	2.01664	Up	1.77e-24	6.66e-24
NM_001205833	1873	18	86	0.79	3.2	2.01597	Up	1.13e-09	2.61e-09
NM_001105615	1158	9	43	0.64	2.59	2.01597	Up	1.96e-05	3.59e-05
NM_001034316	434	1602	7639	303.76	1226.16	2.01314	Up	0	0
NM_001098023	2276	25	119	0.9	3.64	2.01059	Up	7.58e-13	2e-12
NM_001192112	3125	211	1004	5.56	22.38	2.01007	Up	2.67e-97	2.77e-96
NM_001024541	489	9864	46912	1659.98	6683.06	2.00934	Up	0	0
NM_001046091	1831	303	1437	13.62	54.67	2.0053	Up	4.71e-138	6.35e-137
NM_001045911	1821	3476	16424	157.08	628.3	1.99993	Up	0	0
NM_001192233	1445	1064	5008	60.59	241.43	1.99436	Up	0	0
NM_001040581	453	3803	17898	690.86	2752.37	1.99422	Up	0	0
NM_001078132	465	11853	55743	2097.66	8350.98	1.99317	Up	0	0
NM_174778	471	4106	19308	717.39	2855.73	1.99302	Up	0	0
NM_173981	7447	10	47	0.11	0.44	1.99229	Up	9.15e-06	1.72e-05
NM_001046274	1373	10	47	0.6	2.38	1.99229	Up	9.15e-06	1.72e-05
NM_001034783	588	8491	39844	1188.34	4720.48	1.98998	Up	0	0
NM_001075525	922	583	2733	52.04	206.49	1.98855	Up	5.25e-258	1.17e-256
NM_001193259	1055	16	75	1.25	4.95	1.98845	Up	1.8e-08	3.95e-08
NM_001033613	957	18174	85113	1562.78	6195.61	1.98713	Up	0	0
NM_001015548	1161	9287	43452	658.27	2607.22	1.98577	Up	0	0
NM_001205821	613	97	453	13.02	51.48	1.98308	Up	4.46e-44	2.52e-43
NM_001034716	640	5234	24428	673	2658.94	1.98218	Up	0	0
NM_001109980	2374	48	224	1.66	6.57	1.98202	Up	1.48e-22	5.26e-22
NM_001101215	2150	50	233	1.91	7.55	1.97996	Up	2.25e-23	8.21e-23
NM_001038055	1655	95	440	4.72	18.52	1.97113	Up	1.56e-42	8.57e-42
NM_001100345	3286	116	536	2.91	11.36	1.96774	Up	2.4e-51	1.52e-50
NM_001001855	1674	34	157	1.67	6.53	1.96679	Up	4.34e-16	1.28e-15
NM_001102382	2378	975	4501	33.74	131.86	1.9664	Up	0	0
NM_001078063	784	25	115	2.62	10.22	1.96126	Up	4.14e-12	1.06e-11
NM_001192965	4212	94	432	1.84	7.14	1.95993	Up	1.72e-41	9.29e-41
NM_174760	734	13798	63091	1546.96	5987.86	1.9526	Up	0	0
NR_036663	777	138	630	14.62	56.48	1.95031	Up	2.22e-59	1.57e-58
NM_001014936	821	2302	10495	230.74	890.51	1.94837	Up	0	0
NM_001102116	3448	129	586	3.08	11.84	1.94316	Up	4.32e-55	2.88e-54
NM_001192909	3205	13	59	0.33	1.28	1.94183	Up	9.42e-07	1.88e-06
NM_001024568	578	11701	52850	1665.92	6369.68	1.9349	Up	0	0
NM_001025339	539	7275	32798	1110.72	4238.95	1.93222	Up	0	0
NM_001034774	1046	858	3866	67.5	257.47	1.93142	Up	0	0
NM_001077830	594	4577	20611	634.09	2417.2	1.93057	Up	0	0
NM_001015543	926	7747	34856	688.46	2622.21	1.92933	Up	0	0
NM_001206497	11390	1942	8729	14.03	53.39	1.9279	Up	0	0
NM_174013	2057	1245	5587	49.81	189.21	1.92556	Up	0	0
NM_001075581	619	8287	37089	1101.71	4174.02	1.9217	Up	0	0
NM_001102201	3936	74	331	1.55	5.86	1.92086	Up	2.33e-31	1.04e-30
NM_001037471	562	214	957	31.34	118.62	1.92054	Up	1.53e-87	1.47e-86
NM_001035306	1045	11118	49709	875.53	3313.74	1.92024	Up	0	0
NM_001206506	10541	20	89	0.16	0.59	1.91343	Up	2.11e-09	4.83e-09
NM_001098038	3374	36	160	0.88	3.3	1.91163	Up	8.02e-16	2.34e-15
NM_001098976	1080	70	311	5.33	20.06	1.91112	Up	2.28e-29	9.66e-29
NM_174016	1258	7	31	0.46	1.72	1.90647	Up	0.000515062	0.000851765
NM_001103336	2298	7	31	0.25	0.94	1.90647	Up	0.000515062	0.000851648
NM_001105455	378	6781	29975	1476.25	5524.18	1.90382	Up	0	0
NM_001098720	606	12	53	1.63	6.09	1.90259	Up	4.68e-06	8.95e-06
NM_001098097	1592	12	53	0.62	2.32	1.90259	Up	4.68e-06	8.95e-06
NM_001012682	1084	20790	91775	1578.28	5897.87	1.90184	Up	0	0
NM_001025337	996	73	322	6.03	22.52	1.90072	Up	3.81e-30	1.65e-29
NM_001034047	906	8576	37823	778.96	2908.22	1.90052	Up	0	0
NM_001014862	714	6862	30202	790.88	2946.71	1.89757	Up	0	0
NM_001102066	2976	135	594	3.73	13.9	1.89713	Up	3.99e-54	2.63e-53
NM_001034350	2004	33	145	1.36	5.04	1.89514	Up	2.55e-14	7.07e-14
NM_174715	1294	9834	43166	625.4	2323.85	1.89367	Up	0	0
NM_001145202	1342	18	79	1.1	4.1	1.89348	Up	2.18e-08	4.75e-08
NM_001033614	574	10291	45028	1475.38	5464.76	1.88907	Up	0	0
NM_001081722	1416	19	83	1.1	4.08	1.88674	Up	1.03e-08	2.28e-08
NM_001098131	1197	742	3237	51.01	188.39	1.88479	Up	1.91e-284	4.57e-283
NM_001075734	1218	111	484	7.5	27.68	1.88408	Up	5.14e-44	2.9e-43
NM_001102324	1451	37	161	2.1	7.73	1.88109	Up	1.32e-15	3.82e-15
NM_174460	4240	324	1407	6.29	23.12	1.87818	Up	3.74e-124	4.72e-123
NM_181867	579	1920	8286	272.89	996.93	1.8692	Up	0	0
NM_001105446	1207	106	457	7.23	26.38	1.86776	Up	3.47e-41	1.86e-40
NM_174299	1113	13	56	0.96	3.51	1.86654	Up	3.32e-06	6.4e-06
NM_001101138	2735	168	722	5.05	18.39	1.86317	Up	6.7e-64	5.03e-63
NM_001040526	2465	3869	16611	129.16	469.44	1.86173	Up	0	0
NM_001099011	1824	35	150	1.58	5.73	1.85916	Up	1.98e-14	5.53e-14
NM_001025341	542	8090	34592	1228.31	4446.07	1.85586	Up	0	0
NM_001017950	3616	12364	52658	281.38	1014.46	1.85014	Up	0	0
NM_001083390	2100	16	68	0.63	2.26	1.84709	Up	3.4e-07	6.94e-07
NM_203363	928	1315	5583	116.61	419.1	1.84561	Up	0	0
NM_001025317	689	8539	36210	1019.88	3661.08	1.84388	Up	0	0
NM_001098880	5851	26	110	0.37	1.31	1.84055	Up	8.2e-11	2e-10
NM_001099720	1464	40	169	2.25	8.04	1.83858	Up	7.29e-16	2.13e-15
NM_001014387	479	5352	22556	919.47	3280.4	1.83499	Up	0	0
NM_001081724	720	43	181	4.91	17.51	1.83321	Up	7.89e-17	2.38e-16
NM_001205796	1743	10	42	0.47	1.68	1.83002	Up	7.59e-05	0.000133897
NM_205800	459	297	1242	53.25	188.5	1.82376	Up	1.33e-105	1.47e-104
NM_174366	591	1109	4636	154.42	546.46	1.82325	Up	0	0
NR_038148	1078	29	121	2.21	7.82	1.82051	Up	1.31e-11	3.3e-11
NM_001075145	1859	449	1873	19.88	70.19	1.82019	Up	6.86e-158	1.02e-156
NM_001195027	1299	210	873	13.3	46.82	1.81522	Up	2.7e-74	2.28e-73
NM_001035312	1298	1952	8113	123.76	435.42	1.81491	Up	0	0
NM_001034690	634	3797	15767	492.85	1732.45	1.8136	Up	0	0
NM_001034567	1204	59	244	4.03	14.12	1.80772	Up	8.56e-22	2.99e-21
NM_001025315	489	8786	36331	1478.57	5175.69	1.80755	Up	0	0
NM_001024477	2802	38	157	1.12	3.9	1.80632	Up	1.61e-14	4.51e-14
NM_001034038	865	14659	60542	1394.59	4875.74	1.80578	Up	0	0
NM_001077092	1158	457	1886	32.48	113.46	1.80469	Up	3.77e-157	5.61e-156
NM_001038050	937	1991	8210	174.86	610.38	1.80352	Up	0	0
NM_001040575	780	349	1439	36.82	128.52	1.8034	Up	3.1e-120	3.84e-119
NM_001083664	1679	184	755	9.02	31.33	1.7964	Up	1.34e-63	9.99e-63
NM_001038181	1062	295	1210	22.86	79.37	1.79585	Up	8e-101	8.47e-100
NM_001113304	485	10	41	1.7	5.89	1.79525	Up	0.000114562	0.000199535
NM_174826	658	10	41	1.25	4.34	1.79525	Up	0.000114562	0.000199507
NM_001206490	5693	695	2835	10.05	34.69	1.78789	Up	2.87e-232	5.77e-231
NM_181016	546	478	1942	72.04	247.77	1.78209	Up	5.08e-159	7.69e-158
NM_001035018	1140	820	3331	59.19	203.55	1.78189	Up	2.65e-271	6.13e-270
NM_001075797	1750	116	471	5.45	18.75	1.78123	Up	7.42e-40	3.9e-39
NM_001046238	3546	37	150	0.86	2.95	1.77899	Up	1.12e-13	3.05e-13
NM_001077866	2212	8243	33385	306.66	1051.4	1.77759	Up	0	0
NM_001099210	594	10612	42927	1470.18	5034.36	1.77582	Up	0	0
NM_001099724	808	51	206	5.19	17.76	1.7737	Up	3.45e-18	1.09e-17
NM_001014928	1090	9920	40045	748.94	2559.3	1.77284	Up	0	0
NM_001077941	1861	98	395	4.33	14.79	1.77063	Up	2.02e-33	9.42e-33
NM_001046050	1253	48	193	3.15	10.73	1.76712	Up	4.73e-17	1.44e-16
NM_174780	1809	186	747	8.46	28.77	1.76543	Up	1.69e-61	1.22e-60
NM_001205476	2023	13	52	0.53	1.79	1.75963	Up	1.7e-05	3.14e-05
NM_001191166	1593	9	36	0.46	1.57	1.75963	Up	0.000375358	0.000627803
NM_001046517	557	117	468	17.29	58.53	1.75963	Up	5.57e-39	2.88e-38
NM_001076376	658	1070	4270	133.82	452.07	1.75625	Up	0	0
NM_001034435	1699	4345	17263	210.45	707.82	1.74988	Up	0	0
NM_001003903	839	372	1471	36.49	122.14	1.74305	Up	2.53e-117	3.05e-116
NM_001102096	2686	16	63	0.49	1.63	1.73691	Up	2.57e-06	4.98e-06
NM_001035287	1299	339	1333	21.48	71.49	1.73495	Up	8.14e-106	9.06e-105
NM_001079507	2058	144	566	5.76	19.16	1.73436	Up	6.61e-46	3.86e-45
NM_001075267	781	141	554	14.86	49.42	1.73382	Up	5.99e-45	3.44e-44
NM_001040586	522	84	330	13.24	44.04	1.73363	Up	2.06e-27	8.35e-27
NM_001206439	896	14	55	1.29	4.28	1.73363	Up	1.18e-05	2.2e-05
NM_001075293	920	194	760	17.35	57.55	1.72957	Up	7.77e-61	5.6e-60
NM_001101152	721	7068	27680	806.72	2674.43	1.7291	Up	0	0
NM_001083459	589	233	912	32.55	107.86	1.72833	Up	1.38e-72	1.15e-71
NM_001046491	2459	264	1033	8.83	29.26	1.72786	Up	5.97e-82	5.43e-81
NM_001034459	639	16624	65043	2140.89	7090.88	1.72775	Up	0	0
NM_001102150	2273	108	422	3.91	12.93	1.72584	Up	2.05e-34	9.76e-34
NM_001244223	2331	237	926	8.37	27.67	1.72575	Up	1.6e-73	1.34e-72
NM_001205761	2074	10	39	0.4	1.31	1.7231	Up	0.00025787	0.000437681
NM_173934	1821	3002	11691	135.66	447.24	1.72103	Up	0	0
NM_001014894	1388	16071	62526	952.82	3138.13	1.71962	Up	0	0
NM_001083423	1737	145	564	6.87	22.62	1.71927	Up	3.23e-45	1.87e-44
NM_174650	604	5850	22726	797.04	2621.12	1.71746	Up	0	0
NM_001082615	2124	99	384	3.84	12.59	1.71523	Up	3.34e-31	1.48e-30
NM_001025326	1184	3687	14260	256.26	839.01	1.71108	Up	0	0
NM_174595	488	4157	16059	701	2292.44	1.7094	Up	0	0
NM_001103273	2288	28	108	1.01	3.29	1.70716	Up	9.83e-10	2.28e-09
NM_205797	605	9332	35906	1269.34	4134.39	1.7036	Up	0	0
NM_001192185	3810	32	123	0.69	2.25	1.70214	Up	7.29e-11	1.78e-10
NM_001081525	2665	101	388	3.12	10.14	1.70133	Up	3.58e-31	1.59e-30
NM_001046088	1120	736	2827	54.08	175.84	1.70112	Up	2.69e-216	5.14e-215
NM_174212	2222	1345	5152	49.81	161.52	1.69715	Up	0	0
NM_001076119	1467	72	275	4.04	13.06	1.69299	Up	2.14e-22	7.57e-22
NM_001038075	1050	105	401	8.23	26.6	1.69284	Up	5.96e-32	2.7e-31
NM_001206174	6029	21	80	0.29	0.92	1.68924	Up	1.89e-07	3.9e-07
NM_001102240	2076	15	57	0.59	1.91	1.68563	Up	1.21e-05	2.26e-05
NM_001034603	1513	2413	9167	131.24	422.07	1.68525	Up	0	0
NM_174639	2125	631	2397	24.44	78.58	1.68515	Up	2.65e-181	4.41e-180
NM_001099053	3587	671	2543	15.39	49.39	1.68178	Up	1.08e-191	1.88e-190
NM_001205727	2475	3776	14306	125.55	402.66	1.68132	Up	0	0
NM_001034271	841	998	3781	97.65	313.19	1.68128	Up	6.47e-284	1.54e-282
NM_001038051	1397	116	438	6.83	21.84	1.67643	Up	2.65e-34	1.26e-33
NM_001034495	963	12284	46296	1049.72	3349.02	1.67374	Up	0	0
NM_001192338	1050	17	64	1.33	4.25	1.67217	Up	3.9e-06	7.49e-06
NM_001033763	2261	1606	6033	58.45	185.88	1.66903	Up	0	0
NM_001110064	719	110	413	12.59	40.01	1.66827	Up	3.18e-32	1.45e-31
NM_001113301	554	16	60	2.38	7.54	1.66652	Up	8.35e-06	1.57e-05
NM_001083763	3789	44	165	0.96	3.03	1.66652	Up	9.72e-14	2.64e-13
NM_001101946	2314	502	1879	17.85	56.57	1.66383	Up	4.88e-140	6.63e-139
NM_001033624	658	7938	29631	992.76	3137.04	1.65989	Up	0	0
NM_001192552	1090	333	1243	25.14	79.44	1.65986	Up	5.86e-93	5.85e-92
NM_001075123	1835	33	123	1.48	4.67	1.65775	Up	1.61e-10	3.87e-10
NM_001024523	745	2019	7518	223.02	702.99	1.65634	Up	0	0
NM_001046553	1145	113	420	8.12	25.55	1.65369	Up	2.33e-32	1.06e-31
NM_174379	998	14370	53127	1184.91	3708.39	1.64601	Up	0	0
NM_174076	926	2558	9450	227.33	710.92	1.64493	Up	0	0
NM_001076448	1087	58	214	4.39	13.71	1.64311	Up	4.39e-17	1.34e-16
NM_001206476	3479	830	3058	19.63	61.23	1.64103	Up	2.54e-222	4.94e-221
NM_001083448	5471	59	217	0.89	2.76	1.63854	Up	3.06e-17	9.4e-17
NM_001033619	666	9472	34710	1170.38	3630.62	1.63324	Up	0	0
NM_001037469	766	23	84	2.47	7.64	1.62838	Up	1.95e-07	4.03e-07
NM_001035445	934	10301	37541	907.59	2800.01	1.62531	Up	0	0
NM_001075902	1951	25	91	1.05	3.25	1.62357	Up	6.36e-08	1.35e-07
NM_001098032	2442	91	331	3.07	9.44	1.62252	Up	3.47e-25	1.33e-24
NM_001017948	2471	11	40	0.37	1.13	1.62212	Up	0.000387238	0.000645969
NM_201527	1438	2407	8748	137.75	423.79	1.62135	Up	0	0
NM_001038028	2000	35	127	1.44	4.42	1.61903	Up	1.65e-10	3.97e-10
NM_001102035	2429	550	1995	18.63	57.22	1.61851	Up	6.48e-143	8.95e-142
NM_001159409	2278	32	116	1.16	3.55	1.61761	Up	1.06e-09	2.45e-09
NM_001098865	610	56	203	7.55	23.18	1.61761	Up	5.92e-16	1.73e-15
NM_173971	2053	29	105	1.16	3.56	1.61589	Up	6.8e-09	1.52e-08
NM_001110445	1389	26	94	1.54	4.71	1.61378	Up	4.39e-08	9.43e-08
NM_001045949	6568	18	65	0.23	0.69	1.61207	Up	5.79e-06	1.1e-05
NM_001102524	3647	199	718	4.49	13.71	1.61084	Up	3.11e-52	1.99e-51
NM_001040487	1437	5633	20313	322.58	984.73	1.61006	Up	0	0
NM_001205950	1749	342	1233	16.09	49.11	1.60973	Up	2.32e-88	2.23e-87
NM_001014916	1024	2156	7763	173.26	528.12	1.60789	Up	0	0
NM_001192063	1016	1084	3899	87.8	267.34	1.60637	Up	1.83e-274	4.26e-273
NM_001034537	2104	62	223	2.42	7.38	1.60633	Up	3.16e-17	9.71e-17
NM_001206620	1163	1726	6203	122.13	371.55	1.60516	Up	0	0
NM_001191124	868	29	104	2.75	8.35	1.60209	Up	9.9e-09	2.2e-08
NM_178318	2193	2253	8062	84.54	256.1	1.59892	Up	0	0
NM_001035008	683	10951	39147	1319.45	3992.8	1.59747	Up	0	0
NM_001015512	628	9939	35505	1302.39	3938.49	1.59648	Up	0	0
NM_001075770	2786	416	1485	12.29	37.13	1.59544	Up	1.01e-104	1.11e-103
NM_001025349	546	1150	4096	173.33	522.6	1.59221	Up	1.31e-284	3.14e-283
NM_001038212	1112	243	865	17.98	54.19	1.59137	Up	1.59e-61	1.16e-60
NM_001077135	3672	34	121	0.76	2.3	1.59103	Up	7.35e-10	1.71e-09
NM_001102478	3352	154	548	3.78	11.39	1.59087	Up	1.41e-39	7.37e-39
NM_001083425	1676	145	515	7.12	21.41	1.58815	Up	3.33e-37	1.66e-36
NM_001100378	2197	44	156	1.65	4.95	1.5856	Up	2.86e-12	7.38e-12
NM_001075402	1035	333	1180	26.48	79.42	1.58482	Up	8.34e-83	7.66e-82
NM_001046416	1334	238	843	14.68	44.02	1.5842	Up	1.26e-59	8.93e-59
NM_001040543	447	264	934	48.6	145.56	1.58251	Up	8.89e-66	6.83e-65
NM_001100343	2571	32	113	1.02	3.06	1.57981	Up	3.25e-09	7.36e-09
NM_001025342	633	5843	20620	759.61	2269.26	1.57889	Up	0	0
NM_001077834	2148	1026	3620	39.31	117.4	1.57859	Up	1.07e-248	2.31e-247
NM_001076910	1346	332	1171	20.3	60.61	1.57811	Up	1.07e-81	9.69e-81
NM_001076155	1965	21	74	0.88	2.62	1.57676	Up	1.87e-06	3.65e-06
NM_001015531	714	15062	53031	1735.98	5174.06	1.57555	Up	0	0
NM_176657	1587	1914	6738	99.25	295.77	1.57536	Up	0	0
NM_001078150	1969	258	908	10.78	32.12	1.57495	Up	1.45e-63	1.08e-62
NM_001099385	1923	62	218	2.65	7.9	1.57362	Up	2e-16	5.97e-16
NM_001081547	1611	479	1684	24.47	72.82	1.57342	Up	3.43e-116	4.13e-115
NM_001034582	1316	107	376	6.69	19.9	1.57275	Up	3.15e-27	1.27e-26
NM_001077893	838	1089	3819	106.94	317.47	1.56982	Up	3.6e-260	8.09e-259
NM_174731	635	6542	22931	847.81	2515.65	1.56912	Up	0	0
NM_001024536	2462	64	224	2.14	6.34	1.56698	Up	9.6e-17	2.89e-16
NM_001081617	2845	16	56	0.46	1.37	1.56698	Up	3.85e-05	6.92e-05
NM_001193140	7839	128	447	1.34	3.97	1.56376	Up	8.03e-32	3.62e-31
NM_001038088	2752	357	1243	10.68	31.46	1.55946	Up	3.66e-85	3.44e-84
NM_001099722	869	934	3244	88.45	260.05	1.55591	Up	1.71e-218	3.31e-217
NM_001191494	5464	127	441	1.91	5.62	1.55558	Up	3.44e-31	1.52e-30
NM_001015579	1543	415	1441	22.13	65.06	1.55552	Up	4.38e-98	4.56e-97
NM_001271771	2615	710	2464	22.34	65.64	1.55474	Up	2.96e-166	4.61e-165
NM_178574	1240	616	2136	40.88	120	1.55354	Up	3.2e-144	4.46e-143
NM_173900	1240	1998	6925	132.6	389.04	1.55289	Up	0	0
NM_001034305	793	124	429	12.87	37.69	1.55027	Up	3.05e-30	1.32e-29
NM_174732	957	874	3020	75.16	219.83	1.54847	Up	3.81e-202	6.88e-201
NM_174603	4091	2036	7032	40.96	119.74	1.54783	Up	0	0
NM_001034360	426	175	604	33.81	98.77	1.54682	Up	8.62e-42	4.69e-41
NM_001045965	1187	134	462	9.29	27.11	1.54529	Up	2.65e-32	1.21e-31
NM_174444	2180	1065	3671	40.2	117.31	1.54495	Up	1.76e-244	3.75e-243
NM_001040516	754	10192	35088	1112.36	3241.81	1.54317	Up	0	0
NM_001076929	1159	16	55	1.14	3.31	1.54099	Up	5.59e-05	9.96e-05
NM_001075714	811	192	659	19.48	56.61	1.5388	Up	4.08e-45	2.35e-44
NM_001102053	5043	56	192	0.91	2.65	1.53724	Up	3.38e-14	9.33e-14
NM_001191415	2966	77	264	2.14	6.2	1.53724	Up	5.56e-19	1.8e-18
NM_001075251	1518	671	2295	36.38	105.32	1.53374	Up	5.51e-152	7.99e-151
NM_174399	3574	24	82	0.55	1.6	1.53222	Up	8.66e-07	1.73e-06
NM_001038109	1215	301	1027	20.39	58.88	1.53023	Up	8.36e-69	6.65e-68
NM_001076523	1874	272	928	11.94	34.5	1.53015	Up	2.46e-62	1.8e-61
NM_174152	854	4618	15725	445	1282.72	1.52735	Up	0	0
NM_001014389	1144	3316	11286	238.53	687.25	1.52665	Up	0	0
NM_001075292	819	776	2641	77.97	224.64	1.52658	Up	1.98e-173	3.2e-172
NM_001076877	2576	15	51	0.48	1.38	1.52516	Up	0.000119478	0.000207827
NM_001101198	1875	328	1112	14.4	41.31	1.52102	Up	1.03e-73	8.62e-73
NM_001192252	4127	26	88	0.52	1.49	1.51862	Up	4.05e-07	8.24e-07
NM_001014926	1905	97	328	4.19	11.99	1.51727	Up	8.24e-23	2.95e-22
NM_001078139	515	4821	16257	770.35	2199.04	1.51329	Up	0	0
NM_176612	1236	2542	8568	169.25	482.9	1.51262	Up	0	0
NM_001024562	959	1339	4510	114.9	327.61	1.5116	Up	1.55e-290	3.75e-289
NM_001191348	1859	22	74	0.97	2.77	1.50965	Up	3.85e-06	7.4e-06
NM_001166561	773	32	107	3.41	9.64	1.5011	Up	2.9e-08	6.29e-08
NM_001014912	1560	965	3222	50.91	143.88	1.49898	Up	1.27e-205	2.32e-204
NM_001038567	816	399	1332	40.24	113.71	1.49876	Up	4.23e-86	4.01e-85
NM_001076372	988	116	387	9.66	27.29	1.49784	Up	3.61e-26	1.42e-25
NM_001099215	1543	2103	7007	112.16	316.35	1.49598	Up	0	0
NM_001034379	1182	73	243	5.08	14.32	1.49462	Up	6.11e-17	1.85e-16
NM_001035441	1356	2161	7190	131.15	369.38	1.49392	Up	0	0
NM_001101271	1018	257	855	20.78	58.51	1.49378	Up	1.24e-55	8.3e-55
NM_001035503	522	5148	17113	811.57	2283.79	1.49264	Up	0	0
NM_001024509	1115	945	3140	69.75	196.18	1.49201	Up	4.41e-199	7.9e-198
NM_001033612	1750	510	1692	23.98	67.35	1.48979	Up	6.24e-108	7.05e-107
NM_001111260	2445	16	53	0.54	1.51	1.48755	Up	0.000116801	0.000203258
NM_001102365	1575	16	53	0.84	2.34	1.48755	Up	0.000116801	0.000203287
NM_001040482	1696	312	1033	15.14	42.43	1.48685	Up	2.07e-66	1.6e-65
NM_001046212	894	4166	13749	383.48	1071.36	1.48222	Up	0	0
NM_001163803	466	706	2319	124.67	346.67	1.47539	Up	3.73e-145	5.22e-144
NM_001046266	1484	466	1527	25.84	71.68	1.47193	Up	6.76e-96	6.91e-95
NM_001105393	1830	204	668	9.17	25.43	1.47091	Up	6.89e-43	3.82e-42
NM_001034491	1178	238	779	16.63	46.07	1.47029	Up	1.05e-49	6.49e-49
NM_001034205	2449	22	72	0.74	2.05	1.47012	Up	7.94e-06	1.5e-05
NM_001206079	2207	37	121	1.38	3.82	1.46904	Up	6.25e-09	1.4e-08
NM_001075566	1003	459	1500	37.66	104.18	1.46802	Up	7.17e-94	7.21e-93
NM_001025314	859	4059	13264	388.85	1075.68	1.46795	Up	0	0
NM_001025316	332	1686	5508	417.91	1155.73	1.46755	Up	0	0
NM_001034704	1331	919	3001	56.82	157.07	1.46693	Up	1.07e-185	1.8e-184
NM_001034241	2672	1846	6028	56.85	157.16	1.46691	Up	0	0
NM_001101147	2872	23	75	0.66	1.82	1.46489	Up	5.4e-06	1.03e-05
NM_001025343	743	120	391	13.29	36.66	1.46376	Up	1.36e-25	5.24e-25
NM_001038136	1517	20	65	1.08	2.98	1.46007	Up	2.46e-05	4.49e-05
NM_001035463	2315	1051	3404	37.36	102.43	1.4551	Up	7.12e-208	1.31e-206
NM_001192405	1429	34	110	1.96	5.36	1.45353	Up	3.95e-08	8.52e-08
NM_001035407	1057	22	71	1.71	4.68	1.44994	Up	1.13e-05	2.12e-05
NM_001034681	2161	72	232	2.74	7.48	1.44768	Up	1.47e-15	4.24e-15
NM_001045958	614	3524	11353	472.31	1288.08	1.44742	Up	0	0
NM_001034546	1172	1897	6101	133.2	362.64	1.44495	Up	0	0
NM_001191219	2052	94	302	3.77	10.25	1.44344	Up	9.84e-20	3.25e-19
NM_001076144	712	221	710	25.54	69.47	1.4434	Up	2.86e-44	1.62e-43
NM_001076831	5448	67520	216834	1019.89	2772.62	1.44283	Up	0	0
NM_001192347	1623	76	244	3.85	10.47	1.44244	Up	3.28e-16	9.7e-16
NM_001128499	1556	411	1319	21.74	59.05	1.44186	Up	1.25e-80	1.12e-79
NM_001015533	1083	2988	9563	227.04	615.13	1.43791	Up	0	0
NM_001076854	2507	16	51	0.53	1.42	1.43205	Up	0.000240198	0.000408435
NM_001034772	1218	942	3002	63.64	171.7	1.43175	Up	3.09e-179	5.11e-178
NM_001040578	459	597	1902	107.03	288.67	1.43134	Up	3.22e-114	3.82e-113
NM_001081531	827	38	121	3.78	10.19	1.43056	Up	1.22e-08	2.7e-08
NM_001076828	3313	436	1385	10.83	29.12	1.42711	Up	2.59e-83	2.39e-82
NM_001113309	427	3878	12305	747.38	2007.49	1.42549	Up	0	0
NM_001077133	2007	158	501	6.48	17.39	1.42451	Up	3.91e-31	1.73e-30
NM_001192766	4093	53	168	1.07	2.86	1.42403	Up	2.09e-11	5.21e-11
NM_001192213	1429	165	523	9.5	25.5	1.42397	Up	2.06e-32	9.4e-32
NM_001110068	438	441	1394	82.86	221.71	1.42001	Up	3.12e-83	2.87e-82
NM_001080729	2302	1077	3402	38.5	102.95	1.41899	Up	3.53e-200	6.35e-199
NM_001079784	2121	132	416	5.12	13.66	1.41567	Up	6.83e-26	2.67e-25
NM_001075685	2020	129	406	5.26	14	1.41374	Up	2.94e-25	1.12e-24
NM_174651	816	320	1007	32.27	85.97	1.41355	Up	3.22e-60	2.31e-59
NM_001076830	3204	695	2185	17.85	47.51	1.41218	Up	2.37e-128	3.06e-127
NM_001038686	1064	133	418	10.29	27.37	1.41171	Up	6.61e-26	2.58e-25
NM_001076049	2077	569	1783	22.54	59.8	1.40743	Up	1.45e-104	1.59e-103
NM_001206096	2666	15	47	0.46	1.23	1.40733	Up	0.000509084	0.000842458
NM_175790	1740	376	1177	17.78	47.12	1.40594	Up	1.55e-69	1.24e-68
NM_001034476	595	1101	3445	152.28	403.34	1.40532	Up	8.69e-200	1.56e-198
NM_001102508	3088	55	172	1.47	3.88	1.40453	Up	1.94e-11	4.86e-11
NM_001012764	450	183	572	33.47	88.55	1.4038	Up	1.38e-34	6.58e-34
NM_001034283	1383	312	975	18.56	49.11	1.40348	Up	9.34e-58	6.48e-57
NM_001244194	1309	24	75	1.51	3.99	1.40348	Up	1.05e-05	1.97e-05
NM_001075453	1763	35	109	1.63	4.31	1.39853	Up	1.08e-07	2.27e-07
NM_001098893	822	80	249	8.01	21.1	1.3977	Up	8.02e-16	2.34e-15
NM_001099114	3307	28	87	0.7	1.83	1.39522	Up	2.25e-06	4.37e-06
NM_001076293	807	59	183	6.02	15.8	1.39269	Up	6.03e-12	1.54e-11
NM_001104961	1833	293	907	13.15	34.47	1.38983	Up	4.36e-53	2.83e-52
NM_001081609	1499	634	1962	34.81	91.18	1.3894	Up	1.06e-112	1.25e-111
NM_001046322	899	272	839	24.9	65.01	1.38469	Up	5.7e-49	3.49e-48
NM_001075698	3217	1289	3969	32.97	85.95	1.38215	Up	3.15e-224	6.18e-223
NM_001206458	11414	118	363	0.85	2.22	1.38081	Up	5.22e-22	1.83e-21
NM_001113725	411	69	212	13.82	35.93	1.37902	Up	1.94e-13	5.22e-13
NM_001101839	3169	583	1791	15.14	39.37	1.37883	Up	6.99e-102	7.49e-101
NM_001076960	2524	85	261	2.77	7.2	1.37814	Up	3.37e-16	9.95e-16
NM_001037461	685	626	1920	75.2	195.26	1.3765	Up	8.22e-109	9.4e-108
NM_174384	3608	214	656	4.88	12.67	1.37571	Up	2.71e-38	1.39e-37
NM_001046194	3498	31	95	0.73	1.89	1.37529	Up	9.95e-07	1.98e-06
NM_001077990	1471	313	959	17.51	45.42	1.375	Up	3.69e-55	2.46e-54
NM_001244233	2142	3620	11065	139.07	359.86	1.37157	Up	0	0
NM_001035370	1917	54	165	2.32	6	1.37106	Up	1.1e-10	2.67e-10
NM_001166606	1995	155	471	6.39	16.45	1.36309	Up	1.39e-27	5.68e-27
NM_001037616	1194	704	2138	48.52	124.74	1.36224	Up	4.35e-119	5.33e-118
NM_174465	1124	431	1305	31.56	80.88	1.35792	Up	4.62e-73	3.86e-72
NM_174148	3082	740	2240	19.76	50.63	1.35753	Up	4.93e-124	6.22e-123
NM_001075631	1524	92	278	4.97	12.71	1.35501	Up	9.19e-17	2.77e-16
NM_001046384	818	189	571	19.01	48.63	1.35473	Up	8.28e-33	3.81e-32
NM_001037596	1576	205	618	10.7	27.32	1.35161	Up	2.95e-35	1.42e-34
NM_001025340	513	27283	82240	4376.57	11167.8	1.35147	Up	0	0
NM_174660	1348	10221	30793	623.97	1591.34	1.35069	Up	0	0
NM_001040598	811	183	550	18.57	47.24	1.34722	Up	2.08e-31	9.29e-31
NM_001034261	1547	229	688	12.18	30.98	1.34669	Up	7.39e-39	3.81e-38
NM_174535	2296	96722	290278	3466.67	8807.29	1.34515	Up	0	0
NM_001038566	806	220	660	22.46	57.04	1.34459	Up	2.94e-37	1.47e-36
NM_001076350	1520	26	78	1.41	3.57	1.34459	Up	1.35e-05	2.51e-05
NM_001105383	1700	33	99	1.6	4.06	1.34459	Up	9.06e-07	1.81e-06
NM_001099138	1341	584	1745	35.84	90.65	1.33882	Up	4.76e-95	4.83e-94
NM_001077912	1990	476	1418	19.68	49.64	1.33445	Up	3.33e-77	2.9e-76
NM_001083688	1023	170	506	13.68	34.46	1.33323	Up	1.37e-28	5.69e-28
NM_001075575	822	2240	6652	224.25	563.74	1.32992	Up	0	0
NM_001102357	1152	32	95	2.29	5.74	1.32948	Up	1.86e-06	3.64e-06
NM_001101256	1800	121	359	5.53	13.89	1.32861	Up	1.24e-20	4.2e-20
NM_174019	1640	30	89	1.51	3.78	1.32847	Up	4.02e-06	7.72e-06
NM_001128500	3327	427	1266	10.56	26.51	1.3276	Up	1.36e-68	1.08e-67
NM_001097988	2013	27	80	1.1	2.77	1.32667	Up	1.29e-05	2.39e-05
NM_001143862	451	449	1330	81.93	205.44	1.32627	Up	7.32e-72	6.03e-71
NM_001101190	3330	47	139	1.16	2.91	1.32398	Up	8.3e-09	1.85e-08
NM_001113306	570	153	452	22.09	55.24	1.32242	Up	2.08e-25	7.98e-25
NM_001081736	1336	150	443	9.24	23.1	1.32197	Up	6.37e-25	2.42e-24
NM_001098100	3306	64	189	1.59	3.98	1.32187	Up	1.82e-11	4.56e-11
NM_001105419	4758	277	817	4.79	11.96	1.32008	Up	1.66e-44	9.48e-44
NM_001076345	967	731	2156	62.21	155.32	1.32004	Up	1.55e-114	1.85e-113
NM_001046388	1706	291	856	14.04	34.95	1.31622	Up	2.39e-46	1.4e-45
NM_001076482	905	318	934	28.92	71.89	1.31402	Up	2.72e-50	1.7e-49
NM_001098945	1283	1871	5495	120.01	298.36	1.31394	Up	8.13e-287	1.96e-285
NM_001024481	2260	367	1076	13.36	33.17	1.31145	Up	1.65e-57	1.14e-56
NM_001024537	573	249	730	35.76	88.75	1.31138	Up	1.47e-39	7.68e-39
NM_001046117	1803	2542	7446	116.02	287.69	1.31013	Up	0	0
NM_001104977	2712	179	524	5.43	13.46	1.30924	Up	8.73e-29	3.65e-28
NM_001076172	1596	608	1779	31.35	77.65	1.30855	Up	1.35e-93	1.35e-92
NM_001102097	2208	26	76	0.97	2.4	1.30712	Up	2.64e-05	4.81e-05
NM_174809	948	216	631	18.75	46.37	1.30624	Up	3.21e-34	1.52e-33
NM_001034705	1077	1296	3783	99.03	244.69	1.30509	Up	4.51e-196	7.94e-195
NM_001025350	731	432	1259	48.63	119.98	1.3028	Up	2.5e-66	1.92e-65
NM_174443	876	363	1056	34.1	83.98	1.3002	Up	9.45e-56	6.37e-55
NM_001192244	2183	77	224	2.9	7.15	1.3002	Up	4.93e-13	1.3e-12
NM_001193072	2358	54	157	1.88	4.64	1.29936	Up	1.54e-09	3.55e-09
NM_001102528	3635	396	1150	8.96	22.04	1.29769	Up	2.2e-60	1.58e-59
NM_001192411	4098	41	119	0.82	2.02	1.29689	Up	1.58e-07	3.27e-07
NM_001046246	695	71	206	8.41	20.65	1.29638	Up	4.73e-12	1.21e-11
NM_175784	1492	11645	33746	642.29	1575.63	1.29463	Up	0	0
NM_001077018	1889	67	194	2.92	7.15	1.29345	Up	2.14e-11	5.35e-11
NM_001101934	2081	305	883	12.06	29.56	1.29323	Up	1.58e-46	9.33e-46
NM_001105617	2060	162	469	6.47	15.86	1.29322	Up	1.79e-25	6.9e-25
NM_001046180	828	122	353	12.13	29.7	1.29242	Up	1.55e-19	5.09e-19
NM_001103311	2691	247	714	7.55	18.48	1.29104	Up	7.56e-38	3.82e-37
NM_001099205	2012	520	1502	21.27	52	1.28993	Up	1.29e-77	1.13e-76
NM_001034803	1008	482	1391	39.35	96.13	1.28865	Up	6.62e-72	5.45e-71
NM_174188	893	26	75	2.4	5.85	1.28801	Up	3.68e-05	6.62e-05
NM_001045913	1450	76	218	4.31	10.47	1.27989	Up	1.88e-12	4.89e-12
NM_174308	3202	196	562	5.04	12.23	1.27934	Up	9.71e-30	4.15e-29
NM_001077933	2108	119	341	4.65	11.27	1.27844	Up	1.24e-18	3.97e-18
NM_001101305	1647	215	616	10.74	26.05	1.27822	Up	2.12e-32	9.69e-32
NM_001076440	778	102	292	10.79	26.15	1.27703	Up	3.84e-16	1.13e-15
NM_001035319	1594	1824	5211	94.17	227.74	1.27408	Up	1.43e-259	3.2e-258
NM_001038113	813	191	545	19.33	46.7	1.27231	Up	1.18e-28	4.9e-28
NM_001046405	1268	94	268	6.1	14.72	1.27113	Up	7.71e-15	2.18e-14
NM_001037487	662	200	570	24.86	59.98	1.27059	Up	7.73e-30	3.31e-29
NM_001046587	1254	831	2365	54.53	131.38	1.26855	Up	4.22e-118	5.13e-117
NM_176858	2520	88	250	2.87	6.91	1.26598	Up	7.33e-14	2e-13
NM_001077884	619	516	1464	68.6	164.76	1.2641	Up	2.02e-73	1.69e-72
NM_001192523	3183	239	678	6.18	14.84	1.2639	Up	6.52e-35	3.12e-34
NM_001192938	3354	441	1251	10.82	25.98	1.26386	Up	5.57e-63	4.13e-62
NM_001099151	4789	620	1758	10.65	25.57	1.26322	Up	1.04e-87	1e-86
NM_001046017	797	700	1982	72.28	173.24	1.26116	Up	2.11e-98	2.2e-97
NM_001075976	966	99	280	8.43	20.19	1.25955	Up	3.05e-15	8.74e-15
NM_001034245	715	293	828	33.72	80.67	1.25836	Up	5.41e-42	2.96e-41
NM_001045981	1131	383	1082	27.87	66.64	1.25791	Up	2.53e-54	1.68e-53
NM_174140	1406	2715	7670	158.91	380.02	1.2579	Up	0	0
NM_001101868	2104	74	209	2.89	6.92	1.25753	Up	1.03e-11	2.61e-11
NM_174211	2869	857	2419	24.58	58.74	1.25667	Up	4.96e-119	6.07e-118
NM_001078113	2036	50	141	2.02	4.82	1.25532	Up	2.54e-08	5.53e-08
NM_001034035	1369	576	1624	34.62	82.64	1.25504	Up	2.3e-80	2.06e-79
NM_001046009	1241	428	1205	28.38	67.64	1.25298	Up	6.07e-60	4.32e-59
NM_001034051	545	5366	15107	810.24	1931	1.25293	Up	0	0
NM_001076271	1250	730	2052	48.06	114.36	1.25069	Up	1.59e-100	1.68e-99
NM_001110093	952	21	59	1.82	4.32	1.24995	Up	0.000360596	0.000604877
NM_001039953	1039	4828	13559	382.39	909.1	1.24938	Up	0	0
NM_001034240	2479	1126	3159	37.38	88.77	1.24789	Up	3.42e-153	4.99e-152
NM_001206205	1676	190	533	9.33	22.15	1.24776	Up	2.84e-27	1.15e-26
NM_001083798	2324	41	115	1.45	3.45	1.24757	Up	5.71e-07	1.15e-06
NM_001101211	947	325	911	28.24	67.01	1.24664	Up	2.15e-45	1.25e-44
NM_001206015	2275	191	535	6.91	16.38	1.24559	Up	2.67e-27	1.08e-26
NM_001015545	2493	403	1128	13.3	31.52	1.24454	Up	1.18e-55	7.93e-55
NM_001081739	1001	572	1600	47.02	111.35	1.24361	Up	4.13e-78	3.63e-77
NM_001205729	3662	29	81	0.65	1.54	1.2415	Up	3.04e-05	5.5e-05
NM_001193024	2521	112	312	3.66	8.62	1.23768	Up	2.09e-16	6.23e-16
NM_001078054	663	23	64	2.85	6.72	1.23607	Up	0.000227342	0.000387285
NM_174383	1917	748	2081	32.11	75.62	1.2358	Up	4.57e-100	4.82e-99
NM_001099717	2799	2113	5869	62.12	146.07	1.23345	Up	8.09e-278	1.9e-276
NM_001105407	3384	817	2267	19.87	46.67	1.232	Up	2.49e-108	2.83e-107
NM_001105466	1728	297	824	14.14	33.22	1.23181	Up	1.73e-40	9.24e-40
NM_001034321	811	252	699	25.57	60.04	1.2315	Up	1.39e-34	6.62e-34
NM_001034367	513	70	194	11.23	26.34	1.23026	Up	1.19e-10	2.88e-10
NM_001105489	1440	1642	4549	93.84	220.07	1.22972	Up	8.64e-215	1.64e-213
NM_001040514	916	112	310	10.06	23.58	1.2284	Up	3.88e-16	1.15e-15
NM_001034034	1279	22177	61293	1426.89	3338.42	1.22629	Up	0	0
NM_001080355	1279	160	442	10.29	24.07	1.2256	Up	2.7e-22	9.53e-22
NM_001015556	773	11841	32704	1260.57	2947.28	1.2253	Up	0	0
NM_001075401	921	184	508	16.44	38.42	1.22475	Up	2.29e-25	8.79e-25
NM_001098986	840	188	519	18.42	43.04	1.22463	Up	7.05e-26	2.75e-25
NM_001076105	1598	25	69	1.29	3.01	1.2243	Up	0.000143421	0.000248113
NM_001046224	2754	477	1316	14.25	33.29	1.22373	Up	5.29e-63	3.92e-62
NM_001045888	1583	3337	9204	173.47	405.04	1.22334	Up	0	0
NM_001205400	1176	583	1605	40.8	95.08	1.22063	Up	3.77e-76	3.26e-75
NM_001077873	800	178	489	18.31	42.58	1.21759	Up	2.88e-24	1.08e-23
NM_001205778	3474	154	423	3.65	8.48	1.21736	Up	3.4e-21	1.17e-20
NM_001098134	2992	434	1192	11.94	27.75	1.21725	Up	8.99e-57	6.13e-56
NM_001038507	1532	1944	5337	104.42	242.68	1.21663	Up	1.73e-247	3.72e-246
NM_001191215	4942	58	159	0.97	2.24	1.21453	Up	8.04e-09	1.79e-08
NM_001114518	1688	162	444	7.9	18.32	1.21419	Up	4.36e-22	1.53e-21
NM_182788	1339	1142	3112	70.19	161.9	1.20591	Up	3.6e-143	4.99e-142
NM_174091	754	69	188	7.53	17.37	1.20569	Up	4.38e-10	1.03e-09
NM_001046412	1600	98	267	5.04	11.62	1.20561	Up	9.8e-14	2.66e-13
NM_001034504	875	464	1263	43.64	100.55	1.20429	Up	4.45e-59	3.13e-58
NM_001104982	907	219	596	19.87	45.78	1.20401	Up	9.47e-29	3.96e-28
NM_001079637	2526	13953	37920	454.56	1045.77	1.20201	Up	0	0
NM_001110078	1063	169	459	13.08	30.08	1.2011	Up	2.01e-22	7.13e-22
NM_001078142	622	1179	3201	155.98	358.51	1.20059	Up	3.35e-146	4.74e-145
NM_001034726	1057	998	2704	77.7	178.21	1.19761	Up	2.5e-123	3.15e-122
NM_001192857	2330	196	531	6.92	15.88	1.19749	Up	1.4e-25	5.4e-25
NM_001075980	1560	1760	4767	92.84	212.87	1.19713	Up	8.89e-216	1.69e-214
NM_181450	1500	180	487	9.88	22.62	1.19555	Up	1.55e-23	5.68e-23
NM_001101995	3036	280	757	7.59	17.37	1.19449	Up	1.19e-35	5.78e-35
NM_174811	698	241	651	28.41	64.97	1.19325	Up	7.71e-31	3.39e-30
NM_001014889	834	709	1915	69.96	159.96	1.19312	Up	2.21e-87	2.11e-86
NM_205802	1375	1947	5250	116.53	265.98	1.19069	Up	1.94e-235	3.96e-234
NM_001034494	2006	352	949	14.44	32.96	1.19046	Up	4.82e-44	2.72e-43
NM_001192794	1914	111	299	4.77	10.88	1.18921	Up	6.46e-15	1.83e-14
NM_001075720	1147	90	242	6.46	14.7	1.18664	Up	2.62e-12	6.78e-12
NM_001076419	932	986	2642	87.06	197.48	1.1816	Up	4.74e-118	5.77e-117
NM_175776	821	984	2636	98.63	223.67	1.18125	Up	9.87e-118	1.2e-116
NM_001034644	912	301	805	27.16	61.49	1.17885	Up	4.61e-37	2.29e-36
NM_001078128	1896	214	571	9.29	20.98	1.17551	Up	1.2e-26	4.77e-26
NM_001192119	1194	24	64	1.65	3.73	1.17467	Up	0.000397532	0.000662773
NM_001105370	1065	2988	7967	230.88	521.13	1.17448	Up	0	0
NM_001192434	3696	527	1403	11.73	26.44	1.17227	Up	8.82e-63	6.51e-62
NM_001034356	2261	2079	5534	75.67	170.51	1.17206	Up	5.3e-242	1.11e-240
NM_001083726	1276	183	486	11.8	26.53	1.16874	Up	1.02e-22	3.63e-22
NM_001075197	1782	1086	2883	50.15	112.7	1.16818	Up	2.27e-126	2.9e-125
NM_001038540	727	101	268	11.43	25.68	1.16751	Up	3.58e-13	9.51e-13
NM_001001164	1027	469	1244	37.58	84.38	1.16695	Up	1.77e-55	1.19e-54
NM_001102005	1867	23	61	1.01	2.28	1.1668	Up	0.000586954	0.00096654
NM_001101156	1825	2167	5746	97.71	219.33	1.16649	Up	2.57e-249	5.56e-248
NM_001101936	2354	43	114	1.5	3.37	1.16625	Up	2.34e-06	4.54e-06
NM_001014388	832	22065	58442	2182.43	4893.3	1.16487	Up	0	0
NM_001101867	2109	51	135	1.99	4.46	1.16402	Up	2.82e-07	5.77e-07
NM_176613	615	3369	8917	450.8	1010.05	1.16387	Up	0	0
NM_001206980	3786	1284	3398	27.91	62.52	1.16367	Up	1.06e-147	1.52e-146
NM_001105326	4510	328	868	5.98	13.41	1.16363	Up	4.68e-39	2.42e-38
NM_001001441	815	92	243	9.29	20.77	1.16088	Up	5.57e-12	1.42e-11
NM_001035055	1890	55	145	2.39	5.34	1.15818	Up	1.14e-07	2.39e-07
NM_001046568	780	195	514	20.57	45.91	1.15792	Up	1.3e-23	4.77e-23
NM_001098910	2364	389	1023	13.54	30.15	1.15459	Up	3.46e-45	2e-44
NR_038087	446	48	126	8.86	19.68	1.15195	Up	8.72e-07	1.74e-06
NM_001101164	2047	226	593	9.09	20.18	1.15134	Up	9.05e-27	3.61e-26
NM_001113308	568	254	666	36.8	81.68	1.15032	Up	7.9e-30	3.38e-29
NM_001034358	2115	263	689	10.23	22.69	1.14907	Up	9.41e-31	4.13e-30
NM_001046112	714	260	681	29.97	66.44	1.14877	Up	2.11e-30	9.18e-30
NM_001033120	510	75	195	12.1	26.64	1.13814	Up	1.27e-09	2.93e-09
NM_001035500	1086	565	1467	42.81	94.1	1.13617	Up	1.81e-62	1.33e-61
NM_001008670	430	54	140	10.33	22.68	1.13402	Up	3.01e-07	6.16e-07
NM_001083740	1850	124	321	5.52	12.09	1.13186	Up	8.08e-15	2.28e-14
NM_001046072	1715	29	75	1.39	3.05	1.13047	Up	0.000195695	0.000335127
NM_001191355	2184	29	75	1.09	2.39	1.13047	Up	0.000195695	0.00033508
NM_174745	2350	7172	18508	251.15	548.65	1.12733	Up	0	0
NM_001025322	1214	2342	6040	158.76	346.59	1.12644	Up	6.85e-248	1.48e-246
NM_001205569	2681	26	67	0.8	1.74	1.12528	Up	0.000459072	0.000762945
NM_001105258	5539	190	489	2.82	6.15	1.12346	Up	1.49e-21	5.17e-21
NM_001046059	741	194	499	21.54	46.91	1.12261	Up	6.15e-22	2.16e-21
NM_001076201	1444	298	766	16.98	36.95	1.12166	Up	8.75e-33	4.03e-32
NM_001163937	1757	185	474	8.66	18.79	1.11699	Up	9.24e-21	3.14e-20
NM_001035074	1058	1925	4924	149.73	324.21	1.1146	Up	4.2e-199	7.52e-198
NM_001191543	8307	29	74	0.29	0.62	1.1111	Up	0.000264016	0.000447671
NM_001105013	1769	147	375	6.84	14.77	1.1107	Up	1.33e-16	3.99e-16
NM_001038211	2901	33	84	0.94	2.02	1.10755	Up	0.000103944	0.000181698
NM_001192579	2468	35	89	1.17	2.51	1.10608	Up	6.54e-05	0.000115783
NM_001099168	2732	214	544	6.45	13.87	1.10562	Up	3.07e-23	1.11e-22
NM_001083395	1560	158	400	8.33	17.86	1.0997	Up	2.35e-17	7.25e-17
NM_180993	2284	642	1625	23.13	49.56	1.09942	Up	1.49e-65	1.14e-64
NM_001244204	1106	51	129	3.79	8.13	1.09843	Up	1.66e-06	3.25e-06
NM_001193152	1550	237	599	12.58	26.92	1.0973	Up	3.83e-25	1.46e-24
NM_178323	1190	44	111	3.04	6.5	1.09461	Up	9.5e-06	1.78e-05
NM_001075414	2008	266	670	10.9	23.24	1.09236	Up	9.59e-28	3.92e-27
NM_174700	2785	4275	10760	126.32	269.15	1.09131	Up	0	0
NM_001038545	963	64	161	5.47	11.65	1.09055	Up	9.97e-08	2.1e-07
NM_174264	1505	35	88	1.91	4.07	1.08978	Up	8.76e-05	0.00015384
NM_001034632	1126	1220	3061	89.16	189.38	1.08675	Up	1.25e-119	1.54e-118
NM_001075618	896	352	882	32.33	68.57	1.08483	Up	1.26e-35	6.09e-35
NM_001192772	3339	370	927	9.12	19.34	1.08467	Up	2.37e-37	1.19e-36
NM_001192355	3033	139	348	3.77	7.99	1.08363	Up	5.74e-15	1.63e-14
NM_001114511	1561	289	723	15.24	32.27	1.08255	Up	2.09e-29	8.9e-29
NM_001046598	1394	46	115	2.72	5.75	1.08156	Up	8.01e-06	1.51e-05
NM_001034390	1921	728	1819	31.19	65.96	1.08076	Up	3.19e-71	2.61e-70
NM_174789	1327	1699	4244	105.36	222.79	1.08037	Up	1.47e-163	2.26e-162
NM_001193131	1058	105	262	8.17	17.25	1.07881	Up	1.5e-11	3.78e-11
NM_001046462	2043	933	2327	37.58	79.35	1.07815	Up	2.96e-90	2.9e-89
NM_001193197	2254	546	1361	19.93	42.06	1.07732	Up	1.8e-53	1.18e-52
NM_001034426	982	246	613	20.61	43.49	1.07686	Up	5.65e-25	2.15e-24
NM_001105324	1627	440	1096	22.25	46.93	1.0763	Up	2.49e-43	1.39e-42
NM_001105356	1676	143	356	7.02	14.8	1.07549	Up	4.12e-15	1.18e-14
NM_181030	911	174	433	15.72	33.11	1.07491	Up	4.81e-18	1.52e-17
NM_001101284	1875	250	622	10.97	23.11	1.07461	Up	3.08e-25	1.18e-24
NM_001097986	1553	478	1189	25.33	53.33	1.07429	Up	1e-46	5.92e-46
NM_001076933	2570	546	1358	17.48	36.81	1.07414	Up	4.14e-53	2.69e-52
NM_001192261	5120	930	2311	14.95	31.44	1.07284	Up	6e-89	5.81e-88
NM_001034431	2350	33	82	1.16	2.43	1.07279	Up	0.00018657	0.000320002
NM_001098977	1444	50	124	2.85	5.98	1.06997	Up	4.27e-06	8.18e-06
NM_001037816	1606	230	570	11.79	24.72	1.06896	Up	4.48e-23	1.62e-22
NM_001075306	1430	227	562	13.06	27.38	1.06751	Up	1e-22	3.58e-22
NM_001190953	1726	57	141	2.72	5.69	1.06629	Up	9.96e-07	1.98e-06
NM_001076385	1005	495	1224	40.53	84.84	1.06573	Up	1.87e-47	1.12e-46
NM_001076990	1049	49	121	3.84	8.04	1.06378	Up	6.18e-06	1.17e-05
NM_001206144	1100	1105	2726	82.67	172.64	1.06237	Up	5.79e-103	6.25e-102
NM_001102282	2613	105	259	3.31	6.9	1.06219	Up	3.48e-11	8.62e-11
NM_001038164	2228	331	816	12.23	25.51	1.06137	Up	5.42e-32	2.46e-31
NM_001037586	1320	280	690	17.46	36.41	1.0608	Up	2.8e-27	1.13e-26
NM_001101068	2780	468	1152	13.85	28.87	1.05919	Up	2.46e-44	1.39e-43
NM_001080376	1856	242	595	10.73	22.33	1.05751	Up	1.25e-23	4.58e-23
NM_001046600	2746	105	258	3.15	6.55	1.05661	Up	4.59e-11	1.13e-10
NM_001034484	1902	2196	5393	95.01	197.52	1.05584	Up	8.55e-200	1.54e-198
NM_001192507	1490	156	383	8.62	17.91	1.05543	Up	1.05e-15	3.05e-15
NM_001076316	2306	205	503	7.32	15.2	1.05456	Up	3.94e-20	1.32e-19
NM_001205775	2664	223	547	6.89	14.3	1.05413	Up	9.6e-22	3.35e-21
NM_001040493	1932	1450	3556	61.76	128.22	1.05383	Up	5.16e-132	6.76e-131
NM_001101061	4251	2257	5534	43.69	90.69	1.05354	Up	3.01e-204	5.47e-203
NM_001076262	837	51	125	5.01	10.4	1.05299	Up	5.19e-06	9.91e-06
NM_001083498	2839	615	1506	17.83	36.95	1.05169	Up	8.66e-57	5.91e-56
NM_174245	1050	1161	2832	90.99	187.89	1.04608	Up	2.73e-104	2.99e-103
NM_001098012	1984	319	778	13.23	27.32	1.04584	Up	6.8e-30	2.92e-29
NM_001191387	4163	80	195	1.58	3.26	1.04503	Up	1.45e-08	3.19e-08
NM_001040584	913	696	1696	62.73	129.41	1.04461	Up	4.73e-63	3.51e-62
NM_174129	3591	372	906	8.52	17.58	1.04384	Up	1.93e-34	9.19e-34
NM_001102302	2792	30	73	0.88	1.82	1.04256	Up	0.000579406	0.000954372
NM_001035470	2101	337	820	13.2	27.19	1.0425	Up	2.89e-31	1.29e-30
NM_001101844	1553	171	416	9.06	18.66	1.04222	Up	1.28e-16	3.84e-16
NM_175812	544	906	2202	137.05	281.98	1.04086	Up	7.37e-81	6.65e-80
NM_001079606	964	133	323	11.35	23.34	1.03974	Up	3.48e-13	9.27e-13
NM_001163935	2597	42	102	1.33	2.74	1.03974	Up	4.72e-05	8.43e-05
NM_001163934	3501	103	250	2.42	4.97	1.03891	Up	1.64e-10	3.94e-10
NM_001206812	3007	47	114	1.29	2.64	1.03793	Up	1.72e-05	3.16e-05
NM_001034264	1847	234	567	10.43	21.39	1.03647	Up	6.47e-22	2.27e-21
NM_001099135	1027	188	455	15.06	30.86	1.03476	Up	7.62e-18	2.39e-17
NM_001102234	2743	120	290	3.6	7.36	1.03265	Up	7.25e-12	1.85e-11
NM_001045921	657	276	666	34.57	70.62	1.03048	Up	3.04e-25	1.16e-24
NM_001034627	2666	2051	4949	63.31	129.32	1.03044	Up	1.89e-176	3.09e-175
NM_001114519	697	235	567	27.75	56.67	1.03032	Up	1.02e-21	3.55e-21
NM_001099706	1775	3687	8889	170.94	348.86	1.0292	Up	0	0
NM_001206415	912	359	865	32.39	66.07	1.02834	Up	3.35e-32	1.52e-31
NM_174402	2825	853	2052	24.85	50.6	1.02604	Up	9.02e-74	7.59e-73
NM_001076985	1187	321	771	22.25	45.25	1.02379	Up	1.11e-28	4.62e-28
NM_001025334	998	764	1834	63	128.02	1.02298	Up	8.21e-66	6.31e-65
NM_001035052	902	603	1446	55.01	111.68	1.02147	Up	3.84e-52	2.46e-51
NM_001193246	4769	3504	8402	60.46	122.73	1.02136	Up	7.25e-294	1.77e-292
NM_001206062	1771	332	796	15.43	31.31	1.02121	Up	1.91e-29	8.13e-29
NM_001205654	3975	134	321	2.77	5.63	1.01997	Up	9.42e-13	2.47e-12
NM_001075939	1773	56	134	2.6	5.26	1.01836	Up	4.37e-06	8.38e-06
NM_001081538	2093	729	1740	28.66	57.91	1.01472	Up	9.91e-62	7.22e-61
NM_175717	1434	44	105	2.53	5.1	1.01444	Up	5.19e-05	9.25e-05
NM_001079590	879	209	498	19.57	39.47	1.01227	Up	9.3e-19	2.99e-18
NM_001040554	1484	768	1825	42.59	85.67	1.00835	Up	5.18e-64	3.9e-63
NM_001075491	6046	303	720	4.12	8.3	1.00831	Up	2.87e-26	1.13e-25
NM_001035417	1097	351	834	26.33	52.96	1.0082	Up	3.62e-30	1.57e-29
NM_001206301	2184	1143	2715	43.07	86.6	1.00776	Up	3.02e-94	3.05e-93
NM_001078127	1908	2577	6116	111.15	223.3	1.00652	Up	1.92e-209	3.55e-208
NM_001206788	3054	137	325	3.69	7.41	1.00589	Up	1.23e-12	3.22e-12
NM_001034376	1267	1217	2883	79.04	158.51	1.00387	Up	2.43e-99	2.54e-98
NM_001076487	2342	773	1831	27.16	54.46	1.00372	Up	9.54e-64	7.15e-63
NM_001015528	1843	488	1154	21.79	43.62	1.00132	Up	1.15e-40	6.15e-40
NM_001083671	1195	146	345	10.05	20.11	1.00026	Up	3.24e-13	8.62e-13
NM_001083733	2653	102	241	3.16	6.33	1.00009	Up	1.19e-09	2.75e-09
NM_001109806	901	493	0	45.03	0	-15.4585	Down	9.46e-168	1.49e-166
NM_174539	1474	155	0	8.65	0	-13.0791	Down	2.89e-53	1.88e-52
NM_001075885	1242	126	0	8.35	0	-13.0273	Down	1.92e-43	1.07e-42
NM_001046609	1867	170	0	7.49	0	-12.8714	Down	2.4e-58	1.68e-57
NM_001077123	932	67	0	5.92	0	-12.5304	Down	1.86e-23	6.78e-23
NM_001192371	3627	260	0	5.9	0	-12.5263	Down	7.88e-89	7.62e-88
NM_001079798	1400	91	0	5.35	0	-12.3851	Down	1.38e-31	6.17e-31
NM_001145233	1049	59	0	4.63	0	-12.1763	Down	9.51e-21	3.23e-20
NM_001083782	2643	145	0	4.51	0	-12.1404	Down	7.06e-50	4.38e-49
NM_001205963	1313	72	0	4.51	0	-12.1397	Down	3.76e-25	1.43e-24
NM_001046516	2580	120	0	3.83	0	-11.9022	Down	2.07e-41	1.12e-40
NM_001083784	2417	112	0	3.81	0	-11.8968	Down	1.06e-38	5.46e-38
NM_001192545	2126	91	0	3.52	0	-11.7823	Down	1.38e-31	6.18e-31
NM_001082470	2481	96	0	3.18	0	-11.6367	Down	2.79e-33	1.3e-32
NM_001205674	4662	167	0	2.95	0	-11.5254	Down	2.49e-57	1.72e-56
NM_001105375	1393	47	0	2.78	0	-11.4391	Down	1.1e-16	3.31e-16
NM_194266	1404	45	0	2.64	0	-11.365	Down	5.25e-16	1.54e-15
NM_001143868	1592	48	0	2.48	0	-11.2768	Down	5.06e-17	1.54e-16
NM_001098471	888	26	0	2.41	0	-11.2345	Down	1.43e-09	3.3e-09
NM_001205887	1523	44	0	2.38	0	-11.2152	Down	1.15e-15	3.32e-15
NM_001245934	561	16	0	2.35	0	-11.1966	Down	3.49e-06	6.72e-06
NM_001193012	981	27	0	2.26	0	-11.1452	Down	6.56e-10	1.53e-09
NM_001192696	1806	45	0	2.05	0	-11.0017	Down	5.25e-16	1.54e-15
NM_001077040	1146	28	0	2.01	0	-10.9734	Down	3.01e-10	7.13e-10
NM_174510	583	3243	2	457.76	0.24	-10.9035	Down	0	0
NM_001193146	1968	44	0	1.84	0	-10.8454	Down	1.15e-15	3.32e-15
NM_001122728	1785	38	0	1.75	0	-10.7747	Down	1.23e-13	3.35e-13
NM_001046570	757	15	0	1.63	0	-10.6712	Down	7.61e-06	1.44e-05
NM_001192224	1014	20	0	1.62	0	-10.6646	Down	1.54e-07	3.2e-07
NM_001080300	1667	31	0	1.53	0	-10.5796	Down	2.9e-11	7.2e-11
NM_001192905	2975	55	0	1.52	0	-10.5712	Down	2.15e-19	7.02e-19
NM_174323	1671	29	0	1.43	0	-10.48	Down	1.38e-10	3.32e-10
NM_176651	4475	76	0	1.4	0	-10.4487	Down	1.66e-26	6.58e-26
NM_001078143	740	12	0	1.33	0	-10.3821	Down	7.9e-05	0.00013914
NM_001077838	1881	29	0	1.27	0	-10.3092	Down	1.38e-10	3.32e-10
NM_001194959	1113	17	0	1.26	0	-10.2957	Down	1.6e-06	3.14e-06
NM_001075139	741	11	0	1.22	0	-10.2546	Down	0.000172366	0.000296442
NM_174515	1551	23	0	1.22	0	-10.253	Down	1.49e-08	3.27e-08
NM_001037100	903	13	0	1.18	0	-10.2103	Down	3.62e-05	6.52e-05
NM_001192123	1487	21	0	1.16	0	-10.1826	Down	7.07e-08	1.5e-07
NM_001103274	2549	35	0	1.13	0	-10.142	Down	1.28e-12	3.34e-12
NM_001206213	1241	17	0	1.13	0	-10.1386	Down	1.6e-06	3.14e-06
NM_001101192	896	12	0	1.1	0	-10.1061	Down	7.9e-05	0.000139262
NM_001098922	1131	14	0	1.02	0	-9.99244	Down	1.66e-05	3.06e-05
NM_001102184	1051	13	0	1.02	0	-9.99136	Down	3.62e-05	6.52e-05
NM_001101952	2767	34	0	1.01	0	-9.98183	Down	2.79e-12	7.22e-12
NM_001031760	1629	20	0	1.01	0	-9.98063	Down	1.54e-07	3.2e-07
NM_001192805	841	10	0	0.98	0	-9.93444	Down	0.000375982	0.000628323
NM_001015544	1552	18	0	0.95	0	-9.89848	Down	7.34e-07	1.47e-06
NM_174480	1821	21	0	0.95	0	-9.89027	Down	7.07e-08	1.5e-07
NM_001103254	2438	27	0	0.91	0	-9.83188	Down	6.56e-10	1.53e-09
NM_001102024	3434	38	0	0.91	0	-9.83072	Down	1.23e-13	3.34e-13
NM_173899	1953	21	0	0.88	0	-9.78931	Down	7.07e-08	1.5e-07
NM_001105344	1415	15	0	0.87	0	-9.76877	Down	7.61e-06	1.44e-05
NM_001143735	1665	17	0	0.84	0	-9.71463	Down	1.6e-06	3.14e-06
NM_001191378	1968	20	0	0.84	0	-9.70788	Down	1.54e-07	3.2e-07
NM_001205920	1086	11	0	0.83	0	-9.70309	Down	0.000172366	0.000296526
NM_001046021	1002	10	0	0.82	0	-9.68173	Down	0.000375982	0.000628672
NM_001099095	1527	15	0	0.81	0	-9.65888	Down	7.61e-06	1.44e-05
NM_173898	1344	13	0	0.8	0	-9.63659	Down	3.62e-05	6.53e-05
NM_001046239	1758	17	0	0.8	0	-9.63621	Down	1.6e-06	3.14e-06
NM_001105401	2410	23	0	0.79	0	-9.61721	Down	1.49e-08	3.27e-08
NM_001191233	1118	10	0	0.74	0	-9.52369	Down	0.000375982	0.000628498
NM_001192515	1456	13	0	0.73	0	-9.52112	Down	3.62e-05	6.52e-05
NM_001080260	1573	13	0	0.68	0	-9.40961	Down	3.62e-05	6.52e-05
NM_001081598	2692	22	0	0.67	0	-9.39344	Down	3.24e-08	7.01e-08
NM_001192836	3388	27	0	0.66	0	-9.35714	Down	6.56e-10	1.53e-09
NM_001101898	2892	23	0	0.65	0	-9.35418	Down	1.49e-08	3.27e-08
NM_001077072	1535	12	0	0.64	0	-9.32941	Down	7.9e-05	0.000139201
NM_001205648	1541	12	0	0.64	0	-9.32378	Down	7.9e-05	0.000139283
NM_001046104	1711	508	1	24.43	0.04	-9.22906	Down	2.17e-170	3.45e-169
NM_174014	1710	12	0	0.58	0	-9.17365	Down	7.9e-05	0.000139222
NM_001206558	1625	11	0	0.56	0	-9.12168	Down	0.000172366	0.000296484
NM_001192653	1787	12	0	0.55	0	-9.11011	Down	7.9e-05	0.000139161
NM_001103312	2686	18	0	0.55	0	-9.10715	Down	7.34e-07	1.47e-06
NM_001163943	2540	17	0	0.55	0	-9.10532	Down	1.6e-06	3.14e-06
NM_001105031	2100	14	0	0.55	0	-9.09965	Down	1.66e-05	3.06e-05
NM_001205186	1699	453	1	21.94	0.04	-9.06374	Down	8.26e-152	1.2e-150
NM_001034762	2558	16	0	0.51	0	-9.00767	Down	3.49e-06	6.72e-06
NM_001075206	3275	19	0	0.48	0	-8.89912	Down	3.36e-07	6.87e-07
NM_001035054	1761	10	0	0.47	0	-8.86822	Down	0.000375982	0.000628411
NM_001192366	1952	11	0	0.46	0	-8.85716	Down	0.000172366	0.000296611
NM_001206716	2758	15	0	0.45	0	-8.80595	Down	7.61e-06	1.44e-05
NM_001099068	2220	12	0	0.44	0	-8.79709	Down	7.9e-05	0.000139181
NM_001102496	3886	21	0	0.44	0	-8.79672	Down	7.07e-08	1.5e-07
NM_001101281	2034	10	0	0.4	0	-8.66029	Down	0.000375982	0.000628236
NM_001101989	2986	14	0	0.39	0	-8.59183	Down	1.66e-05	3.06e-05
NM_001101239	712	1192	4	137.77	0.39	-8.45954	Down	0	0
NM_174645	3056	13	0	0.35	0	-8.45148	Down	3.62e-05	6.53e-05
NM_001076296	2359	10	0	0.35	0	-8.44644	Down	0.000375982	0.000628585
NM_001100366	2895	12	0	0.34	0	-8.41408	Down	7.9e-05	0.000139242
NM_001078149	863	286	1	27.27	0.08	-8.40024	Down	1.92e-95	1.96e-94
NM_001077938	2444	10	0	0.34	0	-8.39537	Down	0.000375982	0.00062876
NM_001034275	2574	10	0	0.32	0	-8.3206	Down	0.000375982	0.000628149
NM_181018	3317	11	0	0.27	0	-8.09224	Down	0.000172366	0.000296569
NM_001206442	3651	12	0	0.27	0	-8.07936	Down	7.9e-05	0.00013912
NM_001075173	2286	6927	31	249.36	0.94	-8.04419	Down	0	0
NM_001077112	949	386	2	33.47	0.15	-7.83283	Down	3.68e-127	4.7e-126
NM_001245928	6272	16	0	0.21	0	-7.71376	Down	3.49e-06	6.72e-06
NM_001191249	13432	170	1	1.04	0.01	-7.64976	Down	2.25e-56	1.53e-55
NM_198221	3498	160	1	3.76	0.02	-7.5623	Down	5.17e-53	3.35e-52
NM_174186	677	1312	9	159.48	0.93	-7.428	Down	0	0
NM_001014857	929	144	1	12.76	0.07	-7.4103	Down	1.22e-47	7.35e-47
NM_001015605	2028	561	4	22.76	0.14	-7.37223	Down	3.21e-182	5.37e-181
NM_001192923	7970	103	1	1.06	0.01	-6.92687	Down	6.81e-34	3.2e-33
NM_001166514	639	617	7	79.46	0.76	-6.70214	Down	9.31e-196	1.63e-194
NM_174447	1153	517	6	36.9	0.36	-6.66943	Down	5e-164	7.73e-163
NM_001098995	1294	340	4	21.62	0.22	-6.64976	Down	3.17e-108	3.6e-107
NM_001075952	1407	168	2	9.83	0.1	-6.63269	Down	4.92e-54	3.25e-53
NM_001102119	2454	652	8	21.86	0.23	-6.5891	Down	8.54e-206	1.56e-204
NM_001205337	11978	13	0	0.09	0	-6.48081	Down	3.62e-05	6.53e-05
NM_173911	1606	657	10	33.67	0.43	-6.27819	Down	2.68e-204	4.87e-203
NM_177484	2584	6146	94	195.73	2.53	-6.27121	Down	0	0
NM_001191504	5841	451	7	6.35	0.08	-6.25	Down	1.79e-140	2.44e-139
NM_175051	5922	1092	19	15.17	0.22	-6.0852	Down	0	0
NM_001080371	844	55	1	5.36	0.08	-6.02173	Down	6.74e-18	2.12e-17
NM_001079794	1777	956	18	44.27	0.71	-5.97131	Down	1.95e-291	4.74e-290
NM_001083729	3046	412	8	11.13	0.18	-5.92687	Down	4.44e-126	5.68e-125
NM_177486	1673	717	14	35.27	0.58	-5.91885	Down	3.09e-218	5.94e-217
NM_001102166	1779	241	5	11.15	0.2	-5.83133	Down	7.49e-74	6.3e-73
NM_001040533	1404	30650	649	1796.48	32.2	-5.8019	Down	0	0
NM_001083800	935	1422	31	125.15	2.31	-5.75988	Down	0	0
NM_001192198	3639	400	10	9.05	0.19	-5.5623	Down	2.25e-119	2.77e-118
NM_001046352	2324	77	2	2.73	0.06	-5.50716	Down	7.2e-24	2.66e-23
NM_001205932	2145	577	15	22.14	0.49	-5.50591	Down	8.71e-171	1.39e-169
NM_001034361	3109	1337	35	35.39	0.78	-5.49587	Down	0	0
NM_173928	2930	5145	137	144.5	3.26	-5.47129	Down	0	0
NM_001076114	910	297	8	26.86	0.61	-5.45469	Down	3.04e-88	2.92e-87
NM_001014386	863	218	6	20.79	0.48	-5.42359	Down	5.77e-65	4.4e-64
NM_001014878	2775	252	7	7.47	0.18	-5.4103	Down	8.3e-75	7.08e-74
NM_001033937	3075	675	19	18.06	0.43	-5.39119	Down	1.21e-197	2.16e-196
NM_001046031	1273	71	2	4.59	0.11	-5.39012	Down	6.64e-22	2.33e-21
NM_001034497	2676	7150	202	219.88	5.26	-5.38589	Down	0	0
NM_001205585	1280	134	4	8.61	0.22	-5.30646	Down	4.93e-40	2.6e-39
NM_001110070	1493	130	4	7.17	0.19	-5.26274	Down	9.93e-39	5.11e-38
NM_001013597	2666	194	6	5.99	0.16	-5.25532	Down	3.93e-57	2.69e-56
NM_001205541	3986	288	9	5.95	0.16	-5.24037	Down	4.81e-84	4.49e-83
NM_177515	959	216	7	18.54	0.51	-5.1879	Down	4.52e-63	3.36e-62
NM_001102248	3269	7385	241	185.91	5.14	-5.17786	Down	0	0
NM_001001526	3201	61	2	1.57	0.04	-5.17111	Down	1.21e-18	3.89e-18
NM_001076202	1865	181	6	7.99	0.22	-5.15526	Down	6.63e-53	4.28e-52
NM_001046391	1760	58	2	2.71	0.08	-5.09835	Down	1.15e-17	3.57e-17
NM_001040538	1029	202	7	16.15	0.47	-5.09123	Down	1.58e-58	1.11e-57
NM_001075894	2688	314	11	9.61	0.29	-5.07556	Down	4.56e-90	4.46e-89
NM_001192294	2238	617	22	22.69	0.68	-5.05007	Down	4.52e-175	7.36e-174
NM_001079580	998	56	2	4.62	0.14	-5.04773	Down	5.1e-17	1.55e-16
NM_001099037	1383	56	2	3.33	0.1	-5.04773	Down	5.1e-17	1.55e-16
NM_001192740	1020	112	4	9.04	0.27	-5.04773	Down	6.98e-33	3.22e-32
NM_001206505	6444	56	2	0.72	0.02	-5.04773	Down	5.1e-17	1.55e-16
NM_001102048	1615	224	8	11.41	0.35	-5.04773	Down	1.79e-64	1.36e-63
NM_174257	537	1438	52	220.37	6.75	-5.02978	Down	0	0
NM_173959	5108	474862	17310	7650.25	236.07	-5.0182	Down	0	0
NM_001192135	2581	107	4	3.41	0.11	-4.98184	Down	2.89e-31	1.29e-30
NM_001012676	1415	158	6	9.19	0.3	-4.95919	Down	1.86e-45	1.08e-44
NM_174461	1728	2253	86	107.29	3.47	-4.95174	Down	0	0
NM_001144089	3515	25	1	0.59	0.02	-4.88423	Down	4.71e-08	1.01e-07
NM_001075418	1170	50	2	3.52	0.12	-4.88423	Down	4.44e-15	1.27e-14
NM_001075738	1089	3874	158	292.75	10.11	-4.8562	Down	0	0
NM_174344	1896	1833	75	79.56	2.76	-4.85154	Down	0	0
NM_001102176	1505	720	30	39.37	1.39	-4.82533	Down	5.05e-199	9.02e-198
NM_001192384	609	72	3	9.73	0.34	-4.82533	Down	4.34e-21	1.49e-20
NM_001193235	846	48	2	4.67	0.16	-4.82533	Down	1.96e-14	5.46e-14
NM_001113720	756	1362	57	148.26	5.25	-4.81899	Down	0	0
NM_001037621	1764	143	6	6.67	0.24	-4.81528	Down	1.25e-40	6.71e-40
NM_001206162	1410	308	13	17.98	0.64	-4.80672	Down	7.81e-86	7.39e-85
NM_001002763	2649	142	6	4.41	0.16	-4.80516	Down	2.63e-40	1.4e-39
NM_175786	2854	118	5	3.4	0.12	-4.80109	Down	1.07e-33	5.03e-33
NM_001040525	2205	256	11	9.55	0.35	-4.78094	Down	2.27e-71	1.86e-70
NM_001101866	1704	1902	83	91.85	3.39	-4.75863	Down	0	0
NM_001192775	828	68	3	6.76	0.25	-4.74287	Down	8.36e-20	2.77e-19
NM_001105397	1578	68	3	3.55	0.13	-4.74287	Down	8.36e-20	2.77e-19
NM_001206407	2069	133	6	5.29	0.2	-4.71069	Down	2.01e-37	1.01e-36
NM_001034659	2323	398	18	14.1	0.54	-4.70707	Down	3.72e-109	4.27e-108
NM_001205572	708	88	4	10.23	0.39	-4.6998	Down	3.73e-25	1.42e-24
NM_001102020	2304	175	8	6.25	0.24	-4.69158	Down	1.05e-48	6.38e-48
NM_001192042	2217	171	8	6.35	0.25	-4.65822	Down	1.98e-47	1.18e-46
NM_001192490	1081	42	2	3.2	0.13	-4.63269	Down	1.64e-12	4.28e-12
NM_001192446	2574	42	2	1.34	0.05	-4.63269	Down	1.64e-12	4.28e-12
NM_001101928	1029	42	2	3.36	0.14	-4.63269	Down	1.64e-12	4.28e-12
NM_001099164	1790	293	14	13.47	0.54	-4.62777	Down	5.98e-80	5.33e-79
NM_001191134	3121	458	22	12.08	0.49	-4.62014	Down	5.42e-124	6.83e-123
NM_001102225	2011	144	7	5.89	0.24	-4.60294	Down	7.09e-40	3.73e-39
NM_001046014	2193	185	9	6.94	0.29	-4.60183	Down	7.76e-51	4.9e-50
NM_001143846	4245	82	4	1.59	0.07	-4.59792	Down	3.07e-23	1.11e-22
NM_001109795	4938	28534	1397	475.52	19.71	-4.59265	Down	0	0
NM_001192069	4499	2121	104	38.8	1.61	-4.59046	Down	0	0
NM_001164023	1700	20	1	0.97	0.04	-4.5623	Down	1.91e-06	3.73e-06
NM_174560	2732	794	40	23.92	1.02	-4.55144	Down	8.53e-212	1.6e-210
NM_001076810	2212	39	2	1.45	0.06	-4.52577	Down	1.49e-11	3.74e-11
NM_001206676	2697	136	7	4.15	0.18	-4.52048	Down	2.47e-37	1.24e-36
NM_001101955	2064	634	33	25.28	1.11	-4.50432	Down	2.38e-168	3.75e-167
NM_001192889	3557	1398	73	32.34	1.43	-4.4997	Down	0	0
NM_174395	3776	19	1	0.41	0.02	-4.4883	Down	3.98e-06	7.64e-06
NM_001080288	3346	394	21	9.69	0.44	-4.47011	Down	1.01e-104	1.11e-103
NM_001075169	2743	4667	252	140.01	6.4	-4.45137	Down	0	0
NM_001206473	1070	92	5	7.08	0.33	-4.44201	Down	2.09e-25	8.05e-25
NM_174766	7164	18699	1019	214.79	9.91	-4.43811	Down	0	0
NM_001098947	1442	36	2	2.05	0.1	-4.4103	Down	1.33e-10	3.21e-10
NM_001205800	1200	18	1	1.23	0.06	-4.4103	Down	8.28e-06	1.56e-05
NM_001256273	4148	107	6	2.12	0.1	-4.39688	Down	3.7e-29	1.56e-28
NM_174304	1725	141	8	6.73	0.32	-4.37992	Down	6.52e-38	3.3e-37
NM_177944	2489	1104	63	36.5	1.76	-4.37162	Down	2.98e-286	7.17e-285
NM_001166224	1220	35	2	2.36	0.11	-4.36965	Down	2.76e-10	6.57e-10
NM_001192140	2719	35	2	1.06	0.05	-4.36965	Down	2.76e-10	6.56e-10
NM_001008665	2920	35	2	0.99	0.05	-4.36965	Down	2.76e-10	6.56e-10
NM_001075973	1790	35	2	1.61	0.08	-4.36965	Down	2.76e-10	6.56e-10
NM_174011	1407	105	6	6.14	0.3	-4.36965	Down	1.58e-28	6.57e-28
NM_001034033	1493	35	2	1.93	0.09	-4.36965	Down	2.76e-10	6.56e-10
NM_175715	2814	140	8	4.09	0.2	-4.36965	Down	1.35e-37	6.77e-37
NM_001045875	2157	8989	514	342.94	16.6	-4.36869	Down	0	0
NM_001206724	1780	716	41	33.1	1.6	-4.36664	Down	4.05e-186	6.84e-185
NM_001256556	3612	2143	125	48.82	2.41	-4.34	Down	0	0
NM_001075612	988	17	1	1.42	0.07	-4.32783	Down	1.72e-05	3.17e-05
NM_001193145	1068	17	1	1.31	0.07	-4.32783	Down	1.72e-05	3.17e-05
NM_001101136	1908	167	10	7.2	0.37	-4.30215	Down	3.87e-44	2.19e-43
NM_001205817	1808	50	3	2.28	0.12	-4.29927	Down	4.4e-14	1.21e-13
NM_001205859	1265	182	11	11.84	0.61	-4.28873	Down	7.05e-48	4.25e-47
NM_001011676	1531	33	2	1.77	0.09	-4.28477	Down	1.18e-09	2.74e-09
NM_001205631	5832	375	23	5.29	0.27	-4.26756	Down	9.34e-97	9.61e-96
NM_001192363	2975	244	15	6.75	0.35	-4.26422	Down	1.87e-63	1.4e-62
NM_001034668	1206	1750	108	119.41	6.24	-4.25862	Down	0	0
NM_001192583	3126	598	37	15.74	0.82	-4.25492	Down	5.06e-153	7.36e-152
NM_001144076	4643	353	22	6.26	0.33	-4.24446	Down	7.78e-91	7.65e-90
NM_001099136	1820	16	1	0.72	0.04	-4.24037	Down	3.56e-05	6.42e-05
NM_001206988	4845	301	19	5.11	0.27	-4.22606	Down	1.88e-77	1.64e-76
NM_001046602	1260	94	6	6.14	0.33	-4.21	Down	4.48e-25	1.71e-24
NM_001101232	2082	31	2	1.23	0.07	-4.19457	Down	5.02e-09	1.13e-08
NM_001193102	6501	62	4	0.78	0.04	-4.19457	Down	6.37e-17	1.93e-16
NM_001206156	3476	6105	400	144.53	8.02	-4.17229	Down	0	0
NM_001206309	3240	212	14	5.38	0.3	-4.16094	Down	2.07e-54	1.37e-53
NM_174610	2003	181	12	7.44	0.42	-4.15526	Down	1.28e-46	7.53e-46
NM_001192727	2331	435	29	15.36	0.87	-4.14726	Down	8.8e-110	1.01e-108
NM_001045886	1612	30	2	1.53	0.09	-4.14726	Down	1.03e-08	2.28e-08
NM_001191418	2828	60	4	1.75	0.1	-4.14726	Down	2.68e-16	7.95e-16
NM_001205693	923	45	3	4.01	0.23	-4.14726	Down	1.62e-12	4.23e-12
NM_001190270	4326	90	6	1.71	0.1	-4.14726	Down	7.93e-24	2.92e-23
NM_001192851	1754	489	33	22.94	1.31	-4.12967	Down	7.77e-123	9.75e-122
NM_001015613	1636	13161	892	662.01	37.98	-4.12345	Down	0	0
NM_001045933	1399	103	7	6.06	0.35	-4.11952	Down	5.84e-27	2.34e-26
NM_173879	6910	264	18	3.14	0.18	-4.11484	Down	7.22e-67	5.61e-66
NM_001105034	1791	117	8	5.38	0.31	-4.11074	Down	2.12e-30	9.22e-30
NM_174410	1666	58	4	2.86	0.17	-4.09835	Down	1.13e-15	3.27e-15
NM_001271626	4378	229	16	4.3	0.25	-4.07958	Down	7.57e-58	5.26e-57
NM_001192664	2886	212	15	6.05	0.36	-4.0614	Down	1.71e-53	1.12e-52
NM_001192078	3133	1156	82	30.36	1.82	-4.05775	Down	2.28e-284	5.45e-283
NM_001192931	9055	435	31	3.95	0.24	-4.05105	Down	6.06e-108	6.87e-107
NM_001192530	3579	449	32	10.32	0.62	-4.05094	Down	2.31e-111	2.69e-110
NM_001191315	2946	56	4	1.56	0.09	-4.04773	Down	4.7e-15	1.34e-14
NM_001105498	1262	42	3	2.74	0.17	-4.04773	Down	1.39e-11	3.5e-11
NM_001075777	1359	97	7	5.87	0.36	-4.03293	Down	4.23e-25	1.61e-24
NM_001034552	1037	83	6	6.59	0.4	-4.03045	Down	1.18e-21	4.1e-21
NM_001040499	1756	7161	522	335.59	20.71	-4.01841	Down	0	0
NM_001077850	1819	393	29	17.78	1.11	-4.00078	Down	8.74e-97	9.01e-96
NM_001191453	5132	960	71	15.39	0.96	-3.99752	Down	7.66e-234	1.55e-232
NM_001206226	810	27	2	2.74	0.17	-3.99526	Down	8.87e-08	1.87e-07
NM_001205325	2297	27	2	0.97	0.06	-3.99526	Down	8.87e-08	1.87e-07
NM_001205642	2628	27	2	0.85	0.05	-3.99526	Down	8.87e-08	1.87e-07
NM_001076108	1603	67	5	3.44	0.22	-3.98453	Down	1.38e-17	4.29e-17
NM_001105354	5618	2223	166	32.56	2.06	-3.98362	Down	0	0
NM_174725	2888	12271	917	349.66	22.12	-3.98256	Down	0	0
NM_174169	2272	183	14	6.63	0.43	-3.94872	Down	1.93e-45	1.12e-44
NM_001083707	3525	33765	2589	788.26	51.17	-3.94543	Down	0	0
NM_001192350	1327	26	2	1.61	0.1	-3.94081	Down	1.81e-07	3.75e-07
NM_001099718	1293	52	4	3.31	0.22	-3.94081	Down	8.09e-14	2.2e-13
NM_001076159	1089	26	2	1.96	0.13	-3.94081	Down	1.81e-07	3.75e-07
NM_001075441	3263	26	2	0.66	0.04	-3.94081	Down	1.81e-07	3.75e-07
NM_001040552	1522	13	1	0.7	0.05	-3.94081	Down	0.000310886	0.000524046
NM_001075147	685	26	2	3.12	0.2	-3.94081	Down	1.81e-07	3.75e-07
NM_001046564	2199	1180	93	44.16	2.95	-3.90578	Down	5.76e-282	1.37e-280
NM_001192398	5231	1370	108	21.55	1.44	-3.90544	Down	0	0
NM_001075425	3865	380	30	8.09	0.54	-3.90334	Down	6.46e-92	6.41e-91
NM_001076991	595	38	3	5.26	0.35	-3.90334	Down	2.4e-10	5.72e-10
NM_176608	2014	4576	363	186.98	12.56	-3.89642	Down	0	0
NM_174279	3998	100	8	2.06	0.14	-3.88423	Down	3.71e-25	1.42e-24
NM_001077002	1403	25	2	1.47	0.1	-3.88423	Down	3.68e-07	7.51e-07
NM_175049	1381	25	2	1.49	0.1	-3.88423	Down	3.68e-07	7.51e-07
NM_001001158	5863	25	2	0.35	0.02	-3.88423	Down	3.68e-07	7.51e-07
NM_001034707	2172	1312	105	49.71	3.37	-3.88368	Down	0	0
NM_174176	2362	123	10	4.29	0.29	-3.86096	Down	1.69e-30	7.39e-30
NM_001101168	2448	454	37	15.26	1.05	-3.85747	Down	1.67e-108	1.91e-107
NM_181032	1254	343	28	22.51	1.56	-3.85508	Down	2.48e-82	2.26e-81
NM_001075143	719	49	4	5.61	0.39	-3.85508	Down	6.75e-13	1.78e-12
NM_001205964	1203	49	4	3.35	0.23	-3.85508	Down	6.75e-13	1.78e-12
NM_001046551	1194	49	4	3.38	0.23	-3.85508	Down	6.75e-13	1.78e-12
NM_001193187	2185	3051	250	114.91	7.97	-3.84965	Down	0	0
NM_001034555	1443	4857	398	276.99	19.21	-3.8496	Down	0	0
NM_174838	3574	109	9	2.51	0.18	-3.83863	Down	4.59e-27	1.84e-26
NM_001102236	3521	72	6	1.68	0.12	-3.82533	Down	2.83e-18	8.96e-18
NM_001193139	1167	24	2	1.69	0.12	-3.82533	Down	7.48e-07	1.5e-06
NM_001076917	2168	72	6	2.73	0.19	-3.82533	Down	2.83e-18	8.96e-18
NM_001099364	1813	84	7	3.81	0.27	-3.82533	Down	4.16e-21	1.43e-20
NM_001034622	1952	24	2	1.01	0.07	-3.82533	Down	7.48e-07	1.5e-06
NM_001015600	1389	419	35	24.82	1.76	-3.8219	Down	1.53e-99	1.6e-98
NM_001198991	5245	1532	129	24.04	1.71	-3.81034	Down	0	0
NM_001192164	1871	224	19	9.85	0.71	-3.7998	Down	1.06e-53	6.94e-53
NM_001076912	4356	47	4	0.89	0.06	-3.79496	Down	2.76e-12	7.13e-12
NM_174781	2887	517	44	14.74	1.06	-3.79496	Down	9.39e-122	1.17e-120
NM_001075744	2911	152	13	4.3	0.31	-3.78786	Down	8.03e-37	3.99e-36
NM_001205611	1252	70	6	4.6	0.33	-3.78469	Down	1.15e-17	3.58e-17
NM_001191130	1735	105	9	4.98	0.36	-3.78469	Down	7.57e-26	2.95e-25
NM_001110062	3135	31060	2666	815.31	59.24	-3.78268	Down	0	0
NM_001083699	3244	40215	3484	1020.16	74.82	-3.76929	Down	0	0
NM_001192253	2332	23	2	0.81	0.06	-3.76393	Down	1.51e-06	2.98e-06
NM_001193158	1594	23	2	1.19	0.09	-3.76393	Down	1.51e-06	2.98e-06
NM_001080354	1265	388	34	25.24	1.87	-3.75282	Down	5.65e-91	5.56e-90
NM_001038674	1884	2396	210	104.66	7.76	-3.75254	Down	0	0
NM_001191486	1410	159	14	9.28	0.69	-3.7459	Down	4.02e-38	2.05e-37
NM_001034394	1899	34	3	1.47	0.11	-3.74287	Down	4.02e-09	9.07e-09
NM_001104973	1983	68	6	2.82	0.21	-3.74287	Down	4.65e-17	1.42e-16
NM_174593	1807	113	10	5.15	0.39	-3.73862	Down	1.86e-27	7.57e-27
NM_001077878	1943	124	11	5.25	0.39	-3.73514	Down	5.65e-30	2.43e-29
NM_001080257	1622	90	8	4.57	0.34	-3.73222	Down	4.11e-22	1.45e-21
NM_181027	1330	179	16	11.08	0.84	-3.72419	Down	1.54e-42	8.46e-42
NM_001035285	1898	4095	367	177.55	13.47	-3.72038	Down	0	0
NM_001046529	1532	925	83	49.69	3.77	-3.71864	Down	6.29e-213	1.19e-211
NM_001205555	2652	1170	106	36.31	2.78	-3.70474	Down	5.21e-268	1.19e-266
NM_001080264	1466	26988	2447	1514.94	116.28	-3.7036	Down	0	0
NM_182786	2132	9072	823	350.17	26.89	-3.70283	Down	0	0
NM_001205427	2211	44	4	1.64	0.13	-3.6998	Down	2.25e-11	5.61e-11
NM_001105257	1761	22	2	1.03	0.08	-3.6998	Down	3.06e-06	5.91e-06
NM_001076226	4447	22	2	0.41	0.03	-3.6998	Down	3.06e-06	5.91e-06
NM_001101929	1264	44	4	2.86	0.22	-3.6998	Down	2.25e-11	5.61e-11
NM_001081523	2713	831	76	25.21	1.95	-3.69115	Down	2.62e-190	4.5e-189
NM_206971	3907	306	28	6.45	0.5	-3.6904	Down	4.03e-71	3.28e-70
NM_001076823	3100	87	8	2.31	0.18	-3.68332	Down	3.31e-21	1.14e-20
NM_001192799	3327	706	65	17.46	1.36	-3.68153	Down	1.34e-161	2.05e-160
NM_001192975	5109	1589	147	25.59	2	-3.6746	Down	0	0
NM_001075570	2479	237	22	7.87	0.62	-3.66968	Down	3.5e-55	2.34e-54
NM_001192498	1531	160	15	8.6	0.68	-3.65541	Down	1.28e-37	6.44e-37
NM_001192285	2229	213	20	7.86	0.63	-3.65315	Down	1.44e-49	8.92e-49
NM_001075914	1196	117	11	8.05	0.64	-3.6513	Down	7.29e-28	2.99e-27
NM_001104975	1889	74	7	3.22	0.26	-3.64247	Down	4.44e-18	1.4e-17
NM_001075479	2244	2369	225	86.88	6.98	-3.63665	Down	0	0
NM_001076031	1432	37003	3529	2126.44	171.68	-3.63068	Down	0	0
NM_001076117	1673	845	81	41.56	3.37	-3.62333	Down	1.65e-190	2.83e-189
NM_001192390	3028	732	71	19.89	1.63	-3.60632	Down	1.29e-164	1.99e-163
NM_001192441	2950	133	13	3.71	0.31	-3.59521	Down	4.27e-31	1.89e-30
NM_174246	1443	51	5	2.91	0.24	-3.59087	Down	1.03e-12	2.7e-12
NM_001166367	3271	111	11	2.79	0.23	-3.57536	Down	4.57e-26	1.79e-25
NM_001102279	3198	1568	156	40.35	3.4	-3.56968	Down	0	0
NM_174682	2114	6907	688	268.87	22.67	-3.56795	Down	0	0
NM_001167932	1412	20	2	1.17	0.1	-3.5623	Down	1.24e-05	2.3e-05
NM_001193165	2559	30	3	0.96	0.08	-3.5623	Down	6.51e-08	1.38e-07
NM_001040486	2932	670	67	18.8	1.59	-3.5623	Down	2.96e-149	4.26e-148
NM_001206380	6034	20	2	0.27	0.02	-3.5623	Down	1.24e-05	2.3e-05
NM_177510	2435	356	36	12.03	1.03	-3.54618	Down	8.69e-80	7.74e-79
NM_001080904	1425	69	7	3.98	0.34	-3.54154	Down	1.4e-16	4.18e-16
NM_001206023	2173	2743	279	103.88	8.94	-3.53779	Down	0	0
NM_001024556	1703	1681	171	81.23	6.99	-3.53762	Down	0	0
NM_001076012	3770	3137	321	68.48	5.93	-3.52911	Down	0	0
NM_001103345	2169	3310	339	125.58	10.89	-3.52785	Down	0	0
NM_001098160	4082	566	58	11.41	0.99	-3.52705	Down	2.78e-125	3.54e-124
NM_001191367	1550	956	98	50.76	4.4	-3.52653	Down	2.35e-210	4.39e-209
NM_001206784	1839	39	4	1.75	0.15	-3.52577	Down	7.18e-10	1.68e-09
NM_001206578	5000	6129	630	100.87	8.78	-3.5226	Down	0	0
NM_001192533	1287	29	3	1.85	0.16	-3.51339	Down	1.3e-07	2.71e-07
NM_001206760	1556	203	21	10.74	0.94	-3.51339	Down	8.28e-46	4.82e-45
NM_001244127	2673	145	15	4.46	0.39	-3.51339	Down	3.86e-33	1.79e-32
NM_001193114	3042	87	9	2.35	0.21	-3.51339	Down	1.95e-20	6.58e-20
NM_001040502	790	29	3	3.02	0.26	-3.51339	Down	1.3e-07	2.71e-07
NM_001038163	1540	67	7	3.58	0.32	-3.49911	Down	5.5e-16	1.61e-15
NM_001192215	472	267	28	46.55	4.13	-3.49371	Down	1.77e-59	1.25e-58
NM_001075828	994	38	4	3.15	0.28	-3.4883	Down	1.43e-09	3.29e-09
NM_001190424	4374	19	2	0.36	0.03	-3.4883	Down	2.47e-05	4.5e-05
NM_001142917	3167	19	2	0.49	0.04	-3.4883	Down	2.47e-05	4.5e-05
NM_001076367	2108	9002	955	351.42	31.56	-3.47704	Down	0	0
NM_205793	2488	87015	9237	2878.08	258.63	-3.47614	Down	0	0
NM_001075313	1427	75	8	4.33	0.39	-3.46919	Down	1.28e-17	3.97e-17
NM_001102023	850	28	3	2.71	0.25	-3.46276	Down	2.58e-07	5.3e-07
NM_001035373	1497	65	7	3.57	0.33	-3.45538	Down	2.15e-15	6.2e-15
NM_001192555	7201	83	9	0.95	0.09	-3.44549	Down	2.99e-19	9.71e-19
NM_001110787	6254	138	15	1.82	0.17	-3.44201	Down	4.53e-31	2e-30
NM_001110803	5311	1146	125	17.76	1.64	-3.43698	Down	3.91e-246	8.36e-245
NM_001081730	2072	119	13	4.73	0.44	-3.43475	Down	6.12e-27	2.45e-26
NM_001105339	2925	37368	4094	1051.32	97.5	-3.43059	Down	0	0
NM_001075134	1455	927	102	52.43	4.88	-3.42437	Down	8.46e-199	1.51e-197
NM_001205573	2765	1036	114	30.83	2.87	-3.42429	Down	5.95e-222	1.16e-220
NM_001099118	1917	462	51	19.83	1.85	-3.4197	Down	7.73e-100	8.13e-99
NM_001082473	3409	533	59	12.87	1.21	-3.41572	Down	8.44e-115	1e-113
NM_001101883	3805	31096	3454	672.53	63.24	-3.41076	Down	0	0
NM_001102091	2469	18	2	0.6	0.06	-3.4103	Down	4.92e-05	8.78e-05
NM_001014859	1955	18	2	0.76	0.07	-3.4103	Down	4.92e-05	8.78e-05
NM_001206968	3108	18	2	0.48	0.04	-3.4103	Down	4.92e-05	8.78e-05
NM_001012669	8225	166369	18560	1664.55	157.2	-3.40449	Down	0	0
NM_174314	625	104596	11716	13771.9	1305.87	-3.39865	Down	0	0
NM_176872	4660	4265	478	75.32	7.15	-3.39783	Down	0	0
NM_001081600	1065	89	10	6.88	0.65	-3.39418	Down	2.71e-20	9.12e-20
NM_001103303	2971	973	110	26.95	2.58	-3.38531	Down	2.01e-206	3.68e-205
NM_001193073	2932	1834	208	51.47	4.94	-3.38071	Down	0	0
NM_001192481	4951	88	10	1.46	0.14	-3.37788	Down	5.33e-20	1.78e-19
NM_001256578	1664	88	10	4.35	0.42	-3.37788	Down	5.33e-20	1.78e-19
NM_001192725	1087	44	5	3.33	0.32	-3.37788	Down	1.24e-10	3e-10
NM_001191149	1184	685	78	47.61	4.59	-3.37493	Down	1.86e-145	2.62e-144
NM_001034794	1403	35	4	2.05	0.2	-3.36965	Down	1.1e-08	2.44e-08
NM_001075921	2758	35	4	1.04	0.1	-3.36965	Down	1.1e-08	2.44e-08
NM_001192686	2014	690	79	28.19	2.73	-3.36704	Down	3.41e-146	4.82e-145
NM_001102135	2098	52	6	2.04	0.2	-3.35585	Down	2.8e-12	7.23e-12
NM_001206117	3276	43	5	1.08	0.11	-3.34471	Down	2.44e-10	5.82e-10
NM_001012287	1704	395	46	19.08	1.88	-3.34252	Down	7.2e-84	6.71e-83
NM_001007815	725	13642	1595	1548.46	153.26	-3.3368	Down	0	0
NM_001205430	2262	196	23	7.13	0.71	-3.33152	Down	2.75e-42	1.51e-41
NM_001099154	1698	1072	126	51.95	5.17	-3.32918	Down	8.77e-224	1.72e-222
NM_001045871	1235	5127	603	341.63	34.01	-3.32826	Down	0	0
NM_174343	1632	17	2	0.86	0.09	-3.32783	Down	9.74e-05	0.000170667
NM_001205904	1683	17	2	0.83	0.08	-3.32783	Down	9.74e-05	0.000170692
NM_180999	964	17	2	1.45	0.14	-3.32783	Down	9.74e-05	0.000170642
NM_001077052	1396	34	4	2	0.2	-3.32783	Down	2.17e-08	4.74e-08
NM_001193179	2682	34	4	1.04	0.1	-3.32783	Down	2.17e-08	4.74e-08
NM_001206681	3028	13697	1620	372.24	37.27	-3.32017	Down	0	0
NM_001146219	1679	93	11	4.56	0.46	-3.3201	Down	9.39e-21	3.19e-20
NM_001024563	3056	76	9	2.05	0.21	-3.31837	Down	3.38e-17	1.04e-16
NM_001205814	2508	59	7	1.94	0.19	-3.31566	Down	1.25e-13	3.39e-13
NM_176784	1231	1435	171	95.93	9.68	-3.30935	Down	2.92e-297	7.21e-296
NM_173995	4493	410	49	7.51	0.76	-3.30514	Down	4.2e-86	3.99e-85
NM_001077909	2794	5226	626	153.92	15.61	-3.30184	Down	0	0
NM_001076075	1974	408	49	17.01	1.73	-3.29809	Down	1.6e-85	1.51e-84
NM_001206271	2875	774	93	22.15	2.25	-3.2974	Down	1.18e-160	1.79e-159
NM_001083790	1659	108	13	5.36	0.55	-3.29482	Down	1.01e-23	3.72e-23
NM_001079771	2099	3256	394	127.65	13.08	-3.2872	Down	0	0
NM_001101853	3424	66	8	1.59	0.16	-3.28477	Down	5.6e-15	1.59e-14
NM_001206034	4872	559	68	9.44	0.97	-3.27961	Down	6.13e-116	7.36e-115
NM_001079598	3598	411	50	9.4	0.97	-3.27951	Down	1.08e-85	1.02e-84
NM_001102276	970	2299	280	195.04	20.11	-3.27788	Down	0	0
NM_174812	3401	295	36	7.14	0.74	-3.27502	Down	6.84e-62	4.99e-61
NM_001034532	2014	98	12	4	0.42	-3.27012	Down	1.64e-21	5.68e-21
NM_001191168	3465	114	14	2.71	0.28	-3.26591	Down	9.05e-25	3.42e-24
NM_001040475	1038	38565	4763	3057.42	319.66	-3.25772	Down	0	0
NM_001127440	1522	97	12	5.24	0.55	-3.25532	Down	3.19e-21	1.1e-20
NM_001031763	1266	395	49	25.68	2.7	-3.25137	Down	9.12e-82	8.28e-81
NM_001193240	2165	169	21	6.42	0.68	-3.24893	Down	7.43e-36	3.63e-35
NM_173923	1108	185	23	13.74	1.45	-3.24819	Down	4.23e-39	2.19e-38
NM_001012282	6196	15279	1902	202.93	21.38	-3.24633	Down	0	0
NM_001192646	2162	257	32	9.78	1.03	-3.246	Down	1.1e-53	7.23e-53
NM_001192047	1779	321	40	14.85	1.57	-3.24487	Down	1.24e-66	9.61e-66
NM_001110091	2286	32	4	1.15	0.12	-3.24037	Down	8.36e-08	1.77e-07
NM_001206865	2671	80	10	2.46	0.26	-3.24037	Down	1.14e-17	3.55e-17
NM_001076182	1189	104	13	7.2	0.76	-3.24037	Down	1.46e-22	5.18e-22
NM_001199006	2160	16	2	0.61	0.06	-3.24037	Down	0.000192249	0.00032946
NM_174162	2688	2967	372	90.83	9.64	-3.236	Down	0	0
NM_001166502	3032	159	20	4.32	0.46	-3.23133	Down	1.18e-33	5.51e-33
NM_001098912	1524	2558	322	138.13	14.72	-3.23026	Down	0	0
NM_001205467	6297	340	43	4.44	0.48	-3.2235	Down	4.77e-70	3.85e-69
NM_001205724	1815	166	21	7.53	0.81	-3.22309	Down	5.44e-35	2.61e-34
NM_001077980	2707	181	23	5.5	0.59	-3.21666	Down	6e-38	3.04e-37
NM_001034409	2750	1871	238	55.99	6.03	-3.21515	Down	0	0
NM_001206939	4162	1908	243	37.73	4.07	-3.2134	Down	0	0
NM_001024573	1147	94	12	6.74	0.73	-3.21	Down	2.34e-20	7.87e-20
NM_001076378	1349	7958	1026	485.46	52.98	-3.19575	Down	0	0
NM_001101176	5134	2101	271	33.68	3.68	-3.19508	Down	0	0
NM_001194962	1059	31	4	2.41	0.26	-3.19457	Down	1.63e-07	3.38e-07
NM_205788	1355	1089	141	66.14	7.25	-3.18961	Down	2.64e-218	5.08e-217
NM_001076234	2905	338	44	9.57	1.06	-3.18182	Down	8.47e-69	6.73e-68
NM_001192676	2391	1487	194	51.18	5.65	-3.17865	Down	2.12e-296	5.23e-295
NM_001205656	4581	1781	233	31.99	3.54	-3.17466	Down	0	0
NM_001035383	1573	228	30	11.93	1.33	-3.16637	Down	1.03e-46	6.07e-46
NM_174758	4318	1929	256	36.76	4.13	-3.15401	Down	0	0
NM_001206599	2115	226	30	8.79	0.99	-3.15366	Down	3.82e-46	2.24e-45
NM_174468	3984	271	36	5.6	0.63	-3.1526	Down	5.32e-55	3.54e-54
NM_001024548	2758	233	31	6.95	0.78	-3.15036	Down	1.77e-47	1.06e-46
NM_001031852	760	15	2	1.62	0.18	-3.14726	Down	0.000377268	0.000629948
NM_001206013	1737	45	6	2.13	0.24	-3.14726	Down	3.02e-10	7.14e-10
NM_001081613	2155	15	2	0.57	0.06	-3.14726	Down	0.000377268	0.00063021
NM_001012285	3498	15	2	0.35	0.04	-3.14726	Down	0.000377268	0.000629861
NM_001205523	1836	15	2	0.67	0.08	-3.14726	Down	0.000377268	0.000630123
NM_001075220	1418	15	2	0.87	0.1	-3.14726	Down	0.000377268	0.000630035
NM_001046043	1970	4428	593	184.97	20.97	-3.14092	Down	0	0
NM_174701	1059	67	9	5.21	0.59	-3.13654	Down	1.35e-14	3.77e-14
NM_001163412	1352	59	8	3.59	0.41	-3.12301	Down	5.84e-13	1.54e-12
NM_001205885	4551	792	108	14.32	1.65	-3.11484	Down	1.18e-155	1.74e-154
NM_173902	1647	99976	13663	4995.3	577.9	-3.11168	Down	0	0
NM_001083772	1843	139	19	6.21	0.72	-3.11139	Down	1.34e-28	5.58e-28
NM_001034447	1268	1893	261	122.85	14.34	-3.09892	Down	0	0
NM_001038142	2551	29	4	0.94	0.11	-3.09835	Down	6.15e-07	1.24e-06
NM_001103173	8263	152	21	1.51	0.18	-3.09598	Down	5.42e-31	2.39e-30
NM_001206073	4671	923	128	16.26	1.91	-3.09056	Down	1.05e-179	1.74e-178
NM_001046186	1415	655	91	38.09	4.48	-3.08793	Down	6e-128	7.74e-127
NM_174605	3240	561	78	14.25	1.68	-3.08683	Down	8.4e-110	9.69e-109
NM_001192757	10632	1033	144	8	0.94	-3.08307	Down	2.04e-200	3.68e-199
NM_175811	1687	1262	176	61.56	7.27	-3.08244	Down	2.26e-244	4.8e-243
NM_001046308	1490	43	6	2.37	0.28	-3.08167	Down	1.13e-09	2.61e-09
NM_001244135	2223	9911	1384	366.89	43.37	-3.08056	Down	0	0
NM_001045905	1752	136	19	6.39	0.76	-3.07991	Down	9.5e-28	3.89e-27
NM_001205899	3006	264	37	7.23	0.86	-3.07531	Down	2.31e-52	1.49e-51
NM_174081	2997	756	106	20.76	2.46	-3.07469	Down	8.92e-147	1.27e-145
NM_174223	4593	613	86	10.98	1.3	-3.07385	Down	2.55e-119	3.13e-118
NM_001082610	1143	192	27	13.82	1.65	-3.07045	Down	1.89e-38	9.71e-38
NM_001206082	1338	64	9	3.94	0.47	-3.07045	Down	9.62e-14	2.62e-13
NM_001192491	1325	270	38	16.77	2	-3.06926	Down	2.05e-53	1.34e-52
NM_001002889	5105	177	25	2.85	0.34	-3.06412	Down	1.71e-35	8.27e-35
NM_001192277	4923	4434	633	74.12	8.96	-3.0487	Down	0	0
NM_001076462	1712	28	4	1.35	0.16	-3.04773	Down	1.19e-06	2.35e-06
NM_001102512	3773	42	6	0.92	0.11	-3.04773	Down	2.17e-09	4.94e-09
NM_174090	489	35	5	5.89	0.71	-3.04773	Down	5.03e-08	1.08e-07
NM_001076168	2143	42	6	1.61	0.2	-3.04773	Down	2.17e-09	4.94e-09
NM_001205594	2229	7929	1134	292.73	35.44	-3.04609	Down	0	0
NM_001105052	1745	223	32	10.52	1.28	-3.04127	Down	5.32e-44	3e-43
NM_001109796	4387	1864	268	34.97	4.26	-3.03847	Down	0	0
NM_174298	2094	243	35	9.55	1.16	-3.0359	Down	1.01e-47	6.06e-47
NM_001166486	792	118	17	12.26	1.5	-3.03555	Down	6.12e-24	2.27e-23
NM_001101922	1485	173	25	9.59	1.17	-3.03114	Down	2.28e-34	1.08e-33
NM_001101115	5130	837	121	13.43	1.64	-3.03059	Down	5.53e-160	8.4e-159
NM_001192852	4503	297	43	5.43	0.67	-3.02843	Down	7.82e-58	5.43e-57
NM_001103307	2783	821	119	24.28	2.98	-3.02679	Down	9.18e-157	1.36e-155
NM_001205847	1467	130	19	7.29	0.9	-3.01481	Down	4.66e-26	1.83e-25
NM_001040470	1373	1418	208	84.99	10.55	-3.00957	Down	7.92e-268	1.81e-266
NM_001098882	1526	88	13	4.75	0.59	-2.99936	Down	5.24e-18	1.65e-17
NM_001192618	756	115	17	12.52	1.57	-2.9984	Down	4.26e-23	1.54e-22
NM_001083758	4187	2466	365	48.47	6.07	-2.99658	Down	0	0
NM_001191347	1779	27	4	1.25	0.16	-2.99526	Down	2.29e-06	4.45e-06
NM_001099127	2877	1413	210	40.42	5.08	-2.99067	Down	3.48e-265	7.91e-264
NM_001077837	4388	6714	1002	125.91	15.91	-2.98466	Down	0	0
NM_001046025	2628	20	3	0.63	0.08	-2.97734	Down	5.57e-05	9.92e-05
NM_001192781	1104	40	6	2.98	0.38	-2.97734	Down	7.96e-09	1.77e-08
NM_001192499	3843	546	82	11.69	1.49	-2.97558	Down	4.52e-103	4.88e-102
NM_173972	4719	11073	1666	193.1	24.59	-2.97296	Down	0	0
NM_001101848	2743	126	19	3.78	0.48	-2.96972	Down	6.13e-25	2.33e-24
NM_001034771	1915	53	8	2.28	0.29	-2.96829	Down	2.91e-11	7.24e-11
NM_001045954	1368	311	47	18.71	2.39	-2.96655	Down	2.96e-59	2.08e-58
NM_001192561	1100	86	13	6.43	0.82	-2.9662	Down	1.9e-17	5.88e-17
NM_001034563	2583	119	18	3.79	0.49	-2.96526	Down	1.34e-23	4.91e-23
NM_001024533	2904	125	19	3.54	0.46	-2.95823	Down	1.16e-24	4.39e-24
NM_001048182	1278	309	47	19.9	2.56	-2.95725	Down	1.06e-58	7.47e-58
NM_001192911	2817	223	34	6.51	0.84	-2.95381	Down	9.31e-43	5.14e-42
NM_001076455	776	59	9	6.26	0.81	-2.95309	Down	2.46e-12	6.37e-12
NM_001205328	2034	111	17	4.49	0.58	-2.94732	Down	5.57e-22	1.95e-21
NM_001191351	751	137	21	15.01	1.95	-2.94609	Down	8.81e-27	3.52e-26
NM_001038517	1844	26	4	1.16	0.15	-2.94081	Down	4.39e-06	8.4e-06
NM_001205609	1530	260	40	13.98	1.82	-2.94081	Down	2.26e-49	1.39e-48
NM_174106	1704	26	4	1.26	0.16	-2.94081	Down	4.39e-06	8.4e-06
NM_001206622	4504	52	8	0.95	0.12	-2.94081	Down	5.55e-11	1.36e-10
NM_001205412	1600	39	6	2.01	0.26	-2.94081	Down	1.52e-08	3.34e-08
NM_174369	8275	817	126	8.12	1.06	-2.93728	Down	2.56e-151	3.7e-150
NM_001035490	1317	4883	754	305.11	39.88	-2.9355	Down	0	0
NM_176852	1227	155	24	10.4	1.36	-2.93153	Down	5.83e-30	2.51e-29
NM_001191293	1166	45	7	3.18	0.42	-2.92487	Down	1.26e-09	2.92e-09
NM_001205874	3825	360	56	7.75	1.02	-2.92487	Down	2.32e-67	1.81e-66
NM_001083751	4269	951	148	18.33	2.42	-2.92422	Down	5.04e-175	8.2e-174
NM_001098035	2082	1291	201	51.03	6.73	-2.92359	Down	7.3e-237	1.5e-235
NM_001206185	2494	533	83	17.59	2.32	-2.92332	Down	7.39e-99	7.72e-98
NM_001101131	2810	10089	1580	295.46	39.17	-2.91516	Down	0	0
NM_001038550	2265	134	21	4.87	0.65	-2.91414	Down	5.98e-26	2.34e-25
NM_001205526	2170	134	21	5.08	0.67	-2.91414	Down	5.98e-26	2.34e-25
NM_001083449	2826	6864	1077	199.88	26.55	-2.9124	Down	0	0
NM_001205618	2978	477	75	13.18	1.75	-2.9094	Down	3.2e-88	3.08e-87
NM_173888	1632	11154	1754	562.43	74.87	-2.90921	Down	0	0
NM_001205308	8559	18005	2832	173.11	23.05	-2.90888	Down	0	0
NM_001159481	2284	89	14	3.21	0.43	-2.90875	Down	1.12e-17	3.48e-17
NM_001040469	5126	4505	709	72.32	9.64	-2.90804	Down	0	0
NM_001192679	1779	19	3	0.88	0.12	-2.90334	Down	0.000106952	0.000186793
NM_001206148	2321	19	3	0.67	0.09	-2.90334	Down	0.000106952	0.000186766
NM_001206624	3132	7732	1223	203.16	27.2	-2.90079	Down	0	0
NM_001192170	2343	474	75	16.65	2.23	-2.9003	Down	2.15e-87	2.06e-86
NM_174026	1665	1445	229	71.42	9.58	-2.89802	Down	1.81e-262	4.08e-261
NM_001206020	2585	164	26	5.22	0.7	-2.89748	Down	2.99e-31	1.33e-30
NM_174793	1443	3562	565	203.14	27.28	-2.89674	Down	0	0
NM_001109998	4181	1021	162	20.1	2.7	-2.89629	Down	6.66e-186	1.12e-184
NM_001206022	1722	126	20	6.02	0.81	-2.89572	Down	2.46e-24	9.2e-24
NM_181000	1693	44	7	2.14	0.29	-2.89245	Down	2.39e-09	5.45e-09
NM_001205537	1528	1419	227	76.42	10.35	-2.88448	Down	1.62e-256	3.57e-255
NM_001206128	2375	25	4	0.87	0.12	-2.88423	Down	8.37e-06	1.58e-05
NM_001100322	2370	200	32	6.94	0.94	-2.88423	Down	1.33e-37	6.69e-37
NM_001076336	2462	2631	421	87.94	11.91	-2.88409	Down	0	0
NM_173913	2814	1042	167	30.47	4.13	-2.88181	Down	1.07e-188	1.83e-187
NM_001001147	2208	380	61	14.16	1.92	-2.87949	Down	7e-70	5.63e-69
NM_001205757	1876	137	22	6.01	0.82	-2.87897	Down	3.49e-26	1.37e-25
NM_001080279	1571	56	9	2.93	0.4	-2.8778	Down	1.68e-11	4.21e-11
NM_181038	1744	757	122	35.72	4.87	-2.87378	Down	3.41e-137	4.57e-136
NM_001191180	1111	62	10	4.59	0.63	-2.87264	Down	1.42e-12	3.7e-12
NM_001075598	4326	3457	561	65.76	9.03	-2.86382	Down	0	0
NM_001206036	1605	160	26	8.2	1.13	-2.86186	Down	3.77e-30	1.63e-29
NM_001206398	1464	203	33	11.41	1.57	-2.86131	Down	7.76e-38	3.92e-37
NM_001244217	2126	557	91	21.56	2.98	-2.85411	Down	1.07e-100	1.13e-99
NM_001192328	846	116	19	11.28	1.56	-2.85043	Down	3.57e-22	1.26e-21
NM_001110002	1945	585	96	24.75	3.44	-2.8477	Down	2.02e-105	2.23e-104
NM_001205945	9969	414	68	3.42	0.48	-2.8464	Down	4.46e-75	3.82e-74
NM_175773	1330	444	73	27.47	3.82	-2.84496	Down	2.37e-80	2.13e-79
NM_001077899	2734	85	14	2.56	0.36	-2.84241	Down	1.41e-16	4.23e-16
NM_001076983	1509	541	90	29.5	4.15	-2.828	Down	6.48e-97	6.69e-96
NM_001015601	1701	60	10	2.9	0.41	-2.82533	Down	5.04e-12	1.29e-11
NM_001192155	1734	30	5	1.42	0.2	-2.82533	Down	1.27e-06	2.52e-06
NM_001192280	1864	120	20	5.3	0.75	-2.82533	Down	1.09e-22	3.89e-22
NM_001099375	2181	108	18	4.07	0.57	-2.82533	Down	1.46e-20	4.94e-20
NM_001078096	3476	96	16	2.27	0.32	-2.82533	Down	1.96e-18	6.24e-18
NM_001192901	3388	72	12	1.75	0.25	-2.82533	Down	3.64e-14	1e-13
NM_001075694	1303	24	4	1.52	0.21	-2.82533	Down	1.59e-05	2.94e-05
NM_001035446	1233	943	158	62.94	8.93	-2.8177	Down	6.22e-167	9.75e-166
NM_001192317	3876	1187	199	25.2	3.58	-2.81685	Down	1.45e-209	2.68e-208
NM_001206269	2687	2421	406	74.15	10.53	-2.81642	Down	0	0
NM_001101307	2930	4934	828	138.58	19.69	-2.81543	Down	0	0
NM_001105453	2327	143	24	5.06	0.72	-2.81528	Down	1.16e-26	4.61e-26
NM_001192879	1714	113	19	5.43	0.77	-2.81262	Down	2.36e-21	8.17e-21
NM_174609	2595	338	57	10.72	1.53	-2.80836	Down	9.58e-61	6.9e-60
NM_001103100	3141	77	13	2.02	0.29	-2.80672	Down	5.83e-15	1.66e-14
NM_001199063	1320	1533	259	95.57	13.67	-2.80571	Down	6.17e-269	1.42e-267
NM_001192572	13044	71	12	0.45	0.06	-2.80516	Down	6.83e-14	1.87e-13
NM_001102312	1515	136	23	7.39	1.06	-2.80427	Down	2.5e-25	9.57e-25
NM_001080309	1316	59	10	3.69	0.53	-2.80109	Down	9.48e-12	2.4e-11
NM_001205496	2260	177	30	6.45	0.92	-2.80109	Down	1.77e-32	8.13e-32
NM_001144078	3209	59	10	1.51	0.22	-2.80109	Down	9.48e-12	2.4e-11
NM_001191302	1881	165	28	7.22	1.04	-2.79934	Down	2.33e-30	1.01e-29
NM_001098999	3401	1343	228	32.5	4.67	-2.79873	Down	3.22e-235	6.54e-234
NM_001192254	1150	912	155	65.26	9.39	-2.79714	Down	3.01e-160	4.59e-159
NM_001102040	3859	505	86	10.77	1.55	-2.79425	Down	1.93e-89	1.88e-88
NM_001103102	3427	158	27	3.79	0.55	-2.78926	Down	5e-29	2.1e-28
NM_001205917	4177	222	38	4.37	0.63	-2.78686	Down	3.95e-40	2.09e-39
NM_001205717	1323	35	6	2.18	0.32	-2.78469	Down	1.96e-07	4.03e-07
NM_174324	3099	2289	393	60.78	8.83	-2.78249	Down	0	0
NM_001076058	2092	383	66	15.07	2.2	-2.77718	Down	8.33e-68	6.52e-67
NM_001105362	6015	318	55	4.35	0.64	-2.77189	Down	1.81e-56	1.23e-55
NM_001192751	3818	2197	380	47.35	6.93	-2.77184	Down	0	0
NM_001080364	1784	173	30	7.98	1.17	-2.76811	Down	2.15e-31	9.6e-31
NM_001192798	1649	213	37	10.63	1.56	-2.76563	Down	2.92e-38	1.49e-37
NM_001205896	2763	201	35	5.99	0.88	-2.76214	Down	3.81e-36	1.87e-35
NM_174311	2590	1543	269	49.03	7.24	-2.76043	Down	5.84e-266	1.33e-264
NM_001076284	2051	40	7	1.6	0.24	-2.75494	Down	3.02e-08	6.54e-08
NM_001205915	11702	1150	202	8.09	1.2	-2.74958	Down	7.19e-198	1.28e-196
NM_177946	4123	5668	997	113.13	16.85	-2.74755	Down	0	0
NM_001076892	2475	2046	360	68.03	10.13	-2.74711	Down	0	0
NM_001077402	1954	346	61	14.57	2.17	-2.74426	Down	1.21e-60	8.69e-60
NM_001014907	1483	408	72	22.64	3.38	-2.74287	Down	3.59e-71	2.93e-70
NM_001191288	2480	51	9	1.69	0.25	-2.74287	Down	3.94e-10	9.3e-10
NM_001100379	1826	17	3	0.77	0.11	-2.74287	Down	0.000387184	0.000645968
NM_174415	1842	243	43	10.86	1.63	-2.73892	Down	5.49e-43	3.04e-42
NM_001076165	3640	762	135	17.23	2.58	-2.7372	Down	4.22e-131	5.5e-130
NM_001205485	1014	62	11	5.03	0.76	-2.73514	Down	5.25e-12	1.34e-11
NM_001037457	4255	18376	3261	355.39	53.39	-2.73481	Down	0	0
NM_001038143	1618	270	48	13.73	2.07	-2.73222	Down	1.84e-47	1.1e-46
NM_001192838	1511	45	8	2.45	0.37	-2.73222	Down	4.7e-09	1.06e-08
NM_001046005	2093	22560	4014	887.01	133.6	-2.73103	Down	0	0
NM_001076804	2033	118	21	4.78	0.72	-2.7307	Down	1.39e-21	4.84e-21
NM_001205971	1706	118	21	5.69	0.86	-2.7307	Down	1.39e-21	4.84e-21
NM_001098384	1820	73	13	3.3	0.5	-2.72976	Down	7.1e-14	1.94e-13
NM_001075435	1855	95	17	4.21	0.64	-2.72276	Down	1.34e-17	4.15e-17
NM_001046596	1378	201	36	12	1.82	-2.7215	Down	1.37e-35	6.64e-35
NM_001075841	1607	39	7	2	0.3	-2.71842	Down	5.66e-08	1.21e-07
NM_173896	3286	206	37	5.16	0.78	-2.71742	Down	2.23e-36	1.1e-35
NM_001193017	3941	167	30	3.49	0.53	-2.71719	Down	8.86e-30	3.78e-29
NM_001205592	1520	150	27	8.12	1.24	-2.7143	Down	7.17e-27	2.87e-26
NM_001192792	2631	304	55	9.51	1.46	-2.70694	Down	1.04e-52	6.73e-52
NM_001206129	9512	1016	184	8.79	1.35	-2.70549	Down	5.68e-172	9.1e-171
NM_177513	1199	1667	302	114.41	17.55	-2.70501	Down	7.38e-281	1.75e-279
NM_001206193	4500	160	29	2.93	0.45	-2.70432	Down	1.88e-28	7.79e-28
NM_001075888	1746	55	10	2.59	0.4	-2.6998	Down	1.15e-10	2.79e-10
NM_001193132	1155	33	6	2.35	0.36	-2.6998	Down	6.86e-07	1.38e-06
NM_001079608	1006	44	8	3.6	0.55	-2.6998	Down	8.77e-09	1.95e-08
NM_001191129	3845	627	114	13.42	2.07	-2.6998	Down	1.37e-106	1.54e-105
NM_001075443	2373	33	6	1.14	0.18	-2.6998	Down	6.86e-07	1.38e-06
NM_174445	3489	363	66	8.56	1.32	-2.6998	Down	1.94e-62	1.43e-61
NM_001206237	1589	22	4	1.14	0.18	-2.6998	Down	5.66e-05	0.00010069
NM_174007	839	357	65	35.02	5.4	-2.69778	Down	2.2e-61	1.6e-60
NM_001103095	3598	2781	507	63.61	9.82	-2.69592	Down	0	0
NM_001191501	5540	181	33	2.69	0.41	-2.69582	Down	6.98e-32	3.15e-31
NM_001081512	2073	389	71	15.44	2.39	-2.69425	Down	1.22e-66	9.45e-66
NM_001205275	1498	1008	184	55.37	8.56	-2.69409	Down	7.67e-170	1.22e-168
NM_001191532	7484	597	109	6.56	1.01	-2.69377	Down	2.51e-101	2.68e-100
NM_001192950	2456	2608	477	87.39	13.53	-2.69125	Down	0	0
NM_001193239	6396	1092	200	14.05	2.18	-2.68927	Down	1.79e-183	3.01e-182
NM_001075946	1653	535	98	26.63	4.13	-2.68906	Down	8.19e-91	8.04e-90
NM_001205510	1772	191	35	8.87	1.38	-2.68852	Down	1.83e-33	8.55e-33
NM_001099009	3767	60	11	1.31	0.2	-2.68783	Down	1.82e-11	4.55e-11
NM_001192437	1264	180	33	11.72	1.82	-2.68783	Down	1.29e-31	5.78e-31
NM_001205544	954	49	9	4.23	0.66	-2.68516	Down	1.37e-09	3.16e-09
NM_001007808	489	1447	266	243.51	37.89	-2.68394	Down	5.93e-242	1.24e-240
NM_001079596	2875	87	16	2.49	0.39	-2.68332	Down	5.33e-16	1.56e-15
NM_001192867	2250	38	7	1.39	0.22	-2.68094	Down	1.05e-07	2.21e-07
NM_001017933	1857	1546	285	68.51	10.69	-2.67988	Down	6.15e-258	1.36e-256
NM_001076100	1048	65	12	5.1	0.8	-2.67778	Down	2.87e-12	7.4e-12
NM_001192717	3178	357	66	9.24	1.45	-2.67576	Down	7.68e-61	5.54e-60
NM_174498	2461	81	15	2.71	0.42	-2.67333	Down	6.19e-15	1.76e-14
NM_001192675	5970	135	25	1.86	0.29	-2.67333	Down	5.96e-24	2.21e-23
NM_174489	3113	761	141	20.12	3.16	-2.67257	Down	1.5e-127	1.94e-126
NM_001103308	2299	145	27	5.19	0.82	-2.66539	Down	1.55e-25	5.98e-25
NM_001193003	2601	204	38	6.45	1.02	-2.66487	Down	2.66e-35	1.28e-34
NM_001206257	954	508	95	43.82	6.94	-2.6592	Down	2.87e-85	2.7e-84
NM_001098118	4024	5459	1021	111.64	17.68	-2.65903	Down	0	0
NM_174796	1386	171	32	10.15	1.61	-2.65822	Down	9.23e-30	3.94e-29
NM_001105507	927	80	15	7.1	1.13	-2.65541	Down	1.14e-14	3.21e-14
NM_001144090	1602	192	36	9.86	1.57	-2.65541	Down	3.43e-33	1.59e-32
NM_001191312	2526	32	6	1.04	0.17	-2.65541	Down	1.28e-06	2.53e-06
NM_001046060	1826	64	12	2.88	0.46	-2.65541	Down	5.31e-12	1.36e-11
NM_001046565	1764	32	6	1.49	0.24	-2.65541	Down	1.28e-06	2.53e-06
NM_001206098	4811	308	58	5.27	0.84	-2.64918	Down	3.77e-52	2.42e-51
NM_001205705	6564	175	33	2.19	0.35	-2.64719	Down	2.75e-30	1.19e-29
NM_174621	2060	196	37	7.83	1.25	-2.64563	Down	1.02e-33	4.8e-33
NM_001172594	3668	1011	191	22.68	3.63	-2.64451	Down	7.25e-167	1.13e-165
NM_001205879	5621	217	41	3.18	0.51	-2.64437	Down	3.83e-37	1.91e-36
NM_001098900	2151	111	21	4.25	0.68	-2.64247	Down	1.03e-19	3.4e-19
NM_001205643	2427	37	7	1.25	0.2	-2.64247	Down	1.96e-07	4.04e-07
NM_001205870	2667	169	32	5.21	0.84	-2.64125	Down	3.13e-29	1.32e-28
NM_001012680	1207	2808	532	191.45	30.7	-2.64042	Down	0	0
NM_001103087	3345	496	94	12.2	1.96	-2.63998	Down	1.24e-82	1.14e-81
NM_001102155	2839	12315	2335	356.97	57.3	-2.63929	Down	0	0
NM_001045950	2348	817	155	28.63	4.6	-2.63844	Down	7.35e-135	9.76e-134
NM_001046472	1517	390	74	21.16	3.4	-2.63825	Down	2.71e-65	2.07e-64
NM_174136	2801	1917	364	56.32	9.05	-2.63721	Down	0	0
NM_001192239	1659	121	23	6	0.97	-2.63567	Down	2.66e-21	9.18e-21
NM_001075587	2613	2696	513	84.91	13.68	-2.63416	Down	0	0
NM_001192061	2153	378	72	14.45	2.33	-2.63269	Down	3.44e-63	2.56e-62
NM_001144082	5044	1176	224	19.19	3.09	-2.63269	Down	8.13e-193	1.41e-191
NM_001193025	6634	110	21	1.36	0.22	-2.62941	Down	1.9e-19	6.2e-19
NM_001205595	1440	136	26	7.77	1.26	-2.62739	Down	1.1e-23	4.05e-23
NM_001034535	1557	674	129	35.62	5.77	-2.62575	Down	5.6e-111	6.51e-110
NM_001191460	9574	11589	2226	99.61	16.2	-2.6206	Down	0	0
NM_001206555	7229	1405	270	15.99	2.6	-2.61991	Down	1e-228	1.99e-227
NM_174469	2458	26	5	0.87	0.14	-2.61888	Down	1.57e-05	2.9e-05
NM_001191535	3704	130	25	2.89	0.47	-2.61888	Down	1.26e-22	4.49e-22
NM_001192122	1316	130	25	8.13	1.32	-2.61888	Down	1.26e-22	4.49e-22
NM_001015625	2121	187	36	7.26	1.18	-2.61734	Down	7.19e-32	3.24e-31
NM_001114082	1674	379	73	18.63	3.04	-2.6166	Down	6.33e-63	4.68e-62
NM_001098887	4005	2136	412	43.89	7.17	-2.61457	Down	0	0
NM_001102347	2550	57	11	1.84	0.3	-2.61383	Down	1.15e-10	2.78e-10
NM_001024528	2244	62	12	2.27	0.37	-2.60961	Down	1.8e-11	4.52e-11
NM_001206025	4789	1209	234	20.77	3.4	-2.60961	Down	3.23e-196	5.69e-195
NM_001076370	1305	62	12	3.91	0.64	-2.60961	Down	1.8e-11	4.52e-11
NM_001015519	2238	3725	721	136.97	22.44	-2.60954	Down	0	0
NM_001130760	883	289	56	26.93	4.42	-2.60794	Down	3.35e-48	2.03e-47
NM_001192756	5111	397	77	6.39	1.05	-2.60658	Down	1.49e-65	1.14e-64
NM_181667	3720	3091	601	68.38	11.25	-2.60301	Down	0	0
NM_001191349	3230	149	29	3.8	0.63	-2.60156	Down	1.55e-25	5.98e-25
NM_177503	2487	77	15	2.55	0.42	-2.60027	Down	7.14e-14	1.95e-13
NM_001082434	1772	77	15	3.58	0.59	-2.60027	Down	7.14e-14	1.95e-13
NM_001083502	2739	41	8	1.23	0.2	-2.59792	Down	5.58e-08	1.19e-07
NM_001192196	1283	215	42	13.79	2.28	-2.59625	Down	4.32e-36	2.12e-35
NM_001206577	2598	302	59	9.57	1.58	-2.59613	Down	4.8e-50	2.99e-49
NM_001076840	2609	644	126	20.31	3.36	-2.59401	Down	1.1e-104	1.21e-103
NM_001205996	2828	6771	1328	197.03	32.71	-2.59049	Down	0	0
NM_001081718	1406	178	35	10.42	1.73	-2.58682	Down	4.99e-30	2.15e-29
NM_001206276	2089	188	37	7.41	1.23	-2.58551	Down	1.3e-31	5.84e-31
NM_001205635	699	142	28	16.72	2.79	-2.58276	Down	3.22e-24	1.2e-23
NM_001101887	1888	654	129	28.51	4.76	-2.58229	Down	9.68e-106	1.08e-104
NM_174757	2739	4891	966	146.95	24.57	-2.58041	Down	0	0
NM_001083446	2298	329	65	11.78	1.97	-2.57995	Down	5.38e-54	3.54e-53
NM_001113746	5719	601	119	8.65	1.45	-2.57678	Down	4.4e-97	4.56e-96
NM_001192421	4596	126	25	2.26	0.38	-2.5738	Down	1.42e-21	4.92e-21
NM_001034810	1366	5894	1171	355.07	59.72	-2.57188	Down	0	0
NM_001046221	823	221	44	22.1	3.72	-2.56884	Down	1.26e-36	6.23e-36
NM_001193067	2311	301	60	10.72	1.81	-2.5671	Down	2.88e-49	1.77e-48
NM_001192620	1959	381	76	16	2.7	-2.56609	Down	6.83e-62	4.99e-61
NM_001075534	2173	826	165	31.28	5.29	-2.56405	Down	5.3e-132	6.93e-131
NM_001040490	2185	826	165	31.11	5.26	-2.56405	Down	5.3e-132	6.94e-131
NM_001206594	2511	20	4	0.66	0.11	-2.5623	Down	0.000196639	0.000336505
NM_001193048	1831	90	18	4.04	0.68	-2.5623	Down	9.62e-16	2.8e-15
NM_001098165	2779	85	17	2.52	0.43	-2.5623	Down	6.04e-15	1.71e-14
NM_001098016	3029	20	4	0.54	0.09	-2.5623	Down	0.000196639	0.0003366
NM_174825	579	20	4	2.84	0.48	-2.5623	Down	0.000196639	0.000336553
NM_001193134	1043	70	14	5.52	0.94	-2.5623	Down	1.51e-12	3.95e-12
NM_001192700	3645	45	9	1.02	0.17	-2.5623	Down	1.59e-08	3.48e-08
NM_001205488	3825	150	30	3.23	0.55	-2.5623	Down	2.78e-25	1.07e-24
NM_001195030	1311	100	20	6.28	1.06	-2.5623	Down	2.45e-17	7.55e-17
NM_001192941	996	20	4	1.65	0.28	-2.5623	Down	0.000196639	0.000336457
NM_001102488	3360	1086	218	26.6	4.52	-2.557	Down	2.05e-172	3.29e-171
NM_001192762	6101	13697	2752	184.75	31.42	-2.55568	Down	0	0
NM_001075390	1957	492	99	20.69	3.52	-2.55353	Down	5.51e-79	4.87e-78
NM_001076911	3583	1976	398	45.38	7.74	-2.55211	Down	0	0
NM_001098895	2026	699	141	28.39	4.85	-2.54997	Down	2.73e-111	3.18e-110
NM_001076071	2820	109	22	3.18	0.54	-2.54912	Down	1.14e-18	3.66e-18
NM_001205824	1852	99	20	4.4	0.75	-2.5478	Down	4.47e-17	1.36e-16
NM_001102137	3260	2227	450	56.22	9.62	-2.54748	Down	0	0
NM_001112708	1707	673	136	32.44	5.55	-2.54737	Down	4.29e-107	4.83e-106
NM_001113722	847	94	19	9.13	1.56	-2.54703	Down	2.8e-16	8.29e-16
NM_001035277	3707	18476	3741	410.15	70.3	-2.54453	Down	0	0
NM_001076383	1807	5535	1122	252.07	43.25	-2.54288	Down	0	0
NM_001193238	1754	64	13	3	0.52	-2.53993	Down	1.75e-11	4.39e-11
NM_001205528	2845	285	58	8.24	1.42	-2.53721	Down	3.95e-46	2.31e-45
NM_001193007	3871	1179	240	25.06	4.32	-2.53683	Down	2.53e-185	4.26e-184
NM_001205645	2767	604	123	17.96	3.1	-2.53626	Down	8.05e-96	8.21e-95
NM_001192147	759	2303	469	249.7	43.05	-2.53623	Down	0	0
NM_001078165	876	162	33	15.22	2.62	-2.53583	Down	7.02e-27	2.81e-26
NM_001077986	3212	640	131	16.4	2.84	-2.52888	Down	4.35e-101	4.62e-100
NM_001034500	1070	1104	226	84.91	14.71	-2.52872	Down	5.11e-173	8.23e-172
NM_001075573	1775	83	17	3.85	0.67	-2.52795	Down	2.01e-14	5.61e-14
NM_001008666	3133	39	8	1.02	0.18	-2.52577	Down	1.88e-07	3.89e-07
NM_001083677	1411	39	8	2.27	0.39	-2.52577	Down	1.88e-07	3.89e-07
NM_001206198	3198	141	29	3.63	0.63	-2.52194	Down	1.89e-23	6.91e-23
NM_001101105	3502	2051	422	48.2	8.39	-2.52138	Down	0	0
NM_001035281	1276	617	127	39.79	6.93	-2.52081	Down	3.65e-97	3.79e-96
NM_001206302	2173	126	26	4.77	0.83	-2.51721	Down	4.55e-21	1.56e-20
NM_001015590	3014	373	77	10.18	1.78	-2.51662	Down	2.59e-59	1.82e-58
NM_001105388	4393	29	6	0.54	0.1	-2.51339	Down	8.05e-06	1.52e-05
NM_174513	1183	174	36	12.1	2.12	-2.51339	Down	1.76e-28	7.32e-28
NM_001034669	2660	581	121	17.97	3.17	-2.5039	Down	6.78e-91	6.67e-90
NM_001205883	2101	24	5	0.94	0.17	-2.50341	Down	5.36e-05	9.56e-05
NM_001192295	1644	24	5	1.2	0.21	-2.50341	Down	5.36e-05	9.55e-05
NM_174381	2416	595	124	20.27	3.58	-2.50292	Down	5.32e-93	5.31e-92
NM_001076301	921	6353	1324	567.65	100.14	-2.50291	Down	0	0
NM_001191364	8961	710	148	6.52	1.15	-2.50259	Down	1.31e-110	1.52e-109
NM_001245925	1275	163	34	10.52	1.86	-2.50164	Down	1.23e-26	4.87e-26
NM_001102261	2859	407	85	11.71	2.07	-2.49987	Down	4.46e-64	3.36e-63
NM_001015665	2651	282	59	8.75	1.55	-2.49728	Down	7.42e-45	4.25e-44
NM_001046151	1005	148	31	12.12	2.15	-2.49563	Down	2.92e-24	1.09e-23
NM_001075168	2171	105	22	3.98	0.71	-2.49519	Down	1.25e-17	3.88e-17
NM_001205436	3325	749	157	18.54	3.29	-2.49457	Down	3.74e-116	4.51e-115
NM_001205927	3966	1755	368	36.42	6.46	-2.49407	Down	1.59e-269	3.67e-268
NM_001046425	1374	205	43	12.28	2.18	-2.49359	Down	5.47e-33	2.53e-32
NM_174231	2032	1037	218	42	7.47	-2.49039	Down	8.75e-160	1.33e-158
NM_001206206	3516	233	49	5.45	0.97	-2.48985	Down	3.24e-37	1.62e-36
NM_001145234	1008	95	20	7.76	1.38	-2.4883	Down	4.87e-16	1.43e-15
NM_001035072	2047	19	4	0.76	0.14	-2.4883	Down	0.000363104	0.00060866
NM_001206722	2168	1420	300	53.9	9.64	-2.48323	Down	2.38e-217	4.55e-216
NM_001046624	2504	160	34	5.26	0.95	-2.47484	Down	7.23e-26	2.82e-25
NM_001076356	2509	3146	669	103.19	18.57	-2.47381	Down	0	0
NM_001205931	2549	141	30	4.55	0.82	-2.47303	Down	5.92e-23	2.13e-22
NM_001076030	4115	5968	1271	119.35	21.52	-2.47166	Down	0	0
NM_001102516	3505	3667	781	86.1	15.52	-2.47158	Down	0	0
NM_001256564	4017	332	71	6.8	1.23	-2.46566	Down	9.23e-52	5.89e-51
NM_001103276	2837	1211	259	35.13	6.36	-2.46555	Down	4.2e-184	7.06e-183
NM_001205423	5625	4077	872	59.65	10.8	-2.46548	Down	0	0
NM_174239	2071	9099	1949	361.55	65.56	-2.46335	Down	0	0
NM_174132	1879	28	6	1.23	0.22	-2.46276	Down	1.47e-05	2.72e-05
NM_001046473	4364	28	6	0.53	0.1	-2.46276	Down	1.47e-05	2.72e-05
NM_001101188	2656	28	6	0.87	0.16	-2.46276	Down	1.47e-05	2.72e-05
NM_001103269	2632	415	89	12.98	2.36	-2.46161	Down	3.7e-64	2.79e-63
NM_174276	1559	65	14	3.43	0.63	-2.45538	Down	3.01e-11	7.47e-11
NM_001076416	2218	167	36	6.2	1.13	-2.45415	Down	1.11e-26	4.4e-26
NM_001034340	2022	9296	2005	378.33	69.08	-2.45338	Down	0	0
NM_001098152	2775	88	19	2.61	0.48	-2.45188	Down	9.96e-15	2.8e-14
NM_001205428	8376	24901	5379	244.65	44.74	-2.45117	Down	0	0
NM_001102290	3029	365	79	9.92	1.82	-2.44834	Down	2.78e-56	1.89e-55
NM_174617	2596	822	178	26.06	4.78	-2.44763	Down	1.65e-124	2.1e-123
NM_001098983	1177	526	114	36.78	6.75	-2.4464	Down	2.82e-80	2.52e-79
NM_001166525	2162	69	15	2.63	0.48	-2.44201	Down	8.6e-12	2.18e-11
NM_001101956	1828	23	5	1.04	0.19	-2.44201	Down	9.81e-05	0.000171702
NM_001013600	1326	46	10	2.85	0.53	-2.44201	Down	2.72e-08	5.91e-08
NM_001205889	4007	547	119	11.23	2.07	-2.44095	Down	3.41e-83	3.14e-82
NM_001104981	1970	1175	256	49.08	9.05	-2.43882	Down	2.07e-176	3.37e-175
NM_001034349	2998	183	40	5.02	0.93	-2.43414	Down	7.92e-29	3.32e-28
NM_001076374	1052	146	32	11.42	2.12	-2.4302	Down	2.91e-23	1.06e-22
NM_001046486	2042	155	34	6.25	1.16	-2.42903	Down	1.36e-24	5.14e-24
NM_001206033	1830	164	36	7.37	1.37	-2.428	Down	6.41e-26	2.51e-25
NM_001192638	5504	615	135	9.2	1.71	-2.428	Down	9.79e-93	9.73e-92
NM_001205408	2837	1451	319	42.09	7.83	-2.42579	Down	5.14e-216	9.8e-215
NM_001206814	7077	3776	831	43.91	8.18	-2.42431	Down	0	0
NM_001077943	4401	7962	1754	148.88	27.76	-2.42285	Down	0	0
NM_001244229	2490	962	212	31.79	5.93	-2.42234	Down	1.26e-143	1.75e-142
NM_001037465	2531	186	41	6.05	1.13	-2.42198	Down	4.13e-29	1.74e-28
NM_001034760	1335	1534	339	94.56	17.69	-2.41831	Down	2.01e-227	3.98e-226
NM_001206088	7401	4432	983	49.28	9.25	-2.41307	Down	0	0
NM_001104611	1713	54	12	2.59	0.49	-2.4103	Down	2.18e-09	4.97e-09
NM_001046263	2017	126	28	5.14	0.97	-2.4103	Down	4.28e-20	1.43e-19
NM_001083519	1822	63	14	2.85	0.54	-2.4103	Down	9.78e-11	2.38e-10
NM_001205540	2894	36	8	1.02	0.19	-2.4103	Down	1.13e-06	2.24e-06
NM_001083761	1080	99	22	7.54	1.42	-2.4103	Down	4.27e-16	1.26e-15
NM_001191366	1484	454	101	25.18	4.74	-2.40871	Down	2.79e-68	2.19e-67
NM_001035094	1316	323	72	20.2	3.81	-2.40584	Down	5.34e-49	3.28e-48
NM_001037320	1256	513	115	33.61	6.38	-2.3977	Down	1.63e-76	1.41e-75
NM_001075861	2128	361	81	13.96	2.65	-2.39638	Down	2.57e-54	1.7e-53
NM_001206656	3381	303	68	7.37	1.4	-2.39608	Down	7.51e-46	4.38e-45
NM_001007817	1026	993	223	79.65	15.14	-2.39512	Down	3.22e-146	4.56e-145
NM_001206857	1216	40	9	2.71	0.52	-2.39237	Down	3.16e-07	6.46e-07
NM_001205893	2670	271	61	8.35	1.59	-2.39178	Down	4.28e-41	2.3e-40
NM_001206764	1970	222	50	9.27	1.77	-2.39093	Down	6.12e-34	2.88e-33
NM_001192160	1527	62	14	3.34	0.64	-2.38721	Down	1.76e-10	4.2e-10
NM_001193005	786	155	35	16.23	3.1	-2.38721	Down	4.06e-24	1.51e-23
NM_001075657	2403	1274	288	43.63	8.35	-2.3856	Down	3.66e-186	6.21e-185
NM_001205844	2760	106	24	3.16	0.61	-2.38333	Down	6.34e-17	1.92e-16
NM_001101975	2568	1426	323	45.7	8.76	-2.38274	Down	7.69e-208	1.42e-206
NM_001046597	2865	6395	1449	183.69	35.23	-2.38226	Down	0	0
NM_001205624	6216	12085	2739	159.99	30.7	-2.38187	Down	0	0
NM_001102526	3555	366	83	8.47	1.63	-2.38103	Down	1.24e-54	8.21e-54
NM_001034043	2126	97	22	3.75	0.72	-2.38085	Down	1.37e-15	3.97e-15
NM_001075826	1374	44	10	2.64	0.51	-2.37788	Down	8.86e-08	1.87e-07
NM_001113538	1465	22	5	1.24	0.24	-2.37788	Down	0.000178421	0.000306547
NM_001105256	2410	264	60	9.01	1.73	-2.37788	Down	8.32e-40	4.37e-39
NM_001193237	3127	417	95	10.97	2.12	-2.37442	Down	8.27e-62	6.03e-61
NM_001192860	3674	215	49	4.82	0.93	-2.37385	Down	1.19e-32	5.48e-32
NM_001034391	2465	613	140	20.46	3.96	-2.37083	Down	7.08e-90	6.91e-89
NM_001034735	1373	18290	4181	1096.23	212.13	-2.36951	Down	0	0
NM_001205803	2874	214	49	6.13	1.19	-2.36713	Down	2.12e-32	9.71e-32
NM_001192194	1860	109	25	4.82	0.94	-2.3647	Down	3.25e-17	9.98e-17
NM_001206523	4280	619	142	11.9	2.31	-2.36442	Down	1.9e-90	1.87e-89
NM_001030299	2152	183	42	7	1.36	-2.36375	Down	6.94e-28	2.85e-27
NM_001205700	2647	309	71	9.61	1.87	-2.36209	Down	5.91e-46	3.45e-45
NM_001046155	1824	174	40	7.85	1.53	-2.36139	Down	1.47e-26	5.84e-26
NM_001192848	1954	282	65	11.88	2.32	-2.35756	Down	5.47e-42	2.99e-41
NM_001046427	1133	78	18	5.67	1.11	-2.35585	Down	1.16e-12	3.03e-12
NM_001038554	1592	221	51	11.42	2.23	-2.35585	Down	3.18e-33	1.48e-32
NM_001130757	1003	1697	392	139.23	27.23	-2.35443	Down	1.99e-243	4.21e-242
NM_001192143	2246	372	86	13.63	2.67	-2.35327	Down	9.63e-55	6.4e-54
NM_001205850	4993	95	22	1.57	0.31	-2.3508	Down	4.36e-15	1.24e-14
NM_001192382	2442	177	41	5.96	1.17	-2.35043	Down	7.57e-27	3.03e-26
NM_182989	1307	1370	318	86.26	16.95	-2.34745	Down	3.37e-196	5.94e-195
NM_001034664	3237	56	13	1.42	0.28	-2.34729	Down	1.98e-09	4.54e-09
NM_001193144	2898	86	20	2.44	0.48	-2.34471	Down	9.46e-14	2.57e-13
NM_001098902	3334	30	7	0.74	0.15	-2.33991	Down	1.33e-05	2.46e-05
NM_001193163	2025	175	41	7.11	1.41	-2.33403	Down	2.38e-26	9.42e-26
NM_001102056	1331	145	34	8.96	1.78	-2.33282	Down	4.46e-22	1.57e-21
NM_001244187	1602	98	23	5.03	1	-2.33152	Down	2.22e-15	6.4e-15
NM_001034313	1252	1452	341	95.44	18.97	-2.33057	Down	5.17e-206	9.48e-205
NM_001040566	1138	149	35	10.77	2.14	-2.33026	Down	1.29e-22	4.58e-22
NM_174572	1854	102	24	4.53	0.9	-2.32783	Down	6.38e-16	1.87e-15
NM_001001159	3095	187	44	4.97	0.99	-2.32783	Down	5.77e-28	2.38e-27
NM_001193156	952	229	54	19.8	3.95	-2.32469	Down	7.66e-34	3.6e-33
NM_001109984	1644	619	146	30.98	6.19	-2.32434	Down	1.29e-88	1.25e-87
NM_174033	2198	9700	2289	363.16	72.55	-2.32364	Down	0	0
NM_175827	736	165	39	18.45	3.69	-2.32129	Down	8.95e-25	3.38e-24
NM_001166565	3639	148	35	3.35	0.67	-2.32054	Down	2.28e-22	8.07e-22
NM_001166492	4324	148	35	2.82	0.56	-2.32054	Down	2.28e-22	8.06e-22
NM_001205933	1136	38	9	2.75	0.55	-2.31837	Down	1.02e-06	2.02e-06
NM_001205667	2971	287	68	7.95	1.59	-2.31782	Down	7.34e-42	4e-41
NM_001024503	2882	135	32	3.85	0.77	-2.31719	Down	1.68e-20	5.69e-20
NM_174373	5058	194	46	3.16	0.63	-2.31672	Down	8.55e-29	3.58e-28
NM_001034581	1699	603	143	29.21	5.86	-2.31651	Down	5.07e-86	4.82e-85
NM_001038180	2399	509	121	17.46	3.51	-2.31303	Down	9.34e-73	7.78e-72
NM_001192130	5072	534	127	8.66	1.74	-2.31238	Down	3.23e-76	2.8e-75
NM_001192424	3343	130	31	3.2	0.65	-2.30854	Down	1.03e-19	3.41e-19
NM_001192753	2855	423	101	12.19	2.46	-2.30667	Down	1.48e-60	1.06e-59
NM_001080292	1505	67	16	3.66	0.74	-2.30646	Down	8.04e-11	1.96e-10
NM_001099367	1717	297	71	14.23	2.88	-2.30494	Down	5.6e-43	3.1e-42
NM_001024930	2186	46	11	1.73	0.35	-2.3045	Down	7.94e-08	1.68e-07
NM_001192776	1780	46	11	2.13	0.43	-2.3045	Down	7.94e-08	1.68e-07
NM_001192526	5219	313	75	4.94	1	-2.30157	Down	3.98e-45	2.29e-44
NM_174142	1388	3680	882	218.18	44.27	-2.30123	Down	0	0
NM_001080241	1919	25	6	1.07	0.22	-2.29927	Down	8.71e-05	0.000152942
NM_001079597	1111	50	12	3.7	0.75	-2.29927	Down	2.23e-08	4.86e-08
NM_001192502	1338	25	6	1.54	0.31	-2.29927	Down	8.71e-05	0.000152964
NM_001192263	3301	758	182	18.9	3.84	-2.29863	Down	1.17e-106	1.31e-105
NM_001206019	2011	170	41	6.96	1.42	-2.29221	Down	4.11e-25	1.57e-24
NM_001035462	2882	62	15	1.77	0.36	-2.28768	Down	5.02e-10	1.18e-09
NM_001205953	2841	558	135	16.16	3.31	-2.28768	Down	1.54e-78	1.36e-77
NM_174622	1670	434	105	21.39	4.38	-2.28768	Down	1.79e-61	1.3e-60
NM_001040567	2023	95	23	3.86	0.79	-2.28667	Down	1.23e-14	3.46e-14
NM_174367	3144	574	139	15.02	3.08	-2.28634	Down	1.11e-80	9.97e-80
NM_001037319	3179	3220	780	83.35	17.09	-2.28589	Down	0	0
NM_001101897	3221	169	41	4.32	0.89	-2.2837	Down	7.25e-25	2.74e-24
NM_001034549	976	136	33	11.47	2.36	-2.28344	Down	2.67e-20	8.98e-20
NM_001205534	4101	70	17	1.4	0.29	-2.28219	Down	4.04e-11	9.99e-11
NM_181033	5220	177	43	2.79	0.57	-2.28171	Down	6.05e-26	2.37e-25
NM_001206061	3795	308	75	6.68	1.38	-2.27834	Down	6.71e-44	3.78e-43
[truncated: 1,880 more rows]
