# Supplementary material for: Discovery of Novel and Differentially Expressed MicroRNAs between Fetal and Adult Backfat in Cattle
Source: PLoS One. 2014 Feb 28;9(2):e90244. doi: 10.1371/journal.pone.0090244 (PMC3938653; doi:10.1371/journal.pone.0090244)
Supplement: Table S12 — Stem-loop RT-PCR Primers. (XLS) [file pone.0090244.s016.xls]

## Sheet: Sheet1
Table S12 Stem-loop RT-PCR Primer
miRNA ID	RT Primer	Forward Primer	Reverse Primer
bta-miR-9	GTCGTATCCAGTGCAGGGTCCGAGGTATTCGCACTGGATACGACcatacagc	gcgcgTCTTTGGTTATCT	gtgcagggtccgaggt
bta-miR-124	GTCGTATCCAGTGCAGGGTCCGAGGTATTCGCACTGGATACGACcttggcatt	gcgTAAGGCACGCGGT	gtgcagggtccgaggt
bta-miR-122	GTCGTATCCAGTGCAGGGTCCGAGGTATTCGCACTGGATACGACcaaacacc	gcgcTGGAGTGTGACAA	gtgcagggtccgaggt
bta-miR-27	GTCGTATCCAGTGCAGGGTCCGAGGTATTCGCACTGGATACGACcggaactt	gcgcTTCACAGTGGCT	gtgcagggtccgaggt
bta-miR-103	GTCGTATCCAGTGCAGGGTCCGAGGTATTCGCACTGGATACGACtcatagcc	gcgAGCAGCATTGTACA	gtgcagggtccgaggt
bta-let-7a	GTCGTATCCAGTGCAGGGTCCGAGGTATTCGCACTGGATACGACaactatac	gcgcTGAGGTAGTAGGT	gtgcagggtccgaggt
bta-miR-140	GTCGTATCCAGTGCAGGGTCCGAGGTATTCGCACTGGATACGACtccgtggt	gcgTACCACAGGGTAG	gtgcagggtccgaggt
bta-miR-199a	GTCGTATCCAGTGCAGGGTCCGAGGTATTCGCACTGGATACGACtaaccaat	gcgcACAGTAGTCTGCA	gtgcagggtccgaggt
bta-miR-320	GTCGTATCCAGTGCAGGGTCCGAGGTATTCGCACTGGATACGACtcgccctc	gcgcAAAAGCTGGGTTG	gtgcagggtccgaggt
bta-miR-2284x	GTCGTATCCAGTGCAGGGTCCGAGGTATTCGCACTGGATACGACgaaaaacc	ggTGAAAAGTTCGTTCGG	gtgcagggtccgaggt
bta-miRn8	GTCGTATCCAGTGCAGGGTCCGAGGTATTCGCACTGGATACGACccaatcat	gcgcCAGGCTAGGAGA	gtgcagggtccgaggt
bta-miR-154	GTCGTATCCAGTGCAGGGTCCGAGGTATTCGCACTGGATACGACagagatc	gcgAGATATTGCACGGT	gtgcagggtccgaggt
bta-miR-1839	GTCGTATCCAGTGCAGGGTCCGAGGTATTCGCACTGGATACGACaacaagac	gcgcAAGGTAGATAGAACA	gtgcagggtccgaggt
bta-miRn25	GTCGTATCCAGTGCAGGGTCCGAGGTATTCGCACTGGATACGACgaaaaaccc	gcgcgAAAGGTTCGTTC	gtgcagggtccgaggt
bta-miRn26	GTCGTATCCAGTGCAGGGTCCGAGGTATTCGCACTGGATACGACtggcgccc	gcgcAGATCCCTGTTC	gtgcagggtccgaggt
RPS18-F	GTGGTGTTGAGGAAAGCAGACA
RPS18-R	TGATCACACGTT CCACCTCATC
